# Supplementary material for: ﻿Scratching the tip of the iceberg: integrative taxonomy reveals 30 new species records of Microgastrinae (Braconidae) parasitoid wasps for Germany, including new Holarctic distributions
Source: Zookeys. 2024 Jan 11;1188:305–86. doi: 10.3897/zookeys.1188.112516 (PMC10797786; doi:10.3897/zookeys.1188.112516)
Supplement: XML Treatment for Apanteles galleriae [file zookeys.1188.112516-treatment1.xml]

<!DOCTYPE tp:taxon-treatment
  PUBLIC "-//TaxonX//DTD Taxonomic Treatment Publishing DTD v0 20100105//EN" "tax-treatment-NSO.dtd">
<tp:taxon-treatment xmlns:tp="http://www.plazi.org/taxpub"><tp:treatment-meta><kwd-group><label>Taxon classification</label><kwd>
                <named-content content-type="kingdom">Animalia</named-content>
              </kwd><kwd>
                <named-content content-type="order">Hymenoptera</named-content>
              </kwd><kwd>
                <named-content content-type="family">Braconidae</named-content>
              </kwd></kwd-group><mixed-citation publication-type="journal"><person-group><name><surname>Höcherl</surname><given-names>Amelie</given-names></name><name><surname>Shaw</surname><given-names>Mark R.</given-names></name><name><surname>Boudreault</surname><given-names>Caroline</given-names></name><name><surname>Rabl</surname><given-names>Dominik</given-names></name><name><surname>Haszprunar</surname><given-names>Gerhard</given-names></name><name><surname>Raupach</surname><given-names>Michael J.</given-names></name><name><surname>Schmidt</surname><given-names>Stefan</given-names></name><name><surname>Baranov</surname><given-names>Viktor</given-names></name><name><surname>Fernández-Triana</surname><given-names>José</given-names></name></person-group><article-title>﻿Scratching the tip of the iceberg: integrative taxonomy reveals 30 new species records of <tp:taxon-name><tp:taxon-name-part taxon-name-part-type="subfamily">Microgastrinae</tp:taxon-name-part></tp:taxon-name> (<tp:taxon-name><tp:taxon-name-part taxon-name-part-type="family">Braconidae</tp:taxon-name-part></tp:taxon-name>) parasitoid wasps for Germany, including new Holarctic distributions</article-title><source>Zookeys</source><day>11</day><month>01</month><year>2024</year><volume>1188</volume><fpage>305</fpage><lpage>386</lpage><pub-id pub-id-type="doi">10.3897/zookeys.1188.112516</pub-id></mixed-citation></tp:treatment-meta><tp:nomenclature><label>﻿</label><tp:taxon-name>
              <object-id xmlns:xlink="http://www.w3.org/1999/xlink" content-type="arpha" xlink:type="simple">3072DA47-AEF5-5C67-88F0-6BA0CAA5F995</object-id>
              <tp:taxon-name-part taxon-name-part-type="genus" reg="Apanteles">Apanteles</tp:taxon-name-part>
              <tp:taxon-name-part taxon-name-part-type="species" reg="galleriae">galleriae</tp:taxon-name-part>
            </tp:taxon-name><tp:taxon-authority>Wilkinson, 1932</tp:taxon-authority></tp:nomenclature><tp:treatment-sec sec-type="material" id="SECID0EPFAE"><title>Material examined.</title><p><bold>Germany</bold>: Baden-Württemberg, Malsch, Hansjakobstr. 7, Urban Garden, <named-content xmlns:xlink="http://www.w3.org/1999/xlink" content-type="dwc:verbatimCoordinates" xlink:type="simple"><named-content content-type="geo-json" specific-use="{&#34;type&#34;:&#34;Point&#34;,&#34;coordinates&#34;:[8.320000,48.884000]}" id="NCID0E1FAE" xlink:type="simple">48.884, 8.32</named-content></named-content>, 120 m, Malaise trap, 27.ix.2020, leg. D. Doczkal, <named-content xmlns:xlink="http://www.w3.org/1999/xlink" content-type="dwc:institutional_code" xlink:title="Zoologische Staatssammlung München" xlink:href="http://grbio.org/institution/zoologische-staatssammlung" xlink:type="simple">ZSM</named-content>-HYM-33154-A11; <named-content xmlns:xlink="http://www.w3.org/1999/xlink" content-type="dwc:institutional_code" xlink:title="Zoologische Staatssammlung München" xlink:href="http://grbio.org/institution/zoologische-staatssammlung" xlink:type="simple">ZSM</named-content>-HYM-33154-A12; Bavaria: Passau, Heining, <named-content xmlns:xlink="http://www.w3.org/1999/xlink" content-type="dwc:verbatimCoordinates" xlink:type="simple"><named-content content-type="geo-json" specific-use="{&#34;type&#34;:&#34;Point&#34;,&#34;coordinates&#34;:[13.391000,48.583000]}" id="NCID0EKGAE" xlink:type="simple">48.583, 13.391</named-content></named-content>, 432 m, Malaise trap, 13.vii.2019, leg. J. Müller, <named-content xmlns:xlink="http://www.w3.org/1999/xlink" content-type="dwc:institutional_code" xlink:title="Zoologische Staatssammlung München" xlink:href="http://grbio.org/institution/zoologische-staatssammlung" xlink:type="simple">ZSM</named-content>-HYM-42384-E09; <bold>Malta</bold>: Zejtun, ex. <italic><tp:taxon-name><tp:taxon-name-part taxon-name-part-type="genus" reg="Achroia">Achroia</tp:taxon-name-part><tp:taxon-name-part taxon-name-part-type="species" reg="grisella">grisella</tp:taxon-name-part></tp:taxon-name></italic>, 15.viii.2013, leg. D. Mifsud, MRS_JFT0380; <bold>United Kingdom</bold>: England: Battle, Sussex, <named-content xmlns:xlink="http://www.w3.org/1999/xlink" content-type="dwc:verbatimCoordinates" xlink:type="simple"><named-content content-type="geo-json" specific-use="{&#34;type&#34;:&#34;Point&#34;,&#34;coordinates&#34;:[0.483602,50.917489]}" id="NCID0EFHAE" xlink:type="simple">50.917489, 0.483602</named-content></named-content>, ex. beehive with <italic><tp:taxon-name><tp:taxon-name-part taxon-name-part-type="genus" reg="Galleria">Galleria</tp:taxon-name-part><tp:taxon-name-part taxon-name-part-type="species" reg="mellonella">mellonella</tp:taxon-name-part></tp:taxon-name></italic>, xii.2011, leg. J. Feltwell, CNCHYM45392.</p></tp:treatment-sec><tp:treatment-sec sec-type="distribution" id="SECID0EVHAE"><title>Geographical distribution.</title><p><abbrev xmlns:xlink="http://www.w3.org/1999/xlink" xlink:title="Afrotropical" id="ABBRID0E2HAE" xlink:type="simple">AFR</abbrev>, <abbrev xmlns:xlink="http://www.w3.org/1999/xlink" xlink:title="Australasian" id="ABBRID0E6HAE" xlink:type="simple">AUS</abbrev>, <abbrev xmlns:xlink="http://www.w3.org/1999/xlink" xlink:title="Nearctic" id="ABBRID0EDIAE" xlink:type="simple">NEA</abbrev>, <abbrev xmlns:xlink="http://www.w3.org/1999/xlink" xlink:title="Neotropical" id="ABBRID0EHIAE" xlink:type="simple">NEO</abbrev>, <abbrev xmlns:xlink="http://www.w3.org/1999/xlink" xlink:title="Oriental" id="ABBRID0ELIAE" xlink:type="simple">OTL</abbrev>, <abbrev xmlns:xlink="http://www.w3.org/1999/xlink" xlink:title="Palaearctic" id="ABBRID0EPIAE" xlink:type="simple">PAL</abbrev>.</p><p><abbrev xmlns:xlink="http://www.w3.org/1999/xlink" xlink:title="Afrotropical" id="ABBRID0EVIAE" xlink:type="simple">AFR</abbrev>- Mauritius, Réunion; <abbrev xmlns:xlink="http://www.w3.org/1999/xlink" xlink:title="Australasian" id="ABBRID0EZIAE" xlink:type="simple">AUS</abbrev>- Hawaiian Islands, New Zealand; <abbrev xmlns:xlink="http://www.w3.org/1999/xlink" xlink:title="Nearctic" id="ABBRID0E4IAE" xlink:type="simple">NEA</abbrev>- Canada (BC), United States (GA, NC, OH, SC); <abbrev xmlns:xlink="http://www.w3.org/1999/xlink" xlink:title="Neotropical" id="ABBRID0EBJAE" xlink:type="simple">NEO</abbrev>- Argentina, Brazil (SP); <abbrev xmlns:xlink="http://www.w3.org/1999/xlink" xlink:title="Oriental" id="ABBRID0EFJAE" xlink:type="simple">OTL</abbrev>- China (FJ, GD, GX, GZ, HI, HN, JX, TW, ZJ), India, Pakistan; <abbrev xmlns:xlink="http://www.w3.org/1999/xlink" xlink:title="Palaearctic" id="ABBRID0EJJAE" xlink:type="simple">PAL</abbrev>- Armenia, Bulgaria, France, Greece, Germany*, Hungary, Iran, Italy, Japan, Malta, Romania, Russia (PRI), Spain, Turkey, United Kingdom.</p></tp:treatment-sec><tp:treatment-sec sec-type="Molecular data" id="SECID0ENJAE"><title>Molecular data.</title><p>BIN: <ext-link xmlns:xlink="http://www.w3.org/1999/xlink" xlink:href="http://boldsystems.org/index.php/Public_BarcodeCluster?clusteruri=BOLD:AAG1400" ext-link-type="uri" xlink:type="simple">BOLD:AAG1400</ext-link>.</p></tp:treatment-sec><tp:treatment-sec sec-type="host" id="SECID0EYJAE"><title>Host information.</title><p><tp:taxon-name><tp:taxon-name-part taxon-name-part-type="family">Pyralidae</tp:taxon-name-part></tp:taxon-name>: type reared from <italic><tp:taxon-name><tp:taxon-name-part taxon-name-part-type="genus" reg="Galleria">Galleria</tp:taxon-name-part><tp:taxon-name-part taxon-name-part-type="species" reg="mellonella">mellonella</tp:taxon-name-part></tp:taxon-name></italic> (Linnaeus, 1758) (<xref ref-type="bibr" rid="B126">Wilkinson 1932</xref>); also <italic><tp:taxon-name><tp:taxon-name-part taxon-name-part-type="genus" reg="Achroia">Achroia</tp:taxon-name-part><tp:taxon-name-part taxon-name-part-type="species" reg="grisella">grisella</tp:taxon-name-part></tp:taxon-name></italic> (Fabricius, 1794), <italic><tp:taxon-name><tp:taxon-name-part taxon-name-part-type="genus" reg="Achroia">Achroia</tp:taxon-name-part><tp:taxon-name-part taxon-name-part-type="species" reg="innonata">innonata</tp:taxon-name-part></tp:taxon-name></italic> (Walker, 1864), <italic><tp:taxon-name><tp:taxon-name-part taxon-name-part-type="genus" reg="Vitula">Vitula</tp:taxon-name-part><tp:taxon-name-part taxon-name-part-type="species" reg="edmandsii">edmandsii</tp:taxon-name-part></tp:taxon-name></italic> (Packard, 1865).</p></tp:treatment-sec><tp:treatment-sec sec-type="notes" id="SECID0ETLAE"><title>Notes.</title><p>Specimens in BIN <ext-link xmlns:xlink="http://www.w3.org/1999/xlink" xlink:href="http://boldsystems.org/index.php/Public_BarcodeCluster?clusteruri=BOLD:AAG1400" ext-link-type="uri" xlink:type="simple">BOLD:AAG1400</ext-link> morphologically identified as <italic><tp:taxon-name><tp:taxon-name-part taxon-name-part-type="genus" reg="Apanteles">Apanteles</tp:taxon-name-part><tp:taxon-name-part taxon-name-part-type="species" reg="galleriae">galleriae</tp:taxon-name-part></tp:taxon-name></italic> were reared from both <italic><tp:taxon-name><tp:taxon-name-part taxon-name-part-type="genus" reg="Galleria">Galleria</tp:taxon-name-part><tp:taxon-name-part taxon-name-part-type="species" reg="mellonella">mellonella</tp:taxon-name-part></tp:taxon-name></italic> (CNCHYM45392=MRS_JFT 0107 ex. beehive with that species) and <italic><tp:taxon-name><tp:taxon-name-part taxon-name-part-type="genus" reg="Achroia">Achroia</tp:taxon-name-part><tp:taxon-name-part taxon-name-part-type="species" reg="grisella">grisella</tp:taxon-name-part></tp:taxon-name></italic> (MRS_JFT0380). Additional host species recorded for non-type specimens are based on literature (e.g., <xref ref-type="bibr" rid="B104">Shimamori 1987</xref>; <xref ref-type="bibr" rid="B122">Watanabe 1987</xref>; <xref ref-type="bibr" rid="B52">Okada 1988</xref>; <xref ref-type="bibr" rid="B124">Whitfield and Cameron 1993</xref>); they are considered to be accurate because of the detailed evidence provided in those papers (rearing details, photos, and images), the expertise of the researchers that identified the parasitoids, and the fact that those host species are all wax moths, related to <italic><tp:taxon-name><tp:taxon-name-part taxon-name-part-type="genus" reg="Galleria">G.</tp:taxon-name-part><tp:taxon-name-part taxon-name-part-type="species" reg="mellonella">mellonella</tp:taxon-name-part></tp:taxon-name></italic>. Additional provinces for China are from <xref ref-type="bibr" rid="B36">Liu et al. (2020)</xref>. This species is illustrated in Fig. <xref ref-type="fig" rid="F2">2</xref>.</p><fig id="F2" position="float" orientation="portrait"><object-id xmlns:xlink="http://www.w3.org/1999/xlink" content-type="doi" xlink:type="simple">10.3897/zookeys.1188.112516.figure2</object-id><object-id xmlns:xlink="http://www.w3.org/1999/xlink" content-type="arpha" xlink:type="simple">B420526C-77E6-5A8C-97EF-05CAB8188046</object-id><label>Figure 2.</label><caption><p><italic><tp:taxon-name><tp:taxon-name-part taxon-name-part-type="genus" reg="Apanteles">Apanteles</tp:taxon-name-part><tp:taxon-name-part taxon-name-part-type="species" reg="galleriae">galleriae</tp:taxon-name-part></tp:taxon-name></italic> Wilkinson, 1932, female (<named-content xmlns:xlink="http://www.w3.org/1999/xlink" content-type="dwc:institutional_code" xlink:title="Zoologische Staatssammlung München" xlink:href="http://grbio.org/institution/zoologische-staatssammlung" xlink:type="simple">ZSM</named-content>-HYM-42384-E09) <bold>A</bold> lateral and <bold>B</bold> dorsal views. Length of the specimen: 2.6 mm.</p></caption><graphic xmlns:xlink="http://www.w3.org/1999/xlink" xlink:href="zookeys-1188-305_article-112516__-g002.jpg" position="float" orientation="portrait" xlink:type="simple" id="oo_965613.jpg"><uri content-type="original_file" xlink:type="simple">https://binary.pensoft.net/fig/965613</uri></graphic></fig></tp:treatment-sec><ref-list><ref id="B126"><mixed-citation xmlns:xlink="http://www.w3.org/1999/xlink" xlink:type="simple"><person-group><name name-style="western"><surname>Wilkinson</surname><given-names>DS</given-names></name></person-group> (<year>1932</year>) <article-title>Four new <italic><tp:taxon-name><tp:taxon-name-part taxon-name-part-type="genus">Apanteles</tp:taxon-name-part></tp:taxon-name></italic> (Hym., Brac.).</article-title><source>Proceedings of the Royal Entomological Society of London, Series B, Taxonomy</source><volume>1</volume>(<issue>6</issue>): <fpage>139</fpage>–<lpage>144</lpage>. <ext-link xlink:href="10.1111/j.1365-3113.1932.tb01372.x" ext-link-type="doi" xlink:type="simple">https://doi.org/10.1111/j.1365-3113.1932.tb01372.x</ext-link></mixed-citation></ref><ref id="B104"><mixed-citation xmlns:xlink="http://www.w3.org/1999/xlink" xlink:type="simple"><person-group><name name-style="western"><surname>Shimamori</surname><given-names>K</given-names></name></person-group> (<year>1987</year>) <article-title>On the biology of <italic><tp:taxon-name><tp:taxon-name-part taxon-name-part-type="genus">Apanteles</tp:taxon-name-part><tp:taxon-name-part taxon-name-part-type="species">galleriae</tp:taxon-name-part></tp:taxon-name></italic>, a parasite of the two species of wax moths.</article-title><source>Mitsubachi Kagaku</source><volume>8</volume>: <fpage>107</fpage>–<lpage>112</lpage>.</mixed-citation></ref><ref id="B122"><mixed-citation xmlns:xlink="http://www.w3.org/1999/xlink" xlink:type="simple"><person-group><name name-style="western"><surname>Watanabe</surname><given-names>C</given-names></name></person-group> (<year>1987</year>) <article-title>Occurrence of <italic><tp:taxon-name><tp:taxon-name-part taxon-name-part-type="genus">Apanteles</tp:taxon-name-part><tp:taxon-name-part taxon-name-part-type="species">galleriae</tp:taxon-name-part></tp:taxon-name></italic> (<tp:taxon-name><tp:taxon-name-part taxon-name-part-type="order">Hymenoptera</tp:taxon-name-part></tp:taxon-name>, <tp:taxon-name><tp:taxon-name-part taxon-name-part-type="family">Braconidae</tp:taxon-name-part></tp:taxon-name>), parasite of wax moth, in Japan.</article-title><source>Kontyu</source><volume>55</volume>: <fpage>3</fpage>–<lpage>94</lpage>.</mixed-citation></ref><ref id="B52"><mixed-citation xmlns:xlink="http://www.w3.org/1999/xlink" xlink:type="simple"><person-group><name name-style="western"><surname>Okada</surname><given-names>I</given-names></name></person-group> (<year>1988</year>) <article-title>Three species of wax moths in Japan.</article-title><source>Mitsubachi Kagaku</source><volume>9</volume>: <fpage>145</fpage>–<lpage>149</lpage>.</mixed-citation></ref><ref id="B124"><mixed-citation xmlns:xlink="http://www.w3.org/1999/xlink" xlink:type="simple"><person-group><name name-style="western"><surname>Whitfield</surname><given-names>J</given-names></name><name name-style="western"><surname>Cameron</surname><given-names>S</given-names></name></person-group> (<year>1993</year>) <article-title>Comparative notes on Hymenopteran parasitoids in bumble bee and honey bee colonies (<tp:taxon-name><tp:taxon-name-part taxon-name-part-type="order">Hymenoptera</tp:taxon-name-part></tp:taxon-name>, <tp:taxon-name><tp:taxon-name-part taxon-name-part-type="family">Apidae</tp:taxon-name-part></tp:taxon-name>) reared adjacently.</article-title><source>Entomological News</source><volume>104</volume>: <fpage>240</fpage>–<lpage>248</lpage>.</mixed-citation></ref><ref id="B36"><mixed-citation xmlns:xlink="http://www.w3.org/1999/xlink" xlink:type="simple"><person-group><name name-style="western"><surname>Liu</surname><given-names>Z</given-names></name><name name-style="western"><surname>He</surname><given-names>J-H</given-names></name><name name-style="western"><surname>Chen</surname><given-names>X-X</given-names></name><name name-style="western"><surname>Gupta</surname><given-names>A</given-names></name></person-group> (<year>2020</year>) <article-title>The <italic>ater</italic>-group of the genus <italic><tp:taxon-name><tp:taxon-name-part taxon-name-part-type="genus">Apanteles</tp:taxon-name-part></tp:taxon-name></italic> Foerster (<tp:taxon-name><tp:taxon-name-part taxon-name-part-type="order">Hymenoptera</tp:taxon-name-part></tp:taxon-name>, <tp:taxon-name><tp:taxon-name-part taxon-name-part-type="family">Braconidae</tp:taxon-name-part></tp:taxon-name>, <tp:taxon-name><tp:taxon-name-part taxon-name-part-type="subfamily">Microgastrinae</tp:taxon-name-part></tp:taxon-name>) from China with the descriptions of forty-eight new species.</article-title><source>Zootaxa</source><volume>4807</volume>(<issue>1</issue>): <fpage>1</fpage>–<lpage>205</lpage>. <ext-link xlink:href="10.11646/zootaxa.4807.1.1" ext-link-type="doi" xlink:type="simple">https://doi.org/10.11646/zootaxa.4807.1.1</ext-link></mixed-citation></ref></ref-list></tp:taxon-treatment>
