# Supplementary material for: ﻿Scratching the tip of the iceberg: integrative taxonomy reveals 30 new species records of Microgastrinae (Braconidae) parasitoid wasps for Germany, including new Holarctic distributions
Source: Zookeys. 2024 Jan 11;1188:305–86. doi: 10.3897/zookeys.1188.112516 (PMC10797786; doi:10.3897/zookeys.1188.112516)
Supplement: XML Treatment for Apanteles kubensis [file zookeys.1188.112516-treatment2.xml]

<!DOCTYPE tp:taxon-treatment
  PUBLIC "-//TaxonX//DTD Taxonomic Treatment Publishing DTD v0 20100105//EN" "tax-treatment-NSO.dtd">
<tp:taxon-treatment xmlns:tp="http://www.plazi.org/taxpub"><tp:treatment-meta><kwd-group><label>Taxon classification</label><kwd>
                <named-content content-type="kingdom">Animalia</named-content>
              </kwd><kwd>
                <named-content content-type="order">Hymenoptera</named-content>
              </kwd><kwd>
                <named-content content-type="family">Braconidae</named-content>
              </kwd></kwd-group><mixed-citation publication-type="journal"><person-group><name><surname>Höcherl</surname><given-names>Amelie</given-names></name><name><surname>Shaw</surname><given-names>Mark R.</given-names></name><name><surname>Boudreault</surname><given-names>Caroline</given-names></name><name><surname>Rabl</surname><given-names>Dominik</given-names></name><name><surname>Haszprunar</surname><given-names>Gerhard</given-names></name><name><surname>Raupach</surname><given-names>Michael J.</given-names></name><name><surname>Schmidt</surname><given-names>Stefan</given-names></name><name><surname>Baranov</surname><given-names>Viktor</given-names></name><name><surname>Fernández-Triana</surname><given-names>José</given-names></name></person-group><article-title>﻿Scratching the tip of the iceberg: integrative taxonomy reveals 30 new species records of <tp:taxon-name><tp:taxon-name-part taxon-name-part-type="subfamily">Microgastrinae</tp:taxon-name-part></tp:taxon-name> (<tp:taxon-name><tp:taxon-name-part taxon-name-part-type="family">Braconidae</tp:taxon-name-part></tp:taxon-name>) parasitoid wasps for Germany, including new Holarctic distributions</article-title><source>Zookeys</source><day>11</day><month>01</month><year>2024</year><volume>1188</volume><fpage>305</fpage><lpage>386</lpage><pub-id pub-id-type="doi">10.3897/zookeys.1188.112516</pub-id></mixed-citation></tp:treatment-meta><tp:nomenclature><label>﻿</label><tp:taxon-name>
              <object-id xmlns:xlink="http://www.w3.org/1999/xlink" content-type="arpha" xlink:type="simple">1BF393FA-455D-5DDD-82DB-541F5B8A6D6E</object-id>
              <tp:taxon-name-part taxon-name-part-type="genus" reg="Apanteles">Apanteles</tp:taxon-name-part>
              <tp:taxon-name-part taxon-name-part-type="species" reg="kubensis">kubensis</tp:taxon-name-part>
            </tp:taxon-name><tp:taxon-authority>Abdinbekova, 1969</tp:taxon-authority></tp:nomenclature><tp:treatment-sec sec-type="material" id="SECID0EGQAE"><title>Material examined.</title><p><bold>Germany</bold>: Baden-Württemberg: Malsch, Hansjakobstr. 7, Urban Garden, <named-content xmlns:xlink="http://www.w3.org/1999/xlink" content-type="dwc:verbatimCoordinates" xlink:type="simple"><named-content content-type="geo-json" specific-use="{&#34;type&#34;:&#34;Point&#34;,&#34;coordinates&#34;:[8.320000,48.884000]}" id="NCID0ERQAE" xlink:type="simple">48.884, 8.32</named-content></named-content>, 120 m, Malaise trap, 16.viii.2020, leg. D. Doczkal, <named-content xmlns:xlink="http://www.w3.org/1999/xlink" content-type="dwc:institutional_code" xlink:title="Zoologische Staatssammlung München" xlink:href="http://grbio.org/institution/zoologische-staatssammlung" xlink:type="simple">ZSM</named-content>-HYM-33153-F03; Bavaria: Fabrikschleichach, close to Weilersbachtal, <named-content xmlns:xlink="http://www.w3.org/1999/xlink" content-type="dwc:verbatimCoordinates" xlink:type="simple"><named-content content-type="geo-json" specific-use="{&#34;type&#34;:&#34;Point&#34;,&#34;coordinates&#34;:[10.525000,49.917000]}" id="NCID0E4QAE" xlink:type="simple">49.917, 10.525</named-content></named-content>, 408 m, Malaise trap, 12.vii.2019, leg. J. Müller, <named-content xmlns:xlink="http://www.w3.org/1999/xlink" content-type="dwc:institutional_code" xlink:title="Zoologische Staatssammlung München" xlink:href="http://grbio.org/institution/zoologische-staatssammlung" xlink:type="simple">ZSM</named-content>-HYM-42376-G08; <bold>Korea</bold>: Daejon-si, Wadong; Chungnam, <named-content xmlns:xlink="http://www.w3.org/1999/xlink" content-type="dwc:verbatimCoordinates" xlink:type="simple"><named-content content-type="geo-json" specific-use="{&#34;type&#34;:&#34;Point&#34;,&#34;coordinates&#34;:[127.444000,36.400600]}" id="NCID0ELRAE" xlink:type="simple">36.4006, 127.444</named-content></named-content>, 6.x.2006, leg. P. Tripotin, CNCH2502; CNCH2522; CNCH2526; <bold>Ukraine</bold>: [translated and transcribed from Russian] Crimea, Angarskiy pass, forest, glades, 11.vii.1979, leg. A. Kotenko, CNCHYM 00136.</p></tp:treatment-sec><tp:treatment-sec sec-type="distribution" id="SECID0ESRAE"><title>Geographical distribution.</title><p><abbrev xmlns:xlink="http://www.w3.org/1999/xlink" xlink:title="Palaearctic" id="ABBRID0EYRAE" xlink:type="simple">PAL</abbrev>.</p><p><abbrev xmlns:xlink="http://www.w3.org/1999/xlink" xlink:title="Palaearctic" id="ABBRID0E5RAE" xlink:type="simple">PAL</abbrev>- Azerbaijan, Germany*, Hungary, Iran, Korea, Moldova, Mongolia, Russia (NC, S), Turkey, Ukraine*.</p></tp:treatment-sec><tp:treatment-sec sec-type="Molecular data" id="SECID0ECSAE"><title>Molecular data.</title><p>BIN: <ext-link xmlns:xlink="http://www.w3.org/1999/xlink" xlink:href="http://boldsystems.org/index.php/Public_BarcodeCluster?clusteruri=BOLD:AAH1340" ext-link-type="uri" xlink:type="simple">BOLD:AAH1340</ext-link>.</p></tp:treatment-sec><tp:treatment-sec sec-type="host" id="SECID0ENSAE"><title>Host information.</title><p>Host of type unknown (<xref ref-type="bibr" rid="B1">Abdinbekova 1969</xref>); also <tp:taxon-name><tp:taxon-name-part taxon-name-part-type="family">Tortricidae</tp:taxon-name-part></tp:taxon-name>: <italic><tp:taxon-name><tp:taxon-name-part taxon-name-part-type="genus" reg="Adoxophyes">Adoxophyes</tp:taxon-name-part><tp:taxon-name-part taxon-name-part-type="species" reg="orana">orana</tp:taxon-name-part></tp:taxon-name></italic> (Fischer von Röslerstamm, 1834).</p></tp:treatment-sec><tp:treatment-sec sec-type="notes" id="SECID0EHTAE"><title>Notes.</title><p>The German specimens were compared with a specimen from Ukraine (CNCHYM 00136=CNC280641) which had been identified by Kotenko in 1981 and donated to the <named-content xmlns:xlink="http://www.w3.org/1999/xlink" content-type="dwc:institutional_code" xlink:title="Canadian National Collection of Insects and Arachnids" xlink:href="http://grbio.org/institution/canadian-national-collection-insects-arachnids-and-nematodes" xlink:type="simple">CNC</named-content>. We also checked the information in <xref ref-type="bibr" rid="B114">Tobias (1986)</xref> (the key to “<tp:taxon-name><tp:taxon-name-part taxon-name-part-type="genus" reg="Apanteles">Apanteles</tp:taxon-name-part></tp:taxon-name>” sensu lato species in <xref ref-type="bibr" rid="B114">Tobias (1986)</xref> was written in collaboration with Kotenko) and also the key in <xref ref-type="bibr" rid="B62">Papp (1980)</xref>. Additionally, we studied <named-content xmlns:xlink="http://www.w3.org/1999/xlink" content-type="dwc:institutional_code" xlink:title="Canadian National Collection of Insects and Arachnids" xlink:href="http://grbio.org/institution/canadian-national-collection-insects-arachnids-and-nematodes" xlink:type="simple">CNC</named-content> specimens from South Korea (CNCH2502, CNCH2522, CNCH2526) with DNA barcodes that match the sequences from German specimens and the Ukrainian specimen sent to the <named-content xmlns:xlink="http://www.w3.org/1999/xlink" content-type="dwc:institutional_code" xlink:title="Canadian National Collection of Insects and Arachnids" xlink:href="http://grbio.org/institution/canadian-national-collection-insects-arachnids-and-nematodes" xlink:type="simple">CNC</named-content> by Kotenko. The species was recorded from Korea by <xref ref-type="bibr" rid="B32">Ku et al. (2001)</xref>, and one of the coauthors of that paper, the <tp:taxon-name><tp:taxon-name-part taxon-name-part-type="family">Braconidae</tp:taxon-name-part></tp:taxon-name> expert Sergey Belokobylskij, works in the institution storing the type of <italic><tp:taxon-name><tp:taxon-name-part taxon-name-part-type="genus" reg="Apanteles">A.</tp:taxon-name-part><tp:taxon-name-part taxon-name-part-type="species" reg="kubensis">kubensis</tp:taxon-name-part></tp:taxon-name></italic>. In BOLD there is also an additional specimen from the Primorskiy Kray, Russia (BIOUG27804-B05) that perfectly matches the German, Korean, and Ukrainian sequences; it most likely represents an additional record of the species for the Russian Far East, but we do not report it here because we could not examine the specimen. The only host reported for <italic><tp:taxon-name><tp:taxon-name-part taxon-name-part-type="genus" reg="Apanteles">A.</tp:taxon-name-part><tp:taxon-name-part taxon-name-part-type="species" reg="kubensis">kubensis</tp:taxon-name-part></tp:taxon-name></italic> in the literature (<xref ref-type="bibr" rid="B32">Ku et al. 2001</xref>) is from Korea. The distribution in Iran was reported by <xref ref-type="bibr" rid="B88">Samin et al. (2020)</xref>. This species is illustrated in Figs <xref ref-type="fig" rid="F3">3</xref>, <xref ref-type="fig" rid="F4">4</xref>.</p><fig id="F3" position="float" orientation="portrait"><object-id xmlns:xlink="http://www.w3.org/1999/xlink" content-type="doi" xlink:type="simple">10.3897/zookeys.1188.112516.figure3</object-id><object-id xmlns:xlink="http://www.w3.org/1999/xlink" content-type="arpha" xlink:type="simple">23D14195-2922-5032-802E-904E7E765A66</object-id><label>Figure 3.</label><caption><p><italic><tp:taxon-name><tp:taxon-name-part taxon-name-part-type="genus" reg="Apanteles">Apanteles</tp:taxon-name-part><tp:taxon-name-part taxon-name-part-type="species" reg="kubensis">kubensis</tp:taxon-name-part></tp:taxon-name></italic> Abdinbekova, 1969, female (<named-content xmlns:xlink="http://www.w3.org/1999/xlink" content-type="dwc:institutional_code" xlink:title="Zoologische Staatssammlung München" xlink:href="http://grbio.org/institution/zoologische-staatssammlung" xlink:type="simple">ZSM</named-content>-HYM-42376-G08) <bold>A</bold> lateral view <bold>B</bold> head frontal view <bold>C</bold> mesosoma <bold>D</bold> metasoma <bold>E</bold> wing. Length of the specimen: 3 mm.</p></caption><graphic xmlns:xlink="http://www.w3.org/1999/xlink" xlink:href="zookeys-1188-305_article-112516__-g003.jpg" position="float" orientation="portrait" xlink:type="simple" id="oo_965614.jpg"><uri content-type="original_file" xlink:type="simple">https://binary.pensoft.net/fig/965614</uri></graphic></fig><fig id="F4" position="float" orientation="portrait"><object-id xmlns:xlink="http://www.w3.org/1999/xlink" content-type="doi" xlink:type="simple">10.3897/zookeys.1188.112516.figure4</object-id><object-id xmlns:xlink="http://www.w3.org/1999/xlink" content-type="arpha" xlink:type="simple">A81FAFE2-1470-56DA-99B3-FE6EB196C0A5</object-id><label>Figure 4.</label><caption><p><italic><tp:taxon-name><tp:taxon-name-part taxon-name-part-type="genus" reg="Apanteles">Apanteles</tp:taxon-name-part><tp:taxon-name-part taxon-name-part-type="species" reg="kubensis">kubensis</tp:taxon-name-part></tp:taxon-name></italic> Abdinbekova, 1969, female (CNCHYM 00136) <bold>A</bold> lateral view <bold>B</bold> head frontal view <bold>C</bold> hypopygium lateral view <bold>D</bold> mesosoma <bold>E</bold> metasoma <bold>F</bold> wing.</p></caption><graphic xmlns:xlink="http://www.w3.org/1999/xlink" xlink:href="zookeys-1188-305_article-112516__-g004.jpg" position="float" orientation="portrait" xlink:type="simple" id="oo_965615.jpg"><uri content-type="original_file" xlink:type="simple">https://binary.pensoft.net/fig/965615</uri></graphic></fig></tp:treatment-sec><ref-list><ref id="B1"><mixed-citation xmlns:xlink="http://www.w3.org/1999/xlink" xlink:type="simple"><person-group><name name-style="western"><surname>Abdinbekova</surname><given-names>A</given-names></name></person-group> (<year>1969</year>) <article-title>New braconid wasps (<tp:taxon-name><tp:taxon-name-part taxon-name-part-type="order">Hymenoptera</tp:taxon-name-part></tp:taxon-name>, <tp:taxon-name><tp:taxon-name-part taxon-name-part-type="family">Braconidae</tp:taxon-name-part></tp:taxon-name>) in the fauna of Azerbaidjan.</article-title><source>Doklady Akademii Nauk Azerbaidzhanskoi SSR</source><volume>25</volume>: <fpage>72</fpage>–<lpage>77</lpage>.</mixed-citation></ref><ref id="B114"><mixed-citation xmlns:xlink="http://www.w3.org/1999/xlink" xlink:type="simple"><person-group><name name-style="western"><surname>Tobias</surname><given-names>V</given-names></name></person-group> (<year>1986</year>) Subfamily <tp:taxon-name><tp:taxon-name-part taxon-name-part-type="subfamily">Microgasterinae</tp:taxon-name-part></tp:taxon-name>. Key to the Insects of the European Part of the USSR III. 4. Insitute of Zoology, Academy of Sciences of the USSE, Leningrad, 605–815.</mixed-citation></ref><ref id="B62"><mixed-citation xmlns:xlink="http://www.w3.org/1999/xlink" xlink:type="simple"><person-group><name name-style="western"><surname>Papp</surname><given-names>J</given-names></name></person-group> (<year>1980</year>) <article-title>A survey of the European species of <italic><tp:taxon-name><tp:taxon-name-part taxon-name-part-type="genus">Apanteles</tp:taxon-name-part></tp:taxon-name></italic> Först. (<tp:taxon-name><tp:taxon-name-part taxon-name-part-type="order">Hymenoptera</tp:taxon-name-part></tp:taxon-name>, <tp:taxon-name><tp:taxon-name-part taxon-name-part-type="family">Braconidae</tp:taxon-name-part></tp:taxon-name>: <tp:taxon-name><tp:taxon-name-part taxon-name-part-type="subfamily">Microgasterinae</tp:taxon-name-part></tp:taxon-name>) IV. The <italic>lineipes</italic>-, <italic>obscurus</italic>- and <italic>ater</italic>-group.</article-title><source>Annales Historico-Naturales Musei Nationalis Hungarici</source><volume>72</volume>: <fpage>241</fpage>–<lpage>272</lpage>.</mixed-citation></ref><ref id="B32"><mixed-citation xmlns:xlink="http://www.w3.org/1999/xlink" xlink:type="simple"><person-group><name name-style="western"><surname>Ku</surname><given-names>D</given-names></name><name name-style="western"><surname>Belokobylskij</surname><given-names>S</given-names></name><name name-style="western"><surname>Cha</surname><given-names>J</given-names></name></person-group> (<year>2001</year>) <source><tp:taxon-name><tp:taxon-name-part taxon-name-part-type="order">Hymenoptera</tp:taxon-name-part></tp:taxon-name> (<tp:taxon-name><tp:taxon-name-part taxon-name-part-type="family">Braconidae</tp:taxon-name-part></tp:taxon-name>). Economic Insects of Korea 16. <tp:taxon-name><tp:taxon-name-part taxon-name-part-type="class">Insecta</tp:taxon-name-part></tp:taxon-name> Koreana. Supplement 23.</source><publisher-name>Junghaengsa</publisher-name>, <publisher-loc>Suwon</publisher-loc>, <size units="page">283 pp</size>.</mixed-citation></ref><ref id="B88"><mixed-citation xmlns:xlink="http://www.w3.org/1999/xlink" xlink:type="simple"><person-group><name name-style="western"><surname>Samin</surname><given-names>N</given-names></name><name name-style="western"><surname>Chelav</surname><given-names>HS</given-names></name><name name-style="western"><surname>Ahmad</surname><given-names>Z</given-names></name><name name-style="western"><surname>Penteado-Dias</surname><given-names>AM</given-names></name><name name-style="western"><surname>Samiuddin</surname><given-names>A</given-names></name></person-group> (<year>2020</year>) <article-title>A faunistic study on the family <tp:taxon-name><tp:taxon-name-part taxon-name-part-type="family">Braconidae</tp:taxon-name-part></tp:taxon-name> (<tp:taxon-name><tp:taxon-name-part taxon-name-part-type="order">Hymenoptera</tp:taxon-name-part></tp:taxon-name>: <tp:taxon-name><tp:taxon-name-part taxon-name-part-type="superfamily">Ichneumonoidea</tp:taxon-name-part></tp:taxon-name>) from Iran.</article-title><source>Scientific Bulletin of the Uzhhorod University</source><volume>48</volume>: <fpage>14</fpage>–<lpage>19</lpage>. <ext-link xlink:href="10.24144/1998-6475.2020.48.14-19" ext-link-type="doi" xlink:type="simple">https://doi.org/10.24144/1998-6475.2020.48.14-19</ext-link></mixed-citation></ref></ref-list></tp:taxon-treatment>
