# Supplementary material for: ﻿Scratching the tip of the iceberg: integrative taxonomy reveals 30 new species records of Microgastrinae (Braconidae) parasitoid wasps for Germany, including new Holarctic distributions
Source: Zookeys. 2024 Jan 11;1188:305–86. doi: 10.3897/zookeys.1188.112516 (PMC10797786; doi:10.3897/zookeys.1188.112516)
Supplement: XML Treatment for Choeras ciscaucasicus [file zookeys.1188.112516-treatment3.xml]

<!DOCTYPE tp:taxon-treatment
  PUBLIC "-//TaxonX//DTD Taxonomic Treatment Publishing DTD v0 20100105//EN" "tax-treatment-NSO.dtd">
<tp:taxon-treatment xmlns:tp="http://www.plazi.org/taxpub"><tp:treatment-meta><kwd-group><label>Taxon classification</label><kwd>
                <named-content content-type="kingdom">Animalia</named-content>
              </kwd><kwd>
                <named-content content-type="order">Hymenoptera</named-content>
              </kwd><kwd>
                <named-content content-type="family">Braconidae</named-content>
              </kwd></kwd-group><mixed-citation publication-type="journal"><person-group><name><surname>Höcherl</surname><given-names>Amelie</given-names></name><name><surname>Shaw</surname><given-names>Mark R.</given-names></name><name><surname>Boudreault</surname><given-names>Caroline</given-names></name><name><surname>Rabl</surname><given-names>Dominik</given-names></name><name><surname>Haszprunar</surname><given-names>Gerhard</given-names></name><name><surname>Raupach</surname><given-names>Michael J.</given-names></name><name><surname>Schmidt</surname><given-names>Stefan</given-names></name><name><surname>Baranov</surname><given-names>Viktor</given-names></name><name><surname>Fernández-Triana</surname><given-names>José</given-names></name></person-group><article-title>﻿Scratching the tip of the iceberg: integrative taxonomy reveals 30 new species records of <tp:taxon-name><tp:taxon-name-part taxon-name-part-type="subfamily">Microgastrinae</tp:taxon-name-part></tp:taxon-name> (<tp:taxon-name><tp:taxon-name-part taxon-name-part-type="family">Braconidae</tp:taxon-name-part></tp:taxon-name>) parasitoid wasps for Germany, including new Holarctic distributions</article-title><source>Zookeys</source><day>11</day><month>01</month><year>2024</year><volume>1188</volume><fpage>305</fpage><lpage>386</lpage><pub-id pub-id-type="doi">10.3897/zookeys.1188.112516</pub-id></mixed-citation></tp:treatment-meta><tp:nomenclature><label>﻿</label><tp:taxon-name>
              <object-id xmlns:xlink="http://www.w3.org/1999/xlink" content-type="arpha" xlink:type="simple">122C3C85-D4AF-5FE4-8B00-13B5EFAB7F8B</object-id>
              <tp:taxon-name-part taxon-name-part-type="genus" reg="Choeras">Choeras</tp:taxon-name-part>
              <tp:taxon-name-part taxon-name-part-type="species" reg="ciscaucasicus">ciscaucasicus</tp:taxon-name-part>
            </tp:taxon-name><tp:taxon-authority>(Tobias, 1971)</tp:taxon-authority></tp:nomenclature><tp:treatment-sec sec-type="material" id="SECID0EIZAE"><title>Material examined.</title><p><bold>Czech Republic</bold>: South Moravia, Obora Soutok, Lanzhot, <named-content xmlns:xlink="http://www.w3.org/1999/xlink" content-type="dwc:verbatimCoordinates" xlink:type="simple"><named-content content-type="geo-json" specific-use="{&#34;type&#34;:&#34;Point&#34;,&#34;coordinates&#34;:[16.945000,48.690000]}" id="NCID0ETZAE" xlink:type="simple">48.69, 16.945</named-content></named-content>, 165 m, ex. <italic><tp:taxon-name><tp:taxon-name-part taxon-name-part-type="genus" reg="Sterrhopterix">Sterrhopterix</tp:taxon-name-part><tp:taxon-name-part taxon-name-part-type="species" reg="fusca">fusca</tp:taxon-name-part></tp:taxon-name></italic>, 09.v.2014, leg. P. Drozd, BC-<named-content xmlns:xlink="http://www.w3.org/1999/xlink" content-type="dwc:institutional_code" xlink:title="Zoologische Staatssammlung München" xlink:href="http://grbio.org/institution/zoologische-staatssammlung" xlink:type="simple">ZSM</named-content>-HYM-23872-B02; <bold>Germany</bold>: Bavaria: Aub, <named-content xmlns:xlink="http://www.w3.org/1999/xlink" content-type="dwc:verbatimCoordinates" xlink:type="simple"><named-content content-type="geo-json" specific-use="{&#34;type&#34;:&#34;Point&#34;,&#34;coordinates&#34;:[10.053000,49.542000]}" id="NCID0EM1AE" xlink:type="simple">49.542, 10.053</named-content></named-content>, 316 m, canopy fogging, 10.vii.2020, leg. B. Leroy, <named-content xmlns:xlink="http://www.w3.org/1999/xlink" content-type="dwc:institutional_code" xlink:title="Zoologische Staatssammlung München" xlink:href="http://grbio.org/institution/zoologische-staatssammlung" xlink:type="simple">ZSM</named-content>-HYM-42392-B10; Bad Windsheim, <named-content xmlns:xlink="http://www.w3.org/1999/xlink" content-type="dwc:verbatimCoordinates" xlink:type="simple"><named-content content-type="geo-json" specific-use="{&#34;type&#34;:&#34;Point&#34;,&#34;coordinates&#34;:[10.468000,49.482000]}" id="NCID0EY1AE" xlink:type="simple">49.482, 10.468</named-content></named-content>, 382 m, canopy fogging, 3.vii.2019, leg. B. Leroy, <named-content xmlns:xlink="http://www.w3.org/1999/xlink" content-type="dwc:institutional_code" xlink:title="Zoologische Staatssammlung München" xlink:href="http://grbio.org/institution/zoologische-staatssammlung" xlink:type="simple">ZSM</named-content>-HYM-33158-H02; Iphofen, <named-content xmlns:xlink="http://www.w3.org/1999/xlink" content-type="dwc:verbatimCoordinates" xlink:type="simple"><named-content content-type="geo-json" specific-use="{&#34;type&#34;:&#34;Point&#34;,&#34;coordinates&#34;:[10.315000,49.646000]}" id="NCID0EE2AE" xlink:type="simple">49.646, 10.315</named-content></named-content>, 355 m, canopy fogging, 2.vii.2019, leg. B. Leroy, <named-content xmlns:xlink="http://www.w3.org/1999/xlink" content-type="dwc:institutional_code" xlink:title="Zoologische Staatssammlung München" xlink:href="http://grbio.org/institution/zoologische-staatssammlung" xlink:type="simple">ZSM</named-content>-HYM-33158-H10; Theres, <named-content xmlns:xlink="http://www.w3.org/1999/xlink" content-type="dwc:verbatimCoordinates" xlink:type="simple"><named-content content-type="geo-json" specific-use="{&#34;type&#34;:&#34;Point&#34;,&#34;coordinates&#34;:[10.412000,49.997000]}" id="NCID0EQ2AE" xlink:type="simple">49.997, 10.412</named-content></named-content>, 275 m, canopy fogging, 2.vii.2019, leg. B. Leroy, <named-content xmlns:xlink="http://www.w3.org/1999/xlink" content-type="dwc:institutional_code" xlink:title="Zoologische Staatssammlung München" xlink:href="http://grbio.org/institution/zoologische-staatssammlung" xlink:type="simple">ZSM</named-content>-HYM-33159-A07.</p></tp:treatment-sec><tp:treatment-sec sec-type="distribution" id="SECID0EZ2AE"><title>Geographical distribution.</title><p><abbrev xmlns:xlink="http://www.w3.org/1999/xlink" xlink:title="Palaearctic" id="ABBRID0E62AE" xlink:type="simple">PAL</abbrev>.</p><p><abbrev xmlns:xlink="http://www.w3.org/1999/xlink" xlink:title="Palaearctic" id="ABBRID0EF3AE" xlink:type="simple">PAL</abbrev>- Czech Republic*, Germany*, Lithuania, Russia (AD, PRI).</p></tp:treatment-sec><tp:treatment-sec sec-type="Molecular data" id="SECID0EJ3AE"><title>Molecular data.</title><p>BIN: <ext-link xmlns:xlink="http://www.w3.org/1999/xlink" xlink:href="http://boldsystems.org/index.php/Public_BarcodeCluster?clusteruri=BOLD:ACU3996" ext-link-type="uri" xlink:type="simple">BOLD:ACU3996</ext-link>.</p></tp:treatment-sec><tp:treatment-sec sec-type="host" id="SECID0EU3AE"><title>Host information.</title><p>Host of type unknown; also <tp:taxon-name><tp:taxon-name-part taxon-name-part-type="family">Psychidae</tp:taxon-name-part></tp:taxon-name>*: <italic><tp:taxon-name><tp:taxon-name-part taxon-name-part-type="genus" reg="Sterrhopterix">Sterrhopterix</tp:taxon-name-part><tp:taxon-name-part taxon-name-part-type="species" reg="fusca">fusca</tp:taxon-name-part></tp:taxon-name></italic>* (Haworth, 1809).</p></tp:treatment-sec><tp:treatment-sec sec-type="notes" id="SECID0EK4AE"><title>Notes.</title><p>This species is morphologically very distinct from all other Palaearctic species of <italic><tp:taxon-name><tp:taxon-name-part taxon-name-part-type="genus" reg="Choeras">Choeras</tp:taxon-name-part></tp:taxon-name></italic> and can be identified by the combination of the following characters: T1 strongly narrowing; ovipositor sheaths short, ~ ½ length of metatibia; propodeum smooth and shiny; T1 and T2 smooth, with only slight wrinkles on the posterior half of T1. Our German specimens keyed out as <italic><tp:taxon-name><tp:taxon-name-part taxon-name-part-type="genus" reg="Choeras">Choeras</tp:taxon-name-part><tp:taxon-name-part taxon-name-part-type="species" reg="ciscaucasicus">ciscaucasicus</tp:taxon-name-part></tp:taxon-name></italic> in all keys that we used (<xref ref-type="bibr" rid="B66">Papp 1983</xref>; <xref ref-type="bibr" rid="B114">Tobias 1986</xref>; <xref ref-type="bibr" rid="B116">van Achterberg 2002</xref>; <xref ref-type="bibr" rid="B31">Kotenko 2007</xref>). One Czech Republic specimen stored at the <named-content xmlns:xlink="http://www.w3.org/1999/xlink" content-type="dwc:institutional_code" xlink:title="Zoologische Staatssammlung München" xlink:href="http://grbio.org/institution/zoologische-staatssammlung" xlink:type="simple">ZSM</named-content> (BC-<named-content xmlns:xlink="http://www.w3.org/1999/xlink" content-type="dwc:institutional_code" xlink:title="Zoologische Staatssammlung München" xlink:href="http://grbio.org/institution/zoologische-staatssammlung" xlink:type="simple">ZSM</named-content>-HYM-23872-B02) was reared from <italic><tp:taxon-name><tp:taxon-name-part taxon-name-part-type="genus" reg="Sterrhopterix">Sterrhopterix</tp:taxon-name-part><tp:taxon-name-part taxon-name-part-type="species" reg="fusca">fusca</tp:taxon-name-part></tp:taxon-name></italic> (<tp:taxon-name><tp:taxon-name-part taxon-name-part-type="family">Psychidae</tp:taxon-name-part></tp:taxon-name>) and represents the first host associated with <italic><tp:taxon-name><tp:taxon-name-part taxon-name-part-type="genus" reg="Choeras">Choeras</tp:taxon-name-part><tp:taxon-name-part taxon-name-part-type="species" reg="ciscaucasicus">ciscaucasicus</tp:taxon-name-part></tp:taxon-name></italic>. This species is illustrated in Figs <xref ref-type="fig" rid="F5">5</xref>, <xref ref-type="fig" rid="F6">6</xref>.</p><fig id="F5" position="float" orientation="portrait"><object-id xmlns:xlink="http://www.w3.org/1999/xlink" content-type="doi" xlink:type="simple">10.3897/zookeys.1188.112516.figure5</object-id><object-id xmlns:xlink="http://www.w3.org/1999/xlink" content-type="arpha" xlink:type="simple">0AE8E065-CADF-5AA0-85A0-FB120A56E356</object-id><label>Figure 5.</label><caption><p><italic><tp:taxon-name><tp:taxon-name-part taxon-name-part-type="genus" reg="Choeras">Choeras</tp:taxon-name-part><tp:taxon-name-part taxon-name-part-type="species" reg="ciscaucasicus">ciscaucasicus</tp:taxon-name-part></tp:taxon-name></italic> (Tobias, 1971), female (<named-content xmlns:xlink="http://www.w3.org/1999/xlink" content-type="dwc:institutional_code" xlink:title="Zoologische Staatssammlung München" xlink:href="http://grbio.org/institution/zoologische-staatssammlung" xlink:type="simple">ZSM</named-content>-HYM-42392-B10) <bold>A</bold> lateral view <bold>B</bold> wing <bold>C</bold> mesosoma <bold>D</bold> metasoma <bold>E</bold> head frontal view <bold>F</bold> propodeum. Length of the specimen: 2.85 mm.</p></caption><graphic xmlns:xlink="http://www.w3.org/1999/xlink" xlink:href="zookeys-1188-305_article-112516__-g005.jpg" position="float" orientation="portrait" xlink:type="simple" id="oo_965616.jpg"><uri content-type="original_file" xlink:type="simple">https://binary.pensoft.net/fig/965616</uri></graphic></fig><fig id="F6" position="float" orientation="portrait"><object-id xmlns:xlink="http://www.w3.org/1999/xlink" content-type="doi" xlink:type="simple">10.3897/zookeys.1188.112516.figure6</object-id><object-id xmlns:xlink="http://www.w3.org/1999/xlink" content-type="arpha" xlink:type="simple">22C3E16C-D422-515B-B4C5-39FE6937484B</object-id><label>Figure 6.</label><caption><p><italic><tp:taxon-name><tp:taxon-name-part taxon-name-part-type="genus" reg="Choeras">Choeras</tp:taxon-name-part><tp:taxon-name-part taxon-name-part-type="species" reg="ciscaucasicus">ciscaucasicus</tp:taxon-name-part></tp:taxon-name></italic> (Tobias, 1971), male (<named-content xmlns:xlink="http://www.w3.org/1999/xlink" content-type="dwc:institutional_code" xlink:title="Zoologische Staatssammlung München" xlink:href="http://grbio.org/institution/zoologische-staatssammlung" xlink:type="simple">ZSM</named-content>-HYM-33159-A07) <bold>A</bold> lateral view <bold>B</bold> mesosoma <bold>C</bold> metasoma <bold>D</bold> wing. Length of the specimen: 2.65 mm.</p></caption><graphic xmlns:xlink="http://www.w3.org/1999/xlink" xlink:href="zookeys-1188-305_article-112516__-g006.jpg" position="float" orientation="portrait" xlink:type="simple" id="oo_965617.jpg"><uri content-type="original_file" xlink:type="simple">https://binary.pensoft.net/fig/965617</uri></graphic></fig></tp:treatment-sec><ref-list><ref id="B66"><mixed-citation xmlns:xlink="http://www.w3.org/1999/xlink" xlink:type="simple"><person-group><name name-style="western"><surname>Papp</surname><given-names>J</given-names></name></person-group> (<year>1983</year>) <article-title>A survey of the European species of <italic><tp:taxon-name><tp:taxon-name-part taxon-name-part-type="genus">Apanteles</tp:taxon-name-part></tp:taxon-name></italic> Först. (<tp:taxon-name><tp:taxon-name-part taxon-name-part-type="order">Hymenoptera</tp:taxon-name-part></tp:taxon-name>, <tp:taxon-name><tp:taxon-name-part taxon-name-part-type="family">Braconidae</tp:taxon-name-part></tp:taxon-name>: <tp:taxon-name><tp:taxon-name-part taxon-name-part-type="subfamily">Microgastrinae</tp:taxon-name-part></tp:taxon-name>), VII. The <italic><tp:taxon-name><tp:taxon-name-part taxon-name-part-type="genus"/><tp:taxon-name-part taxon-name-part-type="species">carbonarius</tp:taxon-name-part></tp:taxon-name></italic>-, <italic><tp:taxon-name><tp:taxon-name-part taxon-name-part-type="genus"/><tp:taxon-name-part taxon-name-part-type="species">circumscriptus</tp:taxon-name-part></tp:taxon-name></italic>-, <italic><tp:taxon-name><tp:taxon-name-part taxon-name-part-type="genus"/><tp:taxon-name-part taxon-name-part-type="species">fraternus</tp:taxon-name-part></tp:taxon-name></italic>-, <italic><tp:taxon-name><tp:taxon-name-part taxon-name-part-type="genus"/><tp:taxon-name-part taxon-name-part-type="species">pallipes</tp:taxon-name-part></tp:taxon-name></italic>-, <italic><tp:taxon-name><tp:taxon-name-part taxon-name-part-type="genus"/><tp:taxon-name-part taxon-name-part-type="species">parasitellae</tp:taxon-name-part></tp:taxon-name></italic>-, <italic><tp:taxon-name><tp:taxon-name-part taxon-name-part-type="genus"/><tp:taxon-name-part taxon-name-part-type="species">vitripennis</tp:taxon-name-part></tp:taxon-name></italic>-, <italic><tp:taxon-name><tp:taxon-name-part taxon-name-part-type="genus"/><tp:taxon-name-part taxon-name-part-type="species">liparidis</tp:taxon-name-part></tp:taxon-name></italic>-, <italic>octonarius</italic>- and <italic>thompsoni</italic>-group.</article-title><source>Annales Historico-Naturales Musei Nationalis Hungarici</source><volume>75</volume>: <fpage>247</fpage>–<lpage>283</lpage>.</mixed-citation></ref><ref id="B114"><mixed-citation xmlns:xlink="http://www.w3.org/1999/xlink" xlink:type="simple"><person-group><name name-style="western"><surname>Tobias</surname><given-names>V</given-names></name></person-group> (<year>1986</year>) Subfamily <tp:taxon-name><tp:taxon-name-part taxon-name-part-type="subfamily">Microgasterinae</tp:taxon-name-part></tp:taxon-name>. Key to the Insects of the European Part of the USSR III. 4. Insitute of Zoology, Academy of Sciences of the USSE, Leningrad, 605–815.</mixed-citation></ref><ref id="B116"><mixed-citation xmlns:xlink="http://www.w3.org/1999/xlink" xlink:type="simple"><person-group><name name-style="western"><surname>van Achterberg</surname><given-names>C</given-names></name></person-group> (<year>2002</year>) <article-title><tp:taxon-name><tp:taxon-name-part taxon-name-part-type="genus">Apanteles</tp:taxon-name-part> (<tp:taxon-name-part taxon-name-part-type="subgenus">Choeras</tp:taxon-name-part>) <tp:taxon-name-part taxon-name-part-type="species">gielisi</tp:taxon-name-part></tp:taxon-name> spec. nov. (<tp:taxon-name><tp:taxon-name-part taxon-name-part-type="order">Hymenoptera</tp:taxon-name-part></tp:taxon-name>: <tp:taxon-name><tp:taxon-name-part taxon-name-part-type="family">Braconidae</tp:taxon-name-part></tp:taxon-name>: <tp:taxon-name><tp:taxon-name-part taxon-name-part-type="subfamily">Microgastrinae</tp:taxon-name-part></tp:taxon-name>) from The Netherlands and the first report of <tp:taxon-name><tp:taxon-name-part taxon-name-part-type="order">Trichoptera</tp:taxon-name-part></tp:taxon-name> as host of <tp:taxon-name><tp:taxon-name-part taxon-name-part-type="family">Braconidae</tp:taxon-name-part></tp:taxon-name>.</article-title><source>Zoologische Mededelingen Leiden</source><volume>72</volume>: <fpage>53</fpage>–<lpage>60</lpage>.</mixed-citation></ref><ref id="B31"><mixed-citation xmlns:xlink="http://www.w3.org/1999/xlink" xlink:type="simple"><person-group><name name-style="western"><surname>Kotenko</surname><given-names>A</given-names></name></person-group> (<year>2007</year>) <article-title><tp:taxon-name><tp:taxon-name-part taxon-name-part-type="subfamily">Microgastrinae</tp:taxon-name-part></tp:taxon-name>.</article-title> In: <person-group><name name-style="western"><surname>Lelej</surname><given-names>A</given-names></name></person-group> (<role>Ed.</role>) <issue-title>Neuropteroidea, Mecoptera, Hymenoptera.</issue-title><source>Key to the Insects of Russia Far East. Dalnauka, Vladivostok</source>, <fpage>134</fpage>–<lpage>192</lpage>.</mixed-citation></ref></ref-list></tp:taxon-treatment>
