# Supplementary material for: ﻿Scratching the tip of the iceberg: integrative taxonomy reveals 30 new species records of Microgastrinae (Braconidae) parasitoid wasps for Germany, including new Holarctic distributions
Source: Zookeys. 2024 Jan 11;1188:305–86. doi: 10.3897/zookeys.1188.112516 (PMC10797786; doi:10.3897/zookeys.1188.112516)
Supplement: XML Treatment for Choeras gnarus [file zookeys.1188.112516-treatment4.xml]

<!DOCTYPE tp:taxon-treatment
  PUBLIC "-//TaxonX//DTD Taxonomic Treatment Publishing DTD v0 20100105//EN" "tax-treatment-NSO.dtd">
<tp:taxon-treatment xmlns:tp="http://www.plazi.org/taxpub"><tp:treatment-meta><kwd-group><label>Taxon classification</label><kwd>
                <named-content content-type="kingdom">Animalia</named-content>
              </kwd><kwd>
                <named-content content-type="order">Hymenoptera</named-content>
              </kwd><kwd>
                <named-content content-type="family">Braconidae</named-content>
              </kwd></kwd-group><mixed-citation publication-type="journal"><person-group><name><surname>Höcherl</surname><given-names>Amelie</given-names></name><name><surname>Shaw</surname><given-names>Mark R.</given-names></name><name><surname>Boudreault</surname><given-names>Caroline</given-names></name><name><surname>Rabl</surname><given-names>Dominik</given-names></name><name><surname>Haszprunar</surname><given-names>Gerhard</given-names></name><name><surname>Raupach</surname><given-names>Michael J.</given-names></name><name><surname>Schmidt</surname><given-names>Stefan</given-names></name><name><surname>Baranov</surname><given-names>Viktor</given-names></name><name><surname>Fernández-Triana</surname><given-names>José</given-names></name></person-group><article-title>﻿Scratching the tip of the iceberg: integrative taxonomy reveals 30 new species records of <tp:taxon-name><tp:taxon-name-part taxon-name-part-type="subfamily">Microgastrinae</tp:taxon-name-part></tp:taxon-name> (<tp:taxon-name><tp:taxon-name-part taxon-name-part-type="family">Braconidae</tp:taxon-name-part></tp:taxon-name>) parasitoid wasps for Germany, including new Holarctic distributions</article-title><source>Zookeys</source><day>11</day><month>01</month><year>2024</year><volume>1188</volume><fpage>305</fpage><lpage>386</lpage><pub-id pub-id-type="doi">10.3897/zookeys.1188.112516</pub-id></mixed-citation></tp:treatment-meta><tp:nomenclature><label>﻿</label><tp:taxon-name>
              <object-id xmlns:xlink="http://www.w3.org/1999/xlink" content-type="arpha" xlink:type="simple">D87D24A6-9FE3-5AFD-B3EF-11CA5877060E</object-id>
              <tp:taxon-name-part taxon-name-part-type="genus" reg="Choeras">Choeras</tp:taxon-name-part>
              <tp:taxon-name-part taxon-name-part-type="species" reg="gnarus">gnarus</tp:taxon-name-part>
            </tp:taxon-name><tp:taxon-authority>(Tobias &amp; Kotenko, 1984)</tp:taxon-authority></tp:nomenclature><tp:treatment-sec sec-type="material" id="SECID0EODAG"><title>Material examined.</title><p><bold>Germany</bold>: Baden-Württemberg: Gaggenau, Michelbach, <named-content xmlns:xlink="http://www.w3.org/1999/xlink" content-type="dwc:verbatimCoordinates" xlink:type="simple"><named-content content-type="geo-json" specific-use="{&#34;type&#34;:&#34;Point&#34;,&#34;coordinates&#34;:[8.388000,48.821000]}" id="NCID0EZDAG" xlink:type="simple">48.821, 8.388</named-content></named-content>, 340 m, Malaise trap, 9.vii.2011, leg. D. Doczkal, <named-content xmlns:xlink="http://www.w3.org/1999/xlink" content-type="dwc:institutional_code" xlink:title="Zoologische Staatssammlung München" xlink:href="http://grbio.org/institution/zoologische-staatssammlung" xlink:type="simple">ZSM</named-content>-HYM-42398-H04; Gaggenau, Sulzbach, Querbach, <named-content xmlns:xlink="http://www.w3.org/1999/xlink" content-type="dwc:verbatimCoordinates" xlink:type="simple"><named-content content-type="geo-json" specific-use="{&#34;type&#34;:&#34;Point&#34;,&#34;coordinates&#34;:[8.378000,48.797000]}" id="NCID0EFEAG" xlink:type="simple">48.797, 8.378</named-content></named-content>, 375 m, Malaise trap, 21.viii.2011, leg. D. Doczkal, <named-content xmlns:xlink="http://www.w3.org/1999/xlink" content-type="dwc:institutional_code" xlink:title="Zoologische Staatssammlung München" xlink:href="http://grbio.org/institution/zoologische-staatssammlung" xlink:type="simple">ZSM</named-content>-HYM-42323-A10; Malsch, Hansjakobstr. 7, Urban Garden, <named-content xmlns:xlink="http://www.w3.org/1999/xlink" content-type="dwc:verbatimCoordinates" xlink:type="simple"><named-content content-type="geo-json" specific-use="{&#34;type&#34;:&#34;Point&#34;,&#34;coordinates&#34;:[8.320000,48.884000]}" id="NCID0EREAG" xlink:type="simple">48.884, 8.32</named-content></named-content>, 120 m, Malaise trap, 16.viii.2020, leg. D. Doczkal, <named-content xmlns:xlink="http://www.w3.org/1999/xlink" content-type="dwc:institutional_code" xlink:title="Zoologische Staatssammlung München" xlink:href="http://grbio.org/institution/zoologische-staatssammlung" xlink:type="simple">ZSM</named-content>-HYM-33153-F04; 19.vii.2020, leg. D. Doczkal, <named-content xmlns:xlink="http://www.w3.org/1999/xlink" content-type="dwc:institutional_code" xlink:title="Zoologische Staatssammlung München" xlink:href="http://grbio.org/institution/zoologische-staatssammlung" xlink:type="simple">ZSM</named-content>-HYM-33154-G09; 2.viii.2020, leg. D. Doczkal, <named-content xmlns:xlink="http://www.w3.org/1999/xlink" content-type="dwc:institutional_code" xlink:title="Zoologische Staatssammlung München" xlink:href="http://grbio.org/institution/zoologische-staatssammlung" xlink:type="simple">ZSM</named-content>-HYM-33154-H03; 21.vi.2020, leg. D. Doczkal, <named-content xmlns:xlink="http://www.w3.org/1999/xlink" content-type="dwc:institutional_code" xlink:title="Zoologische Staatssammlung München" xlink:href="http://grbio.org/institution/zoologische-staatssammlung" xlink:type="simple">ZSM</named-content>-HYM-33152-G01; 5.vii.2020, leg. D. Doczkal, <named-content xmlns:xlink="http://www.w3.org/1999/xlink" content-type="dwc:institutional_code" xlink:title="Zoologische Staatssammlung München" xlink:href="http://grbio.org/institution/zoologische-staatssammlung" xlink:type="simple">ZSM</named-content>-HYM-33154-E12; Malsch, Luderbusch, <named-content xmlns:xlink="http://www.w3.org/1999/xlink" content-type="dwc:verbatimCoordinates" xlink:type="simple"><named-content content-type="geo-json" specific-use="{&#34;type&#34;:&#34;Point&#34;,&#34;coordinates&#34;:[8.332000,48.913000]}" id="NCID0ENFAG" xlink:type="simple">48.913, 8.332</named-content></named-content>, 117 m, Malaise trap, 16.viii.2020, leg. D. Doczkal, K. Grabow, <named-content xmlns:xlink="http://www.w3.org/1999/xlink" content-type="dwc:institutional_code" xlink:title="Zoologische Staatssammlung München" xlink:href="http://grbio.org/institution/zoologische-staatssammlung" xlink:type="simple">ZSM</named-content>-HYM-42389-C05; 26.vii.2020, leg. D. Doczkal, K. Grabow, <named-content xmlns:xlink="http://www.w3.org/1999/xlink" content-type="dwc:institutional_code" xlink:title="Zoologische Staatssammlung München" xlink:href="http://grbio.org/institution/zoologische-staatssammlung" xlink:type="simple">ZSM</named-content>-HYM-42388-G07; 9.viii.2020, leg. D. Doczkal, K. Grabow, <named-content xmlns:xlink="http://www.w3.org/1999/xlink" content-type="dwc:institutional_code" xlink:title="Zoologische Staatssammlung München" xlink:href="http://grbio.org/institution/zoologische-staatssammlung" xlink:type="simple">ZSM</named-content>-HYM-42389-B05; Bavaria: Ammergebirge Halblech, Im Laich, gravel bar, <named-content xmlns:xlink="http://www.w3.org/1999/xlink" content-type="dwc:verbatimCoordinates" xlink:type="simple"><named-content content-type="geo-json" specific-use="{&#34;type&#34;:&#34;Point&#34;,&#34;coordinates&#34;:[10.841000,47.606000]}" id="NCID0EBGAG" xlink:type="simple">47.606, 10.841</named-content></named-content>, 901 m, Malaise trap, 17.viii.2016, leg. D. Doczkal, J. Voith, <named-content xmlns:xlink="http://www.w3.org/1999/xlink" content-type="dwc:institutional_code" xlink:title="Zoologische Staatssammlung München" xlink:href="http://grbio.org/institution/zoologische-staatssammlung" xlink:type="simple">ZSM</named-content>-HYM-33166-F09; 29.vii.2016, leg. D. Doczkal, J. Voith, <named-content xmlns:xlink="http://www.w3.org/1999/xlink" content-type="dwc:institutional_code" xlink:title="Zoologische Staatssammlung München" xlink:href="http://grbio.org/institution/zoologische-staatssammlung" xlink:type="simple">ZSM</named-content>-HYM-33166-E07; 904 m, Malaise trap, 17.viii.2016, leg. D. Doczkal, J. Voith, <named-content xmlns:xlink="http://www.w3.org/1999/xlink" content-type="dwc:institutional_code" xlink:title="Zoologische Staatssammlung München" xlink:href="http://grbio.org/institution/zoologische-staatssammlung" xlink:type="simple">ZSM</named-content>-HYM-33167-C07; 29.vii.2016, leg. D. Doczkal, J. Voith, <named-content xmlns:xlink="http://www.w3.org/1999/xlink" content-type="dwc:institutional_code" xlink:title="Zoologische Staatssammlung München" xlink:href="http://grbio.org/institution/zoologische-staatssammlung" xlink:type="simple">ZSM</named-content>-HYM-33167-A04; <named-content xmlns:xlink="http://www.w3.org/1999/xlink" content-type="dwc:institutional_code" xlink:title="Zoologische Staatssammlung München" xlink:href="http://grbio.org/institution/zoologische-staatssammlung" xlink:type="simple">ZSM</named-content>-HYM-33167-A05; <named-content xmlns:xlink="http://www.w3.org/1999/xlink" content-type="dwc:institutional_code" xlink:title="Zoologische Staatssammlung München" xlink:href="http://grbio.org/institution/zoologische-staatssammlung" xlink:type="simple">ZSM</named-content>-HYM-33167-A07; <named-content xmlns:xlink="http://www.w3.org/1999/xlink" content-type="dwc:institutional_code" xlink:title="Zoologische Staatssammlung München" xlink:href="http://grbio.org/institution/zoologische-staatssammlung" xlink:type="simple">ZSM</named-content>-HYM-33167-A08; Aub, <named-content xmlns:xlink="http://www.w3.org/1999/xlink" content-type="dwc:verbatimCoordinates" xlink:type="simple"><named-content content-type="geo-json" specific-use="{&#34;type&#34;:&#34;Point&#34;,&#34;coordinates&#34;:[10.053000,49.542000]}" id="NCID0EFHAG" xlink:type="simple">49.542, 10.053</named-content></named-content>, 316 m, fogging, 10.vii.2020, leg. B. Leroy, <named-content xmlns:xlink="http://www.w3.org/1999/xlink" content-type="dwc:institutional_code" xlink:title="Zoologische Staatssammlung München" xlink:href="http://grbio.org/institution/zoologische-staatssammlung" xlink:type="simple">ZSM</named-content>-HYM-42392-D03; Bamberg, Naturwaldreservat Wolfsruhe, Bruderwald, <named-content xmlns:xlink="http://www.w3.org/1999/xlink" content-type="dwc:verbatimCoordinates" xlink:type="simple"><named-content content-type="geo-json" specific-use="{&#34;type&#34;:&#34;Point&#34;,&#34;coordinates&#34;:[10.899000,49.856000]}" id="NCID0ERHAG" xlink:type="simple">49.856, 10.899</named-content></named-content>, 282 m, Malaise trap, 13.vii.2019, leg. J. Müller, <named-content xmlns:xlink="http://www.w3.org/1999/xlink" content-type="dwc:institutional_code" xlink:title="Zoologische Staatssammlung München" xlink:href="http://grbio.org/institution/zoologische-staatssammlung" xlink:type="simple">ZSM</named-content>-HYM-42382-B05; <named-content xmlns:xlink="http://www.w3.org/1999/xlink" content-type="dwc:institutional_code" xlink:title="Zoologische Staatssammlung München" xlink:href="http://grbio.org/institution/zoologische-staatssammlung" xlink:type="simple">ZSM</named-content>-HYM-42382-B06; Chiemgau Alps Ruhpolding, Fischbach, <named-content xmlns:xlink="http://www.w3.org/1999/xlink" content-type="dwc:verbatimCoordinates" xlink:type="simple"><named-content content-type="geo-json" specific-use="{&#34;type&#34;:&#34;Point&#34;,&#34;coordinates&#34;:[12.657000,47.709000]}" id="NCID0EBIAG" xlink:type="simple">47.709, 12.657</named-content></named-content>, 720 m, Malaise trap, 16.viii.2016, leg. D. Doczkal, J. Voith, <named-content xmlns:xlink="http://www.w3.org/1999/xlink" content-type="dwc:institutional_code" xlink:title="Zoologische Staatssammlung München" xlink:href="http://grbio.org/institution/zoologische-staatssammlung" xlink:type="simple">ZSM</named-content>-HYM-33168-B02; Fabrikschleichach, close to Weilersbachtal, <named-content xmlns:xlink="http://www.w3.org/1999/xlink" content-type="dwc:verbatimCoordinates" xlink:type="simple"><named-content content-type="geo-json" specific-use="{&#34;type&#34;:&#34;Point&#34;,&#34;coordinates&#34;:[10.525000,49.917000]}" id="NCID0ENIAG" xlink:type="simple">49.917, 10.525</named-content></named-content>, 408 m, Malaise trap, 12.vii.2019, leg. J. Müller, <named-content xmlns:xlink="http://www.w3.org/1999/xlink" content-type="dwc:institutional_code" xlink:title="Zoologische Staatssammlung München" xlink:href="http://grbio.org/institution/zoologische-staatssammlung" xlink:type="simple">ZSM</named-content>-HYM-42376-E07; Haselbach, Wald, <named-content xmlns:xlink="http://www.w3.org/1999/xlink" content-type="dwc:verbatimCoordinates" xlink:type="simple"><named-content content-type="geo-json" specific-use="{&#34;type&#34;:&#34;Point&#34;,&#34;coordinates&#34;:[11.019000,48.642000]}" id="NCID0EZIAG" xlink:type="simple">48.642, 11.019</named-content></named-content>, 485 m, Malaise trap, 15.vii.2019, leg. J. Müller, <named-content xmlns:xlink="http://www.w3.org/1999/xlink" content-type="dwc:institutional_code" xlink:title="Zoologische Staatssammlung München" xlink:href="http://grbio.org/institution/zoologische-staatssammlung" xlink:type="simple">ZSM</named-content>-HYM-42383-A11; Jöslein, Forst Neustädtlein am Forst, <named-content xmlns:xlink="http://www.w3.org/1999/xlink" content-type="dwc:verbatimCoordinates" xlink:type="simple"><named-content content-type="geo-json" specific-use="{&#34;type&#34;:&#34;Point&#34;,&#34;coordinates&#34;:[11.482000,49.992000]}" id="NCID0EFJAG" xlink:type="simple">49.992, 11.482</named-content></named-content>, 411 m, Malaise trap, 13.vii.2019, leg. J. Müller, <named-content xmlns:xlink="http://www.w3.org/1999/xlink" content-type="dwc:institutional_code" xlink:title="Zoologische Staatssammlung München" xlink:href="http://grbio.org/institution/zoologische-staatssammlung" xlink:type="simple">ZSM</named-content>-HYM-42385-F03; Lohr a. M., Romberg, <named-content xmlns:xlink="http://www.w3.org/1999/xlink" content-type="dwc:verbatimCoordinates" xlink:type="simple"><named-content content-type="geo-json" specific-use="{&#34;type&#34;:&#34;Point&#34;,&#34;coordinates&#34;:[9.590000,49.986000]}" id="NCID0ERJAG" xlink:type="simple">49.986, 9.59</named-content></named-content>, 185 m, Malaise trap, 6.vii.2018, leg. D. Doczkal, <named-content xmlns:xlink="http://www.w3.org/1999/xlink" content-type="dwc:institutional_code" xlink:title="Zoologische Staatssammlung München" xlink:href="http://grbio.org/institution/zoologische-staatssammlung" xlink:type="simple">ZSM</named-content>-HYM-42323-F09; Marquartstein, close to Berg Torkopf, <named-content xmlns:xlink="http://www.w3.org/1999/xlink" content-type="dwc:verbatimCoordinates" xlink:type="simple"><named-content content-type="geo-json" specific-use="{&#34;type&#34;:&#34;Point&#34;,&#34;coordinates&#34;:[12.430000,47.767000]}" id="NCID0E4JAG" xlink:type="simple">47.767, 12.43</named-content></named-content>, 786 m, Malaise trap, 19.vii.2019, leg. J. Müller, <named-content xmlns:xlink="http://www.w3.org/1999/xlink" content-type="dwc:institutional_code" xlink:title="Zoologische Staatssammlung München" xlink:href="http://grbio.org/institution/zoologische-staatssammlung" xlink:type="simple">ZSM</named-content>-HYM-42383-F04; Mauth, Naturpark Bayerischer Wald, <named-content xmlns:xlink="http://www.w3.org/1999/xlink" content-type="dwc:verbatimCoordinates" xlink:type="simple"><named-content content-type="geo-json" specific-use="{&#34;type&#34;:&#34;Point&#34;,&#34;coordinates&#34;:[13.563000,48.890000]}" id="NCID0EJKAG" xlink:type="simple">48.89, 13.563</named-content></named-content>, 858 m, Malaise trap, 12.vii.2019, leg. J. Müller, <named-content xmlns:xlink="http://www.w3.org/1999/xlink" content-type="dwc:institutional_code" xlink:title="Zoologische Staatssammlung München" xlink:href="http://grbio.org/institution/zoologische-staatssammlung" xlink:type="simple">ZSM</named-content>-HYM-42381-C04; Moos, Isarmündung, <named-content xmlns:xlink="http://www.w3.org/1999/xlink" content-type="dwc:verbatimCoordinates" xlink:type="simple"><named-content content-type="geo-json" specific-use="{&#34;type&#34;:&#34;Point&#34;,&#34;coordinates&#34;:[12.959000,48.786000]}" id="NCID0EVKAG" xlink:type="simple">48.786, 12.959</named-content></named-content>, 313 m, Malaise trap, 13.vii.2021, leg. GBOL3, R. Albrecht, <named-content xmlns:xlink="http://www.w3.org/1999/xlink" content-type="dwc:institutional_code" xlink:title="Zoologische Staatssammlung München" xlink:href="http://grbio.org/institution/zoologische-staatssammlung" xlink:type="simple">ZSM</named-content>-HYM-42394-F09; Moos, Isarmündung, <italic><tp:taxon-name><tp:taxon-name-part taxon-name-part-type="genus" reg="Molinia">Molinia</tp:taxon-name-part></tp:taxon-name></italic> meadow, <named-content xmlns:xlink="http://www.w3.org/1999/xlink" content-type="dwc:verbatimCoordinates" xlink:type="simple"><named-content content-type="geo-json" specific-use="{&#34;type&#34;:&#34;Point&#34;,&#34;coordinates&#34;:[12.950000,48.779000]}" id="NCID0EILAG" xlink:type="simple">48.779, 12.95</named-content></named-content>, 313 m, Malaise trap, 25.viii.2021, leg. GBOL3, R. Albrecht, <named-content xmlns:xlink="http://www.w3.org/1999/xlink" content-type="dwc:institutional_code" xlink:title="Zoologische Staatssammlung München" xlink:href="http://grbio.org/institution/zoologische-staatssammlung" xlink:type="simple">ZSM</named-content>-HYM-42394-E11; München, NSG Allacher Lohe, <named-content xmlns:xlink="http://www.w3.org/1999/xlink" content-type="dwc:verbatimCoordinates" xlink:type="simple"><named-content content-type="geo-json" specific-use="{&#34;type&#34;:&#34;Point&#34;,&#34;coordinates&#34;:[11.483000,48.201000]}" id="NCID0EULAG" xlink:type="simple">48.201, 11.483</named-content></named-content>, 499 m, Malaise trap, 21.vii.2021, leg. GBOL3, R. Albrecht, <named-content xmlns:xlink="http://www.w3.org/1999/xlink" content-type="dwc:institutional_code" xlink:title="Zoologische Staatssammlung München" xlink:href="http://grbio.org/institution/zoologische-staatssammlung" xlink:type="simple">ZSM</named-content>-HYM-42326-H02; Berchtesgaden National Park, Königssee, Rinnkendlsteig, <named-content xmlns:xlink="http://www.w3.org/1999/xlink" content-type="dwc:verbatimCoordinates" xlink:type="simple"><named-content content-type="geo-json" specific-use="{&#34;type&#34;:&#34;Point&#34;,&#34;coordinates&#34;:[12.964000,47.551000]}" id="NCID0EAMAG" xlink:type="simple">47.551, 12.964</named-content></named-content>, 695 m, Malaise trap, 4.x.2017, leg. D. Doczkal, J. Voith, <named-content xmlns:xlink="http://www.w3.org/1999/xlink" content-type="dwc:institutional_code" xlink:title="Zoologische Staatssammlung München" xlink:href="http://grbio.org/institution/zoologische-staatssammlung" xlink:type="simple">ZSM</named-content>-HYM-33162-B10; Berchtesgaden National Park, Wald west of St. Bartholomä, <named-content xmlns:xlink="http://www.w3.org/1999/xlink" content-type="dwc:verbatimCoordinates" xlink:type="simple"><named-content content-type="geo-json" specific-use="{&#34;type&#34;:&#34;Point&#34;,&#34;coordinates&#34;:[12.965000,47.547000]}" id="NCID0EMMAG" xlink:type="simple">47.547, 12.965</named-content></named-content>, 620 m, Malaise trap, 28.vi.2017, leg. D. Doczkal, J. Voith, <named-content xmlns:xlink="http://www.w3.org/1999/xlink" content-type="dwc:institutional_code" xlink:title="Zoologische Staatssammlung München" xlink:href="http://grbio.org/institution/zoologische-staatssammlung" xlink:type="simple">ZSM</named-content>-HYM-33156-G05; Oberndorf, close to Krebsbach, <named-content xmlns:xlink="http://www.w3.org/1999/xlink" content-type="dwc:verbatimCoordinates" xlink:type="simple"><named-content content-type="geo-json" specific-use="{&#34;type&#34;:&#34;Point&#34;,&#34;coordinates&#34;:[9.516000,49.868000]}" id="NCID0EYMAG" xlink:type="simple">49.868, 9.516</named-content></named-content>, 342 m, Malaise trap, 13.vii.2019, leg. J. Müller, <named-content xmlns:xlink="http://www.w3.org/1999/xlink" content-type="dwc:institutional_code" xlink:title="Zoologische Staatssammlung München" xlink:href="http://grbio.org/institution/zoologische-staatssammlung" xlink:type="simple">ZSM</named-content>-HYM-42382-H01; Willersdorf, Untere Mark, <named-content xmlns:xlink="http://www.w3.org/1999/xlink" content-type="dwc:verbatimCoordinates" xlink:type="simple"><named-content content-type="geo-json" specific-use="{&#34;type&#34;:&#34;Point&#34;,&#34;coordinates&#34;:[10.985000,49.733000]}" id="NCID0EENAG" xlink:type="simple">49.733, 10.985</named-content></named-content>, 292 m, Malaise trap, 12.vii.2019, leg. J. Müller, <named-content xmlns:xlink="http://www.w3.org/1999/xlink" content-type="dwc:institutional_code" xlink:title="Zoologische Staatssammlung München" xlink:href="http://grbio.org/institution/zoologische-staatssammlung" xlink:type="simple">ZSM</named-content>-HYM-42379-A06; München, Obermenzing, Premises of Zoologische Staatssammlung, <named-content xmlns:xlink="http://www.w3.org/1999/xlink" content-type="dwc:verbatimCoordinates" xlink:type="simple"><named-content content-type="geo-json" specific-use="{&#34;type&#34;:&#34;Point&#34;,&#34;coordinates&#34;:[11.484900,48.164800]}" id="NCID0EQNAG" xlink:type="simple">48.1648, 11.4849</named-content></named-content>, 519 m, Malaise trap, 31.vii.2017, leg. Axel Hausman, BIOUG42697-G11; <bold>Moldova</bold>: [translated and transcribed from Russian] Rajon Anenii Noi, Hîrbovăț, 4.vi.1986, CNCHYM 00280; <bold>Sweden</bold>: Dalarna: Säterdalen, Näsåkerspussen; Säters kommun, <named-content xmlns:xlink="http://www.w3.org/1999/xlink" content-type="dwc:verbatimCoordinates" xlink:type="simple"><named-content content-type="geo-json" specific-use="{&#34;type&#34;:&#34;Point&#34;,&#34;coordinates&#34;:[15.716667,60.366667]}" id="NCID0E3NAG" xlink:type="simple">60.366667, 15.716667</named-content></named-content>, Malaise trap, 8–21.vii.2003, leg. SMTP, CNC472136; [no collection information associated] WAM 0076; Sm, Nybro kommun, Alsterbro/Alsteran., <named-content xmlns:xlink="http://www.w3.org/1999/xlink" content-type="dwc:verbatimCoordinates" xlink:type="simple"><named-content content-type="geo-json" specific-use="{&#34;type&#34;:&#34;Point&#34;,&#34;coordinates&#34;:[15.069970,63.122200]}" id="NCID0EEOAG" xlink:type="simple">63.122200, 15.069970</named-content></named-content>, Malaise trap, 20–25.viii.2005, leg. SMTP, CNC1967347.</p></tp:treatment-sec><tp:treatment-sec sec-type="distribution" id="SECID0EJOAG"><title>Geographical distribution.</title><p><abbrev xmlns:xlink="http://www.w3.org/1999/xlink" xlink:title="Palaearctic" id="ABBRID0EPOAG" xlink:type="simple">PAL</abbrev>.</p><p><abbrev xmlns:xlink="http://www.w3.org/1999/xlink" xlink:title="Palaearctic" id="ABBRID0EVOAG" xlink:type="simple">PAL</abbrev>- Belarus, Germany*, Moldova*, Russia (NC, C), Sweden*, Ukraine.</p></tp:treatment-sec><tp:treatment-sec sec-type="Molecular data" id="SECID0EZOAG"><title>Molecular data.</title><p>BIN: <ext-link xmlns:xlink="http://www.w3.org/1999/xlink" xlink:href="http://boldsystems.org/index.php/Public_BarcodeCluster?clusteruri=BOLD:AAU6216" ext-link-type="uri" xlink:type="simple">BOLD:AAU6216</ext-link>.</p></tp:treatment-sec><tp:treatment-sec sec-type="host" id="SECID0EEPAG"><title>Host information.</title><p>Unknown.</p></tp:treatment-sec><tp:treatment-sec sec-type="notes" id="SECID0EJPAG"><title>Notes.</title><p>The German specimens were compared with a specimen from Moldova (CNCHYM 00280) which had been identified by Kotenko in 1986 and donated to the <named-content xmlns:xlink="http://www.w3.org/1999/xlink" content-type="dwc:institutional_code" xlink:title="Canadian National Collection of Insects and Arachnids" xlink:href="http://grbio.org/institution/canadian-national-collection-insects-arachnids-and-nematodes" xlink:type="simple">CNC</named-content>. We also ran our specimens through the keys of <xref ref-type="bibr" rid="B114">Tobias (1986)</xref>, <xref ref-type="bibr" rid="B116">van Achterberg (2002)</xref>, and <xref ref-type="bibr" rid="B31">Kotenko (2007)</xref> where they match <italic><tp:taxon-name><tp:taxon-name-part taxon-name-part-type="genus" reg="Choeras">Choeras</tp:taxon-name-part><tp:taxon-name-part taxon-name-part-type="species" reg="gnarus">gnarus</tp:taxon-name-part></tp:taxon-name></italic> also in accordance with Kotenko’s specimen at the <named-content xmlns:xlink="http://www.w3.org/1999/xlink" content-type="dwc:institutional_code" xlink:title="Canadian National Collection of Insects and Arachnids" xlink:href="http://grbio.org/institution/canadian-national-collection-insects-arachnids-and-nematodes" xlink:type="simple">CNC</named-content> (CNCHYM 00280). In <xref ref-type="bibr" rid="B2">Abdoli et al. (2019)</xref>, some of our specimens match <italic><tp:taxon-name><tp:taxon-name-part taxon-name-part-type="genus" reg="Choeras">Choeras</tp:taxon-name-part><tp:taxon-name-part taxon-name-part-type="species" reg="formosus">formosus</tp:taxon-name-part></tp:taxon-name></italic> Abdoli &amp; Fernandez-Triana, 2019 from Iran, based on the presence of a well-defined median carina on the propodeum. However, this character is variable in our specimens ranging from irregular rugosities to an incomplete to clearly defined median carina (see Fig. <xref ref-type="fig" rid="F8">8</xref>). In addition to morphology, our barcodes match a barcoded specimen from Moldova (CNCHYM 00280) by 100%, authoritatively identified by A. Kotenko, who is an author of the species. The presence/absence of a median carina as a character to identify species of <italic><tp:taxon-name><tp:taxon-name-part taxon-name-part-type="genus" reg="Choeras">Choeras</tp:taxon-name-part></tp:taxon-name></italic> may have to be reassessed in the future. This species is illustrated in Figs <xref ref-type="fig" rid="F7">7</xref>–<xref ref-type="fig" rid="F9">9</xref>.</p><fig id="F7" position="float" orientation="portrait"><object-id xmlns:xlink="http://www.w3.org/1999/xlink" content-type="doi" xlink:type="simple">10.3897/zookeys.1188.112516.figure7</object-id><object-id xmlns:xlink="http://www.w3.org/1999/xlink" content-type="arpha" xlink:type="simple">3E12E89A-7841-5A96-A538-7F67130A4466</object-id><label>Figure 7.</label><caption><p><italic><tp:taxon-name><tp:taxon-name-part taxon-name-part-type="genus" reg="Choeras">Choeras</tp:taxon-name-part><tp:taxon-name-part taxon-name-part-type="species" reg="gnarus">gnarus</tp:taxon-name-part></tp:taxon-name></italic> (Tobias &amp; Kotenko, 1984), female (<named-content xmlns:xlink="http://www.w3.org/1999/xlink" content-type="dwc:institutional_code" xlink:title="Zoologische Staatssammlung München" xlink:href="http://grbio.org/institution/zoologische-staatssammlung" xlink:type="simple">ZSM</named-content>-HYM-33167-A07) <bold>A</bold> lateral view <bold>B</bold> dorsal view <bold>C</bold> mesosoma <bold>D</bold> metasoma <bold>E</bold> wing. Length of the specimen: 3.35 mm.</p></caption><graphic xmlns:xlink="http://www.w3.org/1999/xlink" xlink:href="zookeys-1188-305_article-112516__-g007.jpg" position="float" orientation="portrait" xlink:type="simple" id="oo_965618.jpg"><uri content-type="original_file" xlink:type="simple">https://binary.pensoft.net/fig/965618</uri></graphic></fig><fig id="F8" position="float" orientation="portrait"><object-id xmlns:xlink="http://www.w3.org/1999/xlink" content-type="doi" xlink:type="simple">10.3897/zookeys.1188.112516.figure8</object-id><object-id xmlns:xlink="http://www.w3.org/1999/xlink" content-type="arpha" xlink:type="simple">863DEB20-3ED7-5782-AC81-1BA48205DC96</object-id><label>Figure 8.</label><caption><p><italic><tp:taxon-name><tp:taxon-name-part taxon-name-part-type="genus" reg="Choeras">Choeras</tp:taxon-name-part><tp:taxon-name-part taxon-name-part-type="species" reg="gnarus">gnarus</tp:taxon-name-part></tp:taxon-name></italic> (Tobias &amp; Kotenko, 1984) female propodeum <bold>A</bold> CNCHYM 00280 (Moldova) <bold>B</bold><named-content xmlns:xlink="http://www.w3.org/1999/xlink" content-type="dwc:institutional_code" xlink:title="Zoologische Staatssammlung München" xlink:href="http://grbio.org/institution/zoologische-staatssammlung" xlink:type="simple">ZSM</named-content>-HYM-33167-A07 (Germany) <bold>C</bold><named-content xmlns:xlink="http://www.w3.org/1999/xlink" content-type="dwc:institutional_code" xlink:title="Zoologische Staatssammlung München" xlink:href="http://grbio.org/institution/zoologische-staatssammlung" xlink:type="simple">ZSM</named-content>-HYM-42379-A06 (Germany) <bold>D</bold> CNC472136 (Sweden) <bold>E</bold><named-content xmlns:xlink="http://www.w3.org/1999/xlink" content-type="dwc:institutional_code" xlink:title="Zoologische Staatssammlung München" xlink:href="http://grbio.org/institution/zoologische-staatssammlung" xlink:type="simple">ZSM</named-content>-HYM-33162-B10 (Germany) <bold>F</bold><named-content xmlns:xlink="http://www.w3.org/1999/xlink" content-type="dwc:institutional_code" xlink:title="Zoologische Staatssammlung München" xlink:href="http://grbio.org/institution/zoologische-staatssammlung" xlink:type="simple">ZSM</named-content>-HYM-33167-A04 (Germany).</p></caption><graphic xmlns:xlink="http://www.w3.org/1999/xlink" xlink:href="zookeys-1188-305_article-112516__-g008.jpg" position="float" orientation="portrait" xlink:type="simple" id="oo_965619.jpg"><uri content-type="original_file" xlink:type="simple">https://binary.pensoft.net/fig/965619</uri></graphic></fig><fig id="F9" position="float" orientation="portrait"><object-id xmlns:xlink="http://www.w3.org/1999/xlink" content-type="doi" xlink:type="simple">10.3897/zookeys.1188.112516.figure9</object-id><object-id xmlns:xlink="http://www.w3.org/1999/xlink" content-type="arpha" xlink:type="simple">E94A0BF4-C00D-5F02-8867-4269AF99A0E9</object-id><label>Figure 9.</label><caption><p><italic><tp:taxon-name><tp:taxon-name-part taxon-name-part-type="genus" reg="Choeras">Choeras</tp:taxon-name-part><tp:taxon-name-part taxon-name-part-type="species" reg="gnarus">gnarus</tp:taxon-name-part></tp:taxon-name></italic> (Tobias &amp; Kotenko, 1984), female (CNCHYM 00280) identified by A. Kotenko <bold>A</bold> lateral view <bold>B</bold> mesosoma <bold>C</bold> head frontal view <bold>D</bold> metasoma <bold>E</bold> wing. Length of the specimen: 2.95 mm.</p></caption><graphic xmlns:xlink="http://www.w3.org/1999/xlink" xlink:href="zookeys-1188-305_article-112516__-g009.jpg" position="float" orientation="portrait" xlink:type="simple" id="oo_965620.jpg"><uri content-type="original_file" xlink:type="simple">https://binary.pensoft.net/fig/965620</uri></graphic></fig></tp:treatment-sec><ref-list><ref id="B114"><mixed-citation xmlns:xlink="http://www.w3.org/1999/xlink" xlink:type="simple"><person-group><name name-style="western"><surname>Tobias</surname><given-names>V</given-names></name></person-group> (<year>1986</year>) Subfamily <tp:taxon-name><tp:taxon-name-part taxon-name-part-type="subfamily">Microgasterinae</tp:taxon-name-part></tp:taxon-name>. Key to the Insects of the European Part of the USSR III. 4. Insitute of Zoology, Academy of Sciences of the USSE, Leningrad, 605–815.</mixed-citation></ref><ref id="B116"><mixed-citation xmlns:xlink="http://www.w3.org/1999/xlink" xlink:type="simple"><person-group><name name-style="western"><surname>van Achterberg</surname><given-names>C</given-names></name></person-group> (<year>2002</year>) <article-title><tp:taxon-name><tp:taxon-name-part taxon-name-part-type="genus">Apanteles</tp:taxon-name-part> (<tp:taxon-name-part taxon-name-part-type="subgenus">Choeras</tp:taxon-name-part>) <tp:taxon-name-part taxon-name-part-type="species">gielisi</tp:taxon-name-part></tp:taxon-name> spec. nov. (<tp:taxon-name><tp:taxon-name-part taxon-name-part-type="order">Hymenoptera</tp:taxon-name-part></tp:taxon-name>: <tp:taxon-name><tp:taxon-name-part taxon-name-part-type="family">Braconidae</tp:taxon-name-part></tp:taxon-name>: <tp:taxon-name><tp:taxon-name-part taxon-name-part-type="subfamily">Microgastrinae</tp:taxon-name-part></tp:taxon-name>) from The Netherlands and the first report of <tp:taxon-name><tp:taxon-name-part taxon-name-part-type="order">Trichoptera</tp:taxon-name-part></tp:taxon-name> as host of <tp:taxon-name><tp:taxon-name-part taxon-name-part-type="family">Braconidae</tp:taxon-name-part></tp:taxon-name>.</article-title><source>Zoologische Mededelingen Leiden</source><volume>72</volume>: <fpage>53</fpage>–<lpage>60</lpage>.</mixed-citation></ref><ref id="B31"><mixed-citation xmlns:xlink="http://www.w3.org/1999/xlink" xlink:type="simple"><person-group><name name-style="western"><surname>Kotenko</surname><given-names>A</given-names></name></person-group> (<year>2007</year>) <article-title><tp:taxon-name><tp:taxon-name-part taxon-name-part-type="subfamily">Microgastrinae</tp:taxon-name-part></tp:taxon-name>.</article-title> In: <person-group><name name-style="western"><surname>Lelej</surname><given-names>A</given-names></name></person-group> (<role>Ed.</role>) <issue-title>Neuropteroidea, Mecoptera, Hymenoptera.</issue-title><source>Key to the Insects of Russia Far East. Dalnauka, Vladivostok</source>, <fpage>134</fpage>–<lpage>192</lpage>.</mixed-citation></ref><ref id="B2"><mixed-citation xmlns:xlink="http://www.w3.org/1999/xlink" xlink:type="simple"><person-group><name name-style="western"><surname>Abdoli</surname><given-names>P</given-names></name><name name-style="western"><surname>Talebi</surname><given-names>A</given-names></name><name name-style="western"><surname>Farahani</surname><given-names>S</given-names></name><name name-style="western"><surname>Fernandez-Triana</surname><given-names>JL</given-names></name></person-group> (<year>2019</year>) <article-title>Three new species of the genus <italic><tp:taxon-name><tp:taxon-name-part taxon-name-part-type="genus">Choeras</tp:taxon-name-part></tp:taxon-name></italic> Mason, 1981 (<tp:taxon-name><tp:taxon-name-part taxon-name-part-type="order">Hymenoptera</tp:taxon-name-part></tp:taxon-name>: <tp:taxon-name><tp:taxon-name-part taxon-name-part-type="family">Braconidae</tp:taxon-name-part></tp:taxon-name>, <tp:taxon-name><tp:taxon-name-part taxon-name-part-type="subfamily">Microgastrinae</tp:taxon-name-part></tp:taxon-name>) from Iran.</article-title><source>Zootaxa</source><volume>4545</volume>(<issue>1</issue>): <fpage>77</fpage>–<lpage>92</lpage>. <ext-link xlink:href="10.11646/zootaxa.4545.1.4" ext-link-type="doi" xlink:type="simple">https://doi.org/10.11646/zootaxa.4545.1.4</ext-link></mixed-citation></ref></ref-list></tp:taxon-treatment>
