# Supplementary material for: ﻿Scratching the tip of the iceberg: integrative taxonomy reveals 30 new species records of Microgastrinae (Braconidae) parasitoid wasps for Germany, including new Holarctic distributions
Source: Zookeys. 2024 Jan 11;1188:305–86. doi: 10.3897/zookeys.1188.112516 (PMC10797786; doi:10.3897/zookeys.1188.112516)
Supplement: XML Treatment for Cotesia coryphe [file zookeys.1188.112516-treatment5.xml]

<!DOCTYPE tp:taxon-treatment
  PUBLIC "-//TaxonX//DTD Taxonomic Treatment Publishing DTD v0 20100105//EN" "tax-treatment-NSO.dtd">
<tp:taxon-treatment xmlns:tp="http://www.plazi.org/taxpub"><tp:treatment-meta><kwd-group><label>Taxon classification</label><kwd>
                <named-content content-type="kingdom">Animalia</named-content>
              </kwd><kwd>
                <named-content content-type="order">Hymenoptera</named-content>
              </kwd><kwd>
                <named-content content-type="family">Braconidae</named-content>
              </kwd></kwd-group><mixed-citation publication-type="journal"><person-group><name><surname>Höcherl</surname><given-names>Amelie</given-names></name><name><surname>Shaw</surname><given-names>Mark R.</given-names></name><name><surname>Boudreault</surname><given-names>Caroline</given-names></name><name><surname>Rabl</surname><given-names>Dominik</given-names></name><name><surname>Haszprunar</surname><given-names>Gerhard</given-names></name><name><surname>Raupach</surname><given-names>Michael J.</given-names></name><name><surname>Schmidt</surname><given-names>Stefan</given-names></name><name><surname>Baranov</surname><given-names>Viktor</given-names></name><name><surname>Fernández-Triana</surname><given-names>José</given-names></name></person-group><article-title>﻿Scratching the tip of the iceberg: integrative taxonomy reveals 30 new species records of <tp:taxon-name><tp:taxon-name-part taxon-name-part-type="subfamily">Microgastrinae</tp:taxon-name-part></tp:taxon-name> (<tp:taxon-name><tp:taxon-name-part taxon-name-part-type="family">Braconidae</tp:taxon-name-part></tp:taxon-name>) parasitoid wasps for Germany, including new Holarctic distributions</article-title><source>Zookeys</source><day>11</day><month>01</month><year>2024</year><volume>1188</volume><fpage>305</fpage><lpage>386</lpage><pub-id pub-id-type="doi">10.3897/zookeys.1188.112516</pub-id></mixed-citation></tp:treatment-meta><tp:nomenclature><label>﻿</label><tp:taxon-name>
              <object-id xmlns:xlink="http://www.w3.org/1999/xlink" content-type="arpha" xlink:type="simple">0C4013B4-D414-5368-89A3-9BD9B0CDC43A</object-id>
              <tp:taxon-name-part taxon-name-part-type="genus" reg="Cotesia">Cotesia</tp:taxon-name-part>
              <tp:taxon-name-part taxon-name-part-type="species" reg="coryphe">coryphe</tp:taxon-name-part>
            </tp:taxon-name><tp:taxon-authority>(Nixon, 1974)</tp:taxon-authority></tp:nomenclature><tp:treatment-sec sec-type="material" id="SECID0EQWAG"><title>Material examined.</title><p><bold>Austria</bold>: Hinterreit, Gemeinde Großgmain, <named-content xmlns:xlink="http://www.w3.org/1999/xlink" content-type="dwc:verbatimCoordinates" xlink:type="simple"><named-content content-type="geo-json" specific-use="{&#34;type&#34;:&#34;Point&#34;,&#34;coordinates&#34;:[12.946000,47.750000]}" id="NCID0E2WAG" xlink:type="simple">47.75, 12.946</named-content></named-content>, 493 m, ex. <italic><tp:taxon-name><tp:taxon-name-part taxon-name-part-type="genus" reg="Hemaris">Hemaris</tp:taxon-name-part><tp:taxon-name-part taxon-name-part-type="species" reg="fuciformis">fuciformis</tp:taxon-name-part></tp:taxon-name></italic>, 22.vi.2021, leg. W. Langer, <named-content xmlns:xlink="http://www.w3.org/1999/xlink" content-type="dwc:institutional_code" xlink:title="Zoologische Staatssammlung München" xlink:href="http://grbio.org/institution/zoologische-staatssammlung" xlink:type="simple">ZSM</named-content>-HYM-ZLAB01-E11; <bold>Germany</bold>: Baden-Württemberg: Malsch, Hansjakobstr. 7, Urban Garden, <named-content xmlns:xlink="http://www.w3.org/1999/xlink" content-type="dwc:verbatimCoordinates" xlink:type="simple"><named-content content-type="geo-json" specific-use="{&#34;type&#34;:&#34;Point&#34;,&#34;coordinates&#34;:[8.320000,48.884000]}" id="NCID0EUXAG" xlink:type="simple">48.884, 8.32</named-content></named-content>, 120 m, Malaise trap, 2.viii.2020, leg. D. Doczkal, <named-content xmlns:xlink="http://www.w3.org/1999/xlink" content-type="dwc:institutional_code" xlink:title="Zoologische Staatssammlung München" xlink:href="http://grbio.org/institution/zoologische-staatssammlung" xlink:type="simple">ZSM</named-content>-HYM-33154-H02; Bavaria: Arnstein, Rieden, <named-content xmlns:xlink="http://www.w3.org/1999/xlink" content-type="dwc:verbatimCoordinates" xlink:type="simple"><named-content content-type="geo-json" specific-use="{&#34;type&#34;:&#34;Point&#34;,&#34;coordinates&#34;:[10.051000,49.938000]}" id="NCID0EAYAG" xlink:type="simple">49.938, 10.051</named-content></named-content>, 260 m, Malaise trap, 16.vii.2019, leg. J. Müller, <named-content xmlns:xlink="http://www.w3.org/1999/xlink" content-type="dwc:institutional_code" xlink:title="Zoologische Staatssammlung München" xlink:href="http://grbio.org/institution/zoologische-staatssammlung" xlink:type="simple">ZSM</named-content>-HYM-42385-H08; Bad Königshofen, <named-content xmlns:xlink="http://www.w3.org/1999/xlink" content-type="dwc:verbatimCoordinates" xlink:type="simple"><named-content content-type="geo-json" specific-use="{&#34;type&#34;:&#34;Point&#34;,&#34;coordinates&#34;:[10.484000,50.292000]}" id="NCID0EMYAG" xlink:type="simple">50.292, 10.484</named-content></named-content>, 274 m, Malaise trap, 16.vii.2019, leg. J. Müller, <named-content xmlns:xlink="http://www.w3.org/1999/xlink" content-type="dwc:institutional_code" xlink:title="Zoologische Staatssammlung München" xlink:href="http://grbio.org/institution/zoologische-staatssammlung" xlink:type="simple">ZSM</named-content>-HYM-42384-E11; Forchheim, Untere Mark close to Willersdorf, <named-content xmlns:xlink="http://www.w3.org/1999/xlink" content-type="dwc:verbatimCoordinates" xlink:type="simple"><named-content content-type="geo-json" specific-use="{&#34;type&#34;:&#34;Point&#34;,&#34;coordinates&#34;:[10.969000,49.739000]}" id="NCID0EYYAG" xlink:type="simple">49.739, 10.969</named-content></named-content>, 261 m, Malaise trap, 12.vii.2019, leg. J. Müller, <named-content xmlns:xlink="http://www.w3.org/1999/xlink" content-type="dwc:institutional_code" xlink:title="Zoologische Staatssammlung München" xlink:href="http://grbio.org/institution/zoologische-staatssammlung" xlink:type="simple">ZSM</named-content>-HYM-42377-E08; Isarmündung, Magerrasen, swampy, <named-content xmlns:xlink="http://www.w3.org/1999/xlink" content-type="dwc:verbatimCoordinates" xlink:type="simple"><named-content content-type="geo-json" specific-use="{&#34;type&#34;:&#34;Point&#34;,&#34;coordinates&#34;:[12.966000,48.780000]}" id="NCID0EEZAG" xlink:type="simple">48.78, 12.966</named-content></named-content>, 313 m, sweeping, 30.vi.2021, leg. A. Höcherl, <named-content xmlns:xlink="http://www.w3.org/1999/xlink" content-type="dwc:institutional_code" xlink:title="Zoologische Staatssammlung München" xlink:href="http://grbio.org/institution/zoologische-staatssammlung" xlink:type="simple">ZSM</named-content>-HYM-ZLAB01-C05; Lkr. Kelheim Abensberg-Sandharlanden, NSG Sandharlandener Heide, <named-content xmlns:xlink="http://www.w3.org/1999/xlink" content-type="dwc:verbatimCoordinates" xlink:type="simple"><named-content content-type="geo-json" specific-use="{&#34;type&#34;:&#34;Point&#34;,&#34;coordinates&#34;:[11.801000,48.845000]}" id="NCID0EQZAG" xlink:type="simple">48.845, 11.801</named-content></named-content>, 376 m, Malaise trap, 3.viii.2017, leg. D. Doczkal, J. Voith, <named-content xmlns:xlink="http://www.w3.org/1999/xlink" content-type="dwc:institutional_code" xlink:title="Zoologische Staatssammlung München" xlink:href="http://grbio.org/institution/zoologische-staatssammlung" xlink:type="simple">ZSM</named-content>-HYM-33157-E11; <named-content xmlns:xlink="http://www.w3.org/1999/xlink" content-type="dwc:institutional_code" xlink:title="Zoologische Staatssammlung München" xlink:href="http://grbio.org/institution/zoologische-staatssammlung" xlink:type="simple">ZSM</named-content>-HYM-33157-G09; <named-content xmlns:xlink="http://www.w3.org/1999/xlink" content-type="dwc:institutional_code" xlink:title="Zoologische Staatssammlung München" xlink:href="http://grbio.org/institution/zoologische-staatssammlung" xlink:type="simple">ZSM</named-content>-HYM-33157-G10; <named-content xmlns:xlink="http://www.w3.org/1999/xlink" content-type="dwc:institutional_code" xlink:title="Zoologische Staatssammlung München" xlink:href="http://grbio.org/institution/zoologische-staatssammlung" xlink:type="simple">ZSM</named-content>-HYM-33157-G11; <named-content xmlns:xlink="http://www.w3.org/1999/xlink" content-type="dwc:institutional_code" xlink:title="Zoologische Staatssammlung München" xlink:href="http://grbio.org/institution/zoologische-staatssammlung" xlink:type="simple">ZSM</named-content>-HYM-33157-G12; 8.ix.2017, leg. D. Doczkal, J. Voith, <named-content xmlns:xlink="http://www.w3.org/1999/xlink" content-type="dwc:institutional_code" xlink:title="Zoologische Staatssammlung München" xlink:href="http://grbio.org/institution/zoologische-staatssammlung" xlink:type="simple">ZSM</named-content>-HYM-33157-H07; Moos, Isarmündung, Magerrasen, swampy, <named-content xmlns:xlink="http://www.w3.org/1999/xlink" content-type="dwc:verbatimCoordinates" xlink:type="simple"><named-content content-type="geo-json" specific-use="{&#34;type&#34;:&#34;Point&#34;,&#34;coordinates&#34;:[12.966000,48.780000]}" id="NCID0EQ1AG" xlink:type="simple">48.78, 12.966</named-content></named-content>, 313 m, Malaise trap, 25.viii.2021, leg. GBOL3, R. Albrecht, <named-content xmlns:xlink="http://www.w3.org/1999/xlink" content-type="dwc:institutional_code" xlink:title="Zoologische Staatssammlung München" xlink:href="http://grbio.org/institution/zoologische-staatssammlung" xlink:type="simple">ZSM</named-content>-HYM-42396-F08; München, NSG Allacher Lohe, <named-content xmlns:xlink="http://www.w3.org/1999/xlink" content-type="dwc:verbatimCoordinates" xlink:type="simple"><named-content content-type="geo-json" specific-use="{&#34;type&#34;:&#34;Point&#34;,&#34;coordinates&#34;:[11.475000,48.199000]}" id="NCID0E31AG" xlink:type="simple">48.199, 11.475</named-content></named-content>, 502 m, Malaise trap, 21.vii.2021, leg. GBOL3, R. Albrecht, <named-content xmlns:xlink="http://www.w3.org/1999/xlink" content-type="dwc:institutional_code" xlink:title="Zoologische Staatssammlung München" xlink:href="http://grbio.org/institution/zoologische-staatssammlung" xlink:type="simple">ZSM</named-content>-HYM-42326-D06; 23.vi.2021, leg. GBOL3, R. Albrecht, <named-content xmlns:xlink="http://www.w3.org/1999/xlink" content-type="dwc:institutional_code" xlink:title="Zoologische Staatssammlung München" xlink:href="http://grbio.org/institution/zoologische-staatssammlung" xlink:type="simple">ZSM</named-content>-HYM-42326-B06; Berchtesgaden National Park, Königssee, Rinnkendlsteig, <named-content xmlns:xlink="http://www.w3.org/1999/xlink" content-type="dwc:verbatimCoordinates" xlink:type="simple"><named-content content-type="geo-json" specific-use="{&#34;type&#34;:&#34;Point&#34;,&#34;coordinates&#34;:[12.964000,47.553000]}" id="NCID0EM2AG" xlink:type="simple">47.553, 12.964</named-content></named-content>, 775 m, Malaise trap, 30.vii.2017, leg. D. Doczkal, J. Voith, <named-content xmlns:xlink="http://www.w3.org/1999/xlink" content-type="dwc:institutional_code" xlink:title="Zoologische Staatssammlung München" xlink:href="http://grbio.org/institution/zoologische-staatssammlung" xlink:type="simple">ZSM</named-content>-HYM-33161-B03; Oberndorf, close to Krebsbach, <named-content xmlns:xlink="http://www.w3.org/1999/xlink" content-type="dwc:verbatimCoordinates" xlink:type="simple"><named-content content-type="geo-json" specific-use="{&#34;type&#34;:&#34;Point&#34;,&#34;coordinates&#34;:[9.516000,49.868000]}" id="NCID0EY2AG" xlink:type="simple">49.868, 9.516</named-content></named-content>, 342 m, Malaise trap, 13.vii.2019, leg. J. Müller, <named-content xmlns:xlink="http://www.w3.org/1999/xlink" content-type="dwc:institutional_code" xlink:title="Zoologische Staatssammlung München" xlink:href="http://grbio.org/institution/zoologische-staatssammlung" xlink:type="simple">ZSM</named-content>-HYM-42382-G12; Oberstdorf, Oytal, rubble cone east of Gleitweg, <named-content xmlns:xlink="http://www.w3.org/1999/xlink" content-type="dwc:verbatimCoordinates" xlink:type="simple"><named-content content-type="geo-json" specific-use="{&#34;type&#34;:&#34;Point&#34;,&#34;coordinates&#34;:[10.348000,47.389000]}" id="NCID0EE3AG" xlink:type="simple">47.389, 10.348</named-content></named-content>, 1200 m, 16.vi.2014, leg. D. Doczkal, S. Schmidt, J. Voith, <named-content xmlns:xlink="http://www.w3.org/1999/xlink" content-type="dwc:institutional_code" xlink:title="Zoologische Staatssammlung München" xlink:href="http://grbio.org/institution/zoologische-staatssammlung" xlink:type="simple">ZSM</named-content>-HYM-33420-A03; Sielstetten, östlich Grafendorfer Forst, <named-content xmlns:xlink="http://www.w3.org/1999/xlink" content-type="dwc:verbatimCoordinates" xlink:type="simple"><named-content content-type="geo-json" specific-use="{&#34;type&#34;:&#34;Point&#34;,&#34;coordinates&#34;:[11.863000,48.578000]}" id="NCID0EW3AG" xlink:type="simple">48.578, 11.863</named-content></named-content>, 520 m, Malaise trap, 16.vii.2019, leg. J. Müller, <named-content xmlns:xlink="http://www.w3.org/1999/xlink" content-type="dwc:institutional_code" xlink:title="Zoologische Staatssammlung München" xlink:href="http://grbio.org/institution/zoologische-staatssammlung" xlink:type="simple">ZSM</named-content>-HYM-42383-A01; München, Obermenzing, Premises of Zoologische Staatssammlung, <named-content xmlns:xlink="http://www.w3.org/1999/xlink" content-type="dwc:verbatimCoordinates" xlink:type="simple"><named-content content-type="geo-json" specific-use="{&#34;type&#34;:&#34;Point&#34;,&#34;coordinates&#34;:[11.484900,48.164800]}" id="NCID0EC4AG" xlink:type="simple">48.1648, 11.4849</named-content></named-content>, 519 m, Malaise trap, 31.vii.2017, leg. Axel Hausmann, BIOUG42687-C04; BIOUG42697-G07; <bold>Netherlands</bold>: Noord Holland, duinreservaat Egmond aan Zee, ex. <italic><tp:taxon-name><tp:taxon-name-part taxon-name-part-type="genus" reg="Hemaris">Hemaris</tp:taxon-name-part><tp:taxon-name-part taxon-name-part-type="species" reg="fuciformis">fuciformis</tp:taxon-name-part></tp:taxon-name></italic>, 17.vii.2016, leg. M. R. Shaw, MRS_JFT0691; <bold>United Kingdom</bold>: England: Wiltshire, Bentley Woods, ex. <italic><tp:taxon-name><tp:taxon-name-part taxon-name-part-type="genus" reg="Hemaris">Hemaris</tp:taxon-name-part><tp:taxon-name-part taxon-name-part-type="species" reg="tityus">tityus</tp:taxon-name-part></tp:taxon-name></italic>, 26.vi.2011, leg. M. Townesend, CNCHYM45325.</p></tp:treatment-sec><tp:treatment-sec sec-type="distribution" id="SECID0EB5AG"><title>Geographical distribution.</title><p><abbrev xmlns:xlink="http://www.w3.org/1999/xlink" xlink:title="Palaearctic" id="ABBRID0EH5AG" xlink:type="simple">PAL</abbrev>.</p><p><abbrev xmlns:xlink="http://www.w3.org/1999/xlink" xlink:title="Palaearctic" id="ABBRID0EN5AG" xlink:type="simple">PAL</abbrev>: Austria*, Germany*, Netherlands*, United Kingdom.</p></tp:treatment-sec><tp:treatment-sec sec-type="Molecular data" id="SECID0ER5AG"><title>Molecular data.</title><p>BIN: partially <ext-link xmlns:xlink="http://www.w3.org/1999/xlink" xlink:href="http://boldsystems.org/index.php/Public_BarcodeCluster?clusteruri=BOLD:AAA7143" ext-link-type="uri" xlink:type="simple">BOLD:AAA7143</ext-link>.</p></tp:treatment-sec><tp:treatment-sec sec-type="host" id="SECID0E35AG"><title>Host information.</title><p><tp:taxon-name><tp:taxon-name-part taxon-name-part-type="family">Sphingidae</tp:taxon-name-part></tp:taxon-name>: type reared from <italic><tp:taxon-name><tp:taxon-name-part taxon-name-part-type="genus" reg="Hemaris">Hemaris</tp:taxon-name-part><tp:taxon-name-part taxon-name-part-type="species" reg="fuciformis">fuciformis</tp:taxon-name-part></tp:taxon-name></italic> (Linnaeus, 1758); also <italic><tp:taxon-name><tp:taxon-name-part taxon-name-part-type="genus" reg="Hemaris">Hemaris</tp:taxon-name-part><tp:taxon-name-part taxon-name-part-type="species" reg="tityus">tityus</tp:taxon-name-part></tp:taxon-name></italic>* (Linnaeus, 1758).</p></tp:treatment-sec><tp:treatment-sec sec-type="notes" id="SECID0E46AG"><title>Notes.</title><p>The German specimens were identified using <xref ref-type="bibr" rid="B49">Nixon (1974)</xref>. Our sequences of this species were formerly part of BIN <ext-link xmlns:xlink="http://www.w3.org/1999/xlink" xlink:href="http://boldsystems.org/index.php/Public_BarcodeCluster?clusteruri=BOLD:ABY6805" ext-link-type="uri" xlink:type="simple">BOLD:ABY6805</ext-link> and merged into <ext-link xmlns:xlink="http://www.w3.org/1999/xlink" xlink:href="http://boldsystems.org/index.php/Public_BarcodeCluster?clusteruri=BOLD:AAA7143" ext-link-type="uri" xlink:type="simple">BOLD:AAA7143</ext-link> in February 2023. This BIN includes many clearly different species of <italic><tp:taxon-name><tp:taxon-name-part taxon-name-part-type="genus" reg="Cotesia">Cotesia</tp:taxon-name-part></tp:taxon-name></italic>; see discussion below about this “megaBIN”. ASAP clustering resolves this species as a single cluster. One of the specimens that we examined (<named-content xmlns:xlink="http://www.w3.org/1999/xlink" content-type="dwc:institutional_code" xlink:title="Zoologische Staatssammlung München" xlink:href="http://grbio.org/institution/zoologische-staatssammlung" xlink:type="simple">ZSM</named-content>-HYM-ZLAB01-E11) and another specimen in this cluster (MRS_JFT0691) were reared from <italic><tp:taxon-name><tp:taxon-name-part taxon-name-part-type="genus" reg="Hemaris">Hemaris</tp:taxon-name-part><tp:taxon-name-part taxon-name-part-type="species" reg="fuciformis">fuciformis</tp:taxon-name-part></tp:taxon-name></italic>, which is congruent with the host information given in the original description of the species (<xref ref-type="bibr" rid="B49">Nixon 1974</xref>). A specimen from the United Kingdom (CNCHYM45325=MRS_JFT 0223) reared from <italic><tp:taxon-name><tp:taxon-name-part taxon-name-part-type="genus" reg="Hemaris">Hemaris</tp:taxon-name-part><tp:taxon-name-part taxon-name-part-type="species" reg="tityus">tityus</tp:taxon-name-part></tp:taxon-name></italic> represents an additional host record for <italic><tp:taxon-name><tp:taxon-name-part taxon-name-part-type="genus" reg="Cotesia">Cotesia</tp:taxon-name-part><tp:taxon-name-part taxon-name-part-type="species" reg="coryphe">coryphe</tp:taxon-name-part></tp:taxon-name></italic>. This species is illustrated in Fig. <xref ref-type="fig" rid="F10">10</xref>.</p><fig id="F10" position="float" orientation="portrait"><object-id xmlns:xlink="http://www.w3.org/1999/xlink" content-type="doi" xlink:type="simple">10.3897/zookeys.1188.112516.figure10</object-id><object-id xmlns:xlink="http://www.w3.org/1999/xlink" content-type="arpha" xlink:type="simple">4AD68354-6759-5425-9B38-4564EF04014A</object-id><label>Figure 10.</label><caption><p><italic><tp:taxon-name><tp:taxon-name-part taxon-name-part-type="genus" reg="Cotesia">Cotesia</tp:taxon-name-part><tp:taxon-name-part taxon-name-part-type="species" reg="coryphe">coryphe</tp:taxon-name-part></tp:taxon-name></italic> (Nixon, 1974), female (<named-content xmlns:xlink="http://www.w3.org/1999/xlink" content-type="dwc:institutional_code" xlink:title="Zoologische Staatssammlung München" xlink:href="http://grbio.org/institution/zoologische-staatssammlung" xlink:type="simple">ZSM</named-content>-HYM-33157-E11) <bold>A</bold> lateral view <bold>B</bold> head frontal view <bold>C</bold> mesosoma <bold>D</bold> metasoma <bold>E</bold> wing. Length of the specimen: 2.85 mm.</p></caption><graphic xmlns:xlink="http://www.w3.org/1999/xlink" xlink:href="zookeys-1188-305_article-112516__-g010.jpg" position="float" orientation="portrait" xlink:type="simple" id="oo_965621.jpg"><uri content-type="original_file" xlink:type="simple">https://binary.pensoft.net/fig/965621</uri></graphic></fig></tp:treatment-sec><ref-list><ref id="B49"><mixed-citation xmlns:xlink="http://www.w3.org/1999/xlink" xlink:type="simple"><person-group><name name-style="western"><surname>Nixon</surname><given-names>GEJ</given-names></name></person-group> (<year>1974</year>) <article-title>A revision of the north-western European species of the <italic>glomeratus</italic> group of <italic><tp:taxon-name><tp:taxon-name-part taxon-name-part-type="genus">Apanteles</tp:taxon-name-part></tp:taxon-name></italic> Förster (<tp:taxon-name><tp:taxon-name-part taxon-name-part-type="order">Hymenoptera</tp:taxon-name-part></tp:taxon-name>, <tp:taxon-name><tp:taxon-name-part taxon-name-part-type="family">Braconidae</tp:taxon-name-part></tp:taxon-name>).</article-title><source>Bulletin of Entomological Research</source><volume>64</volume>(<issue>3</issue>): <fpage>453</fpage>–<lpage>524</lpage>. <ext-link xlink:href="10.1017/S0007485300031333" ext-link-type="doi" xlink:type="simple">https://doi.org/10.1017/S0007485300031333</ext-link></mixed-citation></ref></ref-list></tp:taxon-treatment>
