# Supplementary material for: ﻿Scratching the tip of the iceberg: integrative taxonomy reveals 30 new species records of Microgastrinae (Braconidae) parasitoid wasps for Germany, including new Holarctic distributions
Source: Zookeys. 2024 Jan 11;1188:305–86. doi: 10.3897/zookeys.1188.112516 (PMC10797786; doi:10.3897/zookeys.1188.112516)
Supplement: XML Treatment for Cotesia eunomiae [file zookeys.1188.112516-treatment6.xml]

<!DOCTYPE tp:taxon-treatment
  PUBLIC "-//TaxonX//DTD Taxonomic Treatment Publishing DTD v0 20100105//EN" "tax-treatment-NSO.dtd">
<tp:taxon-treatment xmlns:tp="http://www.plazi.org/taxpub"><tp:treatment-meta><kwd-group><label>Taxon classification</label><kwd>
                <named-content content-type="kingdom">Animalia</named-content>
              </kwd><kwd>
                <named-content content-type="order">Hymenoptera</named-content>
              </kwd><kwd>
                <named-content content-type="family">Braconidae</named-content>
              </kwd></kwd-group><mixed-citation publication-type="journal"><person-group><name><surname>Höcherl</surname><given-names>Amelie</given-names></name><name><surname>Shaw</surname><given-names>Mark R.</given-names></name><name><surname>Boudreault</surname><given-names>Caroline</given-names></name><name><surname>Rabl</surname><given-names>Dominik</given-names></name><name><surname>Haszprunar</surname><given-names>Gerhard</given-names></name><name><surname>Raupach</surname><given-names>Michael J.</given-names></name><name><surname>Schmidt</surname><given-names>Stefan</given-names></name><name><surname>Baranov</surname><given-names>Viktor</given-names></name><name><surname>Fernández-Triana</surname><given-names>José</given-names></name></person-group><article-title>﻿Scratching the tip of the iceberg: integrative taxonomy reveals 30 new species records of <tp:taxon-name><tp:taxon-name-part taxon-name-part-type="subfamily">Microgastrinae</tp:taxon-name-part></tp:taxon-name> (<tp:taxon-name><tp:taxon-name-part taxon-name-part-type="family">Braconidae</tp:taxon-name-part></tp:taxon-name>) parasitoid wasps for Germany, including new Holarctic distributions</article-title><source>Zookeys</source><day>11</day><month>01</month><year>2024</year><volume>1188</volume><fpage>305</fpage><lpage>386</lpage><pub-id pub-id-type="doi">10.3897/zookeys.1188.112516</pub-id></mixed-citation></tp:treatment-meta><tp:nomenclature><label>﻿</label><tp:taxon-name>
              <object-id xmlns:xlink="http://www.w3.org/1999/xlink" content-type="arpha" xlink:type="simple">21D0FAEA-2F16-554E-A63A-7F8EA864B338</object-id>
              <tp:taxon-name-part taxon-name-part-type="genus" reg="Cotesia">Cotesia</tp:taxon-name-part>
              <tp:taxon-name-part taxon-name-part-type="species" reg="eunomiae">eunomiae</tp:taxon-name-part>
            </tp:taxon-name><tp:taxon-authority>Shaw, 2009</tp:taxon-authority></tp:nomenclature><tp:treatment-sec sec-type="material" id="SECID0EPEBG"><title>Material examined.</title><p><bold>Belgium</bold>: Luxembourg, Pisserotte, ex. <italic><tp:taxon-name><tp:taxon-name-part taxon-name-part-type="genus" reg="Boloria">Boloria</tp:taxon-name-part><tp:taxon-name-part taxon-name-part-type="species" reg="eunomia">eunomia</tp:taxon-name-part></tp:taxon-name></italic>, vi.2004, leg. J. Choutt, individuals from separate gregarious broods, MS 106; MS 107; MS 108; <bold>Finland</bold>: Janakkala, ex. <italic><tp:taxon-name><tp:taxon-name-part taxon-name-part-type="genus" reg="Boloria">Boloria</tp:taxon-name-part><tp:taxon-name-part taxon-name-part-type="species" reg="eunomia">eunomia</tp:taxon-name-part></tp:taxon-name></italic>, 14.vi.1992, leg. M. R. Shaw, MRS-JFT 0655; MRS-JFT 0656; <bold>France</bold>: Pyrénées-Orientales, Porte, ex. <italic><tp:taxon-name><tp:taxon-name-part taxon-name-part-type="genus" reg="Boloria">Boloria</tp:taxon-name-part><tp:taxon-name-part taxon-name-part-type="species" reg="eunomia">eunomia</tp:taxon-name-part></tp:taxon-name></italic>, 30.v.2001, leg. T. Lafranchis, MRS_JFT 0118; <bold>Germany</bold>: Bavaria: Rhön, Hausen, Kleines Moor, <named-content xmlns:xlink="http://www.w3.org/1999/xlink" content-type="dwc:verbatimCoordinates" xlink:type="simple"><named-content content-type="geo-json" specific-use="{&#34;type&#34;:&#34;Point&#34;,&#34;coordinates&#34;:[10.039000,50.487000]}" id="NCID0EBGBG" xlink:type="simple">50.487, 10.039</named-content></named-content>, 890 m, Malaise trap, 11.vii.2018, leg. D. Doczkal, <named-content xmlns:xlink="http://www.w3.org/1999/xlink" content-type="dwc:institutional_code" xlink:title="Zoologische Staatssammlung München" xlink:href="http://grbio.org/institution/zoologische-staatssammlung" xlink:type="simple">ZSM</named-content>-HYM-33165-E05.</p></tp:treatment-sec><tp:treatment-sec sec-type="distribution" id="SECID0EKGBG"><title>Geographical distribution.</title><p><abbrev xmlns:xlink="http://www.w3.org/1999/xlink" xlink:title="Palaearctic" id="ABBRID0EQGBG" xlink:type="simple">PAL</abbrev>.</p><p><abbrev xmlns:xlink="http://www.w3.org/1999/xlink" xlink:title="Palaearctic" id="ABBRID0EWGBG" xlink:type="simple">PAL</abbrev>- Belgium, Finland*, France*, Germany*.</p></tp:treatment-sec><tp:treatment-sec sec-type="Molecular data" id="SECID0E1GBG"><title>Molecular data.</title><p>BIN: <ext-link xmlns:xlink="http://www.w3.org/1999/xlink" xlink:href="http://boldsystems.org/index.php/Public_BarcodeCluster?clusteruri=BOLD:AAV9098" ext-link-type="uri" xlink:type="simple">BOLD:AAV9098</ext-link>.</p></tp:treatment-sec><tp:treatment-sec sec-type="host" id="SECID0EFHBG"><title>Host information.</title><p><tp:taxon-name><tp:taxon-name-part taxon-name-part-type="family">Nymphalidae</tp:taxon-name-part></tp:taxon-name>: type reared from <italic><tp:taxon-name><tp:taxon-name-part taxon-name-part-type="genus" reg="Boloria">Boloria</tp:taxon-name-part><tp:taxon-name-part taxon-name-part-type="species" reg="eunomia">eunomia</tp:taxon-name-part></tp:taxon-name></italic> (Esper, 1800).</p></tp:treatment-sec><tp:treatment-sec sec-type="notes" id="SECID0E2HBG"><title>Notes.</title><p>Our specimen from Germany matches the original description and clusters very closely (max. p-dist 0.34%) with six specimens (MRS-JFT 0655, MRS-JFT 0656, MS 106, MS 107, MS 108, MRS_JFT0118) reared from <italic><tp:taxon-name><tp:taxon-name-part taxon-name-part-type="genus" reg="Boloria">Boloria</tp:taxon-name-part><tp:taxon-name-part taxon-name-part-type="species" reg="eunomia">eunomia</tp:taxon-name-part></tp:taxon-name></italic>, the host of the holotype (<xref ref-type="bibr" rid="B96">Shaw 2009</xref>). This wasp species appears to be completely specialised to <italic><tp:taxon-name><tp:taxon-name-part taxon-name-part-type="genus" reg="Boloria">Boloria</tp:taxon-name-part><tp:taxon-name-part taxon-name-part-type="species" reg="eunomia">eunomia</tp:taxon-name-part></tp:taxon-name></italic>, which is classified as a highly endangered species in Bavaria and Germany (<xref ref-type="bibr" rid="B83">Reinhardt and Bolz 2011</xref>; <xref ref-type="bibr" rid="B119">Voith et al. 2016</xref>). As our German specimens are not reared, we checked the platform iNaturalist (<ext-link xmlns:xlink="http://www.w3.org/1999/xlink" xlink:href="https://www.inaturalist.org/" ext-link-type="uri" xlink:type="simple">https://www.inaturalist.org/</ext-link>) to verify whether this rather rare host occurs in this area. In a 5 km radius of our sampling site we found eight observations of <italic><tp:taxon-name><tp:taxon-name-part taxon-name-part-type="genus" reg="Boloria">B.</tp:taxon-name-part><tp:taxon-name-part taxon-name-part-type="species" reg="eunomia">eunomia</tp:taxon-name-part></tp:taxon-name></italic>. All these observations were confirmed by a lepidopterist via photos uploaded to iNaturalist. This species is illustrated in Fig. <xref ref-type="fig" rid="F11">11</xref>.</p><fig id="F11" position="float" orientation="portrait"><object-id xmlns:xlink="http://www.w3.org/1999/xlink" content-type="doi" xlink:type="simple">10.3897/zookeys.1188.112516.figure11</object-id><object-id xmlns:xlink="http://www.w3.org/1999/xlink" content-type="arpha" xlink:type="simple">900D7A09-86DF-5AD1-BCA7-3EA84DA15486</object-id><label>Figure 11.</label><caption><p><italic><tp:taxon-name><tp:taxon-name-part taxon-name-part-type="genus" reg="Cotesia">Cotesia</tp:taxon-name-part><tp:taxon-name-part taxon-name-part-type="species" reg="eunomiae">eunomiae</tp:taxon-name-part></tp:taxon-name></italic> Shaw, 2009, female (<named-content xmlns:xlink="http://www.w3.org/1999/xlink" content-type="dwc:institutional_code" xlink:title="Zoologische Staatssammlung München" xlink:href="http://grbio.org/institution/zoologische-staatssammlung" xlink:type="simple">ZSM</named-content>-HYM-33165-E05) <bold>A</bold> lateral and <bold>B</bold> dorsal views. Length of the specimen: 2.9 mm.</p></caption><graphic xmlns:xlink="http://www.w3.org/1999/xlink" xlink:href="zookeys-1188-305_article-112516__-g011.jpg" position="float" orientation="portrait" xlink:type="simple" id="oo_965622.jpg"><uri content-type="original_file" xlink:type="simple">https://binary.pensoft.net/fig/965622</uri></graphic></fig></tp:treatment-sec><ref-list><ref id="B96"><mixed-citation xmlns:xlink="http://www.w3.org/1999/xlink" xlink:type="simple"><person-group><name name-style="western"><surname>Shaw</surname><given-names>MR</given-names></name></person-group> (<year>2009</year>) <article-title><italic><tp:taxon-name><tp:taxon-name-part taxon-name-part-type="genus">Cotesia</tp:taxon-name-part></tp:taxon-name></italic> Cameron (<tp:taxon-name><tp:taxon-name-part taxon-name-part-type="order">Hymenoptera</tp:taxon-name-part></tp:taxon-name>: <tp:taxon-name><tp:taxon-name-part taxon-name-part-type="family">Braconidae</tp:taxon-name-part></tp:taxon-name>: <tp:taxon-name><tp:taxon-name-part taxon-name-part-type="subfamily">Microgastrinae</tp:taxon-name-part></tp:taxon-name>) parasitoids of <tp:taxon-name><tp:taxon-name-part taxon-name-part-type="subfamily">Heliconiinae</tp:taxon-name-part></tp:taxon-name> (<tp:taxon-name><tp:taxon-name-part taxon-name-part-type="order">Lepidoptera</tp:taxon-name-part></tp:taxon-name>: <tp:taxon-name><tp:taxon-name-part taxon-name-part-type="family">Nymphalidae</tp:taxon-name-part></tp:taxon-name>) in Europe, with description of three new species.</article-title><source>British Journal of Entomology and Natural History</source><volume>22</volume>: <fpage>133</fpage>–<lpage>146</lpage>.</mixed-citation></ref><ref id="B83"><mixed-citation xmlns:xlink="http://www.w3.org/1999/xlink" xlink:type="simple"><person-group><name name-style="western"><surname>Reinhardt</surname><given-names>R</given-names></name><name name-style="western"><surname>Bolz</surname><given-names>R</given-names></name></person-group> (<year>2011</year>) <article-title>Rote Liste und Gesamtartenliste der Tagfalter (<tp:taxon-name><tp:taxon-name-part taxon-name-part-type="suborder">Rhopalocera</tp:taxon-name-part></tp:taxon-name>) (<tp:taxon-name><tp:taxon-name-part taxon-name-part-type="order">Lepidoptera</tp:taxon-name-part></tp:taxon-name>: <tp:taxon-name><tp:taxon-name-part taxon-name-part-type="superfamily">Papilionoidea</tp:taxon-name-part></tp:taxon-name> et <tp:taxon-name><tp:taxon-name-part taxon-name-part-type="superfamily">Hesperioidea</tp:taxon-name-part></tp:taxon-name>) Deutschlands.</article-title><source>Naturschutz und Biologische Vielfalt</source><volume>3</volume>: <fpage>167</fpage>–<lpage>194</lpage>.</mixed-citation></ref><ref id="B119"><mixed-citation xmlns:xlink="http://www.w3.org/1999/xlink" xlink:type="simple"><person-group><name name-style="western"><surname>Voith</surname><given-names>J</given-names></name><name name-style="western"><surname>Bräu</surname><given-names>M</given-names></name><name name-style="western"><surname>Dolek</surname><given-names>M</given-names></name><name name-style="western"><surname>Nunner</surname><given-names>A</given-names></name><name name-style="western"><surname>Wolf</surname><given-names>W</given-names></name></person-group> (<year>2016</year>) Rote Liste und Gesamtartenliste der Tagfalter (<tp:taxon-name><tp:taxon-name-part taxon-name-part-type="order">Lepidoptera</tp:taxon-name-part></tp:taxon-name>: <tp:taxon-name><tp:taxon-name-part taxon-name-part-type="suborder">Rhopalocera</tp:taxon-name-part></tp:taxon-name>) Bayerns.</mixed-citation></ref></ref-list></tp:taxon-treatment>
