# Supplementary material for: ﻿Scratching the tip of the iceberg: integrative taxonomy reveals 30 new species records of Microgastrinae (Braconidae) parasitoid wasps for Germany, including new Holarctic distributions
Source: Zookeys. 2024 Jan 11;1188:305–86. doi: 10.3897/zookeys.1188.112516 (PMC10797786; doi:10.3897/zookeys.1188.112516)
Supplement: XML Treatment for Cotesia inducta [file zookeys.1188.112516-treatment7.xml]

<!DOCTYPE tp:taxon-treatment
  PUBLIC "-//TaxonX//DTD Taxonomic Treatment Publishing DTD v0 20100105//EN" "tax-treatment-NSO.dtd">
<tp:taxon-treatment xmlns:tp="http://www.plazi.org/taxpub"><tp:treatment-meta><kwd-group><label>Taxon classification</label><kwd>
                <named-content content-type="kingdom">Animalia</named-content>
              </kwd><kwd>
                <named-content content-type="order">Hymenoptera</named-content>
              </kwd><kwd>
                <named-content content-type="family">Braconidae</named-content>
              </kwd></kwd-group><mixed-citation publication-type="journal"><person-group><name><surname>Höcherl</surname><given-names>Amelie</given-names></name><name><surname>Shaw</surname><given-names>Mark R.</given-names></name><name><surname>Boudreault</surname><given-names>Caroline</given-names></name><name><surname>Rabl</surname><given-names>Dominik</given-names></name><name><surname>Haszprunar</surname><given-names>Gerhard</given-names></name><name><surname>Raupach</surname><given-names>Michael J.</given-names></name><name><surname>Schmidt</surname><given-names>Stefan</given-names></name><name><surname>Baranov</surname><given-names>Viktor</given-names></name><name><surname>Fernández-Triana</surname><given-names>José</given-names></name></person-group><article-title>﻿Scratching the tip of the iceberg: integrative taxonomy reveals 30 new species records of <tp:taxon-name><tp:taxon-name-part taxon-name-part-type="subfamily">Microgastrinae</tp:taxon-name-part></tp:taxon-name> (<tp:taxon-name><tp:taxon-name-part taxon-name-part-type="family">Braconidae</tp:taxon-name-part></tp:taxon-name>) parasitoid wasps for Germany, including new Holarctic distributions</article-title><source>Zookeys</source><day>11</day><month>01</month><year>2024</year><volume>1188</volume><fpage>305</fpage><lpage>386</lpage><pub-id pub-id-type="doi">10.3897/zookeys.1188.112516</pub-id></mixed-citation></tp:treatment-meta><tp:nomenclature><label>﻿</label><tp:taxon-name>
              <object-id xmlns:xlink="http://www.w3.org/1999/xlink" content-type="arpha" xlink:type="simple">61DC3578-57EB-5A8F-959F-20271DA23782</object-id>
              <tp:taxon-name-part taxon-name-part-type="genus" reg="Cotesia">Cotesia</tp:taxon-name-part>
              <tp:taxon-name-part taxon-name-part-type="species" reg="inducta">inducta</tp:taxon-name-part>
            </tp:taxon-name><tp:taxon-authority>Papp, 1973</tp:taxon-authority></tp:nomenclature><tp:treatment-sec sec-type="material" id="SECID0E2LBG"><title>Material examined.</title><p><bold>Germany</bold>: Bavaria: Oberstdorf, Oytal, rubble cone east of Gleitweg, <named-content xmlns:xlink="http://www.w3.org/1999/xlink" content-type="dwc:verbatimCoordinates" xlink:type="simple"><named-content content-type="geo-json" specific-use="{&#34;type&#34;:&#34;Point&#34;,&#34;coordinates&#34;:[10.348000,47.389000]}" id="NCID0EGMBG" xlink:type="simple">47.389, 10.348</named-content></named-content>, 1200 m, Malaise trap, 16.vi.2014, leg. D. Doczkal, S. Schmidt, J. Voith, <named-content xmlns:xlink="http://www.w3.org/1999/xlink" content-type="dwc:institutional_code" xlink:title="Zoologische Staatssammlung München" xlink:href="http://grbio.org/institution/zoologische-staatssammlung" xlink:type="simple">ZSM</named-content>-HYM-33420-A02; <bold>Spain</bold>: Córdoba, Huerta El Caño, ex. <italic><tp:taxon-name><tp:taxon-name-part taxon-name-part-type="genus" reg="Leptotes">Leptotes</tp:taxon-name-part><tp:taxon-name-part taxon-name-part-type="species" reg="pirithous">pirithous</tp:taxon-name-part></tp:taxon-name></italic>, 15.vi.2012, leg. R. Obregón, MRS_JFT0268; Córdoba, Los Ídolos, ex. <italic><tp:taxon-name><tp:taxon-name-part taxon-name-part-type="genus" reg="Leptotes">Leptotes</tp:taxon-name-part><tp:taxon-name-part taxon-name-part-type="species" reg="pirithous">pirithous</tp:taxon-name-part></tp:taxon-name></italic>, 5.xii.2013, leg. R. Obregón, MRS_JFT0425; <bold>United Kingdom</bold>: England: Biggleswade, ex. <italic><tp:taxon-name><tp:taxon-name-part taxon-name-part-type="genus" reg="Satyrium">Satyrium</tp:taxon-name-part><tp:taxon-name-part taxon-name-part-type="species" reg="w-album">w-album</tp:taxon-name-part></tp:taxon-name></italic>, 01.vi.2005, leg. R. Revels, MS 005.</p></tp:treatment-sec><tp:treatment-sec sec-type="distribution" id="SECID0E1NBG"><title>Geographical distribution.</title><p><abbrev xmlns:xlink="http://www.w3.org/1999/xlink" xlink:title="Palaearctic" id="ABBRID0EAOBG" xlink:type="simple">PAL</abbrev>.</p><p><abbrev xmlns:xlink="http://www.w3.org/1999/xlink" xlink:title="Palaearctic" id="ABBRID0EGOBG" xlink:type="simple">PAL</abbrev>- Bulgaria, Germany*, Hungary, Ireland, Israel, Korea, Moldova, Russia (KDA, PRI), Slovakia, Spain, Turkey, Ukraine, United Kingdom, Uzbekistan.</p></tp:treatment-sec><tp:treatment-sec sec-type="Molecular data" id="SECID0EKOBG"><title>Molecular data.</title><p>BIN: <ext-link xmlns:xlink="http://www.w3.org/1999/xlink" xlink:href="http://boldsystems.org/index.php/Public_BarcodeCluster?clusteruri=BOLD:AAV9096" ext-link-type="uri" xlink:type="simple">BOLD:AAV9096</ext-link>.</p></tp:treatment-sec><tp:treatment-sec sec-type="host" id="SECID0EVOBG"><title>Host information.</title><p>Host of type unknown; also <tp:taxon-name><tp:taxon-name-part taxon-name-part-type="family">Lycaenidae</tp:taxon-name-part></tp:taxon-name>: <italic><tp:taxon-name><tp:taxon-name-part taxon-name-part-type="genus" reg="Callophrys">Callophrys</tp:taxon-name-part><tp:taxon-name-part taxon-name-part-type="species" reg="avis">avis</tp:taxon-name-part></tp:taxon-name></italic> Chapman, 1909, <italic><tp:taxon-name><tp:taxon-name-part taxon-name-part-type="genus" reg="Celastrina">Celastrina</tp:taxon-name-part><tp:taxon-name-part taxon-name-part-type="species" reg="argiolus">argiolus</tp:taxon-name-part></tp:taxon-name></italic> (Linnaeus, 1758), <italic><tp:taxon-name><tp:taxon-name-part taxon-name-part-type="genus" reg="Glaucopsyche">Glaucopsyche</tp:taxon-name-part><tp:taxon-name-part taxon-name-part-type="species" reg="melanops">melanops</tp:taxon-name-part></tp:taxon-name></italic> (Boisduval, 1828), <italic><tp:taxon-name><tp:taxon-name-part taxon-name-part-type="genus" reg="Leptotes">Leptotes</tp:taxon-name-part><tp:taxon-name-part taxon-name-part-type="species" reg="pirithous">pirithous</tp:taxon-name-part></tp:taxon-name></italic>* (Linnaeus, 1767), <italic><tp:taxon-name><tp:taxon-name-part taxon-name-part-type="genus" reg="Satyrium">Satyrium</tp:taxon-name-part><tp:taxon-name-part taxon-name-part-type="species" reg="w-album">w-album</tp:taxon-name-part></tp:taxon-name></italic> (Knoch, 1782), <italic><tp:taxon-name><tp:taxon-name-part taxon-name-part-type="genus" reg="Tomares">Tomares</tp:taxon-name-part><tp:taxon-name-part taxon-name-part-type="species" reg="ballus">ballus</tp:taxon-name-part></tp:taxon-name></italic> (Fabricius, 1787).</p></tp:treatment-sec><tp:treatment-sec sec-type="notes" id="SECID0ECRBG"><title>Notes.</title><p>German specimens were compared with the description and keys in <xref ref-type="bibr" rid="B56">Papp (1973</xref>, <xref ref-type="bibr" rid="B69">1986a</xref>, <xref ref-type="bibr" rid="B71">1987</xref>) and <xref ref-type="bibr" rid="B95">Shaw (2007)</xref>. No host was mentioned in the original description (<xref ref-type="bibr" rid="B56">Papp 1973</xref>) nor in later mentions of this species by its author (cf. <xref ref-type="bibr" rid="B74">Papp 1990</xref>). For more detailed and updated information on hosts and distribution of this species see <xref ref-type="bibr" rid="B95">Shaw (2007)</xref>. Two specimens reared from <italic><tp:taxon-name><tp:taxon-name-part taxon-name-part-type="genus" reg="Leptotes">Leptotes</tp:taxon-name-part><tp:taxon-name-part taxon-name-part-type="species" reg="pirithous">pirithous</tp:taxon-name-part></tp:taxon-name></italic> (MRS_JFT0268, MRS_JFT0425) represent a new host record and cluster in the same BIN as our German specimens. This species is illustrated in Fig. <xref ref-type="fig" rid="F12">12</xref>.</p><fig id="F12" position="float" orientation="portrait"><object-id xmlns:xlink="http://www.w3.org/1999/xlink" content-type="doi" xlink:type="simple">10.3897/zookeys.1188.112516.figure12</object-id><object-id xmlns:xlink="http://www.w3.org/1999/xlink" content-type="arpha" xlink:type="simple">C0399B6B-3999-54CE-9BF2-763C724E2B8F</object-id><label>Figure 12.</label><caption><p><italic><tp:taxon-name><tp:taxon-name-part taxon-name-part-type="genus" reg="Cotesia">Cotesia</tp:taxon-name-part><tp:taxon-name-part taxon-name-part-type="species" reg="inducta">inducta</tp:taxon-name-part></tp:taxon-name></italic> Papp, 1973, female (<named-content xmlns:xlink="http://www.w3.org/1999/xlink" content-type="dwc:institutional_code" xlink:title="Zoologische Staatssammlung München" xlink:href="http://grbio.org/institution/zoologische-staatssammlung" xlink:type="simple">ZSM</named-content>-HYM-33420-A02) <bold>A</bold> lateral and <bold>B</bold> dorsal views. Length of the specimen: 2.9 mm.</p></caption><graphic xmlns:xlink="http://www.w3.org/1999/xlink" xlink:href="zookeys-1188-305_article-112516__-g012.jpg" position="float" orientation="portrait" xlink:type="simple" id="oo_965623.jpg"><uri content-type="original_file" xlink:type="simple">https://binary.pensoft.net/fig/965623</uri></graphic></fig></tp:treatment-sec><ref-list><ref id="B56"><mixed-citation xmlns:xlink="http://www.w3.org/1999/xlink" xlink:type="simple"><person-group><name name-style="western"><surname>Papp</surname><given-names>J</given-names></name></person-group> (<year>1973</year>) <article-title>New <italic><tp:taxon-name><tp:taxon-name-part taxon-name-part-type="genus">Apanteles</tp:taxon-name-part></tp:taxon-name></italic> Först. species from Hungary (<tp:taxon-name><tp:taxon-name-part taxon-name-part-type="order">Hymenoptera</tp:taxon-name-part></tp:taxon-name>, <tp:taxon-name><tp:taxon-name-part taxon-name-part-type="family">Braconidae</tp:taxon-name-part></tp:taxon-name>: <tp:taxon-name><tp:taxon-name-part taxon-name-part-type="subfamily">Microgasterinae</tp:taxon-name-part></tp:taxon-name>), II.</article-title><source>Annales Historico-Naturales Musei Nationalis Hungarici</source><volume>65</volume>: <fpage>287</fpage>–<lpage>304</lpage>.</mixed-citation></ref><ref id="B69"><mixed-citation xmlns:xlink="http://www.w3.org/1999/xlink" xlink:type="simple"><person-group><name name-style="western"><surname>Papp</surname><given-names>J</given-names></name></person-group> (<year>1986a</year>) <article-title>A survey of the European species of <italic><tp:taxon-name><tp:taxon-name-part taxon-name-part-type="genus">Apanteles</tp:taxon-name-part></tp:taxon-name></italic> Först. (<tp:taxon-name><tp:taxon-name-part taxon-name-part-type="order">Hymenoptera</tp:taxon-name-part></tp:taxon-name>, <tp:taxon-name><tp:taxon-name-part taxon-name-part-type="family">Braconidae</tp:taxon-name-part></tp:taxon-name>: <tp:taxon-name><tp:taxon-name-part taxon-name-part-type="subfamily">Microgastrinae</tp:taxon-name-part></tp:taxon-name>) IX. The <italic>glomeratus</italic>-group, 1.</article-title><source>Annales Historico-Naturales Musei Nationalis Hungarici</source><volume>78</volume>: <fpage>225</fpage>–<lpage>247</lpage>.</mixed-citation></ref><ref id="B71"><mixed-citation xmlns:xlink="http://www.w3.org/1999/xlink" xlink:type="simple"><person-group><name name-style="western"><surname>Papp</surname><given-names>J</given-names></name></person-group> (<year>1987</year>) <article-title>A survey of the European species of <italic><tp:taxon-name><tp:taxon-name-part taxon-name-part-type="genus">Apanteles</tp:taxon-name-part></tp:taxon-name></italic> Först. (<tp:taxon-name><tp:taxon-name-part taxon-name-part-type="order">Hymenoptera</tp:taxon-name-part></tp:taxon-name>, <tp:taxon-name><tp:taxon-name-part taxon-name-part-type="family">Braconidae</tp:taxon-name-part></tp:taxon-name>: <tp:taxon-name><tp:taxon-name-part taxon-name-part-type="subfamily">Microgastrinae</tp:taxon-name-part></tp:taxon-name>), X. The <italic>glomeratus</italic>-group 2 and the <italic>cultellatus</italic>-group.</article-title><source>Annales Historico-Naturales Musei Nationalis Hungarici</source><volume>79</volume>: <fpage>207</fpage>–<lpage>258</lpage>.</mixed-citation></ref><ref id="B95"><mixed-citation xmlns:xlink="http://www.w3.org/1999/xlink" xlink:type="simple"><person-group><name name-style="western"><surname>Shaw</surname><given-names>MR</given-names></name></person-group> (<year>2007</year>) <article-title>The species of <italic><tp:taxon-name><tp:taxon-name-part taxon-name-part-type="genus">Cotesia</tp:taxon-name-part></tp:taxon-name></italic> Cameron (<tp:taxon-name><tp:taxon-name-part taxon-name-part-type="order">Hymenoptera</tp:taxon-name-part></tp:taxon-name>: <tp:taxon-name><tp:taxon-name-part taxon-name-part-type="family">Braconidae</tp:taxon-name-part></tp:taxon-name>: <tp:taxon-name><tp:taxon-name-part taxon-name-part-type="subfamily">Microgastrinae</tp:taxon-name-part></tp:taxon-name>) parasitising <tp:taxon-name><tp:taxon-name-part taxon-name-part-type="family">Lycaenidae</tp:taxon-name-part></tp:taxon-name> (<tp:taxon-name><tp:taxon-name-part taxon-name-part-type="order">Lepidoptera</tp:taxon-name-part></tp:taxon-name>) in Britain.</article-title><source>British Journal of Entomology and Natural History</source><volume>20</volume>: <fpage>255</fpage>–<lpage>267</lpage>.</mixed-citation></ref><ref id="B74"><mixed-citation xmlns:xlink="http://www.w3.org/1999/xlink" xlink:type="simple"><person-group><name name-style="western"><surname>Papp</surname><given-names>J</given-names></name></person-group> (<year>1990</year>) <article-title>A survey of the European species of <italic><tp:taxon-name><tp:taxon-name-part taxon-name-part-type="genus">Apanteles</tp:taxon-name-part></tp:taxon-name></italic> Först. (<tp:taxon-name><tp:taxon-name-part taxon-name-part-type="order">Hymenoptera</tp:taxon-name-part></tp:taxon-name>, <tp:taxon-name><tp:taxon-name-part taxon-name-part-type="family">Braconidae</tp:taxon-name-part></tp:taxon-name>: <tp:taxon-name><tp:taxon-name-part taxon-name-part-type="subfamily">Microgastrinae</tp:taxon-name-part></tp:taxon-name>) XII. Supplement to the key of the <italic>glomeratus</italic>-group. Parasitoid/host list 2.</article-title><source>Annales Historico-Naturales Musei Nationalis Hungarici</source><volume>81</volume>: <fpage>159</fpage>–<lpage>203</lpage>.</mixed-citation></ref></ref-list></tp:taxon-treatment>
