# Supplementary material for: ﻿Scratching the tip of the iceberg: integrative taxonomy reveals 30 new species records of Microgastrinae (Braconidae) parasitoid wasps for Germany, including new Holarctic distributions
Source: Zookeys. 2024 Jan 11;1188:305–86. doi: 10.3897/zookeys.1188.112516 (PMC10797786; doi:10.3897/zookeys.1188.112516)
Supplement: XML Treatment for Cotesia mendicae [file zookeys.1188.112516-treatment8.xml]

<!DOCTYPE tp:taxon-treatment
  PUBLIC "-//TaxonX//DTD Taxonomic Treatment Publishing DTD v0 20100105//EN" "tax-treatment-NSO.dtd">
<tp:taxon-treatment xmlns:tp="http://www.plazi.org/taxpub"><tp:treatment-meta><kwd-group><label>Taxon classification</label><kwd>
                <named-content content-type="kingdom">Animalia</named-content>
              </kwd><kwd>
                <named-content content-type="order">Hymenoptera</named-content>
              </kwd><kwd>
                <named-content content-type="family">Braconidae</named-content>
              </kwd></kwd-group><mixed-citation publication-type="journal"><person-group><name><surname>Höcherl</surname><given-names>Amelie</given-names></name><name><surname>Shaw</surname><given-names>Mark R.</given-names></name><name><surname>Boudreault</surname><given-names>Caroline</given-names></name><name><surname>Rabl</surname><given-names>Dominik</given-names></name><name><surname>Haszprunar</surname><given-names>Gerhard</given-names></name><name><surname>Raupach</surname><given-names>Michael J.</given-names></name><name><surname>Schmidt</surname><given-names>Stefan</given-names></name><name><surname>Baranov</surname><given-names>Viktor</given-names></name><name><surname>Fernández-Triana</surname><given-names>José</given-names></name></person-group><article-title>﻿Scratching the tip of the iceberg: integrative taxonomy reveals 30 new species records of <tp:taxon-name><tp:taxon-name-part taxon-name-part-type="subfamily">Microgastrinae</tp:taxon-name-part></tp:taxon-name> (<tp:taxon-name><tp:taxon-name-part taxon-name-part-type="family">Braconidae</tp:taxon-name-part></tp:taxon-name>) parasitoid wasps for Germany, including new Holarctic distributions</article-title><source>Zookeys</source><day>11</day><month>01</month><year>2024</year><volume>1188</volume><fpage>305</fpage><lpage>386</lpage><pub-id pub-id-type="doi">10.3897/zookeys.1188.112516</pub-id></mixed-citation></tp:treatment-meta><tp:nomenclature><label>﻿</label><tp:taxon-name>
              <object-id xmlns:xlink="http://www.w3.org/1999/xlink" content-type="arpha" xlink:type="simple">52A0F59E-E840-595A-86FB-3BC50CE0903C</object-id>
              <tp:taxon-name-part taxon-name-part-type="genus" reg="Cotesia">Cotesia</tp:taxon-name-part>
              <tp:taxon-name-part taxon-name-part-type="species" reg="mendicae">mendicae</tp:taxon-name-part>
            </tp:taxon-name><tp:taxon-authority>(Tobias, 1986)</tp:taxon-authority></tp:nomenclature><tp:treatment-sec sec-type="material" id="SECID0EXUBG"><title>Material examined.</title><p><bold>Austria</bold>: Lower Austria, Raglitz, ex. <italic><tp:taxon-name><tp:taxon-name-part taxon-name-part-type="genus" reg="Phragmatobia">Phragmatobia</tp:taxon-name-part><tp:taxon-name-part taxon-name-part-type="species" reg="fuliginosa">fuliginosa</tp:taxon-name-part></tp:taxon-name></italic>, 06.viii.2006, leg. J. Connell, MS 055; <bold>Germany</bold>: Bavaria: Balderschwang, Leiterberg, <named-content xmlns:xlink="http://www.w3.org/1999/xlink" content-type="dwc:verbatimCoordinates" xlink:type="simple"><named-content content-type="geo-json" specific-use="{&#34;type&#34;:&#34;Point&#34;,&#34;coordinates&#34;:[10.088000,47.489000]}" id="NCID0EPVBG" xlink:type="simple">47.489, 10.088</named-content></named-content>, 1600 m, Malaise trap, 21.ix.2017, leg. D. Doczkal, J. Voith, <named-content xmlns:xlink="http://www.w3.org/1999/xlink" content-type="dwc:institutional_code" xlink:title="Zoologische Staatssammlung München" xlink:href="http://grbio.org/institution/zoologische-staatssammlung" xlink:type="simple">ZSM</named-content>-HYM-42326-A10.</p></tp:treatment-sec><tp:treatment-sec sec-type="distribution" id="SECID0EYVBG"><title>Geographical distribution.</title><p><abbrev xmlns:xlink="http://www.w3.org/1999/xlink" xlink:title="Palaearctic" id="ABBRID0E5VBG" xlink:type="simple">PAL</abbrev>.</p><p><abbrev xmlns:xlink="http://www.w3.org/1999/xlink" xlink:title="Palaearctic" id="ABBRID0EEWBG" xlink:type="simple">PAL</abbrev>: Austria*, Germany*, Kazakhstan, Russia (VOR).</p></tp:treatment-sec><tp:treatment-sec sec-type="Molecular data" id="SECID0EIWBG"><title>Molecular data.</title><p>BIN: partially <ext-link xmlns:xlink="http://www.w3.org/1999/xlink" xlink:href="http://boldsystems.org/index.php/Public_BarcodeCluster?clusteruri=BOLD:AAA7143" ext-link-type="uri" xlink:type="simple">BOLD:AAA7143</ext-link>.</p></tp:treatment-sec><tp:treatment-sec sec-type="host" id="SECID0ETWBG"><title>Host information.</title><p>Host of (para-)type <italic><tp:taxon-name><tp:taxon-name-part taxon-name-part-type="genus" reg="Diaphora">Diaphora</tp:taxon-name-part><tp:taxon-name-part taxon-name-part-type="species" reg="mendica">mendica</tp:taxon-name-part></tp:taxon-name></italic> (Clerck, 1759); also <tp:taxon-name><tp:taxon-name-part taxon-name-part-type="family">Erebidae</tp:taxon-name-part></tp:taxon-name>: <italic><tp:taxon-name><tp:taxon-name-part taxon-name-part-type="genus" reg="Phragmatobia">Phragmatobia</tp:taxon-name-part><tp:taxon-name-part taxon-name-part-type="species" reg="fuliginosa">fuliginosa</tp:taxon-name-part></tp:taxon-name></italic>* (Linnaeus, 1758).</p></tp:treatment-sec><tp:treatment-sec sec-type="notes" id="SECID0EUXBG"><title>Notes.</title><p>Specimens were compared with the information provided in <xref ref-type="bibr" rid="B114">Tobias (1986)</xref> and <xref ref-type="bibr" rid="B74">Papp (1990)</xref>. The specimen from Austria (MS 055) was compared to a paratype and reared from the same host group as the paratype. The <abbrev xmlns:xlink="http://www.w3.org/1999/xlink" xlink:title="cytochrome c oxidase subunit I" id="ABBRID0ECYBG" xlink:type="simple">COI</abbrev> barcode sequences of the Austrian and German specimens match 100% over a length of 616 bp and the specimens are very similar in morphology. This BIN includes many clearly different species of <italic><tp:taxon-name><tp:taxon-name-part taxon-name-part-type="genus" reg="Cotesia">Cotesia</tp:taxon-name-part></tp:taxon-name></italic>; see discussion below about this “megaBIN”. ASAP clustering resolves the sequences of this species as a single cluster. No host is mentioned in the original description (<xref ref-type="bibr" rid="B114">Tobias 1986</xref>) but the paratype seen by Mark Shaw is labelled as from “<italic>S.</italic>” <italic><tp:taxon-name><tp:taxon-name-part taxon-name-part-type="genus" reg="Diaphora"/><tp:taxon-name-part taxon-name-part-type="species" reg="mendica">mendica</tp:taxon-name-part></tp:taxon-name></italic> [<italic><tp:taxon-name><tp:taxon-name-part taxon-name-part-type="genus" reg="Diaphora">Diaphora</tp:taxon-name-part><tp:taxon-name-part taxon-name-part-type="species" reg="mendica">mendica</tp:taxon-name-part></tp:taxon-name></italic> (Clerck, 1759)]. Here we present a related host record from <italic><tp:taxon-name><tp:taxon-name-part taxon-name-part-type="genus" reg="Phragmatobia">Phragmatobia</tp:taxon-name-part><tp:taxon-name-part taxon-name-part-type="species" reg="fuliginosa">fuliginosa</tp:taxon-name-part></tp:taxon-name></italic> based on a gregarious brood from Austria (MS 055). Our sequences of this species are part of BIN <ext-link xmlns:xlink="http://www.w3.org/1999/xlink" xlink:href="http://boldsystems.org/index.php/Public_BarcodeCluster?clusteruri=BOLD:AAA71433" ext-link-type="uri" xlink:type="simple">BOLD:AAA71433</ext-link>. This species is illustrated in Fig. <xref ref-type="fig" rid="F13">13</xref>.</p><fig id="F13" position="float" orientation="portrait"><object-id xmlns:xlink="http://www.w3.org/1999/xlink" content-type="doi" xlink:type="simple">10.3897/zookeys.1188.112516.figure13</object-id><object-id xmlns:xlink="http://www.w3.org/1999/xlink" content-type="arpha" xlink:type="simple">497213C4-B050-58F1-9A27-EBBAE4BF1AA0</object-id><label>Figure 13.</label><caption><p><italic><tp:taxon-name><tp:taxon-name-part taxon-name-part-type="genus" reg="Cotesia">Cotesia</tp:taxon-name-part><tp:taxon-name-part taxon-name-part-type="species" reg="mendicae">mendicae</tp:taxon-name-part></tp:taxon-name></italic> (Tobias, 1986), female (<named-content xmlns:xlink="http://www.w3.org/1999/xlink" content-type="dwc:institutional_code" xlink:title="Zoologische Staatssammlung München" xlink:href="http://grbio.org/institution/zoologische-staatssammlung" xlink:type="simple">ZSM</named-content>-HYM-42326-A10) <bold>A</bold> lateral view <bold>B</bold> wing <bold>C</bold> mesosoma <bold>D</bold> metasoma <bold>E</bold> head frontal view. Length of the specimen: 2.85 mm.</p></caption><graphic xmlns:xlink="http://www.w3.org/1999/xlink" xlink:href="zookeys-1188-305_article-112516__-g013.jpg" position="float" orientation="portrait" xlink:type="simple" id="oo_965624.jpg"><uri content-type="original_file" xlink:type="simple">https://binary.pensoft.net/fig/965624</uri></graphic></fig></tp:treatment-sec><ref-list><ref id="B114"><mixed-citation xmlns:xlink="http://www.w3.org/1999/xlink" xlink:type="simple"><person-group><name name-style="western"><surname>Tobias</surname><given-names>V</given-names></name></person-group> (<year>1986</year>) Subfamily <tp:taxon-name><tp:taxon-name-part taxon-name-part-type="subfamily">Microgasterinae</tp:taxon-name-part></tp:taxon-name>. Key to the Insects of the European Part of the USSR III. 4. Insitute of Zoology, Academy of Sciences of the USSE, Leningrad, 605–815.</mixed-citation></ref><ref id="B74"><mixed-citation xmlns:xlink="http://www.w3.org/1999/xlink" xlink:type="simple"><person-group><name name-style="western"><surname>Papp</surname><given-names>J</given-names></name></person-group> (<year>1990</year>) <article-title>A survey of the European species of <italic><tp:taxon-name><tp:taxon-name-part taxon-name-part-type="genus">Apanteles</tp:taxon-name-part></tp:taxon-name></italic> Först. (<tp:taxon-name><tp:taxon-name-part taxon-name-part-type="order">Hymenoptera</tp:taxon-name-part></tp:taxon-name>, <tp:taxon-name><tp:taxon-name-part taxon-name-part-type="family">Braconidae</tp:taxon-name-part></tp:taxon-name>: <tp:taxon-name><tp:taxon-name-part taxon-name-part-type="subfamily">Microgastrinae</tp:taxon-name-part></tp:taxon-name>) XII. Supplement to the key of the <italic>glomeratus</italic>-group. Parasitoid/host list 2.</article-title><source>Annales Historico-Naturales Musei Nationalis Hungarici</source><volume>81</volume>: <fpage>159</fpage>–<lpage>203</lpage>.</mixed-citation></ref></ref-list></tp:taxon-treatment>
