# Supplementary material for: ﻿Scratching the tip of the iceberg: integrative taxonomy reveals 30 new species records of Microgastrinae (Braconidae) parasitoid wasps for Germany, including new Holarctic distributions
Source: Zookeys. 2024 Jan 11;1188:305–86. doi: 10.3897/zookeys.1188.112516 (PMC10797786; doi:10.3897/zookeys.1188.112516)
Supplement: XML Treatment for Cotesia risilis [file zookeys.1188.112516-treatment9.xml]

<!DOCTYPE tp:taxon-treatment
  PUBLIC "-//TaxonX//DTD Taxonomic Treatment Publishing DTD v0 20100105//EN" "tax-treatment-NSO.dtd">
<tp:taxon-treatment xmlns:tp="http://www.plazi.org/taxpub"><tp:treatment-meta><kwd-group><label>Taxon classification</label><kwd>
                <named-content content-type="kingdom">Animalia</named-content>
              </kwd><kwd>
                <named-content content-type="order">Hymenoptera</named-content>
              </kwd><kwd>
                <named-content content-type="family">Braconidae</named-content>
              </kwd></kwd-group><mixed-citation publication-type="journal"><person-group><name><surname>Höcherl</surname><given-names>Amelie</given-names></name><name><surname>Shaw</surname><given-names>Mark R.</given-names></name><name><surname>Boudreault</surname><given-names>Caroline</given-names></name><name><surname>Rabl</surname><given-names>Dominik</given-names></name><name><surname>Haszprunar</surname><given-names>Gerhard</given-names></name><name><surname>Raupach</surname><given-names>Michael J.</given-names></name><name><surname>Schmidt</surname><given-names>Stefan</given-names></name><name><surname>Baranov</surname><given-names>Viktor</given-names></name><name><surname>Fernández-Triana</surname><given-names>José</given-names></name></person-group><article-title>﻿Scratching the tip of the iceberg: integrative taxonomy reveals 30 new species records of <tp:taxon-name><tp:taxon-name-part taxon-name-part-type="subfamily">Microgastrinae</tp:taxon-name-part></tp:taxon-name> (<tp:taxon-name><tp:taxon-name-part taxon-name-part-type="family">Braconidae</tp:taxon-name-part></tp:taxon-name>) parasitoid wasps for Germany, including new Holarctic distributions</article-title><source>Zookeys</source><day>11</day><month>01</month><year>2024</year><volume>1188</volume><fpage>305</fpage><lpage>386</lpage><pub-id pub-id-type="doi">10.3897/zookeys.1188.112516</pub-id></mixed-citation></tp:treatment-meta><tp:nomenclature><label>﻿</label><tp:taxon-name>
              <object-id xmlns:xlink="http://www.w3.org/1999/xlink" content-type="arpha" xlink:type="simple">6E2E7505-627C-591B-A41D-434BC3A304E8</object-id>
              <tp:taxon-name-part taxon-name-part-type="genus" reg="Cotesia">Cotesia</tp:taxon-name-part>
              <tp:taxon-name-part taxon-name-part-type="species" reg="risilis">risilis</tp:taxon-name-part>
            </tp:taxon-name><tp:taxon-authority>(Nixon, 1974)</tp:taxon-authority></tp:nomenclature><tp:treatment-sec sec-type="material" id="SECID0EL3BG"><title>Material examined.</title><p><bold>Finland</bold>: Uusimaa: Helsinki, Kaisaniemi Botanic Garden, <named-content xmlns:xlink="http://www.w3.org/1999/xlink" content-type="dwc:verbatimCoordinates" xlink:type="simple"><named-content content-type="geo-json" specific-use="{&#34;type&#34;:&#34;Point&#34;,&#34;coordinates&#34;:[24.944700,60.175700]}" id="NCID0EW3BG" xlink:type="simple">60.175700, 24.944700</named-content></named-content>, Malaise trap, 29.viii-5.ix.2018, leg. J. Paukkunen, CNC1182785; <bold>France</bold>: Var, Callas, ex. <italic><tp:taxon-name><tp:taxon-name-part taxon-name-part-type="genus" reg="Satyrium">Satyrium</tp:taxon-name-part><tp:taxon-name-part taxon-name-part-type="species" reg="w-album">w-album</tp:taxon-name-part></tp:taxon-name></italic>, 5.v.2015, leg. P. Kan, B. Kan, MRS-JFT 0604; <bold>Germany</bold>: Baden-Württemberg: Malsch, Luderbusch, <named-content xmlns:xlink="http://www.w3.org/1999/xlink" content-type="dwc:verbatimCoordinates" xlink:type="simple"><named-content content-type="geo-json" specific-use="{&#34;type&#34;:&#34;Point&#34;,&#34;coordinates&#34;:[8.332000,48.913000]}" id="NCID0EN4BG" xlink:type="simple">48.913, 8.332</named-content></named-content>, 117 m, Malaise trap, 26.vii.2020, leg. D. Doczkal, K. Grabow, <named-content xmlns:xlink="http://www.w3.org/1999/xlink" content-type="dwc:institutional_code" xlink:title="Zoologische Staatssammlung München" xlink:href="http://grbio.org/institution/zoologische-staatssammlung" xlink:type="simple">ZSM</named-content>-HYM-42388-G06; Bavaria: Bad Tölz, forest close to Isarstausee, <named-content xmlns:xlink="http://www.w3.org/1999/xlink" content-type="dwc:verbatimCoordinates" xlink:type="simple"><named-content content-type="geo-json" specific-use="{&#34;type&#34;:&#34;Point&#34;,&#34;coordinates&#34;:[11.547000,47.770000]}" id="NCID0EZ4BG" xlink:type="simple">47.77, 11.547</named-content></named-content>, 652 m, Malaise trap, 16.vii.2019, leg. J. Müller, <named-content xmlns:xlink="http://www.w3.org/1999/xlink" content-type="dwc:institutional_code" xlink:title="Zoologische Staatssammlung München" xlink:href="http://grbio.org/institution/zoologische-staatssammlung" xlink:type="simple">ZSM</named-content>-HYM-42378-F10; Chiemgau Alps, Ruhpolding, Fischbach, <named-content xmlns:xlink="http://www.w3.org/1999/xlink" content-type="dwc:verbatimCoordinates" xlink:type="simple"><named-content content-type="geo-json" specific-use="{&#34;type&#34;:&#34;Point&#34;,&#34;coordinates&#34;:[12.657000,47.709000]}" id="NCID0EF5BG" xlink:type="simple">47.709, 12.657</named-content></named-content>, 720 m, Malaise trap, 30.viii.2016, leg. D. Doczkal, J. Voith, <named-content xmlns:xlink="http://www.w3.org/1999/xlink" content-type="dwc:institutional_code" xlink:title="Zoologische Staatssammlung München" xlink:href="http://grbio.org/institution/zoologische-staatssammlung" xlink:type="simple">ZSM</named-content>-HYM-33168-B10; Moos, Isarmündung, Magerrasen, swampy, <named-content xmlns:xlink="http://www.w3.org/1999/xlink" content-type="dwc:verbatimCoordinates" xlink:type="simple"><named-content content-type="geo-json" specific-use="{&#34;type&#34;:&#34;Point&#34;,&#34;coordinates&#34;:[12.966000,48.780000]}" id="NCID0ER5BG" xlink:type="simple">48.78, 12.966</named-content></named-content>, 313 m, Malaise trap, 29.vii.2021, leg. GBOL3, R. Albrecht, <named-content xmlns:xlink="http://www.w3.org/1999/xlink" content-type="dwc:institutional_code" xlink:title="Zoologische Staatssammlung München" xlink:href="http://grbio.org/institution/zoologische-staatssammlung" xlink:type="simple">ZSM</named-content>-HYM-42396-E05; Moos, Isarmündung, <named-content xmlns:xlink="http://www.w3.org/1999/xlink" content-type="dwc:verbatimCoordinates" xlink:type="simple"><named-content content-type="geo-json" specific-use="{&#34;type&#34;:&#34;Point&#34;,&#34;coordinates&#34;:[12.968000,48.792000]}" id="NCID0E45BG" xlink:type="simple">48.792, 12.968</named-content></named-content>, 312 m, Malaise trap, 30.vi.2021, leg. GBOL3, R. Albrecht, <named-content xmlns:xlink="http://www.w3.org/1999/xlink" content-type="dwc:institutional_code" xlink:title="Zoologische Staatssammlung München" xlink:href="http://grbio.org/institution/zoologische-staatssammlung" xlink:type="simple">ZSM</named-content>-HYM-42395-B05; München, Fasanerie, Feldmoching, close to the train tracks, <named-content xmlns:xlink="http://www.w3.org/1999/xlink" content-type="dwc:verbatimCoordinates" xlink:type="simple"><named-content content-type="geo-json" specific-use="{&#34;type&#34;:&#34;Point&#34;,&#34;coordinates&#34;:[11.517000,48.193000]}" id="NCID0EJ6BG" xlink:type="simple">48.193, 11.517</named-content></named-content>, 509 m, Malaise trap, 9.vii.2019, leg. J. Müller, <named-content xmlns:xlink="http://www.w3.org/1999/xlink" content-type="dwc:institutional_code" xlink:title="Zoologische Staatssammlung München" xlink:href="http://grbio.org/institution/zoologische-staatssammlung" xlink:type="simple">ZSM</named-content>-HYM-42379-C09; Berchtesgaden National Park, Königssee, Rinnkendlsteig, <named-content xmlns:xlink="http://www.w3.org/1999/xlink" content-type="dwc:verbatimCoordinates" xlink:type="simple"><named-content content-type="geo-json" specific-use="{&#34;type&#34;:&#34;Point&#34;,&#34;coordinates&#34;:[12.964000,47.553000]}" id="NCID0EV6BG" xlink:type="simple">47.553, 12.964</named-content></named-content>, 775 m, Malaise trap, 30.vii.2017, leg. D. Doczkal, J. Voith, <named-content xmlns:xlink="http://www.w3.org/1999/xlink" content-type="dwc:institutional_code" xlink:title="Zoologische Staatssammlung München" xlink:href="http://grbio.org/institution/zoologische-staatssammlung" xlink:type="simple">ZSM</named-content>-HYM-33161-B04; <named-content xmlns:xlink="http://www.w3.org/1999/xlink" content-type="dwc:institutional_code" xlink:title="Zoologische Staatssammlung München" xlink:href="http://grbio.org/institution/zoologische-staatssammlung" xlink:type="simple">ZSM</named-content>-HYM-33161-B05; <named-content xmlns:xlink="http://www.w3.org/1999/xlink" content-type="dwc:verbatimCoordinates" xlink:type="simple"><named-content content-type="geo-json" specific-use="{&#34;type&#34;:&#34;Point&#34;,&#34;coordinates&#34;:[12.965000,47.555000]}" id="NCID0EGAAI" xlink:type="simple">47.555, 12.965</named-content></named-content>, 750 m, Malaise trap, 9.viii.2017, leg. D. Doczkal, J. Voith, <named-content xmlns:xlink="http://www.w3.org/1999/xlink" content-type="dwc:institutional_code" xlink:title="Zoologische Staatssammlung München" xlink:href="http://grbio.org/institution/zoologische-staatssammlung" xlink:type="simple">ZSM</named-content>-HYM-33161-H08; Neu-Geusmanns, Wald, <named-content xmlns:xlink="http://www.w3.org/1999/xlink" content-type="dwc:verbatimCoordinates" xlink:type="simple"><named-content content-type="geo-json" specific-use="{&#34;type&#34;:&#34;Point&#34;,&#34;coordinates&#34;:[11.480000,49.760000]}" id="NCID0ESAAI" xlink:type="simple">49.76, 11.48</named-content></named-content>, 474 m, Malaise trap, 13.vii.2019, leg. J. Müller, <named-content xmlns:xlink="http://www.w3.org/1999/xlink" content-type="dwc:institutional_code" xlink:title="Zoologische Staatssammlung München" xlink:href="http://grbio.org/institution/zoologische-staatssammlung" xlink:type="simple">ZSM</named-content>-HYM-42378-B07; <named-content xmlns:xlink="http://www.w3.org/1999/xlink" content-type="dwc:institutional_code" xlink:title="Zoologische Staatssammlung München" xlink:href="http://grbio.org/institution/zoologische-staatssammlung" xlink:type="simple">ZSM</named-content>-HYM-42378-B08; <bold>Spain</bold>: Barcelona, Valles Oriental, St Pere de Vilamajour, ex. <tp:taxon-name><tp:taxon-name-part taxon-name-part-type="genus" reg="Gonepteryx">Gonepteryx</tp:taxon-name-part><tp:taxon-name-part taxon-name-part-type="uncertainty-rank">cf.</tp:taxon-name-part><tp:taxon-name-part taxon-name-part-type="species" reg="rhamni">rhamni</tp:taxon-name-part></tp:taxon-name>, 21.vi.2009, leg. C. Stefanescu, MS 095.</p></tp:treatment-sec><tp:treatment-sec sec-type="distribution" id="SECID0EOBAI"><title>Geographical distribution.</title><p><abbrev xmlns:xlink="http://www.w3.org/1999/xlink" xlink:title="Palaearctic" id="ABBRID0EUBAI" xlink:type="simple">PAL</abbrev>.</p><p><abbrev xmlns:xlink="http://www.w3.org/1999/xlink" xlink:title="Palaearctic" id="ABBRID0E1BAI" xlink:type="simple">PAL</abbrev>- Finland*, France, Germany*, Greece, Hungary, Iran, Italy, Mongolia, Montenegro, Netherlands, Romania, Slovakia, Spain, Sweden, Turkey, United Kingdom.</p></tp:treatment-sec><tp:treatment-sec sec-type="Molecular data" id="SECID0E5BAI"><title>Molecular data.</title><p>BIN: partially <ext-link xmlns:xlink="http://www.w3.org/1999/xlink" xlink:href="http://boldsystems.org/index.php/Public_BarcodeCluster?clusteruri=BOLD:AAA6099" ext-link-type="uri" xlink:type="simple">BOLD:AAA6099</ext-link>.</p></tp:treatment-sec><tp:treatment-sec sec-type="host" id="SECID0EJCAI"><title>Host information.</title><p><tp:taxon-name><tp:taxon-name-part taxon-name-part-type="family">Pieridae</tp:taxon-name-part></tp:taxon-name>: type reared from <italic><tp:taxon-name><tp:taxon-name-part taxon-name-part-type="genus" reg="Gonepteryx">Gonepteryx</tp:taxon-name-part><tp:taxon-name-part taxon-name-part-type="species" reg="rhamni">rhamni</tp:taxon-name-part></tp:taxon-name></italic> (Linnaeus, 1758); also <tp:taxon-name><tp:taxon-name-part taxon-name-part-type="family">Lycaenidae</tp:taxon-name-part></tp:taxon-name>: <italic><tp:taxon-name><tp:taxon-name-part taxon-name-part-type="genus" reg="Satyrium">Satyrium</tp:taxon-name-part><tp:taxon-name-part taxon-name-part-type="species" reg="w-album">w-album</tp:taxon-name-part></tp:taxon-name></italic> (Knoch, 1782).</p></tp:treatment-sec><tp:treatment-sec sec-type="notes" id="SECID0EPDAI"><title>Notes.</title><p>Barcoding cluster BIN <ext-link xmlns:xlink="http://www.w3.org/1999/xlink" xlink:href="http://boldsystems.org/index.php/Public_BarcodeCluster?clusteruri=BOLD:AAA6099" ext-link-type="uri" xlink:type="simple">BOLD:AAA6099</ext-link> currently includes 155 sequences which have been assigned seven species names: <italic><tp:taxon-name><tp:taxon-name-part taxon-name-part-type="genus" reg="Cotesia">Cotesia</tp:taxon-name-part><tp:taxon-name-part taxon-name-part-type="species" reg="risilis">risilis</tp:taxon-name-part></tp:taxon-name></italic>, <italic><tp:taxon-name><tp:taxon-name-part taxon-name-part-type="genus" reg="Cotesia">C.</tp:taxon-name-part><tp:taxon-name-part taxon-name-part-type="species" reg="saltatoria">saltatoria</tp:taxon-name-part></tp:taxon-name></italic> (+ <tp:taxon-name><tp:taxon-name-part taxon-name-part-type="genus" reg="Cotesia">C.</tp:taxon-name-part><tp:taxon-name-part taxon-name-part-type="uncertainty-rank">cf.</tp:taxon-name-part><tp:taxon-name-part taxon-name-part-type="species" reg="saltatoria">saltatoria</tp:taxon-name-part></tp:taxon-name>), <italic><tp:taxon-name><tp:taxon-name-part taxon-name-part-type="genus" reg="Cotesia">C.</tp:taxon-name-part><tp:taxon-name-part taxon-name-part-type="species" reg="amesis">amesis</tp:taxon-name-part></tp:taxon-name></italic>, <italic><tp:taxon-name><tp:taxon-name-part taxon-name-part-type="genus" reg="Cotesia">C.</tp:taxon-name-part><tp:taxon-name-part taxon-name-part-type="species" reg="ancilla">ancilla</tp:taxon-name-part></tp:taxon-name></italic>, <italic><tp:taxon-name><tp:taxon-name-part taxon-name-part-type="genus" reg="Cotesia">C.</tp:taxon-name-part><tp:taxon-name-part taxon-name-part-type="species" reg="cyaniridis">cyaniridis</tp:taxon-name-part></tp:taxon-name></italic>, <italic><tp:taxon-name><tp:taxon-name-part taxon-name-part-type="genus" reg="Cotesia">C.</tp:taxon-name-part><tp:taxon-name-part taxon-name-part-type="species" reg="kazak">kazak</tp:taxon-name-part></tp:taxon-name></italic>, and <italic><tp:taxon-name><tp:taxon-name-part taxon-name-part-type="genus" reg="Cotesia">C.</tp:taxon-name-part><tp:taxon-name-part taxon-name-part-type="species" reg="flaviconchae">flaviconchae</tp:taxon-name-part></tp:taxon-name></italic>. The barcoding cluster also includes a large number of specimens from the Nearctic currently labelled as “<tp:taxon-name><tp:taxon-name-part taxon-name-part-type="genus" reg="Cotesia">Cotesia</tp:taxon-name-part></tp:taxon-name> jft09”. Many of these species names are represented by reared material and, based on morphology and biology, clearly represent different species. They are all parasitoids of <tp:taxon-name><tp:taxon-name-part taxon-name-part-type="family">Pieridae</tp:taxon-name-part></tp:taxon-name> and <tp:taxon-name><tp:taxon-name-part taxon-name-part-type="family">Lycaenidae</tp:taxon-name-part></tp:taxon-name> with the exception of <italic><tp:taxon-name><tp:taxon-name-part taxon-name-part-type="genus" reg="Cotesia">C.</tp:taxon-name-part><tp:taxon-name-part taxon-name-part-type="species" reg="kazak">kazak</tp:taxon-name-part></tp:taxon-name></italic> (which might have been a misidentification) and possibly <italic><tp:taxon-name><tp:taxon-name-part taxon-name-part-type="genus" reg="Cotesia">C.</tp:taxon-name-part><tp:taxon-name-part taxon-name-part-type="species" reg="flaviconchae">flaviconchae</tp:taxon-name-part></tp:taxon-name></italic>.</p><p>We performed a Haplotype Network analysis including most sequences in this BIN (excluding specimens CNCHYM00406 (<italic><tp:taxon-name><tp:taxon-name-part taxon-name-part-type="genus" reg="Cotesia">C.</tp:taxon-name-part><tp:taxon-name-part taxon-name-part-type="species" reg="cyaniridis">cyaniridis</tp:taxon-name-part></tp:taxon-name></italic>) and <ext-link xmlns:xlink="http://www.w3.org/1999/xlink" ext-link-type="gen" xlink:href="DQ538819" xlink:type="simple">DQ538819</ext-link> (<italic><tp:taxon-name><tp:taxon-name-part taxon-name-part-type="genus" reg="Cotesia">C.</tp:taxon-name-part><tp:taxon-name-part taxon-name-part-type="species" reg="flaviconchae">flaviconchae</tp:taxon-name-part></tp:taxon-name></italic>) due to the sequences being significantly shorter than the other available sequences and with incomplete collection data). Our German material clusters in eight different haplotypes (Fig. <xref ref-type="fig" rid="F14">14</xref>) that include at least three different species identifications. However, we observed that some of our sequences (all voucher codes in material section of this species) are separated by at least four mutations from all other sequences in this BIN and 100% match the sequence of a specimen from Spain (MS 095) identified as <italic><tp:taxon-name><tp:taxon-name-part taxon-name-part-type="genus" reg="Cotesia">C.</tp:taxon-name-part><tp:taxon-name-part taxon-name-part-type="species" reg="risilis">risilis</tp:taxon-name-part></tp:taxon-name></italic> reared from <tp:taxon-name><tp:taxon-name-part taxon-name-part-type="genus" reg="Gonepteryx">Gonepteryx</tp:taxon-name-part><tp:taxon-name-part taxon-name-part-type="uncertainty-rank">cf.</tp:taxon-name-part><tp:taxon-name-part taxon-name-part-type="species" reg="rhamni">rhamni</tp:taxon-name-part></tp:taxon-name>, the host of the holotype. Morphological examination confirmed that our voucher specimens match the species concept of <italic><tp:taxon-name><tp:taxon-name-part taxon-name-part-type="genus" reg="Cotesia">C.</tp:taxon-name-part><tp:taxon-name-part taxon-name-part-type="species" reg="risilis">risilis</tp:taxon-name-part></tp:taxon-name></italic> (<xref ref-type="bibr" rid="B49">Nixon 1974</xref>). Distance matrix analysis of these specimens showed 0.31% intraspecific p-distance for <italic><tp:taxon-name><tp:taxon-name-part taxon-name-part-type="genus" reg="Cotesia">C.</tp:taxon-name-part><tp:taxon-name-part taxon-name-part-type="species" reg="risilis">risilis</tp:taxon-name-part></tp:taxon-name></italic>. Another specimen identified as <italic><tp:taxon-name><tp:taxon-name-part taxon-name-part-type="genus" reg="Cotesia">C.</tp:taxon-name-part><tp:taxon-name-part taxon-name-part-type="species" reg="risilis">risilis</tp:taxon-name-part></tp:taxon-name></italic> from France (the sequence of which is also part of this <italic><tp:taxon-name><tp:taxon-name-part taxon-name-part-type="genus" reg="Cotesia">C.</tp:taxon-name-part><tp:taxon-name-part taxon-name-part-type="species" reg="risilis">risilis</tp:taxon-name-part></tp:taxon-name></italic> haplotype) was reared from <italic><tp:taxon-name><tp:taxon-name-part taxon-name-part-type="genus" reg="Satyrium">Satyrium</tp:taxon-name-part><tp:taxon-name-part taxon-name-part-type="species" reg="w-album">w-album</tp:taxon-name-part></tp:taxon-name></italic> (MRS-JFT 0604). A host record from <italic><tp:taxon-name><tp:taxon-name-part taxon-name-part-type="genus" reg="Gonepteryx">Gonepteryx</tp:taxon-name-part><tp:taxon-name-part taxon-name-part-type="species" reg="cleopatra">cleopatra</tp:taxon-name-part></tp:taxon-name></italic> (Linnaeus, 1767) in Spain is called into doubt by <xref ref-type="bibr" rid="B102">Shaw and Colom (2023)</xref> as probably <italic><tp:taxon-name><tp:taxon-name-part taxon-name-part-type="genus" reg="Gonepteryx">G.</tp:taxon-name-part><tp:taxon-name-part taxon-name-part-type="species" reg="rhamni">rhamni</tp:taxon-name-part></tp:taxon-name></italic>. This species is illustrated in Fig. <xref ref-type="fig" rid="F15">15</xref>.</p><fig id="F14" position="float" orientation="portrait"><object-id xmlns:xlink="http://www.w3.org/1999/xlink" content-type="doi" xlink:type="simple">10.3897/zookeys.1188.112516.figure14</object-id><object-id xmlns:xlink="http://www.w3.org/1999/xlink" content-type="arpha" xlink:type="simple">2851114E-46F4-5DFC-A437-E684B4C32BEB</object-id><label>Figure 14.</label><caption><p>TCS haplotype network of BIN <ext-link xmlns:xlink="http://www.w3.org/1999/xlink" xlink:href="http://boldsystems.org/index.php/Public_BarcodeCluster?clusteruri=BOLD:AAA6099" ext-link-type="uri" xlink:type="simple">BOLD:AAA6099</ext-link>, sequence length for analysis: 504 bp. The haplotypes morphologically identified as <italic><tp:taxon-name><tp:taxon-name-part taxon-name-part-type="genus" reg="Cotesia">Cotesia</tp:taxon-name-part><tp:taxon-name-part taxon-name-part-type="species" reg="risilis">risilis</tp:taxon-name-part></tp:taxon-name></italic> as part of this project are marked by a box. Each hatch mark in the network represents a single mutational change; small black dots at nodes indicate missing haplotypes. The diameter of the circles is proportional to the number of haplotypes sampled and the countries are colour-coded. The aligned sequences and traits can be reviewed in Suppl. materials <xref ref-type="supplementary-material" rid="S8">8</xref>, <xref ref-type="supplementary-material" rid="S9">9</xref>.</p></caption><graphic xmlns:xlink="http://www.w3.org/1999/xlink" xlink:href="zookeys-1188-305_article-112516__-g014.jpg" position="float" orientation="portrait" xlink:type="simple" id="oo_965625.jpg"><uri content-type="original_file" xlink:type="simple">https://binary.pensoft.net/fig/965625</uri></graphic></fig><fig id="F15" position="float" orientation="portrait"><object-id xmlns:xlink="http://www.w3.org/1999/xlink" content-type="doi" xlink:type="simple">10.3897/zookeys.1188.112516.figure15</object-id><object-id xmlns:xlink="http://www.w3.org/1999/xlink" content-type="arpha" xlink:type="simple">F49D45EC-5702-5751-A1AC-C8A902CA35FE</object-id><label>Figure 15.</label><caption><p><italic><tp:taxon-name><tp:taxon-name-part taxon-name-part-type="genus" reg="Cotesia">Cotesia</tp:taxon-name-part><tp:taxon-name-part taxon-name-part-type="species" reg="risilis">risilis</tp:taxon-name-part></tp:taxon-name></italic> (Nixon, 1974), female (<named-content xmlns:xlink="http://www.w3.org/1999/xlink" content-type="dwc:institutional_code" xlink:title="Zoologische Staatssammlung München" xlink:href="http://grbio.org/institution/zoologische-staatssammlung" xlink:type="simple">ZSM</named-content>-HYM-33161-B04) <bold>A</bold> lateral view <bold>B</bold> meso- and metasoma <bold>C</bold> wing <bold>D</bold> head frontal view. Length of the specimen: 3.35 mm.</p></caption><graphic xmlns:xlink="http://www.w3.org/1999/xlink" xlink:href="zookeys-1188-305_article-112516__-g015.jpg" position="float" orientation="portrait" xlink:type="simple" id="oo_965626.jpg"><uri content-type="original_file" xlink:type="simple">https://binary.pensoft.net/fig/965626</uri></graphic></fig></tp:treatment-sec><tp:treatment-sec><!--Section generated to contain objects referenced in tp:taxon-treatment.--><supplementary-material xmlns:xlink="http://www.w3.org/1999/xlink" id="S8" position="float" orientation="portrait" xlink:type="simple"><object-id content-type="doi" xlink:type="simple">10.3897/zookeys.1188.112516.suppl8</object-id><object-id content-type="arpha" xlink:type="simple">EA54815F-5661-5869-8997-62C53BBD2D3E</object-id><label>Supplementary material 8</label><caption><p><ext-link xlink:href="http://boldsystems.org/index.php/Public_BarcodeCluster?clusteruri=BOLD:AAA6099" ext-link-type="uri" xlink:type="simple">BOLD:AAA6099</ext-link> sequences</p></caption><statement content-type="dataType"><label>Data type</label><p>nexus</p></statement><statement content-type="notes"><label>Explanation note</label><p>Sequences in BIN <ext-link xlink:href="http://boldsystems.org/index.php/Public_BarcodeCluster?clusteruri=BOLD:AAA6099" ext-link-type="uri" xlink:type="simple">BOLD:AAA6099</ext-link> used for haplotype network in Fig. <xref ref-type="fig" rid="F14">14</xref> for <italic><tp:taxon-name><tp:taxon-name-part taxon-name-part-type="genus" reg="Cotesia">Cotesia</tp:taxon-name-part><tp:taxon-name-part taxon-name-part-type="species" reg="risilis">risilis</tp:taxon-name-part></tp:taxon-name></italic>.</p></statement><media xlink:href="zookeys-1188-305_article-112516__-s008.nexus" mimetype="unknown" mime-subtype="unknown" position="float" orientation="portrait" xlink:type="simple" id="oo_965672.nexus"><uri content-type="original_file" xlink:type="simple">https://binary.pensoft.net/file/965672</uri></media><permissions><license xlink:type="simple"><license-p>This dataset is made available under the Open Database License (http://opendatacommons.org/licenses/odbl/1.0/). The Open Database License (ODbL) is a license agreement intended to allow users to freely share, modify, and use this Dataset while maintaining this same freedom for others, provided that the original source and author(s) are credited.</license-p></license></permissions><attrib specific-use="authors">Author: Amelie Höcherl</attrib></supplementary-material><supplementary-material xmlns:xlink="http://www.w3.org/1999/xlink" id="S9" position="float" orientation="portrait" xlink:type="simple"><object-id content-type="doi" xlink:type="simple">10.3897/zookeys.1188.112516.suppl9</object-id><object-id content-type="arpha" xlink:type="simple">8646F2E2-A857-5C48-B6C3-7EFFC7FB1B85</object-id><label>Supplementary material 9</label><caption><p><ext-link xlink:href="http://boldsystems.org/index.php/Public_BarcodeCluster?clusteruri=BOLD:AAA6099" ext-link-type="uri" xlink:type="simple">BOLD:AAA6099</ext-link> traits</p></caption><statement content-type="dataType"><label>Data type</label><p>txt</p></statement><statement content-type="notes"><label>Explanation note</label><p>Amelie Höcherl Traits (countries) for BIN <ext-link xlink:href="http://boldsystems.org/index.php/Public_BarcodeCluster?clusteruri=BOLD:AAA6099" ext-link-type="uri" xlink:type="simple">BOLD:AAA6099</ext-link> used for haplotype network in Fig. <xref ref-type="fig" rid="F14">14</xref> for <italic><tp:taxon-name><tp:taxon-name-part taxon-name-part-type="genus" reg="Cotesia">Cotesia</tp:taxon-name-part><tp:taxon-name-part taxon-name-part-type="species" reg="risilis">risilis</tp:taxon-name-part></tp:taxon-name></italic>.</p></statement><media xlink:href="zookeys-1188-305_article-112516__-s009.txt" mimetype="text" mime-subtype="plain" position="float" orientation="portrait" xlink:type="simple" id="oo_965673.txt"><uri content-type="original_file" xlink:type="simple">https://binary.pensoft.net/file/965673</uri></media><permissions><license xlink:type="simple"><license-p>This dataset is made available under the Open Database License (http://opendatacommons.org/licenses/odbl/1.0/). The Open Database License (ODbL) is a license agreement intended to allow users to freely share, modify, and use this Dataset while maintaining this same freedom for others, provided that the original source and author(s) are credited.</license-p></license></permissions><attrib specific-use="authors">Author: Amelie Höcherl</attrib></supplementary-material></tp:treatment-sec><ref-list><ref id="B49"><mixed-citation xmlns:xlink="http://www.w3.org/1999/xlink" xlink:type="simple"><person-group><name name-style="western"><surname>Nixon</surname><given-names>GEJ</given-names></name></person-group> (<year>1974</year>) <article-title>A revision of the north-western European species of the <italic>glomeratus</italic> group of <italic><tp:taxon-name><tp:taxon-name-part taxon-name-part-type="genus">Apanteles</tp:taxon-name-part></tp:taxon-name></italic> Förster (<tp:taxon-name><tp:taxon-name-part taxon-name-part-type="order">Hymenoptera</tp:taxon-name-part></tp:taxon-name>, <tp:taxon-name><tp:taxon-name-part taxon-name-part-type="family">Braconidae</tp:taxon-name-part></tp:taxon-name>).</article-title><source>Bulletin of Entomological Research</source><volume>64</volume>(<issue>3</issue>): <fpage>453</fpage>–<lpage>524</lpage>. <ext-link xlink:href="10.1017/S0007485300031333" ext-link-type="doi" xlink:type="simple">https://doi.org/10.1017/S0007485300031333</ext-link></mixed-citation></ref><ref id="B102"><mixed-citation xmlns:xlink="http://www.w3.org/1999/xlink" xlink:type="simple"><person-group><name name-style="western"><surname>Shaw</surname><given-names>MR</given-names></name><name name-style="western"><surname>Colom</surname><given-names>P</given-names></name></person-group> (<year>2023</year>) <article-title>Notes on the three species of <italic><tp:taxon-name><tp:taxon-name-part taxon-name-part-type="genus">Cotesia</tp:taxon-name-part></tp:taxon-name></italic> Cameron, 1891 (<tp:taxon-name><tp:taxon-name-part taxon-name-part-type="order">Hymenoptera</tp:taxon-name-part></tp:taxon-name>: <tp:taxon-name><tp:taxon-name-part taxon-name-part-type="family">Braconidae</tp:taxon-name-part></tp:taxon-name>, <tp:taxon-name><tp:taxon-name-part taxon-name-part-type="subfamily">Microgastrinae</tp:taxon-name-part></tp:taxon-name>) parasitizing <italic><tp:taxon-name><tp:taxon-name-part taxon-name-part-type="genus">Gonepteryx</tp:taxon-name-part></tp:taxon-name></italic> [Leach, 1815] species (<tp:taxon-name><tp:taxon-name-part taxon-name-part-type="order">Lepidoptera</tp:taxon-name-part></tp:taxon-name>: <tp:taxon-name><tp:taxon-name-part taxon-name-part-type="family">Pieridae</tp:taxon-name-part></tp:taxon-name>) in Europe, with description of a new species from the Balearic Islands.</article-title><source>Entomologist’s Gazette</source><volume>73</volume>(<issue>4</issue>): <fpage>253</fpage>–<lpage>260</lpage>. <ext-link xlink:href="10.31184/G00138894.734.1872" ext-link-type="doi" xlink:type="simple">https://doi.org/10.31184/G00138894.734.1872</ext-link></mixed-citation></ref></ref-list></tp:taxon-treatment>
