# Supplementary material for: ﻿Scratching the tip of the iceberg: integrative taxonomy reveals 30 new species records of Microgastrinae (Braconidae) parasitoid wasps for Germany, including new Holarctic distributions
Source: Zookeys. 2024 Jan 11;1188:305–86. doi: 10.3897/zookeys.1188.112516 (PMC10797786; doi:10.3897/zookeys.1188.112516)
Supplement: XML Treatment for Cotesia selenevora [file zookeys.1188.112516-treatment10.xml]

<!DOCTYPE tp:taxon-treatment
  PUBLIC "-//TaxonX//DTD Taxonomic Treatment Publishing DTD v0 20100105//EN" "tax-treatment-NSO.dtd">
<tp:taxon-treatment xmlns:tp="http://www.plazi.org/taxpub"><tp:treatment-meta><kwd-group><label>Taxon classification</label><kwd>
                <named-content content-type="kingdom">Animalia</named-content>
              </kwd><kwd>
                <named-content content-type="order">Hymenoptera</named-content>
              </kwd><kwd>
                <named-content content-type="family">Braconidae</named-content>
              </kwd></kwd-group><mixed-citation publication-type="journal"><person-group><name><surname>Höcherl</surname><given-names>Amelie</given-names></name><name><surname>Shaw</surname><given-names>Mark R.</given-names></name><name><surname>Boudreault</surname><given-names>Caroline</given-names></name><name><surname>Rabl</surname><given-names>Dominik</given-names></name><name><surname>Haszprunar</surname><given-names>Gerhard</given-names></name><name><surname>Raupach</surname><given-names>Michael J.</given-names></name><name><surname>Schmidt</surname><given-names>Stefan</given-names></name><name><surname>Baranov</surname><given-names>Viktor</given-names></name><name><surname>Fernández-Triana</surname><given-names>José</given-names></name></person-group><article-title>﻿Scratching the tip of the iceberg: integrative taxonomy reveals 30 new species records of <tp:taxon-name><tp:taxon-name-part taxon-name-part-type="subfamily">Microgastrinae</tp:taxon-name-part></tp:taxon-name> (<tp:taxon-name><tp:taxon-name-part taxon-name-part-type="family">Braconidae</tp:taxon-name-part></tp:taxon-name>) parasitoid wasps for Germany, including new Holarctic distributions</article-title><source>Zookeys</source><day>11</day><month>01</month><year>2024</year><volume>1188</volume><fpage>305</fpage><lpage>386</lpage><pub-id pub-id-type="doi">10.3897/zookeys.1188.112516</pub-id></mixed-citation></tp:treatment-meta><tp:nomenclature><label>﻿</label><tp:taxon-name>
              <object-id xmlns:xlink="http://www.w3.org/1999/xlink" content-type="arpha" xlink:type="simple">0F01FD36-A2DA-5202-AFCB-6081D28537AD</object-id>
              <tp:taxon-name-part taxon-name-part-type="genus" reg="Cotesia">Cotesia</tp:taxon-name-part>
              <tp:taxon-name-part taxon-name-part-type="species" reg="selenevora">selenevora</tp:taxon-name-part>
            </tp:taxon-name><tp:taxon-authority>Shaw, 2009</tp:taxon-authority></tp:nomenclature><tp:treatment-sec sec-type="material" id="SECID0EZPAI"><title>Material examined.</title><p><bold>Belgium</bold>: Luxembourg: Libin, ex. <italic><tp:taxon-name><tp:taxon-name-part taxon-name-part-type="genus" reg="Boloria">Boloria</tp:taxon-name-part><tp:taxon-name-part taxon-name-part-type="species" reg="selene">selene</tp:taxon-name-part></tp:taxon-name></italic>, 01.vi.2008, leg. J. Choutt, MRS-Cot-cal [paratype]; <bold>Germany</bold>: Bavaria: Lkr. Kelheim, Siegenburg, Bombodrom, <named-content xmlns:xlink="http://www.w3.org/1999/xlink" content-type="dwc:verbatimCoordinates" xlink:type="simple"><named-content content-type="geo-json" specific-use="{&#34;type&#34;:&#34;Point&#34;,&#34;coordinates&#34;:[11.791000,48.755000]}" id="NCID0ERQAI" xlink:type="simple">48.755, 11.791</named-content></named-content>, 411 m, Malaise trap, 8.ix.2017, leg. D. Doczkal, J. Voith, <named-content xmlns:xlink="http://www.w3.org/1999/xlink" content-type="dwc:institutional_code" xlink:title="Zoologische Staatssammlung München" xlink:href="http://grbio.org/institution/zoologische-staatssammlung" xlink:type="simple">ZSM</named-content>-HYM-33169-A02.</p></tp:treatment-sec><tp:treatment-sec sec-type="distribution" id="SECID0E1QAI"><title>Geographical distribution.</title><p><abbrev xmlns:xlink="http://www.w3.org/1999/xlink" xlink:title="Palaearctic" id="ABBRID0EARAI" xlink:type="simple">PAL</abbrev>.</p><p><abbrev xmlns:xlink="http://www.w3.org/1999/xlink" xlink:title="Palaearctic" id="ABBRID0EGRAI" xlink:type="simple">PAL</abbrev>- Belgium, Finland, Germany*, Sweden.</p></tp:treatment-sec><tp:treatment-sec sec-type="Molecular data" id="SECID0EKRAI"><title>Molecular data.</title><p>BIN: partially <ext-link xmlns:xlink="http://www.w3.org/1999/xlink" xlink:href="http://boldsystems.org/index.php/Public_BarcodeCluster?clusteruri=BOLD:AAA7143" ext-link-type="uri" xlink:type="simple">BOLD:AAA7143</ext-link>.</p></tp:treatment-sec><tp:treatment-sec sec-type="host" id="SECID0EVRAI"><title>Host information.</title><p><tp:taxon-name><tp:taxon-name-part taxon-name-part-type="family">Nymphalidae</tp:taxon-name-part></tp:taxon-name>: type reared from <italic><tp:taxon-name><tp:taxon-name-part taxon-name-part-type="genus" reg="Boloria">Boloria</tp:taxon-name-part><tp:taxon-name-part taxon-name-part-type="species" reg="selene">selene</tp:taxon-name-part></tp:taxon-name></italic> (Denis &amp; Schiffermüller, 1775).</p></tp:treatment-sec><tp:treatment-sec sec-type="notes" id="SECID0ELSAI"><title>Notes.</title><p>Our sequences of this species were formerly part of BIN <ext-link xmlns:xlink="http://www.w3.org/1999/xlink" xlink:href="http://boldsystems.org/index.php/Public_BarcodeCluster?clusteruri=BOLD:AAA9381" ext-link-type="uri" xlink:type="simple">BOLD:AAA9381</ext-link> and merged into <ext-link xmlns:xlink="http://www.w3.org/1999/xlink" xlink:href="http://boldsystems.org/index.php/Public_BarcodeCluster?clusteruri=BOLD:AAA7143" ext-link-type="uri" xlink:type="simple">BOLD:AAA7143</ext-link> in February 2023. This BIN includes many clearly different species of <italic><tp:taxon-name><tp:taxon-name-part taxon-name-part-type="genus" reg="Cotesia">Cotesia</tp:taxon-name-part></tp:taxon-name></italic>; see discussion below about this “megaBIN”. ASAP clustering resolves this species as a single cluster, including a specimen reared from <italic><tp:taxon-name><tp:taxon-name-part taxon-name-part-type="genus" reg="Boloria">Boloria</tp:taxon-name-part><tp:taxon-name-part taxon-name-part-type="species" reg="selene">selene</tp:taxon-name-part></tp:taxon-name></italic> (Denis &amp; Schiffermüller, 1775) and part of the type series (MRS-Cot-cal=MS 075). Our German specimen matches the barcode of the paratype 100% and also matches the species morphologically, based on <xref ref-type="bibr" rid="B96">Shaw (2009)</xref>. This species is illustrated in Fig. <xref ref-type="fig" rid="F16">16</xref>.</p><fig id="F16" position="float" orientation="portrait"><object-id xmlns:xlink="http://www.w3.org/1999/xlink" content-type="doi" xlink:type="simple">10.3897/zookeys.1188.112516.figure16</object-id><object-id xmlns:xlink="http://www.w3.org/1999/xlink" content-type="arpha" xlink:type="simple">42DDF8E4-B17C-5ADE-B82E-71AFEA97D393</object-id><label>Figure 16.</label><caption><p><italic><tp:taxon-name><tp:taxon-name-part taxon-name-part-type="genus" reg="Cotesia">Cotesia</tp:taxon-name-part><tp:taxon-name-part taxon-name-part-type="species" reg="selenevora">selenevora</tp:taxon-name-part></tp:taxon-name></italic> Shaw, 2009, female (<named-content xmlns:xlink="http://www.w3.org/1999/xlink" content-type="dwc:institutional_code" xlink:title="Zoologische Staatssammlung München" xlink:href="http://grbio.org/institution/zoologische-staatssammlung" xlink:type="simple">ZSM</named-content>-HYM-33169-A02) <bold>A</bold> lateral and <bold>B</bold> dorsal views. Length of the specimen: 3.0 mm.</p></caption><graphic xmlns:xlink="http://www.w3.org/1999/xlink" xlink:href="zookeys-1188-305_article-112516__-g016.jpg" position="float" orientation="portrait" xlink:type="simple" id="oo_965627.jpg"><uri content-type="original_file" xlink:type="simple">https://binary.pensoft.net/fig/965627</uri></graphic></fig></tp:treatment-sec><ref-list><ref id="B96"><mixed-citation xmlns:xlink="http://www.w3.org/1999/xlink" xlink:type="simple"><person-group><name name-style="western"><surname>Shaw</surname><given-names>MR</given-names></name></person-group> (<year>2009</year>) <article-title><italic><tp:taxon-name><tp:taxon-name-part taxon-name-part-type="genus">Cotesia</tp:taxon-name-part></tp:taxon-name></italic> Cameron (<tp:taxon-name><tp:taxon-name-part taxon-name-part-type="order">Hymenoptera</tp:taxon-name-part></tp:taxon-name>: <tp:taxon-name><tp:taxon-name-part taxon-name-part-type="family">Braconidae</tp:taxon-name-part></tp:taxon-name>: <tp:taxon-name><tp:taxon-name-part taxon-name-part-type="subfamily">Microgastrinae</tp:taxon-name-part></tp:taxon-name>) parasitoids of <tp:taxon-name><tp:taxon-name-part taxon-name-part-type="subfamily">Heliconiinae</tp:taxon-name-part></tp:taxon-name> (<tp:taxon-name><tp:taxon-name-part taxon-name-part-type="order">Lepidoptera</tp:taxon-name-part></tp:taxon-name>: <tp:taxon-name><tp:taxon-name-part taxon-name-part-type="family">Nymphalidae</tp:taxon-name-part></tp:taxon-name>) in Europe, with description of three new species.</article-title><source>British Journal of Entomology and Natural History</source><volume>22</volume>: <fpage>133</fpage>–<lpage>146</lpage>.</mixed-citation></ref></ref-list></tp:taxon-treatment>
