# Supplementary material for: ﻿Scratching the tip of the iceberg: integrative taxonomy reveals 30 new species records of Microgastrinae (Braconidae) parasitoid wasps for Germany, including new Holarctic distributions
Source: Zookeys. 2024 Jan 11;1188:305–86. doi: 10.3897/zookeys.1188.112516 (PMC10797786; doi:10.3897/zookeys.1188.112516)
Supplement: XML Treatment for Cotesia subordinaria [file zookeys.1188.112516-treatment11.xml]

<!DOCTYPE tp:taxon-treatment
  PUBLIC "-//TaxonX//DTD Taxonomic Treatment Publishing DTD v0 20100105//EN" "tax-treatment-NSO.dtd">
<tp:taxon-treatment xmlns:tp="http://www.plazi.org/taxpub"><tp:treatment-meta><kwd-group><label>Taxon classification</label><kwd>
                <named-content content-type="kingdom">Animalia</named-content>
              </kwd><kwd>
                <named-content content-type="order">Hymenoptera</named-content>
              </kwd><kwd>
                <named-content content-type="family">Braconidae</named-content>
              </kwd></kwd-group><mixed-citation publication-type="journal"><person-group><name><surname>Höcherl</surname><given-names>Amelie</given-names></name><name><surname>Shaw</surname><given-names>Mark R.</given-names></name><name><surname>Boudreault</surname><given-names>Caroline</given-names></name><name><surname>Rabl</surname><given-names>Dominik</given-names></name><name><surname>Haszprunar</surname><given-names>Gerhard</given-names></name><name><surname>Raupach</surname><given-names>Michael J.</given-names></name><name><surname>Schmidt</surname><given-names>Stefan</given-names></name><name><surname>Baranov</surname><given-names>Viktor</given-names></name><name><surname>Fernández-Triana</surname><given-names>José</given-names></name></person-group><article-title>﻿Scratching the tip of the iceberg: integrative taxonomy reveals 30 new species records of <tp:taxon-name><tp:taxon-name-part taxon-name-part-type="subfamily">Microgastrinae</tp:taxon-name-part></tp:taxon-name> (<tp:taxon-name><tp:taxon-name-part taxon-name-part-type="family">Braconidae</tp:taxon-name-part></tp:taxon-name>) parasitoid wasps for Germany, including new Holarctic distributions</article-title><source>Zookeys</source><day>11</day><month>01</month><year>2024</year><volume>1188</volume><fpage>305</fpage><lpage>386</lpage><pub-id pub-id-type="doi">10.3897/zookeys.1188.112516</pub-id></mixed-citation></tp:treatment-meta><tp:nomenclature><label>﻿</label><tp:taxon-name>
              <object-id xmlns:xlink="http://www.w3.org/1999/xlink" content-type="arpha" xlink:type="simple">3D3AA8DB-E900-59C5-BDB9-10EAFF963EC8</object-id>
              <tp:taxon-name-part taxon-name-part-type="genus" reg="Cotesia">Cotesia</tp:taxon-name-part>
              <tp:taxon-name-part taxon-name-part-type="species" reg="subordinaria">subordinaria</tp:taxon-name-part>
            </tp:taxon-name><tp:taxon-authority>(Tobias, 1976)</tp:taxon-authority></tp:nomenclature><tp:treatment-sec sec-type="material" id="SECID0EZVAI"><title>Material examined.</title><p><bold>Germany</bold>: Bavaria: Plattling, Isarmündung, renat. gravel bar, <named-content xmlns:xlink="http://www.w3.org/1999/xlink" content-type="dwc:verbatimCoordinates" xlink:type="simple"><named-content content-type="geo-json" specific-use="{&#34;type&#34;:&#34;Point&#34;,&#34;coordinates&#34;:[12.906000,48.781000]}" id="NCID0EEWAI" xlink:type="simple">48.781, 12.906</named-content></named-content>, 317 m, Malaise trap, 30.vi.2021, leg. GBOL3, R. Albrecht, <named-content xmlns:xlink="http://www.w3.org/1999/xlink" content-type="dwc:institutional_code" xlink:title="Zoologische Staatssammlung München" xlink:href="http://grbio.org/institution/zoologische-staatssammlung" xlink:type="simple">ZSM</named-content>-HYM-42393-H02; Waldbrunn, Stadtforst, <named-content xmlns:xlink="http://www.w3.org/1999/xlink" content-type="dwc:verbatimCoordinates" xlink:type="simple"><named-content content-type="geo-json" specific-use="{&#34;type&#34;:&#34;Point&#34;,&#34;coordinates&#34;:[9.803000,49.762000]}" id="NCID0EQWAI" xlink:type="simple">49.762, 9.803</named-content></named-content>, 299 m, Malaise trap, 13.vii.2019, leg. J. Müller, <named-content xmlns:xlink="http://www.w3.org/1999/xlink" content-type="dwc:institutional_code" xlink:title="Zoologische Staatssammlung München" xlink:href="http://grbio.org/institution/zoologische-staatssammlung" xlink:type="simple">ZSM</named-content>-HYM-42385-G03; <bold>Poland</bold>: Biebrza National Park, <named-content xmlns:xlink="http://www.w3.org/1999/xlink" content-type="dwc:verbatimCoordinates" xlink:type="simple"><named-content content-type="geo-json" specific-use="{&#34;type&#34;:&#34;Point&#34;,&#34;coordinates&#34;:[22.656750,53.473694]}" id="NCID0E5WAI" xlink:type="simple">53.473694, 22.65675</named-content></named-content>, ex. <italic><tp:taxon-name><tp:taxon-name-part taxon-name-part-type="genus" reg="Rivula">Rivula</tp:taxon-name-part><tp:taxon-name-part taxon-name-part-type="species" reg="sericealis">sericealis</tp:taxon-name-part></tp:taxon-name></italic>, 15.vi.2014, leg. M. R. Shaw, MRS_JFT0436; <bold>United Kingdom</bold>: England: Gloucestershire, Eastleach, ex. <italic><tp:taxon-name><tp:taxon-name-part taxon-name-part-type="genus" reg="Rivula">Rivula</tp:taxon-name-part><tp:taxon-name-part taxon-name-part-type="species" reg="sericealis">sericealis</tp:taxon-name-part></tp:taxon-name></italic>, 20.vii.2009, leg. M. R. Shaw, MS 082; 01.viii.2009, leg. M. R. Shaw, MS 102.</p></tp:treatment-sec><tp:treatment-sec sec-type="distribution" id="SECID0E2XAI"><title>Geographical distribution.</title><p><abbrev xmlns:xlink="http://www.w3.org/1999/xlink" xlink:title="Palaearctic" id="ABBRID0EBYAI" xlink:type="simple">PAL</abbrev>.</p><p><abbrev xmlns:xlink="http://www.w3.org/1999/xlink" xlink:title="Palaearctic" id="ABBRID0EHYAI" xlink:type="simple">PAL</abbrev>: Azerbaijan, Georgia, Germany*, Netherlands, Poland*, Russia (NC), United Kingdom.</p></tp:treatment-sec><tp:treatment-sec sec-type="Molecular data" id="SECID0ELYAI"><title>Molecular data.</title><p>BIN: partially <ext-link xmlns:xlink="http://www.w3.org/1999/xlink" xlink:href="http://boldsystems.org/index.php/Public_BarcodeCluster?clusteruri=BOLD:ACO3220" ext-link-type="uri" xlink:type="simple">BOLD:ACO3220</ext-link>.</p></tp:treatment-sec><tp:treatment-sec sec-type="host" id="SECID0EWYAI"><title>Host information.</title><p>Host of type unknown; also <tp:taxon-name><tp:taxon-name-part taxon-name-part-type="family">Erebidae</tp:taxon-name-part></tp:taxon-name>: <italic><tp:taxon-name><tp:taxon-name-part taxon-name-part-type="genus" reg="Rivula">Rivula</tp:taxon-name-part><tp:taxon-name-part taxon-name-part-type="species" reg="sericealis">sericealis</tp:taxon-name-part></tp:taxon-name></italic> (Scopoli, 1763).</p></tp:treatment-sec><tp:treatment-sec sec-type="notes" id="SECID0EMZAI"><title>Notes.</title><p>German specimens were identified using the keys of <xref ref-type="bibr" rid="B114">Tobias (1986)</xref> and <xref ref-type="bibr" rid="B69">Papp (1986a)</xref>. Sequences of three reared and identified specimens ex. <italic><tp:taxon-name><tp:taxon-name-part taxon-name-part-type="genus" reg="Rivula">Rivula</tp:taxon-name-part><tp:taxon-name-part taxon-name-part-type="species" reg="sericealis">sericealis</tp:taxon-name-part></tp:taxon-name></italic> detailed in <xref ref-type="bibr" rid="B97">Shaw (2012a</xref>, <xref ref-type="bibr" rid="B98">b</xref>) match our sequences from Germany at 0.16% max. p-distance: MRS_JFT0436, MS 082, MS 102. Our sequences of this species were formerly part of BIN <ext-link xmlns:xlink="http://www.w3.org/1999/xlink" xlink:href="http://boldsystems.org/index.php/Public_BarcodeCluster?clusteruri=BOLD:ACO3220" ext-link-type="uri" xlink:type="simple">BOLD:ACO3220</ext-link> and merged into <ext-link xmlns:xlink="http://www.w3.org/1999/xlink" xlink:href="http://boldsystems.org/index.php/Public_BarcodeCluster?clusteruri=BOLD:AAA7143" ext-link-type="uri" xlink:type="simple">BOLD:AAA7143</ext-link> in February 2023. This BIN includes many clearly different species of <italic><tp:taxon-name><tp:taxon-name-part taxon-name-part-type="genus" reg="Cotesia">Cotesia</tp:taxon-name-part></tp:taxon-name></italic>; see discussion below about this “megaBIN”. ASAP clustering resolves this species as a single cluster. No host is mentioned in the original description (<xref ref-type="bibr" rid="B113">Tobias 1976</xref>), but we follow <xref ref-type="bibr" rid="B97">Shaw (2012a</xref>, <xref ref-type="bibr" rid="B98">2012b</xref>) and the host data associated with those barcoded specimens. This species is illustrated in Fig. <xref ref-type="fig" rid="F17">17</xref>.</p><fig id="F17" position="float" orientation="portrait"><object-id xmlns:xlink="http://www.w3.org/1999/xlink" content-type="doi" xlink:type="simple">10.3897/zookeys.1188.112516.figure17</object-id><object-id xmlns:xlink="http://www.w3.org/1999/xlink" content-type="arpha" xlink:type="simple">61ACBE93-3320-54B2-82F0-982013CACDFB</object-id><label>Figure 17.</label><caption><p><italic><tp:taxon-name><tp:taxon-name-part taxon-name-part-type="genus" reg="Cotesia">Cotesia</tp:taxon-name-part><tp:taxon-name-part taxon-name-part-type="species" reg="subordinaria">subordinaria</tp:taxon-name-part></tp:taxon-name></italic> (Tobias, 1976), female (<named-content xmlns:xlink="http://www.w3.org/1999/xlink" content-type="dwc:institutional_code" xlink:title="Zoologische Staatssammlung München" xlink:href="http://grbio.org/institution/zoologische-staatssammlung" xlink:type="simple">ZSM</named-content>-HYM-42393-H02) <bold>A</bold> lateral and <bold>B</bold> dorsal views. Length of the specimen: 3.1 mm.</p></caption><graphic xmlns:xlink="http://www.w3.org/1999/xlink" xlink:href="zookeys-1188-305_article-112516__-g017.jpg" position="float" orientation="portrait" xlink:type="simple" id="oo_965628.jpg"><uri content-type="original_file" xlink:type="simple">https://binary.pensoft.net/fig/965628</uri></graphic></fig></tp:treatment-sec><ref-list><ref id="B114"><mixed-citation xmlns:xlink="http://www.w3.org/1999/xlink" xlink:type="simple"><person-group><name name-style="western"><surname>Tobias</surname><given-names>V</given-names></name></person-group> (<year>1986</year>) Subfamily <tp:taxon-name><tp:taxon-name-part taxon-name-part-type="subfamily">Microgasterinae</tp:taxon-name-part></tp:taxon-name>. Key to the Insects of the European Part of the USSR III. 4. Insitute of Zoology, Academy of Sciences of the USSE, Leningrad, 605–815.</mixed-citation></ref><ref id="B69"><mixed-citation xmlns:xlink="http://www.w3.org/1999/xlink" xlink:type="simple"><person-group><name name-style="western"><surname>Papp</surname><given-names>J</given-names></name></person-group> (<year>1986a</year>) <article-title>A survey of the European species of <italic><tp:taxon-name><tp:taxon-name-part taxon-name-part-type="genus">Apanteles</tp:taxon-name-part></tp:taxon-name></italic> Först. (<tp:taxon-name><tp:taxon-name-part taxon-name-part-type="order">Hymenoptera</tp:taxon-name-part></tp:taxon-name>, <tp:taxon-name><tp:taxon-name-part taxon-name-part-type="family">Braconidae</tp:taxon-name-part></tp:taxon-name>: <tp:taxon-name><tp:taxon-name-part taxon-name-part-type="subfamily">Microgastrinae</tp:taxon-name-part></tp:taxon-name>) IX. The <italic>glomeratus</italic>-group, 1.</article-title><source>Annales Historico-Naturales Musei Nationalis Hungarici</source><volume>78</volume>: <fpage>225</fpage>–<lpage>247</lpage>.</mixed-citation></ref><ref id="B97"><mixed-citation xmlns:xlink="http://www.w3.org/1999/xlink" xlink:type="simple"><person-group><name name-style="western"><surname>Shaw</surname><given-names>M</given-names></name></person-group> (<year>2012a</year>) <article-title>Notes on some European <tp:taxon-name><tp:taxon-name-part taxon-name-part-type="subfamily">Microgastrinae</tp:taxon-name-part></tp:taxon-name> (<tp:taxon-name><tp:taxon-name-part taxon-name-part-type="order">Hymenoptera</tp:taxon-name-part></tp:taxon-name>: <tp:taxon-name><tp:taxon-name-part taxon-name-part-type="family">Braconidae</tp:taxon-name-part></tp:taxon-name>) in the National Museums of Scotland, with twenty species new to Britain, new host data, taxonomic changes and remarks, and descriptions of two new species of <italic><tp:taxon-name><tp:taxon-name-part taxon-name-part-type="genus">Microgaster</tp:taxon-name-part></tp:taxon-name></italic> Latreille.</article-title><source>Entomologist’s Gazette</source><volume>63</volume>: <fpage>173</fpage>–<lpage>201</lpage>.</mixed-citation></ref><ref id="B98"><mixed-citation xmlns:xlink="http://www.w3.org/1999/xlink" xlink:type="simple"><person-group><name name-style="western"><surname>Shaw</surname><given-names>MR</given-names></name></person-group> (<year>2012b</year>) <article-title>Larval parasitoids of <italic><tp:taxon-name><tp:taxon-name-part taxon-name-part-type="genus">Rivula</tp:taxon-name-part><tp:taxon-name-part taxon-name-part-type="species">sericealis</tp:taxon-name-part></tp:taxon-name></italic> (Scopoli) (<tp:taxon-name><tp:taxon-name-part taxon-name-part-type="order">Lepidoptera</tp:taxon-name-part></tp:taxon-name>: <tp:taxon-name><tp:taxon-name-part taxon-name-part-type="family">Noctuidae</tp:taxon-name-part></tp:taxon-name>) in Britain, including notes on the biology of <italic><tp:taxon-name><tp:taxon-name-part taxon-name-part-type="genus">Cotesia</tp:taxon-name-part><tp:taxon-name-part taxon-name-part-type="species">subordinaria</tp:taxon-name-part></tp:taxon-name></italic> (Tobias) (<tp:taxon-name><tp:taxon-name-part taxon-name-part-type="order">Hymenoptera</tp:taxon-name-part></tp:taxon-name>: <tp:taxon-name><tp:taxon-name-part taxon-name-part-type="family">Braconidae</tp:taxon-name-part></tp:taxon-name>, <tp:taxon-name><tp:taxon-name-part taxon-name-part-type="subfamily">Microgastrinae</tp:taxon-name-part></tp:taxon-name>), a solitary-cum-gregarious parasitoid.</article-title><source>Entomologist’s Gazette</source><volume>63</volume>: <fpage>251</fpage>–<lpage>257</lpage>.</mixed-citation></ref><ref id="B113"><mixed-citation xmlns:xlink="http://www.w3.org/1999/xlink" xlink:type="simple"><person-group><name name-style="western"><surname>Tobias</surname><given-names>V</given-names></name></person-group> (<year>1976</year>) Braconids of the Caucasus (<tp:taxon-name><tp:taxon-name-part taxon-name-part-type="order">Hymenoptera</tp:taxon-name-part></tp:taxon-name>, <tp:taxon-name><tp:taxon-name-part taxon-name-part-type="family">Braconidae</tp:taxon-name-part></tp:taxon-name>). Opred. Faune SSSR: 1–286.</mixed-citation></ref></ref-list></tp:taxon-treatment>
