# Supplementary material for: ﻿Scratching the tip of the iceberg: integrative taxonomy reveals 30 new species records of Microgastrinae (Braconidae) parasitoid wasps for Germany, including new Holarctic distributions
Source: Zookeys. 2024 Jan 11;1188:305–86. doi: 10.3897/zookeys.1188.112516 (PMC10797786; doi:10.3897/zookeys.1188.112516)
Supplement: XML Treatment for Deuterixys plugarui [file zookeys.1188.112516-treatment12.xml]

<!DOCTYPE tp:taxon-treatment
  PUBLIC "-//TaxonX//DTD Taxonomic Treatment Publishing DTD v0 20100105//EN" "tax-treatment-NSO.dtd">
<tp:taxon-treatment xmlns:tp="http://www.plazi.org/taxpub"><tp:treatment-meta><kwd-group><label>Taxon classification</label><kwd>
                <named-content content-type="kingdom">Animalia</named-content>
              </kwd><kwd>
                <named-content content-type="order">Hymenoptera</named-content>
              </kwd><kwd>
                <named-content content-type="family">Braconidae</named-content>
              </kwd></kwd-group><mixed-citation publication-type="journal"><person-group><name><surname>Höcherl</surname><given-names>Amelie</given-names></name><name><surname>Shaw</surname><given-names>Mark R.</given-names></name><name><surname>Boudreault</surname><given-names>Caroline</given-names></name><name><surname>Rabl</surname><given-names>Dominik</given-names></name><name><surname>Haszprunar</surname><given-names>Gerhard</given-names></name><name><surname>Raupach</surname><given-names>Michael J.</given-names></name><name><surname>Schmidt</surname><given-names>Stefan</given-names></name><name><surname>Baranov</surname><given-names>Viktor</given-names></name><name><surname>Fernández-Triana</surname><given-names>José</given-names></name></person-group><article-title>﻿Scratching the tip of the iceberg: integrative taxonomy reveals 30 new species records of <tp:taxon-name><tp:taxon-name-part taxon-name-part-type="subfamily">Microgastrinae</tp:taxon-name-part></tp:taxon-name> (<tp:taxon-name><tp:taxon-name-part taxon-name-part-type="family">Braconidae</tp:taxon-name-part></tp:taxon-name>) parasitoid wasps for Germany, including new Holarctic distributions</article-title><source>Zookeys</source><day>11</day><month>01</month><year>2024</year><volume>1188</volume><fpage>305</fpage><lpage>386</lpage><pub-id pub-id-type="doi">10.3897/zookeys.1188.112516</pub-id></mixed-citation></tp:treatment-meta><tp:nomenclature><label>﻿</label><tp:taxon-name>
              <object-id xmlns:xlink="http://www.w3.org/1999/xlink" content-type="arpha" xlink:type="simple">B6263A47-244A-5037-A8CB-847EAA0C785F</object-id>
              <tp:taxon-name-part taxon-name-part-type="genus" reg="Deuterixys">Deuterixys</tp:taxon-name-part>
              <tp:taxon-name-part taxon-name-part-type="species" reg="plugarui">plugarui</tp:taxon-name-part>
            </tp:taxon-name><tp:taxon-authority>(Tobias, 1975)</tp:taxon-authority></tp:nomenclature><tp:treatment-sec sec-type="material" id="SECID0ES4AI"><title>Material examined.</title><p><bold>Georgia</bold>: Kakheti: Lagodekhi reserve, Mt Kudigora, <named-content xmlns:xlink="http://www.w3.org/1999/xlink" content-type="dwc:verbatimCoordinates" xlink:type="simple"><named-content content-type="geo-json" specific-use="{&#34;type&#34;:&#34;Point&#34;,&#34;coordinates&#34;:[46.292733,41.855850]}" id="NCID0E44AI" xlink:type="simple">41.855850, 46.292733</named-content></named-content>, 847 m, Malaise trap, 25.viii-4.ix.2014, leg. G. Japoshvili, CNC506818; <bold>Germany</bold>: Bavaria: Bad Windsheim, Rappenau, <named-content xmlns:xlink="http://www.w3.org/1999/xlink" content-type="dwc:verbatimCoordinates" xlink:type="simple"><named-content content-type="geo-json" specific-use="{&#34;type&#34;:&#34;Point&#34;,&#34;coordinates&#34;:[10.468000,49.482000]}" id="NCID0EH5AI" xlink:type="simple">49.482, 10.468</named-content></named-content>, 382 m, canopy fogging, 9.vii.2020, leg. B. Leroy, <named-content xmlns:xlink="http://www.w3.org/1999/xlink" content-type="dwc:institutional_code" xlink:title="Zoologische Staatssammlung München" xlink:href="http://grbio.org/institution/zoologische-staatssammlung" xlink:type="simple">ZSM</named-content>-HYM-42392-G03; Bad Windsheim, <named-content xmlns:xlink="http://www.w3.org/1999/xlink" content-type="dwc:verbatimCoordinates" xlink:type="simple"><named-content content-type="geo-json" specific-use="{&#34;type&#34;:&#34;Point&#34;,&#34;coordinates&#34;:[10.446000,49.470000]}" id="NCID0ET5AI" xlink:type="simple">49.47, 10.446</named-content></named-content>, 400 m, fogging, 19.v.2020, leg. B. Leroy, <named-content xmlns:xlink="http://www.w3.org/1999/xlink" content-type="dwc:institutional_code" xlink:title="Zoologische Staatssammlung München" xlink:href="http://grbio.org/institution/zoologische-staatssammlung" xlink:type="simple">ZSM</named-content>-HYM-42392-B01; <named-content xmlns:xlink="http://www.w3.org/1999/xlink" content-type="dwc:institutional_code" xlink:title="Zoologische Staatssammlung München" xlink:href="http://grbio.org/institution/zoologische-staatssammlung" xlink:type="simple">ZSM</named-content>-HYM-42392-B02; <named-content xmlns:xlink="http://www.w3.org/1999/xlink" content-type="dwc:verbatimCoordinates" xlink:type="simple"><named-content content-type="geo-json" specific-use="{&#34;type&#34;:&#34;Point&#34;,&#34;coordinates&#34;:[10.513000,49.488000]}" id="NCID0ED6AI" xlink:type="simple">49.488, 10.513</named-content></named-content>, 411 m, canopy fogging, 20.v.2020, leg. B. Leroy, <named-content xmlns:xlink="http://www.w3.org/1999/xlink" content-type="dwc:institutional_code" xlink:title="Zoologische Staatssammlung München" xlink:href="http://grbio.org/institution/zoologische-staatssammlung" xlink:type="simple">ZSM</named-content>-HYM-42392-A10; Bibart, <named-content xmlns:xlink="http://www.w3.org/1999/xlink" content-type="dwc:verbatimCoordinates" xlink:type="simple"><named-content content-type="geo-json" specific-use="{&#34;type&#34;:&#34;Point&#34;,&#34;coordinates&#34;:[10.435000,49.657000]}" id="NCID0EP6AI" xlink:type="simple">49.657, 10.435</named-content></named-content>, 325 m, canopy fogging, 7.vii.2020, leg. B. Leroy, <named-content xmlns:xlink="http://www.w3.org/1999/xlink" content-type="dwc:institutional_code" xlink:title="Zoologische Staatssammlung München" xlink:href="http://grbio.org/institution/zoologische-staatssammlung" xlink:type="simple">ZSM</named-content>-HYM-42392-D02; Schonungen, <named-content xmlns:xlink="http://www.w3.org/1999/xlink" content-type="dwc:verbatimCoordinates" xlink:type="simple"><named-content content-type="geo-json" specific-use="{&#34;type&#34;:&#34;Point&#34;,&#34;coordinates&#34;:[10.426000,50.075000]}" id="NCID0E26AI" xlink:type="simple">50.075, 10.426</named-content></named-content>, 341 m, canopy fogging, 20.v.2020, leg. B. Leroy, <named-content xmlns:xlink="http://www.w3.org/1999/xlink" content-type="dwc:institutional_code" xlink:title="Zoologische Staatssammlung München" xlink:href="http://grbio.org/institution/zoologische-staatssammlung" xlink:type="simple">ZSM</named-content>-HYM-42392-B06; Uffenheim, <named-content xmlns:xlink="http://www.w3.org/1999/xlink" content-type="dwc:verbatimCoordinates" xlink:type="simple"><named-content content-type="geo-json" specific-use="{&#34;type&#34;:&#34;Point&#34;,&#34;coordinates&#34;:[10.252000,49.544000]}" id="NCID0EHABI" xlink:type="simple">49.544, 10.252</named-content></named-content>, 357 m, canopy fogging, 3.vii.2019, leg. B. Leroy, <named-content xmlns:xlink="http://www.w3.org/1999/xlink" content-type="dwc:institutional_code" xlink:title="Zoologische Staatssammlung München" xlink:href="http://grbio.org/institution/zoologische-staatssammlung" xlink:type="simple">ZSM</named-content>-HYM-33159-B05; Wiesentheid, <named-content xmlns:xlink="http://www.w3.org/1999/xlink" content-type="dwc:verbatimCoordinates" xlink:type="simple"><named-content content-type="geo-json" specific-use="{&#34;type&#34;:&#34;Point&#34;,&#34;coordinates&#34;:[10.277000,49.803000]}" id="NCID0ETABI" xlink:type="simple">49.803, 10.277</named-content></named-content>, 216 m, canopy fogging, 2.vi.2019, leg. B. Leroy, <named-content xmlns:xlink="http://www.w3.org/1999/xlink" content-type="dwc:institutional_code" xlink:title="Zoologische Staatssammlung München" xlink:href="http://grbio.org/institution/zoologische-staatssammlung" xlink:type="simple">ZSM</named-content>-HYM-33158-E09; Wonfurt, <named-content xmlns:xlink="http://www.w3.org/1999/xlink" content-type="dwc:verbatimCoordinates" xlink:type="simple"><named-content content-type="geo-json" specific-use="{&#34;type&#34;:&#34;Point&#34;,&#34;coordinates&#34;:[10.408000,49.994000]}" id="NCID0E6ABI" xlink:type="simple">49.994, 10.408</named-content></named-content>, 264 m, canopy fogging, 2.vii.2019, leg. B. Leroy, <named-content xmlns:xlink="http://www.w3.org/1999/xlink" content-type="dwc:institutional_code" xlink:title="Zoologische Staatssammlung München" xlink:href="http://grbio.org/institution/zoologische-staatssammlung" xlink:type="simple">ZSM</named-content>-HYM-33159-H10; <bold>Netherlands</bold>: Gelderland: Otterlo, Hoge Veluwe NP, ex. <italic><tp:taxon-name><tp:taxon-name-part taxon-name-part-type="genus" reg="Bucculatrix">Bucculatrix</tp:taxon-name-part><tp:taxon-name-part taxon-name-part-type="species" reg="ulmella">ulmella</tp:taxon-name-part></tp:taxon-name></italic>, 16.viii.2019, leg. M. R. Shaw, MRS_JFT0823; 24.viii.2019, leg. M. R. Shaw, MRS_JFT0826.</p></tp:treatment-sec><tp:treatment-sec sec-type="distribution" id="SECID0EVBBI"><title>Geographical distribution.</title><p><abbrev xmlns:xlink="http://www.w3.org/1999/xlink" xlink:title="Palaearctic" id="ABBRID0E2BBI" xlink:type="simple">PAL</abbrev>.</p><p><abbrev xmlns:xlink="http://www.w3.org/1999/xlink" xlink:title="Palaearctic" id="ABBRID0EBCBI" xlink:type="simple">PAL</abbrev>- Georgia*, Germany*, Hungary, Moldova, Netherlands*, Russia (S), Ukraine, United Kingdom.</p></tp:treatment-sec><tp:treatment-sec sec-type="Molecular data" id="SECID0EFCBI"><title>Molecular data.</title><p>BIN: <ext-link xmlns:xlink="http://www.w3.org/1999/xlink" xlink:href="http://boldsystems.org/index.php/Public_BarcodeCluster?clusteruri=BOLD:AEJ7518" ext-link-type="uri" xlink:type="simple">BOLD:AEJ7518</ext-link>.</p></tp:treatment-sec><tp:treatment-sec sec-type="host" id="SECID0EQCBI"><title>Host information.</title><p><tp:taxon-name><tp:taxon-name-part taxon-name-part-type="family">Bucculatricidae</tp:taxon-name-part></tp:taxon-name>: type reared from <italic><tp:taxon-name><tp:taxon-name-part taxon-name-part-type="genus" reg="Bucculatrix">Bucculatrix</tp:taxon-name-part><tp:taxon-name-part taxon-name-part-type="species" reg="ulmella">ulmella</tp:taxon-name-part></tp:taxon-name></italic> Zeller, 1848.</p></tp:treatment-sec><tp:treatment-sec sec-type="notes" id="SECID0EGDBI"><title>Notes.</title><p>German specimens were identified using the keys and information provided in <xref ref-type="bibr" rid="B66">Papp (1983)</xref>, <xref ref-type="bibr" rid="B114">Tobias (1986)</xref>, and especially <xref ref-type="bibr" rid="B131">Zeng et al. (2011)</xref>. This species is matched with a DNA barcode for the first time. The only known host data is from the original description (<xref ref-type="bibr" rid="B112">Tobias 1975</xref>). Two specimens reared from <italic><tp:taxon-name><tp:taxon-name-part taxon-name-part-type="genus" reg="Bucculatrix">Bucculatrix</tp:taxon-name-part><tp:taxon-name-part taxon-name-part-type="species" reg="ulmella">ulmella</tp:taxon-name-part></tp:taxon-name></italic> were also available to us (MRS_JFT0823, MRS_JFT0826); they match our morphological concept of this species and were reared from the same host as the type, but have not yet been sequenced. This species is illustrated in Figs <xref ref-type="fig" rid="F18">18</xref>, <xref ref-type="fig" rid="F19">19</xref>.</p><fig id="F18" position="float" orientation="portrait"><object-id xmlns:xlink="http://www.w3.org/1999/xlink" content-type="doi" xlink:type="simple">10.3897/zookeys.1188.112516.figure18</object-id><object-id xmlns:xlink="http://www.w3.org/1999/xlink" content-type="arpha" xlink:type="simple">8D161B64-EDA7-50B3-A2F0-84F5BA418196</object-id><label>Figure 18.</label><caption><p><italic><tp:taxon-name><tp:taxon-name-part taxon-name-part-type="genus" reg="Deuterixys">Deuterixys</tp:taxon-name-part><tp:taxon-name-part taxon-name-part-type="species" reg="plugarui">plugarui</tp:taxon-name-part></tp:taxon-name></italic> (Tobias, 1975), female (<named-content xmlns:xlink="http://www.w3.org/1999/xlink" content-type="dwc:institutional_code" xlink:title="Zoologische Staatssammlung München" xlink:href="http://grbio.org/institution/zoologische-staatssammlung" xlink:type="simple">ZSM</named-content>-HYM-42392-D02) <bold>A</bold> lateral view <bold>B</bold> meso- and metasoma <bold>C</bold> hypopygium lateral view <bold>D</bold> head frontal and <bold>E</bold> head dorsal views. Length of the specimen: 1.65 mm.</p></caption><graphic xmlns:xlink="http://www.w3.org/1999/xlink" xlink:href="zookeys-1188-305_article-112516__-g018.jpg" position="float" orientation="portrait" xlink:type="simple" id="oo_965629.jpg"><uri content-type="original_file" xlink:type="simple">https://binary.pensoft.net/fig/965629</uri></graphic></fig><fig id="F19" position="float" orientation="portrait"><object-id xmlns:xlink="http://www.w3.org/1999/xlink" content-type="doi" xlink:type="simple">10.3897/zookeys.1188.112516.figure19</object-id><object-id xmlns:xlink="http://www.w3.org/1999/xlink" content-type="arpha" xlink:type="simple">F51DCC9D-83D1-58A9-B637-8139AF8FB92C</object-id><label>Figure 19.</label><caption><p><italic><tp:taxon-name><tp:taxon-name-part taxon-name-part-type="genus" reg="Deuterixys">Deuterixys</tp:taxon-name-part><tp:taxon-name-part taxon-name-part-type="species" reg="plugarui">plugarui</tp:taxon-name-part></tp:taxon-name></italic> (Tobias, 1975), male (CNC506818) <bold>A</bold> lateral view <bold>B</bold> metasoma lateral view <bold>C</bold> metasoma dorsal view <bold>D</bold> mesosoma <bold>E</bold> head frontal view <bold>F</bold> wing.</p></caption><graphic xmlns:xlink="http://www.w3.org/1999/xlink" xlink:href="zookeys-1188-305_article-112516__-g019.jpg" position="float" orientation="portrait" xlink:type="simple" id="oo_965630.jpg"><uri content-type="original_file" xlink:type="simple">https://binary.pensoft.net/fig/965630</uri></graphic></fig></tp:treatment-sec><ref-list><ref id="B66"><mixed-citation xmlns:xlink="http://www.w3.org/1999/xlink" xlink:type="simple"><person-group><name name-style="western"><surname>Papp</surname><given-names>J</given-names></name></person-group> (<year>1983</year>) <article-title>A survey of the European species of <italic><tp:taxon-name><tp:taxon-name-part taxon-name-part-type="genus">Apanteles</tp:taxon-name-part></tp:taxon-name></italic> Först. (<tp:taxon-name><tp:taxon-name-part taxon-name-part-type="order">Hymenoptera</tp:taxon-name-part></tp:taxon-name>, <tp:taxon-name><tp:taxon-name-part taxon-name-part-type="family">Braconidae</tp:taxon-name-part></tp:taxon-name>: <tp:taxon-name><tp:taxon-name-part taxon-name-part-type="subfamily">Microgastrinae</tp:taxon-name-part></tp:taxon-name>), VII. The <italic><tp:taxon-name><tp:taxon-name-part taxon-name-part-type="genus"/><tp:taxon-name-part taxon-name-part-type="species">carbonarius</tp:taxon-name-part></tp:taxon-name></italic>-, <italic><tp:taxon-name><tp:taxon-name-part taxon-name-part-type="genus"/><tp:taxon-name-part taxon-name-part-type="species">circumscriptus</tp:taxon-name-part></tp:taxon-name></italic>-, <italic><tp:taxon-name><tp:taxon-name-part taxon-name-part-type="genus"/><tp:taxon-name-part taxon-name-part-type="species">fraternus</tp:taxon-name-part></tp:taxon-name></italic>-, <italic><tp:taxon-name><tp:taxon-name-part taxon-name-part-type="genus"/><tp:taxon-name-part taxon-name-part-type="species">pallipes</tp:taxon-name-part></tp:taxon-name></italic>-, <italic><tp:taxon-name><tp:taxon-name-part taxon-name-part-type="genus"/><tp:taxon-name-part taxon-name-part-type="species">parasitellae</tp:taxon-name-part></tp:taxon-name></italic>-, <italic><tp:taxon-name><tp:taxon-name-part taxon-name-part-type="genus"/><tp:taxon-name-part taxon-name-part-type="species">vitripennis</tp:taxon-name-part></tp:taxon-name></italic>-, <italic><tp:taxon-name><tp:taxon-name-part taxon-name-part-type="genus"/><tp:taxon-name-part taxon-name-part-type="species">liparidis</tp:taxon-name-part></tp:taxon-name></italic>-, <italic>octonarius</italic>- and <italic>thompsoni</italic>-group.</article-title><source>Annales Historico-Naturales Musei Nationalis Hungarici</source><volume>75</volume>: <fpage>247</fpage>–<lpage>283</lpage>.</mixed-citation></ref><ref id="B114"><mixed-citation xmlns:xlink="http://www.w3.org/1999/xlink" xlink:type="simple"><person-group><name name-style="western"><surname>Tobias</surname><given-names>V</given-names></name></person-group> (<year>1986</year>) Subfamily <tp:taxon-name><tp:taxon-name-part taxon-name-part-type="subfamily">Microgasterinae</tp:taxon-name-part></tp:taxon-name>. Key to the Insects of the European Part of the USSR III. 4. Insitute of Zoology, Academy of Sciences of the USSE, Leningrad, 605–815.</mixed-citation></ref><ref id="B131"><mixed-citation xmlns:xlink="http://www.w3.org/1999/xlink" xlink:type="simple"><person-group><name name-style="western"><surname>Zeng</surname><given-names>J</given-names></name><name name-style="western"><surname>He</surname><given-names>J-H</given-names></name><name name-style="western"><surname>Chen</surname><given-names>X</given-names></name></person-group> (<year>2011</year>) <article-title>The genera <italic><tp:taxon-name><tp:taxon-name-part taxon-name-part-type="genus">Deuterixys</tp:taxon-name-part></tp:taxon-name></italic> Mason, 1981 and <italic><tp:taxon-name><tp:taxon-name-part taxon-name-part-type="genus">Wilkinsonellus</tp:taxon-name-part></tp:taxon-name></italic> Mason, 1981 (<tp:taxon-name><tp:taxon-name-part taxon-name-part-type="order">Hymenoptera</tp:taxon-name-part></tp:taxon-name>, <tp:taxon-name><tp:taxon-name-part taxon-name-part-type="family">Braconidae</tp:taxon-name-part></tp:taxon-name>, <tp:taxon-name><tp:taxon-name-part taxon-name-part-type="subfamily">Microgastrinae</tp:taxon-name-part></tp:taxon-name>) from China, with description of two new species.</article-title><source>ZooKeys</source><volume>120</volume>: <fpage>27</fpage>–<lpage>40</lpage>. <ext-link xlink:href="10.3897/zookeys.120.891" ext-link-type="doi" xlink:type="simple">https://doi.org/10.3897/zookeys.120.891</ext-link></mixed-citation></ref><ref id="B112"><mixed-citation xmlns:xlink="http://www.w3.org/1999/xlink" xlink:type="simple"><person-group><name name-style="western"><surname>Tobias</surname><given-names>V</given-names></name></person-group> (<year>1975</year>) <article-title>Two new species of braconids from the genus <italic><tp:taxon-name><tp:taxon-name-part taxon-name-part-type="genus">Apanteles</tp:taxon-name-part></tp:taxon-name></italic> Forst. (<tp:taxon-name><tp:taxon-name-part taxon-name-part-type="order">Hymenoptera</tp:taxon-name-part></tp:taxon-name>, <tp:taxon-name><tp:taxon-name-part taxon-name-part-type="family">Braconidae</tp:taxon-name-part></tp:taxon-name>) parasites of the moth <italic><tp:taxon-name><tp:taxon-name-part taxon-name-part-type="genus">Bucculatrix</tp:taxon-name-part><tp:taxon-name-part taxon-name-part-type="species">ulmella</tp:taxon-name-part></tp:taxon-name></italic> Z.</article-title><source>Izvestiia Akademii nauk Moldavskoi SSR: seriia biologicheskikh i khimicheskikh nauk</source><volume>3</volume>: <fpage>60</fpage>–<lpage>63</lpage>.</mixed-citation></ref></ref-list></tp:taxon-treatment>
