# Supplementary material for: ﻿Scratching the tip of the iceberg: integrative taxonomy reveals 30 new species records of Microgastrinae (Braconidae) parasitoid wasps for Germany, including new Holarctic distributions
Source: Zookeys. 2024 Jan 11;1188:305–86. doi: 10.3897/zookeys.1188.112516 (PMC10797786; doi:10.3897/zookeys.1188.112516)
Supplement: XML Treatment for Dolichogenidea cerialis [file zookeys.1188.112516-treatment13.xml]

<!DOCTYPE tp:taxon-treatment
  PUBLIC "-//TaxonX//DTD Taxonomic Treatment Publishing DTD v0 20100105//EN" "tax-treatment-NSO.dtd">
<tp:taxon-treatment xmlns:tp="http://www.plazi.org/taxpub"><tp:treatment-meta><kwd-group><label>Taxon classification</label><kwd>
                <named-content content-type="kingdom">Animalia</named-content>
              </kwd><kwd>
                <named-content content-type="order">Hymenoptera</named-content>
              </kwd><kwd>
                <named-content content-type="family">Braconidae</named-content>
              </kwd></kwd-group><mixed-citation publication-type="journal"><person-group><name><surname>Höcherl</surname><given-names>Amelie</given-names></name><name><surname>Shaw</surname><given-names>Mark R.</given-names></name><name><surname>Boudreault</surname><given-names>Caroline</given-names></name><name><surname>Rabl</surname><given-names>Dominik</given-names></name><name><surname>Haszprunar</surname><given-names>Gerhard</given-names></name><name><surname>Raupach</surname><given-names>Michael J.</given-names></name><name><surname>Schmidt</surname><given-names>Stefan</given-names></name><name><surname>Baranov</surname><given-names>Viktor</given-names></name><name><surname>Fernández-Triana</surname><given-names>José</given-names></name></person-group><article-title>﻿Scratching the tip of the iceberg: integrative taxonomy reveals 30 new species records of <tp:taxon-name><tp:taxon-name-part taxon-name-part-type="subfamily">Microgastrinae</tp:taxon-name-part></tp:taxon-name> (<tp:taxon-name><tp:taxon-name-part taxon-name-part-type="family">Braconidae</tp:taxon-name-part></tp:taxon-name>) parasitoid wasps for Germany, including new Holarctic distributions</article-title><source>Zookeys</source><day>11</day><month>01</month><year>2024</year><volume>1188</volume><fpage>305</fpage><lpage>386</lpage><pub-id pub-id-type="doi">10.3897/zookeys.1188.112516</pub-id></mixed-citation></tp:treatment-meta><tp:nomenclature><label>﻿</label><tp:taxon-name>
              <object-id xmlns:xlink="http://www.w3.org/1999/xlink" content-type="arpha" xlink:type="simple">9B40170F-E946-5E13-A0C7-102FB77B20A0</object-id>
              <tp:taxon-name-part taxon-name-part-type="genus" reg="Dolichogenidea">Dolichogenidea</tp:taxon-name-part>
              <tp:taxon-name-part taxon-name-part-type="species" reg="cerialis">cerialis</tp:taxon-name-part>
            </tp:taxon-name><tp:taxon-authority>(Nixon, 1976)</tp:taxon-authority></tp:nomenclature><tp:treatment-sec sec-type="material" id="SECID0E4HBI"><title>Material examined.</title><p><bold>Germany</bold>: Baden-Württemberg: Malsch, Hansjakobstr. 7, Urban Garden, <named-content xmlns:xlink="http://www.w3.org/1999/xlink" content-type="dwc:verbatimCoordinates" xlink:type="simple"><named-content content-type="geo-json" specific-use="{&#34;type&#34;:&#34;Point&#34;,&#34;coordinates&#34;:[8.320000,48.884000]}" id="NCID0EIIBI" xlink:type="simple">48.884, 8.32</named-content></named-content>, 120 m, Malaise trap, 13.ix.2020, leg. D. Doczkal, <named-content xmlns:xlink="http://www.w3.org/1999/xlink" content-type="dwc:institutional_code" xlink:title="Zoologische Staatssammlung München" xlink:href="http://grbio.org/institution/zoologische-staatssammlung" xlink:type="simple">ZSM</named-content>-HYM-33154-A05; Malsch, Luderbusch, <named-content xmlns:xlink="http://www.w3.org/1999/xlink" content-type="dwc:verbatimCoordinates" xlink:type="simple"><named-content content-type="geo-json" specific-use="{&#34;type&#34;:&#34;Point&#34;,&#34;coordinates&#34;:[8.332000,48.913000]}" id="NCID0EUIBI" xlink:type="simple">48.913, 8.332</named-content></named-content>, 117 m, Malaise trap, 2.viii.2020, leg. D. Doczkal, K. Grabow, <named-content xmlns:xlink="http://www.w3.org/1999/xlink" content-type="dwc:institutional_code" xlink:title="Zoologische Staatssammlung München" xlink:href="http://grbio.org/institution/zoologische-staatssammlung" xlink:type="simple">ZSM</named-content>-HYM-42389-A11; 26.vii.2020, leg. D. Doczkal, K. Grabow, <named-content xmlns:xlink="http://www.w3.org/1999/xlink" content-type="dwc:institutional_code" xlink:title="Zoologische Staatssammlung München" xlink:href="http://grbio.org/institution/zoologische-staatssammlung" xlink:type="simple">ZSM</named-content>-HYM-42388-G11; <named-content xmlns:xlink="http://www.w3.org/1999/xlink" content-type="dwc:institutional_code" xlink:title="Zoologische Staatssammlung München" xlink:href="http://grbio.org/institution/zoologische-staatssammlung" xlink:type="simple">ZSM</named-content>-HYM-42388-H01; <bold>Ukraine</bold>: [translated and transcribed from Russian] Kaniv Nature Reserve, Shlehiv island, 4.ix.1991, leg. A. Kotenko, CNCHYM 01013.</p></tp:treatment-sec><tp:treatment-sec sec-type="distribution" id="SECID0EHJBI"><title>Geographical distribution.</title><p><abbrev xmlns:xlink="http://www.w3.org/1999/xlink" xlink:title="Palaearctic" id="ABBRID0ENJBI" xlink:type="simple">PAL</abbrev>.</p><p><abbrev xmlns:xlink="http://www.w3.org/1999/xlink" xlink:title="Palaearctic" id="ABBRID0ETJBI" xlink:type="simple">PAL</abbrev>- Bulgaria, Germany*, Hungary, Israel, Italy, Kazakhstan, Russia (S), Spain, Ukraine*.</p></tp:treatment-sec><tp:treatment-sec sec-type="Molecular data" id="SECID0EXJBI"><title>Molecular data.</title><p>BIN: <ext-link xmlns:xlink="http://www.w3.org/1999/xlink" xlink:href="http://boldsystems.org/index.php/Public_BarcodeCluster?clusteruri=BOLD:AAZ9570" ext-link-type="uri" xlink:type="simple">BOLD:AAZ9570</ext-link>.</p></tp:treatment-sec><tp:treatment-sec sec-type="host" id="SECID0ECKBI"><title>Host information.</title><p>Host of type unknown.</p></tp:treatment-sec><tp:treatment-sec sec-type="notes" id="SECID0EHKBI"><title>Notes.</title><p>The sequences of our German specimens match that of a specimen from Ukraine, identified by Kotenko and stored in the <named-content xmlns:xlink="http://www.w3.org/1999/xlink" content-type="dwc:institutional_code" xlink:title="Canadian National Collection of Insects and Arachnids" xlink:href="http://grbio.org/institution/canadian-national-collection-insects-arachnids-and-nematodes" xlink:type="simple">CNC</named-content> collection (CNCHYM 01013); we studied both the German and the Ukrainian specimens and they match the morphological characters described by <xref ref-type="bibr" rid="B50">Nixon (1976)</xref>, particularly the apical segment of the fore tarsus with a distinctive spine, the very short ovipositor sheaths (those two characters are very unusual in <tp:taxon-name><tp:taxon-name-part taxon-name-part-type="genus" reg="Dolichogenidea">Dolichogenidea</tp:taxon-name-part></tp:taxon-name>) but also leg colour, weak pale basal spot on pterostigma, anteromesoscutum punctuation, scutellum sculpture, propodeum areolation, hind spurs size, shape of T1 and T2. <xref ref-type="bibr" rid="B50">Nixon (1976)</xref> mentioned <italic><tp:taxon-name><tp:taxon-name-part taxon-name-part-type="genus" reg="Ascotis">Ascotis</tp:taxon-name-part><tp:taxon-name-part taxon-name-part-type="species" reg="selenaria">selenaria</tp:taxon-name-part></tp:taxon-name></italic> (Denis &amp; Schiffermüller, 1775) as host of additional non-type specimens from Israel which he identified as <italic><tp:taxon-name><tp:taxon-name-part taxon-name-part-type="genus" reg="Dolichogenidea">Dolichogenidea</tp:taxon-name-part><tp:taxon-name-part taxon-name-part-type="species" reg="cerialis">cerialis</tp:taxon-name-part></tp:taxon-name></italic>, but at the same time noted that these reared specimens differed slightly in morphology from the type series. These specimens might represent a different species, so we consider this as a questionable host record for <italic><tp:taxon-name><tp:taxon-name-part taxon-name-part-type="genus" reg="Dolichogenidea">D.</tp:taxon-name-part><tp:taxon-name-part taxon-name-part-type="species" reg="cerialis">cerialis</tp:taxon-name-part></tp:taxon-name></italic>. This species is illustrated in Figs <xref ref-type="fig" rid="F20">20</xref>, <xref ref-type="fig" rid="F21">21</xref>.</p><fig id="F20" position="float" orientation="portrait"><object-id xmlns:xlink="http://www.w3.org/1999/xlink" content-type="doi" xlink:type="simple">10.3897/zookeys.1188.112516.figure20</object-id><object-id xmlns:xlink="http://www.w3.org/1999/xlink" content-type="arpha" xlink:type="simple">755CABDB-D877-5DC1-94C6-72C812DB8E6F</object-id><label>Figure 20.</label><caption><p><italic><tp:taxon-name><tp:taxon-name-part taxon-name-part-type="genus" reg="Dolichogenidea">Dolichogenidea</tp:taxon-name-part><tp:taxon-name-part taxon-name-part-type="species" reg="cerialis">cerialis</tp:taxon-name-part></tp:taxon-name></italic> (Nixon, 1976), female (<named-content xmlns:xlink="http://www.w3.org/1999/xlink" content-type="dwc:institutional_code" xlink:title="Zoologische Staatssammlung München" xlink:href="http://grbio.org/institution/zoologische-staatssammlung" xlink:type="simple">ZSM</named-content>-HYM-42388-G11) <bold>A</bold> lateral view <bold>B</bold> dorsal view <bold>C</bold> mesosoma <bold>D</bold> metasoma <bold>E</bold> wing. Length of the specimen: 2.4 mm.</p></caption><graphic xmlns:xlink="http://www.w3.org/1999/xlink" xlink:href="zookeys-1188-305_article-112516__-g020.jpg" position="float" orientation="portrait" xlink:type="simple" id="oo_965631.jpg"><uri content-type="original_file" xlink:type="simple">https://binary.pensoft.net/fig/965631</uri></graphic></fig><fig id="F21" position="float" orientation="portrait"><object-id xmlns:xlink="http://www.w3.org/1999/xlink" content-type="doi" xlink:type="simple">10.3897/zookeys.1188.112516.figure21</object-id><object-id xmlns:xlink="http://www.w3.org/1999/xlink" content-type="arpha" xlink:type="simple">FAB55C66-0F07-5D8A-91C7-47E87F857E75</object-id><label>Figure 21.</label><caption><p><italic><tp:taxon-name><tp:taxon-name-part taxon-name-part-type="genus" reg="Dolichogenidea">Dolichogenidea</tp:taxon-name-part><tp:taxon-name-part taxon-name-part-type="species" reg="cerialis">cerialis</tp:taxon-name-part></tp:taxon-name></italic> (Nixon, 1976), female (<named-content xmlns:xlink="http://www.w3.org/1999/xlink" content-type="dwc:institutional_code" xlink:title="Zoologische Staatssammlung München" xlink:href="http://grbio.org/institution/zoologische-staatssammlung" xlink:type="simple">ZSM</named-content>-HYM-33154-A05) <bold>A</bold> lateral view <bold>B</bold> dorsal view <bold>C</bold> mesosoma <bold>D</bold> metasoma <bold>E</bold> wing. Length of the specimen: 2.4 mm.</p></caption><graphic xmlns:xlink="http://www.w3.org/1999/xlink" xlink:href="zookeys-1188-305_article-112516__-g021.jpg" position="float" orientation="portrait" xlink:type="simple" id="oo_965632.jpg"><uri content-type="original_file" xlink:type="simple">https://binary.pensoft.net/fig/965632</uri></graphic></fig></tp:treatment-sec><ref-list><ref id="B50"><mixed-citation xmlns:xlink="http://www.w3.org/1999/xlink" xlink:type="simple"><person-group><name name-style="western"><surname>Nixon</surname><given-names>G</given-names></name></person-group> (<year>1976</year>) <article-title>A revision of the north-western European species of the <italic>merula</italic>, <italic>lacteus</italic>, <italic>vipio</italic>, <italic>ultor</italic>, <italic>ater</italic>, <italic>butalidis</italic>, <italic>popularis</italic>, <italic>carbonarius</italic> and <italic>validus</italic>-groups of <italic><tp:taxon-name><tp:taxon-name-part taxon-name-part-type="genus">Apanteles</tp:taxon-name-part></tp:taxon-name></italic> Förster (<tp:taxon-name><tp:taxon-name-part taxon-name-part-type="order">Hymenoptera</tp:taxon-name-part></tp:taxon-name>, <tp:taxon-name><tp:taxon-name-part taxon-name-part-type="family">Braconidae</tp:taxon-name-part></tp:taxon-name>).</article-title><source>Bulletin of Entomological Research</source><volume>65</volume>(<issue>4</issue>): <fpage>687</fpage>–<lpage>735</lpage>. <ext-link xlink:href="10.1017/S0007485300006386" ext-link-type="doi" xlink:type="simple">https://doi.org/10.1017/S0007485300006386</ext-link></mixed-citation></ref></ref-list></tp:taxon-treatment>
