# Supplementary material for: ﻿Scratching the tip of the iceberg: integrative taxonomy reveals 30 new species records of Microgastrinae (Braconidae) parasitoid wasps for Germany, including new Holarctic distributions
Source: Zookeys. 2024 Jan 11;1188:305–86. doi: 10.3897/zookeys.1188.112516 (PMC10797786; doi:10.3897/zookeys.1188.112516)
Supplement: XML Treatment for Dolichogenidea coleophorae [file zookeys.1188.112516-treatment15.xml]

<!DOCTYPE tp:taxon-treatment
  PUBLIC "-//TaxonX//DTD Taxonomic Treatment Publishing DTD v0 20100105//EN" "tax-treatment-NSO.dtd">
<tp:taxon-treatment xmlns:tp="http://www.plazi.org/taxpub"><tp:treatment-meta><kwd-group><label>Taxon classification</label><kwd>
                <named-content content-type="kingdom">Animalia</named-content>
              </kwd><kwd>
                <named-content content-type="order">Hymenoptera</named-content>
              </kwd><kwd>
                <named-content content-type="family">Braconidae</named-content>
              </kwd></kwd-group><mixed-citation publication-type="journal"><person-group><name><surname>Höcherl</surname><given-names>Amelie</given-names></name><name><surname>Shaw</surname><given-names>Mark R.</given-names></name><name><surname>Boudreault</surname><given-names>Caroline</given-names></name><name><surname>Rabl</surname><given-names>Dominik</given-names></name><name><surname>Haszprunar</surname><given-names>Gerhard</given-names></name><name><surname>Raupach</surname><given-names>Michael J.</given-names></name><name><surname>Schmidt</surname><given-names>Stefan</given-names></name><name><surname>Baranov</surname><given-names>Viktor</given-names></name><name><surname>Fernández-Triana</surname><given-names>José</given-names></name></person-group><article-title>﻿Scratching the tip of the iceberg: integrative taxonomy reveals 30 new species records of <tp:taxon-name><tp:taxon-name-part taxon-name-part-type="subfamily">Microgastrinae</tp:taxon-name-part></tp:taxon-name> (<tp:taxon-name><tp:taxon-name-part taxon-name-part-type="family">Braconidae</tp:taxon-name-part></tp:taxon-name>) parasitoid wasps for Germany, including new Holarctic distributions</article-title><source>Zookeys</source><day>11</day><month>01</month><year>2024</year><volume>1188</volume><fpage>305</fpage><lpage>386</lpage><pub-id pub-id-type="doi">10.3897/zookeys.1188.112516</pub-id></mixed-citation></tp:treatment-meta><tp:nomenclature><label>﻿</label><tp:taxon-name>
              <object-id xmlns:xlink="http://www.w3.org/1999/xlink" content-type="arpha" xlink:type="simple">D68A100E-60EB-5C4F-AD7A-36BBE25C773C</object-id>
              <tp:taxon-name-part taxon-name-part-type="genus" reg="Dolichogenidea">Dolichogenidea</tp:taxon-name-part>
              <tp:taxon-name-part taxon-name-part-type="species" reg="coleophorae">coleophorae</tp:taxon-name-part>
            </tp:taxon-name><tp:taxon-authority>(Wilkinson, 1938)</tp:taxon-authority></tp:nomenclature><tp:treatment-sec sec-type="material" id="SECID0EQXBI"><title>Material examined.</title><p><bold>Canada</bold>: Newfoundland and Labrador: 2 miles west of Gambo, <named-content xmlns:xlink="http://www.w3.org/1999/xlink" content-type="dwc:verbatimCoordinates" xlink:type="simple"><named-content content-type="geo-json" specific-use="{&#34;type&#34;:&#34;Point&#34;,&#34;coordinates&#34;:[-54.261043,48.789478]}" id="NCID0E2XBI" xlink:type="simple">48.789478, -54.261043</named-content></named-content>, 19.vi.1975, leg. A. G. Raske, J. D. Rowe, ex. <italic><tp:taxon-name><tp:taxon-name-part taxon-name-part-type="genus" reg="Coleophora">Coleophora</tp:taxon-name-part><tp:taxon-name-part taxon-name-part-type="species" reg="serratella">serratella</tp:taxon-name-part></tp:taxon-name></italic>, CNCHYM 01020; Gambo, <named-content xmlns:xlink="http://www.w3.org/1999/xlink" content-type="dwc:verbatimCoordinates" xlink:type="simple"><named-content content-type="geo-json" specific-use="{&#34;type&#34;:&#34;Point&#34;,&#34;coordinates&#34;:[-54.215467,48.786481]}" id="NCID0EOYBI" xlink:type="simple">48.786481, -54.215467</named-content></named-content>, 27.vii.1985, CNCHYM 01019; <bold>Germany</bold>: Baden-Württemberg: Malsch, Luderbusch, <named-content xmlns:xlink="http://www.w3.org/1999/xlink" content-type="dwc:verbatimCoordinates" xlink:type="simple"><named-content content-type="geo-json" specific-use="{&#34;type&#34;:&#34;Point&#34;,&#34;coordinates&#34;:[8.332000,48.912000]}" id="NCID0EYYBI" xlink:type="simple">48.912, 8.332</named-content></named-content>, 112 m, Malaise trap, 24.v.2020, leg. D. Doczkal, K. Grabow, <named-content xmlns:xlink="http://www.w3.org/1999/xlink" content-type="dwc:institutional_code" xlink:title="Zoologische Staatssammlung München" xlink:href="http://grbio.org/institution/zoologische-staatssammlung" xlink:type="simple">ZSM</named-content>-HYM-42386-G05; Bavaria: Forchheim, Untere Mark bei Willersdorf, <named-content xmlns:xlink="http://www.w3.org/1999/xlink" content-type="dwc:verbatimCoordinates" xlink:type="simple"><named-content content-type="geo-json" specific-use="{&#34;type&#34;:&#34;Point&#34;,&#34;coordinates&#34;:[10.969000,49.739000]}" id="NCID0EEZBI" xlink:type="simple">49.739, 10.969</named-content></named-content>, 261 m, Malaise trap, 12.vii.2019, leg. J. Müller, <named-content xmlns:xlink="http://www.w3.org/1999/xlink" content-type="dwc:institutional_code" xlink:title="Zoologische Staatssammlung München" xlink:href="http://grbio.org/institution/zoologische-staatssammlung" xlink:type="simple">ZSM</named-content>-HYM-42377-D11; [exact location unknown], 13.viii.1975, CNCHYM 01021; <bold>Switzerland</bold>: Aigle, <named-content xmlns:xlink="http://www.w3.org/1999/xlink" content-type="dwc:verbatimCoordinates" xlink:type="simple"><named-content content-type="geo-json" specific-use="{&#34;type&#34;:&#34;Point&#34;,&#34;coordinates&#34;:[6.970444,46.319083]}" id="NCID0ESZBI" xlink:type="simple">46.319083, 6.970444</named-content></named-content>, 9.viii.1973, CNCHYM 01024; <bold>United Kingdom</bold>: England: [exact location unknown], 15.iii.1938, ex. <italic><tp:taxon-name><tp:taxon-name-part taxon-name-part-type="genus" reg="Coleophora">Coleophora</tp:taxon-name-part><tp:taxon-name-part taxon-name-part-type="species" reg="serratella">serratella</tp:taxon-name-part></tp:taxon-name></italic>, CNCHYM 01023.</p></tp:treatment-sec><tp:treatment-sec sec-type="distribution" id="SECID0EE1BI"><title>Geographical distribution.</title><p><abbrev xmlns:xlink="http://www.w3.org/1999/xlink" xlink:title="Nearctic" id="ABBRID0EK1BI" xlink:type="simple">NEA</abbrev>, <abbrev xmlns:xlink="http://www.w3.org/1999/xlink" xlink:title="Palaearctic" id="ABBRID0EO1BI" xlink:type="simple">PAL</abbrev>.</p><p><abbrev xmlns:xlink="http://www.w3.org/1999/xlink" xlink:title="Nearctic" id="ABBRID0EU1BI" xlink:type="simple">NEA</abbrev>: Canada (NL); <abbrev xmlns:xlink="http://www.w3.org/1999/xlink" xlink:title="Palaearctic" id="ABBRID0EY1BI" xlink:type="simple">PAL</abbrev>: Azerbaijan, Finland, Germany*, Hungary, Poland, Romania, Russia (KHA, VOR, YAR), Slovakia, Switzerland, Tajikistan, Tunisia, Turkey, United Kingdom, Uzbekistan.</p></tp:treatment-sec><tp:treatment-sec sec-type="Molecular data" id="SECID0E31BI"><title>Molecular data.</title><p><ext-link xmlns:xlink="http://www.w3.org/1999/xlink" xlink:href="http://boldsystems.org/index.php/Public_BarcodeCluster?clusteruri=BOLD:AEO8197" ext-link-type="uri" xlink:type="simple">BOLD:AEO8197</ext-link>.</p></tp:treatment-sec><tp:treatment-sec sec-type="host" id="SECID0EH2BI"><title>Host information.</title><p><tp:taxon-name><tp:taxon-name-part taxon-name-part-type="family">Coleophoridae</tp:taxon-name-part></tp:taxon-name>: type reared from <italic><tp:taxon-name><tp:taxon-name-part taxon-name-part-type="genus" reg="Coleophora">Coleophora</tp:taxon-name-part><tp:taxon-name-part taxon-name-part-type="species" reg="serratella">serratella</tp:taxon-name-part></tp:taxon-name></italic> (Linnaeus, 1761); also possibly <tp:taxon-name><tp:taxon-name-part taxon-name-part-type="genus" reg="Coleophora">Coleophora</tp:taxon-name-part><tp:taxon-name-part taxon-name-part-type="uncertainty-rank">?</tp:taxon-name-part><tp:taxon-name-part taxon-name-part-type="species" reg="ibipennella">ibipennella</tp:taxon-name-part></tp:taxon-name> Zeller, 1849; <tp:taxon-name><tp:taxon-name-part taxon-name-part-type="genus" reg="Coleophora">Coleophora</tp:taxon-name-part><tp:taxon-name-part taxon-name-part-type="uncertainty-rank">?</tp:taxon-name-part><tp:taxon-name-part taxon-name-part-type="species" reg="lusciniaepennella">lusciniaepennella</tp:taxon-name-part></tp:taxon-name> (Treitschke, 1833); <tp:taxon-name><tp:taxon-name-part taxon-name-part-type="genus" reg="Coleophora">Coleophora</tp:taxon-name-part><tp:taxon-name-part taxon-name-part-type="uncertainty-rank">?</tp:taxon-name-part><tp:taxon-name-part taxon-name-part-type="species" reg="obducta">obducta</tp:taxon-name-part></tp:taxon-name> (Meyrick, 1931); <tp:taxon-name><tp:taxon-name-part taxon-name-part-type="genus" reg="Coleophora">Coleophora</tp:taxon-name-part><tp:taxon-name-part taxon-name-part-type="uncertainty-rank">?</tp:taxon-name-part><tp:taxon-name-part taxon-name-part-type="species" reg="tadzhikiella">tadzhikiella</tp:taxon-name-part></tp:taxon-name> Danilevsky, 1955.</p></tp:treatment-sec><tp:treatment-sec sec-type="notes" id="SECID0ER4BI"><title>Notes.</title><p>Several Canadian (CNCHYM 01019, CNCHYM 01020) and European specimens at the <named-content xmlns:xlink="http://www.w3.org/1999/xlink" content-type="dwc:institutional_code" xlink:title="Canadian National Collection of Insects and Arachnids" xlink:href="http://grbio.org/institution/canadian-national-collection-insects-arachnids-and-nematodes" xlink:type="simple">CNC</named-content> (CNCHYM 01021 from Germany, CNCHYM 01023 from United Kingdom, CNCHYM 01024 from Switzerland) were reared from the host of the type or the synonym <italic><tp:taxon-name><tp:taxon-name-part taxon-name-part-type="genus" reg="Coleophora">Coleophora</tp:taxon-name-part><tp:taxon-name-part taxon-name-part-type="species" reg="fuscedinella">fuscedinella</tp:taxon-name-part></tp:taxon-name></italic> Zeller, 1849 and identified as <italic><tp:taxon-name><tp:taxon-name-part taxon-name-part-type="genus" reg="Dolichogenidea">D.</tp:taxon-name-part><tp:taxon-name-part taxon-name-part-type="species" reg="coleophorae">coleophorae</tp:taxon-name-part></tp:taxon-name></italic>. We compared our material collected in Germany with those reared specimens collected in Canada and Europe as well as the original description and the works of <xref ref-type="bibr" rid="B50">Nixon (1976)</xref>, <xref ref-type="bibr" rid="B63">Papp (1981a)</xref> and <xref ref-type="bibr" rid="B114">Tobias (1986)</xref>. Our freshly collected material from Germany morphologically matches the reared specimens as well as the literature. All specimens we examined are associated with sequences, except for CNCHYM 01023 which was collected in 1938. The barcode sequences of the reared specimens are short (107 bp) and all of these specimens were collected between 1973 and 1985. They do not 100% match our sequences (3 bp difference). However, since the <abbrev xmlns:xlink="http://www.w3.org/1999/xlink" xlink:title="cytochrome c oxidase subunit I" id="ABBRID0E45BI" xlink:type="simple">COI</abbrev> sequences of the historical material are very short, the species occurs in several neighbouring countries of Germany, the host is widely distributed in Europe and occurs in Germany, and our specimens match the morphological concept of the species, we conclude that our specimens fit our current concept of this species despite the currently somewhat conflicting DNA barcodes. In the historical literature there are other host records from several additional species of <italic><tp:taxon-name><tp:taxon-name-part taxon-name-part-type="genus" reg="Coleophora">Coleophora</tp:taxon-name-part></tp:taxon-name></italic>, which may be correct but are here cited as questionable. Other literature host records from different <tp:taxon-name><tp:taxon-name-part taxon-name-part-type="order">Lepidoptera</tp:taxon-name-part></tp:taxon-name> families are much less probable and we do not consider them here. This species is illustrated in Fig. <xref ref-type="fig" rid="F23">23</xref>.</p><fig id="F23" position="float" orientation="portrait"><object-id xmlns:xlink="http://www.w3.org/1999/xlink" content-type="doi" xlink:type="simple">10.3897/zookeys.1188.112516.figure23</object-id><object-id xmlns:xlink="http://www.w3.org/1999/xlink" content-type="arpha" xlink:type="simple">3134A71D-8215-5ABF-9205-BA3242999CC7</object-id><label>Figure 23.</label><caption><p><italic><tp:taxon-name><tp:taxon-name-part taxon-name-part-type="genus" reg="Dolichogenidea">Dolichogenidea</tp:taxon-name-part><tp:taxon-name-part taxon-name-part-type="species" reg="coleophorae">coleophorae</tp:taxon-name-part></tp:taxon-name></italic> (Wilkinson, 1938), female (<named-content xmlns:xlink="http://www.w3.org/1999/xlink" content-type="dwc:institutional_code" xlink:title="Zoologische Staatssammlung München" xlink:href="http://grbio.org/institution/zoologische-staatssammlung" xlink:type="simple">ZSM</named-content>-HYM-42377-D11) <bold>A</bold> lateral and <bold>B</bold> dorsal views. Length of the specimen: 2.25 mm.</p></caption><graphic xmlns:xlink="http://www.w3.org/1999/xlink" xlink:href="zookeys-1188-305_article-112516__-g023.jpg" position="float" orientation="portrait" xlink:type="simple" id="oo_965634.jpg"><uri content-type="original_file" xlink:type="simple">https://binary.pensoft.net/fig/965634</uri></graphic></fig></tp:treatment-sec><ref-list><ref id="B50"><mixed-citation xmlns:xlink="http://www.w3.org/1999/xlink" xlink:type="simple"><person-group><name name-style="western"><surname>Nixon</surname><given-names>G</given-names></name></person-group> (<year>1976</year>) <article-title>A revision of the north-western European species of the <italic>merula</italic>, <italic>lacteus</italic>, <italic>vipio</italic>, <italic>ultor</italic>, <italic>ater</italic>, <italic>butalidis</italic>, <italic>popularis</italic>, <italic>carbonarius</italic> and <italic>validus</italic>-groups of <italic><tp:taxon-name><tp:taxon-name-part taxon-name-part-type="genus">Apanteles</tp:taxon-name-part></tp:taxon-name></italic> Förster (<tp:taxon-name><tp:taxon-name-part taxon-name-part-type="order">Hymenoptera</tp:taxon-name-part></tp:taxon-name>, <tp:taxon-name><tp:taxon-name-part taxon-name-part-type="family">Braconidae</tp:taxon-name-part></tp:taxon-name>).</article-title><source>Bulletin of Entomological Research</source><volume>65</volume>(<issue>4</issue>): <fpage>687</fpage>–<lpage>735</lpage>. <ext-link xlink:href="10.1017/S0007485300006386" ext-link-type="doi" xlink:type="simple">https://doi.org/10.1017/S0007485300006386</ext-link></mixed-citation></ref><ref id="B63"><mixed-citation xmlns:xlink="http://www.w3.org/1999/xlink" xlink:type="simple"><person-group><name name-style="western"><surname>Papp</surname><given-names>J</given-names></name></person-group> (<year>1981a</year>) <article-title>A survey of the European species of <italic><tp:taxon-name><tp:taxon-name-part taxon-name-part-type="genus">Apanteles</tp:taxon-name-part></tp:taxon-name></italic> Först. (<tp:taxon-name><tp:taxon-name-part taxon-name-part-type="order">Hymenoptera</tp:taxon-name-part></tp:taxon-name>, <tp:taxon-name><tp:taxon-name-part taxon-name-part-type="family">Braconidae</tp:taxon-name-part></tp:taxon-name>: <tp:taxon-name><tp:taxon-name-part taxon-name-part-type="subfamily">Microgastrinae</tp:taxon-name-part></tp:taxon-name>), V. The <italic>lacteus</italic>-, <italic>longipalpis</italic>-, <italic>ultor</italic>-, <italic>butalidis</italic>- and <italic>vipio</italic>-group.</article-title><source>Annales Historico-Naturales Musei Nationalis Hungarici</source><volume>73</volume>: <fpage>263</fpage>–<lpage>291</lpage>.</mixed-citation></ref><ref id="B114"><mixed-citation xmlns:xlink="http://www.w3.org/1999/xlink" xlink:type="simple"><person-group><name name-style="western"><surname>Tobias</surname><given-names>V</given-names></name></person-group> (<year>1986</year>) Subfamily <tp:taxon-name><tp:taxon-name-part taxon-name-part-type="subfamily">Microgasterinae</tp:taxon-name-part></tp:taxon-name>. Key to the Insects of the European Part of the USSR III. 4. Insitute of Zoology, Academy of Sciences of the USSE, Leningrad, 605–815.</mixed-citation></ref></ref-list></tp:taxon-treatment>
