# Supplementary material for: ﻿Scratching the tip of the iceberg: integrative taxonomy reveals 30 new species records of Microgastrinae (Braconidae) parasitoid wasps for Germany, including new Holarctic distributions
Source: Zookeys. 2024 Jan 11;1188:305–86. doi: 10.3897/zookeys.1188.112516 (PMC10797786; doi:10.3897/zookeys.1188.112516)
Supplement: XML Treatment for Glyptapanteles indiensis [file zookeys.1188.112516-treatment16.xml]

<!DOCTYPE tp:taxon-treatment
  PUBLIC "-//TaxonX//DTD Taxonomic Treatment Publishing DTD v0 20100105//EN" "tax-treatment-NSO.dtd">
<tp:taxon-treatment xmlns:tp="http://www.plazi.org/taxpub"><tp:treatment-meta><kwd-group><label>Taxon classification</label><kwd>
                <named-content content-type="kingdom">Animalia</named-content>
              </kwd><kwd>
                <named-content content-type="order">Hymenoptera</named-content>
              </kwd><kwd>
                <named-content content-type="family">Braconidae</named-content>
              </kwd></kwd-group><mixed-citation publication-type="journal"><person-group><name><surname>Höcherl</surname><given-names>Amelie</given-names></name><name><surname>Shaw</surname><given-names>Mark R.</given-names></name><name><surname>Boudreault</surname><given-names>Caroline</given-names></name><name><surname>Rabl</surname><given-names>Dominik</given-names></name><name><surname>Haszprunar</surname><given-names>Gerhard</given-names></name><name><surname>Raupach</surname><given-names>Michael J.</given-names></name><name><surname>Schmidt</surname><given-names>Stefan</given-names></name><name><surname>Baranov</surname><given-names>Viktor</given-names></name><name><surname>Fernández-Triana</surname><given-names>José</given-names></name></person-group><article-title>﻿Scratching the tip of the iceberg: integrative taxonomy reveals 30 new species records of <tp:taxon-name><tp:taxon-name-part taxon-name-part-type="subfamily">Microgastrinae</tp:taxon-name-part></tp:taxon-name> (<tp:taxon-name><tp:taxon-name-part taxon-name-part-type="family">Braconidae</tp:taxon-name-part></tp:taxon-name>) parasitoid wasps for Germany, including new Holarctic distributions</article-title><source>Zookeys</source><day>11</day><month>01</month><year>2024</year><volume>1188</volume><fpage>305</fpage><lpage>386</lpage><pub-id pub-id-type="doi">10.3897/zookeys.1188.112516</pub-id></mixed-citation></tp:treatment-meta><tp:nomenclature><label>﻿</label><tp:taxon-name>
              <object-id xmlns:xlink="http://www.w3.org/1999/xlink" content-type="arpha" xlink:type="simple">314EDEE8-7D95-5E2E-BFD9-89A7B1E7B921</object-id>
              <tp:taxon-name-part taxon-name-part-type="genus" reg="Glyptapanteles">Glyptapanteles</tp:taxon-name-part>
              <tp:taxon-name-part taxon-name-part-type="species" reg="indiensis">indiensis</tp:taxon-name-part>
            </tp:taxon-name><tp:taxon-authority>(Marsh, 1979)</tp:taxon-authority></tp:nomenclature><tp:treatment-sec sec-type="material" id="SECID0EVBCI"><title>Material examined.</title><p><bold>Czech Republic</bold>: South Moravia: Obora Soutok, Lanžhot, <named-content xmlns:xlink="http://www.w3.org/1999/xlink" content-type="dwc:verbatimCoordinates" xlink:type="simple"><named-content content-type="geo-json" specific-use="{&#34;type&#34;:&#34;Point&#34;,&#34;coordinates&#34;:[16.945000,48.690000]}" id="NCID0EACCI" xlink:type="simple">48.69, 16.945</named-content></named-content>, 165 m, 14.v.2013, leg. P. Drozd, BC-<named-content xmlns:xlink="http://www.w3.org/1999/xlink" content-type="dwc:institutional_code" xlink:title="Zoologische Staatssammlung München" xlink:href="http://grbio.org/institution/zoologische-staatssammlung" xlink:type="simple">ZSM</named-content>-HYM-23872-A04; ex. ?<italic><tp:taxon-name><tp:taxon-name-part taxon-name-part-type="genus" reg="Alsophila">Alsophila</tp:taxon-name-part><tp:taxon-name-part taxon-name-part-type="species" reg="auscularia">auscularia</tp:taxon-name-part></tp:taxon-name></italic>, 05.v.2015, leg. M. Sigut, BC-<named-content xmlns:xlink="http://www.w3.org/1999/xlink" content-type="dwc:institutional_code" xlink:title="Zoologische Staatssammlung München" xlink:href="http://grbio.org/institution/zoologische-staatssammlung" xlink:type="simple">ZSM</named-content>-HYM-27569-F09; ex. <italic><tp:taxon-name><tp:taxon-name-part taxon-name-part-type="genus" reg="Operophtera">Operophtera</tp:taxon-name-part><tp:taxon-name-part taxon-name-part-type="species" reg="brumata">brumata</tp:taxon-name-part></tp:taxon-name></italic>, 08.v.2015, leg. P. Drozd, BC-<named-content xmlns:xlink="http://www.w3.org/1999/xlink" content-type="dwc:institutional_code" xlink:title="Zoologische Staatssammlung München" xlink:href="http://grbio.org/institution/zoologische-staatssammlung" xlink:type="simple">ZSM</named-content>-HYM-23872-F08; <bold>Germany</bold>: Baden-Württemberg: Malsch, Hansjakobstr. 7, Urban Garden, <named-content xmlns:xlink="http://www.w3.org/1999/xlink" content-type="dwc:verbatimCoordinates" xlink:type="simple"><named-content content-type="geo-json" specific-use="{&#34;type&#34;:&#34;Point&#34;,&#34;coordinates&#34;:[8.320000,48.884000]}" id="NCID0EMDCI" xlink:type="simple">48.884, 8.32</named-content></named-content>, 120 m, Malaise trap, 11.x.2020, leg. D. Doczkal, <named-content xmlns:xlink="http://www.w3.org/1999/xlink" content-type="dwc:institutional_code" xlink:title="Zoologische Staatssammlung München" xlink:href="http://grbio.org/institution/zoologische-staatssammlung" xlink:type="simple">ZSM</named-content>-HYM-33154-B09; Bavaria: Markt Nordheim, Kehrenberg, <named-content xmlns:xlink="http://www.w3.org/1999/xlink" content-type="dwc:verbatimCoordinates" xlink:type="simple"><named-content content-type="geo-json" specific-use="{&#34;type&#34;:&#34;Point&#34;,&#34;coordinates&#34;:[10.366000,49.547000]}" id="NCID0EYDCI" xlink:type="simple">49.547, 10.366</named-content></named-content>, 419 m, canopy fogging, 10.vii.2020, leg. B. Leroy, <named-content xmlns:xlink="http://www.w3.org/1999/xlink" content-type="dwc:institutional_code" xlink:title="Zoologische Staatssammlung München" xlink:href="http://grbio.org/institution/zoologische-staatssammlung" xlink:type="simple">ZSM</named-content>-HYM-42393-B07; Rhön Fladungen, NSG Schwarzes Moor, Kermi-Hochmoor, 50.512, 10.069, 780 m, Malaise trap, 23.viii.2017, leg. D. Doczkal, <named-content xmlns:xlink="http://www.w3.org/1999/xlink" content-type="dwc:institutional_code" xlink:title="Zoologische Staatssammlung München" xlink:href="http://grbio.org/institution/zoologische-staatssammlung" xlink:type="simple">ZSM</named-content>-HYM-33165-A08; Rhön Hausen, Eisgraben, basalt block heap at forest edge, <named-content xmlns:xlink="http://www.w3.org/1999/xlink" content-type="dwc:verbatimCoordinates" xlink:type="simple"><named-content content-type="geo-json" specific-use="{&#34;type&#34;:&#34;Point&#34;,&#34;coordinates&#34;:[10.090000,50.503000]}" id="NCID0EIECI" xlink:type="simple">50.503, 10.09</named-content></named-content>, 735 m, Malaise trap, 23.vii.2018, leg. D. Doczkal, <named-content xmlns:xlink="http://www.w3.org/1999/xlink" content-type="dwc:institutional_code" xlink:title="Zoologische Staatssammlung München" xlink:href="http://grbio.org/institution/zoologische-staatssammlung" xlink:type="simple">ZSM</named-content>-HYM-33166-C03; 9.viii.2018, leg. D. Doczkal, <named-content xmlns:xlink="http://www.w3.org/1999/xlink" content-type="dwc:institutional_code" xlink:title="Zoologische Staatssammlung München" xlink:href="http://grbio.org/institution/zoologische-staatssammlung" xlink:type="simple">ZSM</named-content>-HYM-33166-D10; Südpark, <named-content xmlns:xlink="http://www.w3.org/1999/xlink" content-type="dwc:verbatimCoordinates" xlink:type="simple"><named-content content-type="geo-json" specific-use="{&#34;type&#34;:&#34;Point&#34;,&#34;coordinates&#34;:[11.509000,48.103000]}" id="NCID0EYECI" xlink:type="simple">48.103, 11.509</named-content></named-content>, 550 m, ex. <italic><tp:taxon-name><tp:taxon-name-part taxon-name-part-type="genus" reg="Operophtera">Operophtera</tp:taxon-name-part><tp:taxon-name-part taxon-name-part-type="species" reg="brumata">brumata</tp:taxon-name-part></tp:taxon-name></italic>, 28.v.2021, leg. W. Langer, <named-content xmlns:xlink="http://www.w3.org/1999/xlink" content-type="dwc:institutional_code" xlink:title="Zoologische Staatssammlung München" xlink:href="http://grbio.org/institution/zoologische-staatssammlung" xlink:type="simple">ZSM</named-content>-HYM-ZLAB01-F05; <bold>India</bold>: Kashmir Sprinagar, ex. <italic><tp:taxon-name><tp:taxon-name-part taxon-name-part-type="genus" reg="Lymantria">Lymantria</tp:taxon-name-part><tp:taxon-name-part taxon-name-part-type="species" reg="obfuscata">obfuscata</tp:taxon-name-part></tp:taxon-name></italic>, [collector unknown], 2.v.1977, CNCHYM 03231; CNCHYM 03232; <bold>Japan</bold>: Aichi: Mt. Chausu, <named-content xmlns:xlink="http://www.w3.org/1999/xlink" content-type="dwc:verbatimCoordinates" xlink:type="simple"><named-content content-type="geo-json" specific-use="{&#34;type&#34;:&#34;Point&#34;,&#34;coordinates&#34;:[137.655558,35.227500]}" id="NCID0E5FCI" xlink:type="simple">35.2275 137.655558</named-content></named-content>, 1300 m, 9.vii.1995, leg. K. Yamagishi, JMIC 0011.</p></tp:treatment-sec><tp:treatment-sec sec-type="distribution" id="SECID0EDGCI"><title>Geographical distribution.</title><p><abbrev xmlns:xlink="http://www.w3.org/1999/xlink" xlink:title="Nearctic" id="ABBRID0EJGCI" xlink:type="simple">NEA</abbrev>, <abbrev xmlns:xlink="http://www.w3.org/1999/xlink" xlink:title="Oriental" id="ABBRID0ENGCI" xlink:type="simple">OTL</abbrev>, <abbrev xmlns:xlink="http://www.w3.org/1999/xlink" xlink:title="Palaearctic" id="ABBRID0ERGCI" xlink:type="simple">PAL</abbrev>.</p><p><abbrev xmlns:xlink="http://www.w3.org/1999/xlink" xlink:title="Nearctic" id="ABBRID0EXGCI" xlink:type="simple">NEA</abbrev>: USA (PA), <abbrev xmlns:xlink="http://www.w3.org/1999/xlink" xlink:title="Oriental" id="ABBRID0E2GCI" xlink:type="simple">OTL</abbrev>: India, <abbrev xmlns:xlink="http://www.w3.org/1999/xlink" xlink:title="Palaearctic" id="ABBRID0E6GCI" xlink:type="simple">PAL</abbrev>: Czech Republic*, Germany*, Japan*.</p></tp:treatment-sec><tp:treatment-sec sec-type="Molecular data" id="SECID0EDHCI"><title>Molecular data.</title><p><ext-link xmlns:xlink="http://www.w3.org/1999/xlink" xlink:href="http://boldsystems.org/index.php/Public_BarcodeCluster?clusteruri=BOLD:ABY2372" ext-link-type="uri" xlink:type="simple">BOLD:ABY2372</ext-link>.</p></tp:treatment-sec><tp:treatment-sec sec-type="host" id="SECID0EOHCI"><title>Host information.</title><p><tp:taxon-name><tp:taxon-name-part taxon-name-part-type="family">Erebidae</tp:taxon-name-part></tp:taxon-name>: type reared from <italic><tp:taxon-name><tp:taxon-name-part taxon-name-part-type="genus" reg="Lymantria">Lymantria</tp:taxon-name-part><tp:taxon-name-part taxon-name-part-type="species" reg="obfuscata">obfuscata</tp:taxon-name-part></tp:taxon-name></italic> (Marsh, 1979); also <italic><tp:taxon-name><tp:taxon-name-part taxon-name-part-type="genus" reg="Lymantria">Lymantria</tp:taxon-name-part><tp:taxon-name-part taxon-name-part-type="species" reg="dispar">dispar</tp:taxon-name-part></tp:taxon-name></italic> (Linnaeus, 1758); <tp:taxon-name><tp:taxon-name-part taxon-name-part-type="family">Geometridae</tp:taxon-name-part></tp:taxon-name>*: <italic><tp:taxon-name><tp:taxon-name-part taxon-name-part-type="genus" reg="Operophtera">Operophtera</tp:taxon-name-part><tp:taxon-name-part taxon-name-part-type="species" reg="brumata">brumata</tp:taxon-name-part></tp:taxon-name></italic>* (Linnaeus, 1758).</p></tp:treatment-sec><tp:treatment-sec sec-type="notes" id="SECID0E6ICI"><title>Notes.</title><p>We record <italic><tp:taxon-name><tp:taxon-name-part taxon-name-part-type="genus" reg="Glyptapanteles">G.</tp:taxon-name-part><tp:taxon-name-part taxon-name-part-type="species" reg="indiensis">indiensis</tp:taxon-name-part></tp:taxon-name></italic> for the first time in the Palaearctic region, based on specimens from Germany, Japan and Czech Republic. This species is morphologically similar, especially in habitus, to several <italic><tp:taxon-name><tp:taxon-name-part taxon-name-part-type="genus" reg="Glyptapanteles">Glyptapanteles</tp:taxon-name-part></tp:taxon-name></italic> species. Our identification was therefore based on a careful study (detailed below) which included a combination of morphology (see Figs <xref ref-type="fig" rid="F25">25</xref>, <xref ref-type="fig" rid="F26">26</xref>, both examination of authenticated specimens and consulting original descriptions and other relevant papers (e.g., <xref ref-type="bibr" rid="B42">Muesebeck 1928</xref>; <xref ref-type="bibr" rid="B48">Nixon 1973</xref>; <xref ref-type="bibr" rid="B39">Marsh 1979</xref>; <xref ref-type="bibr" rid="B66">Papp 1983</xref>)), DNA barcodes (available for all species discussed below, see Suppl. materials and Fig. <xref ref-type="fig" rid="F24">24</xref>) and hosts (available for most species mentioned above, except for <italic><tp:taxon-name><tp:taxon-name-part taxon-name-part-type="genus" reg="Glyptapanteles">G.</tp:taxon-name-part><tp:taxon-name-part taxon-name-part-type="species" reg="popovi">popovi</tp:taxon-name-part></tp:taxon-name></italic>). The German, Japanese (JMIC 0011) and Czech specimens (BC-<named-content xmlns:xlink="http://www.w3.org/1999/xlink" content-type="dwc:institutional_code" xlink:title="Zoologische Staatssammlung München" xlink:href="http://grbio.org/institution/zoologische-staatssammlung" xlink:type="simple">ZSM</named-content>-HYM-23872-A04, BC-<named-content xmlns:xlink="http://www.w3.org/1999/xlink" content-type="dwc:institutional_code" xlink:title="Zoologische Staatssammlung München" xlink:href="http://grbio.org/institution/zoologische-staatssammlung" xlink:type="simple">ZSM</named-content>-HYM-23872-F08, BC-<named-content xmlns:xlink="http://www.w3.org/1999/xlink" content-type="dwc:institutional_code" xlink:title="Zoologische Staatssammlung München" xlink:href="http://grbio.org/institution/zoologische-staatssammlung" xlink:type="simple">ZSM</named-content>-HYM-27569-F09) were identified by morphological comparison with two paratypes of <italic><tp:taxon-name><tp:taxon-name-part taxon-name-part-type="genus" reg="Glyptapanteles">G.</tp:taxon-name-part><tp:taxon-name-part taxon-name-part-type="species" reg="indiensis">indiensis</tp:taxon-name-part></tp:taxon-name></italic> deposited in the <named-content xmlns:xlink="http://www.w3.org/1999/xlink" content-type="dwc:institutional_code" xlink:title="Canadian National Collection of Insects and Arachnids" xlink:href="http://grbio.org/institution/canadian-national-collection-insects-arachnids-and-nematodes" xlink:type="simple">CNC</named-content> as well as information from the original description (<xref ref-type="bibr" rid="B39">Marsh 1979</xref>). One of those paratypes (a male specimen (CNCHYM 03232) reared from <italic><tp:taxon-name><tp:taxon-name-part taxon-name-part-type="genus" reg="Lymantria">Lymantria</tp:taxon-name-part><tp:taxon-name-part taxon-name-part-type="species" reg="obfuscata">obfuscata</tp:taxon-name-part></tp:taxon-name></italic> in India, apparently part of the same brood as the female paratype deposited at the <named-content xmlns:xlink="http://www.w3.org/1999/xlink" content-type="dwc:institutional_code" xlink:title="Canadian National Collection of Insects and Arachnids" xlink:href="http://grbio.org/institution/canadian-national-collection-insects-arachnids-and-nematodes" xlink:type="simple">CNC</named-content> (CNCHYM 03231)) was successfully barcoded and the 455 bp sequence matches the remaining sequences in this BIN by 99.5%. <italic><tp:taxon-name><tp:taxon-name-part taxon-name-part-type="genus" reg="Glyptapanteles">Glyptapanteles</tp:taxon-name-part><tp:taxon-name-part taxon-name-part-type="species" reg="indiensis">indiensis</tp:taxon-name-part></tp:taxon-name></italic> is known to parasitise <italic><tp:taxon-name><tp:taxon-name-part taxon-name-part-type="genus" reg="Lymantria">Lymantria</tp:taxon-name-part><tp:taxon-name-part taxon-name-part-type="species" reg="obfuscata">obfuscata</tp:taxon-name-part></tp:taxon-name></italic> in India and <italic><tp:taxon-name><tp:taxon-name-part taxon-name-part-type="genus" reg="Lymantria">Lymantria</tp:taxon-name-part><tp:taxon-name-part taxon-name-part-type="species" reg="dispar">dispar</tp:taxon-name-part></tp:taxon-name></italic> (at least in the laboratory), and therefore is of interest as a biocontrol agent (<xref ref-type="bibr" rid="B39">Marsh 1979</xref>), although we are not aware of published data confirming the parasitisation of <italic><tp:taxon-name><tp:taxon-name-part taxon-name-part-type="genus" reg="Lymantria">L.</tp:taxon-name-part><tp:taxon-name-part taxon-name-part-type="species" reg="dispar">dispar</tp:taxon-name-part></tp:taxon-name></italic> by <italic><tp:taxon-name><tp:taxon-name-part taxon-name-part-type="genus" reg="Glyptapanteles">G.</tp:taxon-name-part><tp:taxon-name-part taxon-name-part-type="species" reg="indiensis">indiensis</tp:taxon-name-part></tp:taxon-name></italic> in the wild. However, we have additional data from a metabarcoding study in Germany including caterpillars that were collected as part of a canopy fogging project. There, seven individual caterpillars of <italic><tp:taxon-name><tp:taxon-name-part taxon-name-part-type="genus" reg="Lymantria">L.</tp:taxon-name-part><tp:taxon-name-part taxon-name-part-type="species" reg="dispar">dispar</tp:taxon-name-part></tp:taxon-name></italic> had more than 30 reads of sequences that match the barcoding cluster that we associated with <italic><tp:taxon-name><tp:taxon-name-part taxon-name-part-type="genus" reg="Glyptapanteles">G.</tp:taxon-name-part><tp:taxon-name-part taxon-name-part-type="species" reg="indiensis">indiensis</tp:taxon-name-part></tp:taxon-name></italic> (99.6–100% bp similarity), therefore providing at least an indirect confirmation of the parasitisation of <italic><tp:taxon-name><tp:taxon-name-part taxon-name-part-type="genus" reg="Lymantria">L.</tp:taxon-name-part><tp:taxon-name-part taxon-name-part-type="species" reg="dispar">dispar</tp:taxon-name-part></tp:taxon-name></italic> in the wild by this wasp species. Additionally, we examined two specimens (<named-content xmlns:xlink="http://www.w3.org/1999/xlink" content-type="dwc:institutional_code" xlink:title="Zoologische Staatssammlung München" xlink:href="http://grbio.org/institution/zoologische-staatssammlung" xlink:type="simple">ZSM</named-content>-HYM-ZLAB01-F05 and BC-<named-content xmlns:xlink="http://www.w3.org/1999/xlink" content-type="dwc:institutional_code" xlink:title="Zoologische Staatssammlung München" xlink:href="http://grbio.org/institution/zoologische-staatssammlung" xlink:type="simple">ZSM</named-content>-HYM-23872-F08) which were reared from the <tp:taxon-name><tp:taxon-name-part taxon-name-part-type="family">Geometridae</tp:taxon-name-part></tp:taxon-name><italic><tp:taxon-name><tp:taxon-name-part taxon-name-part-type="genus" reg="Operophtera">Operophtera</tp:taxon-name-part><tp:taxon-name-part taxon-name-part-type="species" reg="brumata">brumata</tp:taxon-name-part></tp:taxon-name></italic> and represent a new host family record for this species. The aforementioned metabarcoding data suggests that there might be additional hosts for this species; however, this would need to be confirmed by rearing.</p><fig id="F24" position="float" orientation="portrait"><object-id xmlns:xlink="http://www.w3.org/1999/xlink" content-type="doi" xlink:type="simple">10.3897/zookeys.1188.112516.figure24</object-id><object-id xmlns:xlink="http://www.w3.org/1999/xlink" content-type="arpha" xlink:type="simple">7CFA4BD8-637E-5011-8757-822AF6DC89D2</object-id><label>Figure 24.</label><caption><p>Neighbour-joining topology of the <abbrev xmlns:xlink="http://www.w3.org/1999/xlink" xlink:title="cytochrome c oxidase subunit I" id="ABBRID0EIQCI" xlink:type="simple">COI</abbrev> barcoding region of <italic><tp:taxon-name><tp:taxon-name-part taxon-name-part-type="genus" reg="Glyptapanteles">Glyptapanteles</tp:taxon-name-part><tp:taxon-name-part taxon-name-part-type="species" reg="indiensis">indiensis</tp:taxon-name-part></tp:taxon-name></italic>, <italic><tp:taxon-name><tp:taxon-name-part taxon-name-part-type="genus" reg="Glyptapanteles">G.</tp:taxon-name-part><tp:taxon-name-part taxon-name-part-type="species" reg="popovi">popovi</tp:taxon-name-part></tp:taxon-name></italic> and morphologically similar species, based on Kimura 2-parameter distances. Numbers next to nodes represent non-parametric bootstrap values &gt; 90% (1,000 replicates). The aligned sequences and N-J topology can be reviewed in Suppl. materials <xref ref-type="supplementary-material" rid="S6">6</xref>, <xref ref-type="supplementary-material" rid="S7">7</xref>.</p></caption><graphic xmlns:xlink="http://www.w3.org/1999/xlink" xlink:href="zookeys-1188-305_article-112516__-g024.jpg" position="float" orientation="portrait" xlink:type="simple" id="oo_965635.jpg"><uri content-type="original_file" xlink:type="simple">https://binary.pensoft.net/fig/965635</uri></graphic></fig><fig id="F25" position="float" orientation="portrait"><object-id xmlns:xlink="http://www.w3.org/1999/xlink" content-type="doi" xlink:type="simple">10.3897/zookeys.1188.112516.figure25</object-id><object-id xmlns:xlink="http://www.w3.org/1999/xlink" content-type="arpha" xlink:type="simple">E86A5FD2-92D1-5C20-8A98-8EECF3AE193A</object-id><label>Figure 25.</label><caption><p><italic><tp:taxon-name><tp:taxon-name-part taxon-name-part-type="genus" reg="Glyptapanteles">Glyptapanteles</tp:taxon-name-part><tp:taxon-name-part taxon-name-part-type="species" reg="indiensis">indiensis</tp:taxon-name-part></tp:taxon-name></italic> (Marsh, 1979), female (<named-content xmlns:xlink="http://www.w3.org/1999/xlink" content-type="dwc:institutional_code" xlink:title="Zoologische Staatssammlung München" xlink:href="http://grbio.org/institution/zoologische-staatssammlung" xlink:type="simple">ZSM</named-content>-HYM-33154-B09) <bold>A</bold> lateral and <bold>B</bold> dorsal views. Length of the specimen: 3.5 mm.</p></caption><graphic xmlns:xlink="http://www.w3.org/1999/xlink" xlink:href="zookeys-1188-305_article-112516__-g025.jpg" position="float" orientation="portrait" xlink:type="simple" id="oo_965636.jpg"><uri content-type="original_file" xlink:type="simple">https://binary.pensoft.net/fig/965636</uri></graphic></fig><p>Other species of <italic><tp:taxon-name><tp:taxon-name-part taxon-name-part-type="genus" reg="Glyptapanteles">Glyptapanteles</tp:taxon-name-part></tp:taxon-name></italic> parasitising <italic><tp:taxon-name><tp:taxon-name-part taxon-name-part-type="genus" reg="Lymantria">Lymantria</tp:taxon-name-part><tp:taxon-name-part taxon-name-part-type="species" reg="dispar">dispar</tp:taxon-name-part></tp:taxon-name></italic> are <italic><tp:taxon-name><tp:taxon-name-part taxon-name-part-type="genus" reg="Glyptapanteles">Glyptapanteles</tp:taxon-name-part><tp:taxon-name-part taxon-name-part-type="species" reg="liparidis">liparidis</tp:taxon-name-part></tp:taxon-name></italic> (<ext-link xmlns:xlink="http://www.w3.org/1999/xlink" xlink:href="http://boldsystems.org/index.php/Public_BarcodeCluster?clusteruri=BOLD:AAV2164" ext-link-type="uri" xlink:type="simple">BOLD:AAV2164</ext-link>, including several reared specimens from this host such as WAM 0445=MRS_JFT 0028, BC-<named-content xmlns:xlink="http://www.w3.org/1999/xlink" content-type="dwc:institutional_code" xlink:title="Zoologische Staatssammlung München" xlink:href="http://grbio.org/institution/zoologische-staatssammlung" xlink:type="simple">ZSM</named-content>-HYM-23872-A02, BC-<named-content xmlns:xlink="http://www.w3.org/1999/xlink" content-type="dwc:institutional_code" xlink:title="Zoologische Staatssammlung München" xlink:href="http://grbio.org/institution/zoologische-staatssammlung" xlink:type="simple">ZSM</named-content>-HYM-23872-A05) and <italic><tp:taxon-name><tp:taxon-name-part taxon-name-part-type="genus" reg="Glyptapanteles">Glyptapanteles</tp:taxon-name-part><tp:taxon-name-part taxon-name-part-type="species" reg="porthetriae">porthetriae</tp:taxon-name-part></tp:taxon-name></italic> (<ext-link xmlns:xlink="http://www.w3.org/1999/xlink" xlink:href="http://boldsystems.org/index.php/Public_BarcodeCluster?clusteruri=BOLD:ACL7229" ext-link-type="uri" xlink:type="simple">BOLD:ACL7229</ext-link>, including a reared specimen from this host: BC-<named-content xmlns:xlink="http://www.w3.org/1999/xlink" content-type="dwc:institutional_code" xlink:title="Zoologische Staatssammlung München" xlink:href="http://grbio.org/institution/zoologische-staatssammlung" xlink:type="simple">ZSM</named-content>-HYM-23872-F09). The many available barcodes from both <italic><tp:taxon-name><tp:taxon-name-part taxon-name-part-type="genus" reg="Glyptapanteles">G.</tp:taxon-name-part><tp:taxon-name-part taxon-name-part-type="species" reg="porthetriae">porthetriae</tp:taxon-name-part></tp:taxon-name></italic> and <italic><tp:taxon-name><tp:taxon-name-part taxon-name-part-type="genus" reg="Glyptapanteles">G.</tp:taxon-name-part><tp:taxon-name-part taxon-name-part-type="species" reg="liparidis">liparidis</tp:taxon-name-part></tp:taxon-name></italic> are very distinct and clearly separated from those of <italic><tp:taxon-name><tp:taxon-name-part taxon-name-part-type="genus" reg="Glyptapanteles">G.</tp:taxon-name-part><tp:taxon-name-part taxon-name-part-type="species" reg="indiensis">indiensis</tp:taxon-name-part></tp:taxon-name></italic> (&gt; 3.5% K2P-distance, see Fig. <xref ref-type="fig" rid="F24">24</xref>), and there are also morphological differences between these three species as detailed in <xref ref-type="bibr" rid="B39">Marsh (1979)</xref>.</p><p>The known hosts of <italic><tp:taxon-name><tp:taxon-name-part taxon-name-part-type="genus" reg="Glyptapanteles">G.</tp:taxon-name-part><tp:taxon-name-part taxon-name-part-type="species" reg="mygdonia">mygdonia</tp:taxon-name-part></tp:taxon-name></italic> include <italic><tp:taxon-name><tp:taxon-name-part taxon-name-part-type="genus" reg="Operophtera">Operophtera</tp:taxon-name-part><tp:taxon-name-part taxon-name-part-type="species" reg="brumata">brumata</tp:taxon-name-part></tp:taxon-name></italic> and the multiple hosts recorded for <italic><tp:taxon-name><tp:taxon-name-part taxon-name-part-type="genus" reg="Glyptapanteles">G.</tp:taxon-name-part><tp:taxon-name-part taxon-name-part-type="species" reg="vitripennis">vitripennis</tp:taxon-name-part></tp:taxon-name></italic> in the literature (many of them likely incorrect) include both <italic><tp:taxon-name><tp:taxon-name-part taxon-name-part-type="genus" reg="Operophtera">O.</tp:taxon-name-part><tp:taxon-name-part taxon-name-part-type="species" reg="brumata">brumata</tp:taxon-name-part></tp:taxon-name></italic> and <italic><tp:taxon-name><tp:taxon-name-part taxon-name-part-type="genus" reg="Lymantria">L.</tp:taxon-name-part><tp:taxon-name-part taxon-name-part-type="species" reg="dispar">dispar</tp:taxon-name-part></tp:taxon-name></italic>. The many available sequences of <italic><tp:taxon-name><tp:taxon-name-part taxon-name-part-type="genus" reg="Glyptapanteles">G.</tp:taxon-name-part><tp:taxon-name-part taxon-name-part-type="species" reg="mygdonia">mygdonia</tp:taxon-name-part></tp:taxon-name></italic> (<ext-link xmlns:xlink="http://www.w3.org/1999/xlink" xlink:href="http://boldsystems.org/index.php/Public_BarcodeCluster?clusteruri=BOLD:AAU5027" ext-link-type="uri" xlink:type="simple">BOLD:AAU5027</ext-link>) and <italic><tp:taxon-name><tp:taxon-name-part taxon-name-part-type="genus" reg="Glyptapanteles">G.</tp:taxon-name-part><tp:taxon-name-part taxon-name-part-type="species" reg="vitripennis">vitripennis</tp:taxon-name-part></tp:taxon-name></italic> (<ext-link xmlns:xlink="http://www.w3.org/1999/xlink" xlink:href="http://boldsystems.org/index.php/Public_BarcodeCluster?clusteruri=BOLD:AAA7148" ext-link-type="uri" xlink:type="simple">BOLD:AAA7148</ext-link>) are also very distinctive and far apart from those of <italic><tp:taxon-name><tp:taxon-name-part taxon-name-part-type="genus" reg="Glyptapanteles"/><tp:taxon-name-part taxon-name-part-type="species" reg="indiensis">indiensis</tp:taxon-name-part></tp:taxon-name></italic> [The sequences of <italic><tp:taxon-name><tp:taxon-name-part taxon-name-part-type="genus" reg="Glyptapanteles">G.</tp:taxon-name-part><tp:taxon-name-part taxon-name-part-type="species" reg="vitripennis">vitripennis</tp:taxon-name-part></tp:taxon-name></italic> and <italic><tp:taxon-name><tp:taxon-name-part taxon-name-part-type="genus" reg="Glyptapanteles">G.</tp:taxon-name-part><tp:taxon-name-part taxon-name-part-type="species" reg="liparidis">liparidis</tp:taxon-name-part></tp:taxon-name></italic> are relatively very close (2.13% p-distance); furthermore, <italic><tp:taxon-name><tp:taxon-name-part taxon-name-part-type="genus" reg="Glyptapanteles">G.</tp:taxon-name-part><tp:taxon-name-part taxon-name-part-type="species" reg="vitripennis">vitripennis</tp:taxon-name-part></tp:taxon-name></italic> seems to include a complex of species that remains unresolved, but that is beyond the scope of the present paper]. There are also morphological differences between these species and <italic><tp:taxon-name><tp:taxon-name-part taxon-name-part-type="genus" reg="Glyptapanteles">G.</tp:taxon-name-part><tp:taxon-name-part taxon-name-part-type="species" reg="indiensis">indiensis</tp:taxon-name-part></tp:taxon-name></italic> (<xref ref-type="bibr" rid="B48">Nixon 1973</xref>). Two characters we found were useful are the relative length of the ovipositor sheaths, which is much longer in <italic><tp:taxon-name><tp:taxon-name-part taxon-name-part-type="genus" reg="Glyptapanteles">G.</tp:taxon-name-part><tp:taxon-name-part taxon-name-part-type="species" reg="indiensis">indiensis</tp:taxon-name-part></tp:taxon-name></italic> as compared to the other two species and the lack of a curved spine on the fore tarsus for <italic><tp:taxon-name><tp:taxon-name-part taxon-name-part-type="genus" reg="Glyptapanteles">G.</tp:taxon-name-part><tp:taxon-name-part taxon-name-part-type="species" reg="indiensis">indiensis</tp:taxon-name-part></tp:taxon-name></italic> (present in both <italic><tp:taxon-name><tp:taxon-name-part taxon-name-part-type="genus" reg="Glyptapanteles">G.</tp:taxon-name-part><tp:taxon-name-part taxon-name-part-type="species" reg="mygdonia">mygdonia</tp:taxon-name-part></tp:taxon-name></italic> and <italic><tp:taxon-name><tp:taxon-name-part taxon-name-part-type="genus" reg="Glyptapanteles">G.</tp:taxon-name-part><tp:taxon-name-part taxon-name-part-type="species" reg="vitripennis">vitripennis</tp:taxon-name-part></tp:taxon-name></italic>).</p><p>The last species we compared to <italic><tp:taxon-name><tp:taxon-name-part taxon-name-part-type="genus" reg="Glyptapanteles">G.</tp:taxon-name-part><tp:taxon-name-part taxon-name-part-type="species" reg="indiensis">indiensis</tp:taxon-name-part></tp:taxon-name></italic> was <italic><tp:taxon-name><tp:taxon-name-part taxon-name-part-type="genus" reg="Glyptapanteles">G.</tp:taxon-name-part><tp:taxon-name-part taxon-name-part-type="species" reg="popovi">popovi</tp:taxon-name-part></tp:taxon-name></italic>, which is much less understood. Until now, <italic><tp:taxon-name><tp:taxon-name-part taxon-name-part-type="genus" reg="Glyptapanteles">G.</tp:taxon-name-part><tp:taxon-name-part taxon-name-part-type="species" reg="popovi">popovi</tp:taxon-name-part></tp:taxon-name></italic> was only known from Turkey and Turkmenistan (<xref ref-type="bibr" rid="B15">Fernandez-Triana et al. 2020</xref>) and there is no host known for this species. Based on information from <xref ref-type="bibr" rid="B109">Telenga (1955)</xref>, <xref ref-type="bibr" rid="B114">Tobias (1986)</xref>, and the study of a specimen of <italic><tp:taxon-name><tp:taxon-name-part taxon-name-part-type="genus" reg="Glyptapanteles">G.</tp:taxon-name-part><tp:taxon-name-part taxon-name-part-type="species" reg="popovi">popovi</tp:taxon-name-part></tp:taxon-name></italic> from Armenia (CNCHYM 01335) identified by Kotenko in 1981 and deposited in the <named-content xmlns:xlink="http://www.w3.org/1999/xlink" content-type="dwc:institutional_code" xlink:title="Canadian National Collection of Insects and Arachnids" xlink:href="http://grbio.org/institution/canadian-national-collection-insects-arachnids-and-nematodes" xlink:type="simple">CNC</named-content> these two species are different. Analyses of available DNA sequences strongly support that (these two species are clearly apart by more than 5% K2P-distance, compare Fig. <xref ref-type="fig" rid="F25">25</xref>). We found German specimens from both species and thus both species are recorded from Germany in this paper (see also comments below, under <italic><tp:taxon-name><tp:taxon-name-part taxon-name-part-type="genus" reg="Glyptapanteles">G.</tp:taxon-name-part><tp:taxon-name-part taxon-name-part-type="species" reg="popovi">popovi</tp:taxon-name-part></tp:taxon-name></italic>). <italic><tp:taxon-name><tp:taxon-name-part taxon-name-part-type="genus" reg="Glyptapanteles">Glyptapanteles</tp:taxon-name-part><tp:taxon-name-part taxon-name-part-type="species" reg="indiensis">indiensis</tp:taxon-name-part></tp:taxon-name></italic> is illustrated in Figs <xref ref-type="fig" rid="F25">25</xref>, <xref ref-type="fig" rid="F26">26</xref>.</p><fig id="F26" position="float" orientation="portrait"><object-id xmlns:xlink="http://www.w3.org/1999/xlink" content-type="doi" xlink:type="simple">10.3897/zookeys.1188.112516.figure26</object-id><object-id xmlns:xlink="http://www.w3.org/1999/xlink" content-type="arpha" xlink:type="simple">01D50739-351F-58C2-8620-0682E105B78C</object-id><label>Figure 26.</label><caption><p><italic><tp:taxon-name><tp:taxon-name-part taxon-name-part-type="genus" reg="Glyptapanteles">Glyptapanteles</tp:taxon-name-part><tp:taxon-name-part taxon-name-part-type="species" reg="indiensis">indiensis</tp:taxon-name-part></tp:taxon-name></italic> (Marsh, 1979), female paratype (CNCHYM 03231) <bold>A</bold> lateral view <bold>B</bold> forewing <bold>C</bold> head frontal view <bold>D</bold> mesosoma <bold>E</bold> metasoma.</p></caption><graphic xmlns:xlink="http://www.w3.org/1999/xlink" xlink:href="zookeys-1188-305_article-112516__-g026.jpg" position="float" orientation="portrait" xlink:type="simple" id="oo_965637.jpg"><uri content-type="original_file" xlink:type="simple">https://binary.pensoft.net/fig/965637</uri></graphic></fig></tp:treatment-sec><tp:treatment-sec><!--Section generated to contain objects referenced in tp:taxon-treatment.--><supplementary-material xmlns:xlink="http://www.w3.org/1999/xlink" id="S6" position="float" orientation="portrait" xlink:type="simple"><object-id content-type="doi" xlink:type="simple">10.3897/zookeys.1188.112516.suppl6</object-id><object-id content-type="arpha" xlink:type="simple">407095AB-EAA6-55B3-8C26-0B4B82E3B396</object-id><label>Supplementary material 6</label><caption><p><italic><tp:taxon-name><tp:taxon-name-part taxon-name-part-type="genus" reg="Glyptapanteles">Glyptapanteles</tp:taxon-name-part><tp:taxon-name-part taxon-name-part-type="species" reg="indiensis">indiensis</tp:taxon-name-part></tp:taxon-name></italic> and related species sequences</p></caption><statement content-type="dataType"><label>Data type</label><p>fasta</p></statement><statement content-type="notes"><label>Explanation note</label><p>All sequences used for NJ-topology in Fig. <xref ref-type="fig" rid="F24">24</xref>.</p></statement><media xlink:href="zookeys-1188-305_article-112516__-s006.fasta" mimetype="unknown" mime-subtype="unknown" position="float" orientation="portrait" xlink:type="simple" id="oo_965670.fasta"><uri content-type="original_file" xlink:type="simple">https://binary.pensoft.net/file/965670</uri></media><permissions><license xlink:type="simple"><license-p>This dataset is made available under the Open Database License (http://opendatacommons.org/licenses/odbl/1.0/). The Open Database License (ODbL) is a license agreement intended to allow users to freely share, modify, and use this Dataset while maintaining this same freedom for others, provided that the original source and author(s) are credited.</license-p></license></permissions><attrib specific-use="authors">Author: Amelie Höcherl</attrib></supplementary-material><supplementary-material xmlns:xlink="http://www.w3.org/1999/xlink" id="S7" position="float" orientation="portrait" xlink:type="simple"><object-id content-type="doi" xlink:type="simple">10.3897/zookeys.1188.112516.suppl7</object-id><object-id content-type="arpha" xlink:type="simple">73F96DB7-AB4B-59CF-B1BA-E2D297FB0788</object-id><label>Supplementary material 7</label><caption><p><italic><tp:taxon-name><tp:taxon-name-part taxon-name-part-type="genus" reg="Glyptapanteles">Glyptapanteles</tp:taxon-name-part><tp:taxon-name-part taxon-name-part-type="species" reg="indiensis">indiensis</tp:taxon-name-part></tp:taxon-name></italic> and related species NJ-topology</p></caption><statement content-type="dataType"><label>Data type</label><p>nwk</p></statement><statement content-type="notes"><label>Explanation note</label><p>NJ-topology in Fig. <xref ref-type="fig" rid="F24">24</xref>.</p></statement><media xlink:href="zookeys-1188-305_article-112516__-s007.nwk" mimetype="unknown" mime-subtype="unknown" position="float" orientation="portrait" xlink:type="simple" id="oo_965671.nwk"><uri content-type="original_file" xlink:type="simple">https://binary.pensoft.net/file/965671</uri></media><permissions><license xlink:type="simple"><license-p>This dataset is made available under the Open Database License (http://opendatacommons.org/licenses/odbl/1.0/). The Open Database License (ODbL) is a license agreement intended to allow users to freely share, modify, and use this Dataset while maintaining this same freedom for others, provided that the original source and author(s) are credited.</license-p></license></permissions><attrib specific-use="authors">Author: Amelie Höcherl</attrib></supplementary-material></tp:treatment-sec><ref-list><ref id="B42"><mixed-citation xmlns:xlink="http://www.w3.org/1999/xlink" xlink:type="simple"><person-group><name name-style="western"><surname>Muesebeck</surname><given-names>C</given-names></name></person-group> (<year>1928</year>) <article-title>A new European species of <italic><tp:taxon-name><tp:taxon-name-part taxon-name-part-type="genus">Apanteles</tp:taxon-name-part></tp:taxon-name></italic> parasitic on the gipsy moth.</article-title><source>Proceedings of the Entomological Society of Washington</source><volume>30</volume>: <fpage>8</fpage>–<lpage>9</lpage>.</mixed-citation></ref><ref id="B48"><mixed-citation xmlns:xlink="http://www.w3.org/1999/xlink" xlink:type="simple"><person-group><name name-style="western"><surname>Nixon</surname><given-names>G</given-names></name></person-group> (<year>1973</year>) <article-title>A revision of the north-western European species of the <italic><tp:taxon-name><tp:taxon-name-part taxon-name-part-type="genus"/><tp:taxon-name-part taxon-name-part-type="species">vitripennis</tp:taxon-name-part></tp:taxon-name></italic>, <italic>pallipes</italic>, <italic>octonarius</italic>, <italic>triangulator</italic>, <italic>fraternus</italic>, <italic><tp:taxon-name><tp:taxon-name-part taxon-name-part-type="genus"/><tp:taxon-name-part taxon-name-part-type="species">formosus</tp:taxon-name-part></tp:taxon-name></italic>, <italic>parasitellae</italic>, <italic>metacarpalis</italic> and <italic>circumscriptus</italic>-groups of <italic><tp:taxon-name><tp:taxon-name-part taxon-name-part-type="genus">Apanteles</tp:taxon-name-part></tp:taxon-name></italic> Förster (<tp:taxon-name><tp:taxon-name-part taxon-name-part-type="order">Hymenoptera</tp:taxon-name-part></tp:taxon-name>, <tp:taxon-name><tp:taxon-name-part taxon-name-part-type="family">Braconidae</tp:taxon-name-part></tp:taxon-name>).</article-title><source>Bulletin of Entomological Research</source><volume>63</volume>(<issue>2</issue>): <fpage>169</fpage>–<lpage>230</lpage>. <ext-link xlink:href="10.1017/S0007485300039006" ext-link-type="doi" xlink:type="simple">https://doi.org/10.1017/S0007485300039006</ext-link></mixed-citation></ref><ref id="B39"><mixed-citation xmlns:xlink="http://www.w3.org/1999/xlink" xlink:type="simple"><person-group><name name-style="western"><surname>Marsh</surname><given-names>PM</given-names></name></person-group> (<year>1979</year>) <article-title>The Braconid (<tp:taxon-name><tp:taxon-name-part taxon-name-part-type="order">Hymenoptera</tp:taxon-name-part></tp:taxon-name>) Parasites of the Gypsy Moth, <italic><tp:taxon-name><tp:taxon-name-part taxon-name-part-type="genus">Lymantria</tp:taxon-name-part><tp:taxon-name-part taxon-name-part-type="species">dispar</tp:taxon-name-part></tp:taxon-name></italic> (<tp:taxon-name><tp:taxon-name-part taxon-name-part-type="order">Lepidoptera</tp:taxon-name-part></tp:taxon-name>: <tp:taxon-name><tp:taxon-name-part taxon-name-part-type="family">Lymantriidae</tp:taxon-name-part></tp:taxon-name>).</article-title><source>Annals of the Entomological Society of America</source><volume>72</volume>(<issue>6</issue>): <fpage>794</fpage>–<lpage>810</lpage>. <ext-link xlink:href="10.1093/aesa/72.6.794" ext-link-type="doi" xlink:type="simple">https://doi.org/10.1093/aesa/72.6.794</ext-link></mixed-citation></ref><ref id="B66"><mixed-citation xmlns:xlink="http://www.w3.org/1999/xlink" xlink:type="simple"><person-group><name name-style="western"><surname>Papp</surname><given-names>J</given-names></name></person-group> (<year>1983</year>) <article-title>A survey of the European species of <italic><tp:taxon-name><tp:taxon-name-part taxon-name-part-type="genus">Apanteles</tp:taxon-name-part></tp:taxon-name></italic> Först. (<tp:taxon-name><tp:taxon-name-part taxon-name-part-type="order">Hymenoptera</tp:taxon-name-part></tp:taxon-name>, <tp:taxon-name><tp:taxon-name-part taxon-name-part-type="family">Braconidae</tp:taxon-name-part></tp:taxon-name>: <tp:taxon-name><tp:taxon-name-part taxon-name-part-type="subfamily">Microgastrinae</tp:taxon-name-part></tp:taxon-name>), VII. The <italic><tp:taxon-name><tp:taxon-name-part taxon-name-part-type="genus"/><tp:taxon-name-part taxon-name-part-type="species">carbonarius</tp:taxon-name-part></tp:taxon-name></italic>-, <italic><tp:taxon-name><tp:taxon-name-part taxon-name-part-type="genus"/><tp:taxon-name-part taxon-name-part-type="species">circumscriptus</tp:taxon-name-part></tp:taxon-name></italic>-, <italic><tp:taxon-name><tp:taxon-name-part taxon-name-part-type="genus"/><tp:taxon-name-part taxon-name-part-type="species">fraternus</tp:taxon-name-part></tp:taxon-name></italic>-, <italic><tp:taxon-name><tp:taxon-name-part taxon-name-part-type="genus"/><tp:taxon-name-part taxon-name-part-type="species">pallipes</tp:taxon-name-part></tp:taxon-name></italic>-, <italic><tp:taxon-name><tp:taxon-name-part taxon-name-part-type="genus"/><tp:taxon-name-part taxon-name-part-type="species">parasitellae</tp:taxon-name-part></tp:taxon-name></italic>-, <italic><tp:taxon-name><tp:taxon-name-part taxon-name-part-type="genus"/><tp:taxon-name-part taxon-name-part-type="species">vitripennis</tp:taxon-name-part></tp:taxon-name></italic>-, <italic><tp:taxon-name><tp:taxon-name-part taxon-name-part-type="genus"/><tp:taxon-name-part taxon-name-part-type="species">liparidis</tp:taxon-name-part></tp:taxon-name></italic>-, <italic>octonarius</italic>- and <italic>thompsoni</italic>-group.</article-title><source>Annales Historico-Naturales Musei Nationalis Hungarici</source><volume>75</volume>: <fpage>247</fpage>–<lpage>283</lpage>.</mixed-citation></ref><ref id="B15"><mixed-citation xmlns:xlink="http://www.w3.org/1999/xlink" xlink:type="simple"><person-group><name name-style="western"><surname>Fernandez-Triana</surname><given-names>J</given-names></name><name name-style="western"><surname>Shaw</surname><given-names>MR</given-names></name><name name-style="western"><surname>Boudreault</surname><given-names>C</given-names></name><name name-style="western"><surname>Beaudin</surname><given-names>M</given-names></name><name name-style="western"><surname>Broad</surname><given-names>GR</given-names></name></person-group> (<year>2020</year>) <article-title>Annotated and illustrated world checklist of <tp:taxon-name><tp:taxon-name-part taxon-name-part-type="subfamily">Microgastrinae</tp:taxon-name-part></tp:taxon-name> parasitoid wasps (<tp:taxon-name><tp:taxon-name-part taxon-name-part-type="order">Hymenoptera</tp:taxon-name-part></tp:taxon-name>, <tp:taxon-name><tp:taxon-name-part taxon-name-part-type="family">Braconidae</tp:taxon-name-part></tp:taxon-name>).</article-title><source>ZooKeys</source><volume>920</volume>: <fpage>1</fpage>–<lpage>1089</lpage>. <ext-link xlink:href="10.3897/zookeys.920.39128" ext-link-type="doi" xlink:type="simple">https://doi.org/10.3897/zookeys.920.39128</ext-link></mixed-citation></ref><ref id="B109"><mixed-citation xmlns:xlink="http://www.w3.org/1999/xlink" xlink:type="simple"><person-group><name name-style="western"><surname>Telenga</surname><given-names>N</given-names></name></person-group> (<year>1955</year>) <article-title><tp:taxon-name><tp:taxon-name-part taxon-name-part-type="family">Braconidae</tp:taxon-name-part></tp:taxon-name>, subfamily <tp:taxon-name><tp:taxon-name-part taxon-name-part-type="subfamily">Microgasterinae</tp:taxon-name-part></tp:taxon-name>, subfamily <tp:taxon-name><tp:taxon-name-part taxon-name-part-type="subfamily">Agathinae</tp:taxon-name-part></tp:taxon-name>.</article-title><source>Fauna USSR</source><volume>5</volume>(<issue>4</issue>): <fpage>1</fpage>–<lpage>311</lpage>.</mixed-citation></ref><ref id="B114"><mixed-citation xmlns:xlink="http://www.w3.org/1999/xlink" xlink:type="simple"><person-group><name name-style="western"><surname>Tobias</surname><given-names>V</given-names></name></person-group> (<year>1986</year>) Subfamily <tp:taxon-name><tp:taxon-name-part taxon-name-part-type="subfamily">Microgasterinae</tp:taxon-name-part></tp:taxon-name>. Key to the Insects of the European Part of the USSR III. 4. Insitute of Zoology, Academy of Sciences of the USSE, Leningrad, 605–815.</mixed-citation></ref></ref-list></tp:taxon-treatment>
