# Supplementary material for: ﻿Scratching the tip of the iceberg: integrative taxonomy reveals 30 new species records of Microgastrinae (Braconidae) parasitoid wasps for Germany, including new Holarctic distributions
Source: Zookeys. 2024 Jan 11;1188:305–86. doi: 10.3897/zookeys.1188.112516 (PMC10797786; doi:10.3897/zookeys.1188.112516)
Supplement: XML Treatment for Illidops splendidus [file zookeys.1188.112516-treatment19.xml]

<!DOCTYPE tp:taxon-treatment
  PUBLIC "-//TaxonX//DTD Taxonomic Treatment Publishing DTD v0 20100105//EN" "tax-treatment-NSO.dtd">
<tp:taxon-treatment xmlns:tp="http://www.plazi.org/taxpub"><tp:treatment-meta><kwd-group><label>Taxon classification</label><kwd>
                <named-content content-type="kingdom">Animalia</named-content>
              </kwd><kwd>
                <named-content content-type="order">Hymenoptera</named-content>
              </kwd><kwd>
                <named-content content-type="family">Braconidae</named-content>
              </kwd></kwd-group><mixed-citation publication-type="journal"><person-group><name><surname>Höcherl</surname><given-names>Amelie</given-names></name><name><surname>Shaw</surname><given-names>Mark R.</given-names></name><name><surname>Boudreault</surname><given-names>Caroline</given-names></name><name><surname>Rabl</surname><given-names>Dominik</given-names></name><name><surname>Haszprunar</surname><given-names>Gerhard</given-names></name><name><surname>Raupach</surname><given-names>Michael J.</given-names></name><name><surname>Schmidt</surname><given-names>Stefan</given-names></name><name><surname>Baranov</surname><given-names>Viktor</given-names></name><name><surname>Fernández-Triana</surname><given-names>José</given-names></name></person-group><article-title>﻿Scratching the tip of the iceberg: integrative taxonomy reveals 30 new species records of <tp:taxon-name><tp:taxon-name-part taxon-name-part-type="subfamily">Microgastrinae</tp:taxon-name-part></tp:taxon-name> (<tp:taxon-name><tp:taxon-name-part taxon-name-part-type="family">Braconidae</tp:taxon-name-part></tp:taxon-name>) parasitoid wasps for Germany, including new Holarctic distributions</article-title><source>Zookeys</source><day>11</day><month>01</month><year>2024</year><volume>1188</volume><fpage>305</fpage><lpage>386</lpage><pub-id pub-id-type="doi">10.3897/zookeys.1188.112516</pub-id></mixed-citation></tp:treatment-meta><tp:nomenclature><label>﻿</label><tp:taxon-name>
              <object-id xmlns:xlink="http://www.w3.org/1999/xlink" content-type="arpha" xlink:type="simple">BA87A911-A360-5F1A-9D43-A86498C4A290</object-id>
              <tp:taxon-name-part taxon-name-part-type="genus" reg="Illidops">Illidops</tp:taxon-name-part>
              <tp:taxon-name-part taxon-name-part-type="species" reg="splendidus">splendidus</tp:taxon-name-part>
            </tp:taxon-name><tp:taxon-authority>(Papp, 1974)</tp:taxon-authority></tp:nomenclature><tp:treatment-sec sec-type="material" id="SECID0EINDI"><title>Material examined.</title><p><bold>Germany</bold>: Bavaria: Lkr. Kelheim Siegenburg, Bombodrom, <named-content xmlns:xlink="http://www.w3.org/1999/xlink" content-type="dwc:verbatimCoordinates" xlink:type="simple"><named-content content-type="geo-json" specific-use="{&#34;type&#34;:&#34;Point&#34;,&#34;coordinates&#34;:[11.791000,48.755000]}" id="NCID0ETNDI" xlink:type="simple">48.755, 11.791</named-content></named-content>, 411 m, Malaise trap, 26.v.2017, leg. D. Doczkal, J. Voith, <named-content xmlns:xlink="http://www.w3.org/1999/xlink" content-type="dwc:institutional_code" xlink:title="Zoologische Staatssammlung München" xlink:href="http://grbio.org/institution/zoologische-staatssammlung" xlink:type="simple">ZSM</named-content>-HYM-33168-H06.</p></tp:treatment-sec><tp:treatment-sec sec-type="distribution" id="SECID0E3NDI"><title>Geographical distribution.</title><p><abbrev xmlns:xlink="http://www.w3.org/1999/xlink" xlink:title="Palaearctic" id="ABBRID0ECODI" xlink:type="simple">PAL</abbrev>.</p><p><abbrev xmlns:xlink="http://www.w3.org/1999/xlink" xlink:title="Palaearctic" id="ABBRID0EIODI" xlink:type="simple">PAL</abbrev>- Germany*, Hungary, Russia (C).</p></tp:treatment-sec><tp:treatment-sec sec-type="Molecular data" id="SECID0EMODI"><title>Molecular data.</title><p>BIN: <ext-link xmlns:xlink="http://www.w3.org/1999/xlink" xlink:href="http://boldsystems.org/index.php/Public_BarcodeCluster?clusteruri=BOLD:AEJ7519" ext-link-type="uri" xlink:type="simple">BOLD:AEJ7519</ext-link>.</p></tp:treatment-sec><tp:treatment-sec sec-type="host" id="SECID0EXODI"><title>Host information.</title><p>Host unknown.</p></tp:treatment-sec><tp:treatment-sec sec-type="notes" id="SECID0E3ODI"><title>Notes.</title><p>The German specimen was identified by comparison with the keys of <xref ref-type="bibr" rid="B57">Papp (1974</xref>, <xref ref-type="bibr" rid="B63">1981a</xref>) and <xref ref-type="bibr" rid="B114">Tobias (1986)</xref> and the original description by <xref ref-type="bibr" rid="B57">Papp (1974)</xref>. The single specimen available to us was collected in a rare sand-dune habitat close to Siegenburg in Bavaria. This species is illustrated in Fig. <xref ref-type="fig" rid="F30">30</xref>.</p><fig id="F30" position="float" orientation="portrait"><object-id xmlns:xlink="http://www.w3.org/1999/xlink" content-type="doi" xlink:type="simple">10.3897/zookeys.1188.112516.figure30</object-id><object-id xmlns:xlink="http://www.w3.org/1999/xlink" content-type="arpha" xlink:type="simple">EE281DFD-78E3-5CFC-8388-0E7CAD9F09B8</object-id><label>Figure 30.</label><caption><p><italic><tp:taxon-name><tp:taxon-name-part taxon-name-part-type="genus" reg="Illidops">Illidops</tp:taxon-name-part><tp:taxon-name-part taxon-name-part-type="species" reg="splendidus">splendidus</tp:taxon-name-part></tp:taxon-name></italic> (Papp, 1974), female (<named-content xmlns:xlink="http://www.w3.org/1999/xlink" content-type="dwc:institutional_code" xlink:title="Zoologische Staatssammlung München" xlink:href="http://grbio.org/institution/zoologische-staatssammlung" xlink:type="simple">ZSM</named-content>-HYM-33166-H06) <bold>A</bold> head dorsal view <bold>B</bold> head frontal view <bold>C</bold> lateral view <bold>D</bold> mesosoma <bold>E</bold> metasoma <bold>F</bold> wing. Length of the specimen: 2.75 mm.</p></caption><graphic xmlns:xlink="http://www.w3.org/1999/xlink" xlink:href="zookeys-1188-305_article-112516__-g030.jpg" position="float" orientation="portrait" xlink:type="simple" id="oo_965641.jpg"><uri content-type="original_file" xlink:type="simple">https://binary.pensoft.net/fig/965641</uri></graphic></fig></tp:treatment-sec><ref-list><ref id="B57"><mixed-citation xmlns:xlink="http://www.w3.org/1999/xlink" xlink:type="simple"><person-group><name name-style="western"><surname>Papp</surname><given-names>J</given-names></name></person-group> (<year>1974</year>) <article-title>New <italic><tp:taxon-name><tp:taxon-name-part taxon-name-part-type="genus">Apanteles</tp:taxon-name-part></tp:taxon-name></italic> Först. species from Hungary (<tp:taxon-name><tp:taxon-name-part taxon-name-part-type="order">Hymenoptera</tp:taxon-name-part></tp:taxon-name>, <tp:taxon-name><tp:taxon-name-part taxon-name-part-type="family">Braconidae</tp:taxon-name-part></tp:taxon-name>: <tp:taxon-name><tp:taxon-name-part taxon-name-part-type="subfamily">Microgasterinae</tp:taxon-name-part></tp:taxon-name>), III.</article-title><source>Annales Historico-Naturales Musei Nationalis Hungarici</source><volume>66</volume>: <fpage>325</fpage>–<lpage>337</lpage>.</mixed-citation></ref><ref id="B63"><mixed-citation xmlns:xlink="http://www.w3.org/1999/xlink" xlink:type="simple"><person-group><name name-style="western"><surname>Papp</surname><given-names>J</given-names></name></person-group> (<year>1981a</year>) <article-title>A survey of the European species of <italic><tp:taxon-name><tp:taxon-name-part taxon-name-part-type="genus">Apanteles</tp:taxon-name-part></tp:taxon-name></italic> Först. (<tp:taxon-name><tp:taxon-name-part taxon-name-part-type="order">Hymenoptera</tp:taxon-name-part></tp:taxon-name>, <tp:taxon-name><tp:taxon-name-part taxon-name-part-type="family">Braconidae</tp:taxon-name-part></tp:taxon-name>: <tp:taxon-name><tp:taxon-name-part taxon-name-part-type="subfamily">Microgastrinae</tp:taxon-name-part></tp:taxon-name>), V. The <italic>lacteus</italic>-, <italic>longipalpis</italic>-, <italic>ultor</italic>-, <italic>butalidis</italic>- and <italic>vipio</italic>-group.</article-title><source>Annales Historico-Naturales Musei Nationalis Hungarici</source><volume>73</volume>: <fpage>263</fpage>–<lpage>291</lpage>.</mixed-citation></ref><ref id="B114"><mixed-citation xmlns:xlink="http://www.w3.org/1999/xlink" xlink:type="simple"><person-group><name name-style="western"><surname>Tobias</surname><given-names>V</given-names></name></person-group> (<year>1986</year>) Subfamily <tp:taxon-name><tp:taxon-name-part taxon-name-part-type="subfamily">Microgasterinae</tp:taxon-name-part></tp:taxon-name>. Key to the Insects of the European Part of the USSR III. 4. Insitute of Zoology, Academy of Sciences of the USSE, Leningrad, 605–815.</mixed-citation></ref></ref-list></tp:taxon-treatment>
