# Supplementary material for: ﻿Scratching the tip of the iceberg: integrative taxonomy reveals 30 new species records of Microgastrinae (Braconidae) parasitoid wasps for Germany, including new Holarctic distributions
Source: Zookeys. 2024 Jan 11;1188:305–86. doi: 10.3897/zookeys.1188.112516 (PMC10797786; doi:10.3897/zookeys.1188.112516)
Supplement: XML Treatment for Microgaster arctostaphylica [file zookeys.1188.112516-treatment20.xml]

<!DOCTYPE tp:taxon-treatment
  PUBLIC "-//TaxonX//DTD Taxonomic Treatment Publishing DTD v0 20100105//EN" "tax-treatment-NSO.dtd">
<tp:taxon-treatment xmlns:tp="http://www.plazi.org/taxpub"><tp:treatment-meta><kwd-group><label>Taxon classification</label><kwd>
                <named-content content-type="kingdom">Animalia</named-content>
              </kwd><kwd>
                <named-content content-type="order">Hymenoptera</named-content>
              </kwd><kwd>
                <named-content content-type="family">Braconidae</named-content>
              </kwd></kwd-group><mixed-citation publication-type="journal"><person-group><name><surname>Höcherl</surname><given-names>Amelie</given-names></name><name><surname>Shaw</surname><given-names>Mark R.</given-names></name><name><surname>Boudreault</surname><given-names>Caroline</given-names></name><name><surname>Rabl</surname><given-names>Dominik</given-names></name><name><surname>Haszprunar</surname><given-names>Gerhard</given-names></name><name><surname>Raupach</surname><given-names>Michael J.</given-names></name><name><surname>Schmidt</surname><given-names>Stefan</given-names></name><name><surname>Baranov</surname><given-names>Viktor</given-names></name><name><surname>Fernández-Triana</surname><given-names>José</given-names></name></person-group><article-title>﻿Scratching the tip of the iceberg: integrative taxonomy reveals 30 new species records of <tp:taxon-name><tp:taxon-name-part taxon-name-part-type="subfamily">Microgastrinae</tp:taxon-name-part></tp:taxon-name> (<tp:taxon-name><tp:taxon-name-part taxon-name-part-type="family">Braconidae</tp:taxon-name-part></tp:taxon-name>) parasitoid wasps for Germany, including new Holarctic distributions</article-title><source>Zookeys</source><day>11</day><month>01</month><year>2024</year><volume>1188</volume><fpage>305</fpage><lpage>386</lpage><pub-id pub-id-type="doi">10.3897/zookeys.1188.112516</pub-id></mixed-citation></tp:treatment-meta><tp:nomenclature><label>﻿</label><tp:taxon-name>
              <object-id xmlns:xlink="http://www.w3.org/1999/xlink" content-type="arpha" xlink:type="simple">1C3CF7A4-07F1-530C-A158-F560404FD224</object-id>
              <tp:taxon-name-part taxon-name-part-type="genus" reg="Microgaster">Microgaster</tp:taxon-name-part>
              <tp:taxon-name-part taxon-name-part-type="species" reg="arctostaphylica">arctostaphylica</tp:taxon-name-part>
            </tp:taxon-name><tp:taxon-authority>Shaw, 2012</tp:taxon-authority></tp:nomenclature><tp:treatment-sec sec-type="material" id="SECID0ECSDI"><title>Material examined.</title><p><bold>Germany</bold>: Bavaria: Bad Tölz, forest close to Isarstausee, <named-content xmlns:xlink="http://www.w3.org/1999/xlink" content-type="dwc:verbatimCoordinates" xlink:type="simple"><named-content content-type="geo-json" specific-use="{&#34;type&#34;:&#34;Point&#34;,&#34;coordinates&#34;:[11.547000,47.770000]}" id="NCID0ENSDI" xlink:type="simple">47.77, 11.547</named-content></named-content>, 652 m, Malaise trap, 16.vii.2019, leg. J. Müller, <named-content xmlns:xlink="http://www.w3.org/1999/xlink" content-type="dwc:institutional_code" xlink:title="Zoologische Staatssammlung München" xlink:href="http://grbio.org/institution/zoologische-staatssammlung" xlink:type="simple">ZSM</named-content>-HYM-42378-F09; Berchtesgaden National Park, Königssee, Rinnkendlsteig, <named-content xmlns:xlink="http://www.w3.org/1999/xlink" content-type="dwc:verbatimCoordinates" xlink:type="simple"><named-content content-type="geo-json" specific-use="{&#34;type&#34;:&#34;Point&#34;,&#34;coordinates&#34;:[12.964000,47.553000]}" id="NCID0EZSDI" xlink:type="simple">47.553, 12.964</named-content></named-content>, 775 m, Malaise trap, 14.vi.2017, leg. D. Doczkal, J. Voith, <named-content xmlns:xlink="http://www.w3.org/1999/xlink" content-type="dwc:institutional_code" xlink:title="Zoologische Staatssammlung München" xlink:href="http://grbio.org/institution/zoologische-staatssammlung" xlink:type="simple">ZSM</named-content>-HYM-33160-F10; <named-content xmlns:xlink="http://www.w3.org/1999/xlink" content-type="dwc:institutional_code" xlink:title="Zoologische Staatssammlung München" xlink:href="http://grbio.org/institution/zoologische-staatssammlung" xlink:type="simple">ZSM</named-content>-HYM-33160-F12; Oberndorf, close to Krebsbach, <named-content xmlns:xlink="http://www.w3.org/1999/xlink" content-type="dwc:verbatimCoordinates" xlink:type="simple"><named-content content-type="geo-json" specific-use="{&#34;type&#34;:&#34;Point&#34;,&#34;coordinates&#34;:[9.516000,49.868000]}" id="NCID0EJTDI" xlink:type="simple">49.868, 9.516</named-content></named-content>, 342 m, Malaise trap, 13.vii.2019, leg. J. Müller, <named-content xmlns:xlink="http://www.w3.org/1999/xlink" content-type="dwc:institutional_code" xlink:title="Zoologische Staatssammlung München" xlink:href="http://grbio.org/institution/zoologische-staatssammlung" xlink:type="simple">ZSM</named-content>-HYM-42325-C09; Rhön Fladungen, NSG Schwarzes Moor, Kermi-Hochmoor, <named-content xmlns:xlink="http://www.w3.org/1999/xlink" content-type="dwc:verbatimCoordinates" xlink:type="simple"><named-content content-type="geo-json" specific-use="{&#34;type&#34;:&#34;Point&#34;,&#34;coordinates&#34;:[10.069000,50.512000]}" id="NCID0EVTDI" xlink:type="simple">50.512, 10.069</named-content></named-content>, 780 m, Malaise trap, 18.vii.2017, leg. D. Doczkal, <named-content xmlns:xlink="http://www.w3.org/1999/xlink" content-type="dwc:institutional_code" xlink:title="Zoologische Staatssammlung München" xlink:href="http://grbio.org/institution/zoologische-staatssammlung" xlink:type="simple">ZSM</named-content>-HYM-33164-G03; <bold>Sweden</bold>: Gotland: Roleks; Gotlands kommun, <named-content xmlns:xlink="http://www.w3.org/1999/xlink" content-type="dwc:verbatimCoordinates" xlink:type="simple"><named-content content-type="geo-json" specific-use="{&#34;type&#34;:&#34;Point&#34;,&#34;coordinates&#34;:[18.337883,57.536783]}" id="NCID0EDUDI" xlink:type="simple">57.536783, 18.337883</named-content></named-content>, Malaise trap, 17.vii-9.viii.2005, leg. SMTP, CNC471954; <bold>United Kingdom</bold>: Scotland: Inverness-shire, Tulloch Moor, ex. <italic><tp:taxon-name><tp:taxon-name-part taxon-name-part-type="genus" reg="Argyroploce">Argyroploce</tp:taxon-name-part><tp:taxon-name-part taxon-name-part-type="species" reg="arbutella">arbutella</tp:taxon-name-part></tp:taxon-name></italic>/<italic><tp:taxon-name><tp:taxon-name-part taxon-name-part-type="genus" reg="Stictea">Stictea</tp:taxon-name-part><tp:taxon-name-part taxon-name-part-type="species" reg="mygindiana">mygindiana</tp:taxon-name-part></tp:taxon-name></italic>, 30.iv.2016, leg. R. J. Heckford, MRS_JFT0770; Morayshire, Boat of Garton NH9319, ex. ?<italic>Stictea mygdeana</italic>, 20.v.2014, leg. R. J. Heckford, MRS-JFT 0640.</p></tp:treatment-sec><tp:treatment-sec sec-type="distribution" id="SECID0ELVDI"><title>Geographical distribution.</title><p><abbrev xmlns:xlink="http://www.w3.org/1999/xlink" xlink:title="Palaearctic" id="ABBRID0ERVDI" xlink:type="simple">PAL</abbrev>.</p><p><abbrev xmlns:xlink="http://www.w3.org/1999/xlink" xlink:title="Palaearctic" id="ABBRID0EXVDI" xlink:type="simple">PAL</abbrev>- Germany*, Sweden*, United Kingdom.</p></tp:treatment-sec><tp:treatment-sec sec-type="Molecular data" id="SECID0E2VDI"><title>Molecular data.</title><p>BIN: <ext-link xmlns:xlink="http://www.w3.org/1999/xlink" xlink:href="http://boldsystems.org/index.php/Public_BarcodeCluster?clusteruri=BOLD:AAH1039" ext-link-type="uri" xlink:type="simple">BOLD:AAH1039</ext-link>.</p></tp:treatment-sec><tp:treatment-sec sec-type="host" id="SECID0EGWDI"><title>Host information.</title><p><tp:taxon-name><tp:taxon-name-part taxon-name-part-type="family">Tortricidae</tp:taxon-name-part></tp:taxon-name>: type reared from <italic><tp:taxon-name><tp:taxon-name-part taxon-name-part-type="genus" reg="Argyroploce">Argyroploce</tp:taxon-name-part><tp:taxon-name-part taxon-name-part-type="species" reg="arbutella">arbutella</tp:taxon-name-part></tp:taxon-name></italic> (Linnaeus, 1758); also <italic><tp:taxon-name><tp:taxon-name-part taxon-name-part-type="genus" reg="Epinotia">Epinotia</tp:taxon-name-part><tp:taxon-name-part taxon-name-part-type="species" reg="nemorivaga">nemorivaga</tp:taxon-name-part></tp:taxon-name></italic> (Tengström, 1848), <italic><tp:taxon-name><tp:taxon-name-part taxon-name-part-type="genus" reg="Stictea">Stictea</tp:taxon-name-part><tp:taxon-name-part taxon-name-part-type="species" reg="mygindiana">mygindiana</tp:taxon-name-part></tp:taxon-name></italic> (Denis &amp; Schiffermüller, 1775).</p></tp:treatment-sec><tp:treatment-sec sec-type="notes" id="SECID0ESXDI"><title>Notes.</title><p>German specimens were identified by comparison with the original description and specimens from that paper (<xref ref-type="bibr" rid="B97">Shaw 2012a</xref>); all specimens we examined except for one had the orange (paler) tip of mesofemur that is considered one of the diagnostic features. The species can be confused with <italic><tp:taxon-name><tp:taxon-name-part taxon-name-part-type="genus" reg="Microgaster">Microgaster</tp:taxon-name-part><tp:taxon-name-part taxon-name-part-type="species" reg="messoria">messoria</tp:taxon-name-part></tp:taxon-name></italic> Haliday, 1834. However, <italic><tp:taxon-name><tp:taxon-name-part taxon-name-part-type="genus" reg="Microgaster">M.</tp:taxon-name-part><tp:taxon-name-part taxon-name-part-type="species" reg="messoria">messoria</tp:taxon-name-part></tp:taxon-name></italic> clusters in BIN <ext-link xmlns:xlink="http://www.w3.org/1999/xlink" xlink:href="http://boldsystems.org/index.php/Public_BarcodeCluster?clusteruri=BOLD:AAV2150" ext-link-type="uri" xlink:type="simple">BOLD:AAV2150</ext-link> (including a reared specimen ex. <italic><tp:taxon-name><tp:taxon-name-part taxon-name-part-type="genus" reg="Aspilapteryx">Aspilapteryx</tp:taxon-name-part><tp:taxon-name-part taxon-name-part-type="species" reg="tringipennella">tringipennella</tp:taxon-name-part></tp:taxon-name></italic> (Zeller, 1839) in the BOLD database, one of the hosts that Nixon based his concept on (of <italic><tp:taxon-name><tp:taxon-name-part taxon-name-part-type="genus" reg="Microgaster">Microgaster</tp:taxon-name-part><tp:taxon-name-part taxon-name-part-type="species" reg="tibialis">tibialis</tp:taxon-name-part></tp:taxon-name></italic> Nees, 1834, a synonym of <italic><tp:taxon-name><tp:taxon-name-part taxon-name-part-type="genus" reg="Microgaster">M.</tp:taxon-name-part><tp:taxon-name-part taxon-name-part-type="species" reg="messoria">messoria</tp:taxon-name-part></tp:taxon-name></italic>)). It is well separated from the BIN that contains our sequences of <italic><tp:taxon-name><tp:taxon-name-part taxon-name-part-type="genus" reg="Microgaster">M.</tp:taxon-name-part><tp:taxon-name-part taxon-name-part-type="species" reg="arctostaphylica">arctostaphylica</tp:taxon-name-part></tp:taxon-name></italic> (<ext-link xmlns:xlink="http://www.w3.org/1999/xlink" xlink:href="http://boldsystems.org/index.php/Public_BarcodeCluster?clusteruri=BOLD:AAV2150" ext-link-type="uri" xlink:type="simple">BOLD:AAV2150</ext-link>: within-BIN max. p-distance: 0.86%, Nearest-Neighbour minimum p-distance: 2.31%). Based on publicly available data in BOLD, <italic><tp:taxon-name><tp:taxon-name-part taxon-name-part-type="genus" reg="Microgaster">M.</tp:taxon-name-part><tp:taxon-name-part taxon-name-part-type="species" reg="arctostaphylica">arctostaphylica</tp:taxon-name-part></tp:taxon-name></italic> also could be present in Turkey (CGTURK-1139) but we could not examine that specimen. This BIN is quite variable (2.25% max. within-BIN max. p-distance and 2.69% min. p-distance to the Nearest-Neighbor). There is a single specimen (<named-content xmlns:xlink="http://www.w3.org/1999/xlink" content-type="dwc:institutional_code" xlink:title="Zoologische Staatssammlung München" xlink:href="http://grbio.org/institution/zoologische-staatssammlung" xlink:type="simple">ZSM</named-content>-HYM-42325-C09) that is 2.3% apart from the other German material and clusters with the specimen from Turkey; except for some minor differences in colouration it matches our morphological concept of the species. Future analyses and study of more specimens might provide support to consider this a complex of species, but for the time being we consider all of them to belong to <italic><tp:taxon-name><tp:taxon-name-part taxon-name-part-type="genus" reg="Microgaster">Microgaster</tp:taxon-name-part><tp:taxon-name-part taxon-name-part-type="species" reg="arctostaphylica">arctostaphylica</tp:taxon-name-part></tp:taxon-name></italic>. This wasp species is known to parasitise several <tp:taxon-name><tp:taxon-name-part taxon-name-part-type="family">Tortricidae</tp:taxon-name-part></tp:taxon-name> hosts, all of which were collected feeding on <italic><tp:taxon-name><tp:taxon-name-part taxon-name-part-type="genus" reg="Arctostaphylos">Arctostaphylos</tp:taxon-name-part><tp:taxon-name-part taxon-name-part-type="species" reg="uva-ursi">uva-ursi</tp:taxon-name-part></tp:taxon-name></italic> (Shaw, 2012). Two reared specimens from Scotland were sequenced and clustered in the same BIN (<ext-link xmlns:xlink="http://www.w3.org/1999/xlink" xlink:href="http://boldsystems.org/index.php/Public_BarcodeCluster?clusteruri=BOLD:AAH1039" ext-link-type="uri" xlink:type="simple">BOLD:AAH1039</ext-link>), one from ?<italic><tp:taxon-name><tp:taxon-name-part taxon-name-part-type="genus" reg="Stictea">Stictea</tp:taxon-name-part><tp:taxon-name-part taxon-name-part-type="species" reg="mygindiana">mygindiana</tp:taxon-name-part></tp:taxon-name></italic> (MRS-JFT 0640), and one from <italic><tp:taxon-name><tp:taxon-name-part taxon-name-part-type="genus" reg="Argyroploce">Argyroploce</tp:taxon-name-part><tp:taxon-name-part taxon-name-part-type="species" reg="arbutella">arbutella</tp:taxon-name-part></tp:taxon-name></italic>/<italic><tp:taxon-name><tp:taxon-name-part taxon-name-part-type="genus" reg="Stictea">Stictea</tp:taxon-name-part><tp:taxon-name-part taxon-name-part-type="species" reg="mygindiana">mygindiana</tp:taxon-name-part></tp:taxon-name></italic> (MRS_JFT0770). This species is illustrated in Fig. <xref ref-type="fig" rid="F31">31</xref>.</p><fig id="F31" position="float" orientation="portrait"><object-id xmlns:xlink="http://www.w3.org/1999/xlink" content-type="doi" xlink:type="simple">10.3897/zookeys.1188.112516.figure31</object-id><object-id xmlns:xlink="http://www.w3.org/1999/xlink" content-type="arpha" xlink:type="simple">F14E5770-6583-5F40-A5F4-B95969D01FAE</object-id><label>Figure 31.</label><caption><p><italic><tp:taxon-name><tp:taxon-name-part taxon-name-part-type="genus" reg="Microgaster">Microgaster</tp:taxon-name-part><tp:taxon-name-part taxon-name-part-type="species" reg="arctostaphylica">arctostaphylica</tp:taxon-name-part></tp:taxon-name></italic> Shaw, 2012, female (<named-content xmlns:xlink="http://www.w3.org/1999/xlink" content-type="dwc:institutional_code" xlink:title="Zoologische Staatssammlung München" xlink:href="http://grbio.org/institution/zoologische-staatssammlung" xlink:type="simple">ZSM</named-content>-HYM-33160-F12) <bold>A</bold> lateral and <bold>B</bold> dorsal views. Length of the specimen: 3.45 mm.</p></caption><graphic xmlns:xlink="http://www.w3.org/1999/xlink" xlink:href="zookeys-1188-305_article-112516__-g031.jpg" position="float" orientation="portrait" xlink:type="simple" id="oo_965642.jpg"><uri content-type="original_file" xlink:type="simple">https://binary.pensoft.net/fig/965642</uri></graphic></fig></tp:treatment-sec><ref-list><ref id="B97"><mixed-citation xmlns:xlink="http://www.w3.org/1999/xlink" xlink:type="simple"><person-group><name name-style="western"><surname>Shaw</surname><given-names>M</given-names></name></person-group> (<year>2012a</year>) <article-title>Notes on some European <tp:taxon-name><tp:taxon-name-part taxon-name-part-type="subfamily">Microgastrinae</tp:taxon-name-part></tp:taxon-name> (<tp:taxon-name><tp:taxon-name-part taxon-name-part-type="order">Hymenoptera</tp:taxon-name-part></tp:taxon-name>: <tp:taxon-name><tp:taxon-name-part taxon-name-part-type="family">Braconidae</tp:taxon-name-part></tp:taxon-name>) in the National Museums of Scotland, with twenty species new to Britain, new host data, taxonomic changes and remarks, and descriptions of two new species of <italic><tp:taxon-name><tp:taxon-name-part taxon-name-part-type="genus">Microgaster</tp:taxon-name-part></tp:taxon-name></italic> Latreille.</article-title><source>Entomologist’s Gazette</source><volume>63</volume>: <fpage>173</fpage>–<lpage>201</lpage>.</mixed-citation></ref></ref-list></tp:taxon-treatment>
