# Supplementary material for: ﻿Scratching the tip of the iceberg: integrative taxonomy reveals 30 new species records of Microgastrinae (Braconidae) parasitoid wasps for Germany, including new Holarctic distributions
Source: Zookeys. 2024 Jan 11;1188:305–86. doi: 10.3897/zookeys.1188.112516 (PMC10797786; doi:10.3897/zookeys.1188.112516)
Supplement: XML Treatment for Microgaster nervosae [file zookeys.1188.112516-treatment22.xml]

<!DOCTYPE tp:taxon-treatment
  PUBLIC "-//TaxonX//DTD Taxonomic Treatment Publishing DTD v0 20100105//EN" "tax-treatment-NSO.dtd">
<tp:taxon-treatment xmlns:tp="http://www.plazi.org/taxpub"><tp:treatment-meta><kwd-group><label>Taxon classification</label><kwd>
                <named-content content-type="kingdom">Animalia</named-content>
              </kwd><kwd>
                <named-content content-type="order">Hymenoptera</named-content>
              </kwd><kwd>
                <named-content content-type="family">Braconidae</named-content>
              </kwd></kwd-group><mixed-citation publication-type="journal"><person-group><name><surname>Höcherl</surname><given-names>Amelie</given-names></name><name><surname>Shaw</surname><given-names>Mark R.</given-names></name><name><surname>Boudreault</surname><given-names>Caroline</given-names></name><name><surname>Rabl</surname><given-names>Dominik</given-names></name><name><surname>Haszprunar</surname><given-names>Gerhard</given-names></name><name><surname>Raupach</surname><given-names>Michael J.</given-names></name><name><surname>Schmidt</surname><given-names>Stefan</given-names></name><name><surname>Baranov</surname><given-names>Viktor</given-names></name><name><surname>Fernández-Triana</surname><given-names>José</given-names></name></person-group><article-title>﻿Scratching the tip of the iceberg: integrative taxonomy reveals 30 new species records of <tp:taxon-name><tp:taxon-name-part taxon-name-part-type="subfamily">Microgastrinae</tp:taxon-name-part></tp:taxon-name> (<tp:taxon-name><tp:taxon-name-part taxon-name-part-type="family">Braconidae</tp:taxon-name-part></tp:taxon-name>) parasitoid wasps for Germany, including new Holarctic distributions</article-title><source>Zookeys</source><day>11</day><month>01</month><year>2024</year><volume>1188</volume><fpage>305</fpage><lpage>386</lpage><pub-id pub-id-type="doi">10.3897/zookeys.1188.112516</pub-id></mixed-citation></tp:treatment-meta><tp:nomenclature><label>﻿</label><tp:taxon-name>
              <object-id xmlns:xlink="http://www.w3.org/1999/xlink" content-type="arpha" xlink:type="simple">E05B3AA6-442F-5969-8579-D0B6A227EB8D</object-id>
              <tp:taxon-name-part taxon-name-part-type="genus" reg="Microgaster">Microgaster</tp:taxon-name-part>
              <tp:taxon-name-part taxon-name-part-type="species" reg="nervosae">nervosae</tp:taxon-name-part>
            </tp:taxon-name><tp:taxon-authority>Shaw, 2023</tp:taxon-authority></tp:nomenclature><tp:treatment-sec sec-type="material" id="SECID0EYNAK"><title>Material examined.</title><p><bold>Germany</bold>: Baden-Württemberg: Malsch, Luderbusch, <named-content xmlns:xlink="http://www.w3.org/1999/xlink" content-type="dwc:verbatimCoordinates" xlink:type="simple"><named-content content-type="geo-json" specific-use="{&#34;type&#34;:&#34;Point&#34;,&#34;coordinates&#34;:[8.332000,48.912000]}" id="NCID0EDOAK" xlink:type="simple">48.912, 8.332</named-content></named-content>, 114 m, Malaise trap, 12.iv.2020, leg. D. Doczkal, K. Grabow, <named-content xmlns:xlink="http://www.w3.org/1999/xlink" content-type="dwc:institutional_code" xlink:title="Zoologische Staatssammlung München" xlink:href="http://grbio.org/institution/zoologische-staatssammlung" xlink:type="simple">ZSM</named-content>-HYM-42386-G09; Bavaria: Bodenwöhr, Truppenübungsplatz, <named-content xmlns:xlink="http://www.w3.org/1999/xlink" content-type="dwc:verbatimCoordinates" xlink:type="simple"><named-content content-type="geo-json" specific-use="{&#34;type&#34;:&#34;Point&#34;,&#34;coordinates&#34;:[12.358000,49.264000]}" id="NCID0EPOAK" xlink:type="simple">49.264, 12.358</named-content></named-content>, 395 m, Malaise trap, 22.v.2016, leg. D. Doczkal, J. Voith, <named-content xmlns:xlink="http://www.w3.org/1999/xlink" content-type="dwc:institutional_code" xlink:title="Zoologische Staatssammlung München" xlink:href="http://grbio.org/institution/zoologische-staatssammlung" xlink:type="simple">ZSM</named-content>-HYM-42397-H05; <named-content xmlns:xlink="http://www.w3.org/1999/xlink" content-type="dwc:institutional_code" xlink:title="Zoologische Staatssammlung München" xlink:href="http://grbio.org/institution/zoologische-staatssammlung" xlink:type="simple">ZSM</named-content>-HYM-42397-H06; Lkr. Kelheim Siegenburg, Bombodrom, <named-content xmlns:xlink="http://www.w3.org/1999/xlink" content-type="dwc:verbatimCoordinates" xlink:type="simple"><named-content content-type="geo-json" specific-use="{&#34;type&#34;:&#34;Point&#34;,&#34;coordinates&#34;:[11.791000,48.755000]}" id="NCID0E6OAK" xlink:type="simple">48.755, 11.791</named-content></named-content>, 411 m, Malaise trap, 26.v.2017, leg. D. Doczkal, J. Voith, <named-content xmlns:xlink="http://www.w3.org/1999/xlink" content-type="dwc:institutional_code" xlink:title="Zoologische Staatssammlung München" xlink:href="http://grbio.org/institution/zoologische-staatssammlung" xlink:type="simple">ZSM</named-content>-HYM-33168-H04; <named-content xmlns:xlink="http://www.w3.org/1999/xlink" content-type="dwc:institutional_code" xlink:title="Zoologische Staatssammlung München" xlink:href="http://grbio.org/institution/zoologische-staatssammlung" xlink:type="simple">ZSM</named-content>-HYM-33168-H05; 48.759, 11.809, 407 m, Malaise trap, 26.v.2017, leg. D. Doczkal, J. Voith, <named-content xmlns:xlink="http://www.w3.org/1999/xlink" content-type="dwc:institutional_code" xlink:title="Zoologische Staatssammlung München" xlink:href="http://grbio.org/institution/zoologische-staatssammlung" xlink:type="simple">ZSM</named-content>-HYM-33168-E09; <named-content xmlns:xlink="http://www.w3.org/1999/xlink" content-type="dwc:institutional_code" xlink:title="Zoologische Staatssammlung München" xlink:href="http://grbio.org/institution/zoologische-staatssammlung" xlink:type="simple">ZSM</named-content>-HYM-33168-E10; Siegenburg, Bombodrom, <named-content xmlns:xlink="http://www.w3.org/1999/xlink" content-type="dwc:verbatimCoordinates" xlink:type="simple"><named-content content-type="geo-json" specific-use="{&#34;type&#34;:&#34;Point&#34;,&#34;coordinates&#34;:[11.791000,48.755000]}" id="NCID0EXPAK" xlink:type="simple">48.755, 11.791</named-content></named-content>, 411 m, Malaise trap, 14.vi.2017, leg. D. Doczkal, J. Voith, <named-content xmlns:xlink="http://www.w3.org/1999/xlink" content-type="dwc:institutional_code" xlink:title="Zoologische Staatssammlung München" xlink:href="http://grbio.org/institution/zoologische-staatssammlung" xlink:type="simple">ZSM</named-content>-HYM-42324-C06; <bold>United Kingdom</bold>: Scotland: Edinburgh, Blackford Hill, ex. <italic><tp:taxon-name><tp:taxon-name-part taxon-name-part-type="genus" reg="Agonopterix">Agonopterix</tp:taxon-name-part><tp:taxon-name-part taxon-name-part-type="species" reg="nervosa">nervosa</tp:taxon-name-part></tp:taxon-name></italic>, 23.iv.2019, leg. M. R. Shaw, MRS_JFT0801 [paratype]; 01.v.2019, leg. M. R. Shaw, MRS_JFT0802 [paratype].</p></tp:treatment-sec><tp:treatment-sec sec-type="distribution" id="SECID0ENQAK"><title>Geographical distribution.</title><p><abbrev xmlns:xlink="http://www.w3.org/1999/xlink" xlink:title="Palaearctic" id="ABBRID0ETQAK" xlink:type="simple">PAL</abbrev>.</p><p><abbrev xmlns:xlink="http://www.w3.org/1999/xlink" xlink:title="Palaearctic" id="ABBRID0EZQAK" xlink:type="simple">PAL</abbrev>- Germany*, United Kingdom.</p></tp:treatment-sec><tp:treatment-sec sec-type="Molecular data" id="SECID0E4QAK"><title>Molecular data.</title><p>BIN: <ext-link xmlns:xlink="http://www.w3.org/1999/xlink" xlink:href="http://boldsystems.org/index.php/Public_BarcodeCluster?clusteruri=BOLD:ACR4142" ext-link-type="uri" xlink:type="simple">BOLD:ACR4142</ext-link>.</p></tp:treatment-sec><tp:treatment-sec sec-type="host" id="SECID0EIRAK"><title>Host information.</title><p><tp:taxon-name><tp:taxon-name-part taxon-name-part-type="family">Depressariidae</tp:taxon-name-part></tp:taxon-name>: type reared from <italic><tp:taxon-name><tp:taxon-name-part taxon-name-part-type="genus" reg="Agonopterix">Agonopterix</tp:taxon-name-part><tp:taxon-name-part taxon-name-part-type="species" reg="nervosa">nervosa</tp:taxon-name-part></tp:taxon-name></italic> (Haworth, 1811); also <italic><tp:taxon-name><tp:taxon-name-part taxon-name-part-type="genus" reg="Agonopterix">Agonopterix</tp:taxon-name-part><tp:taxon-name-part taxon-name-part-type="species" reg="umbellana">umbellana</tp:taxon-name-part></tp:taxon-name></italic> (Fabricius, 1794).</p></tp:treatment-sec><tp:treatment-sec sec-type="notes" id="SECID0EJSAK"><title>Notes.</title><p>This species was very recently described from Britain (<xref ref-type="bibr" rid="B101">Shaw 2023</xref>) and German specimens were compared morphologically with the description. Our sequences 100% match the sequences of two paratypes reared from <italic><tp:taxon-name><tp:taxon-name-part taxon-name-part-type="genus" reg="Agonopterix">Agonopterix</tp:taxon-name-part><tp:taxon-name-part taxon-name-part-type="species" reg="nervosa">nervosa</tp:taxon-name-part></tp:taxon-name></italic> (MRS_JFT0801, MRS_JFT0802). This species is illustrated in Fig. <xref ref-type="fig" rid="F33">33</xref>.</p><fig id="F33" position="float" orientation="portrait"><object-id xmlns:xlink="http://www.w3.org/1999/xlink" content-type="doi" xlink:type="simple">10.3897/zookeys.1188.112516.figure33</object-id><object-id xmlns:xlink="http://www.w3.org/1999/xlink" content-type="arpha" xlink:type="simple">F272E20A-F4DB-5E84-A444-5773B4C7ABC9</object-id><label>Figure 33.</label><caption><p><italic><tp:taxon-name><tp:taxon-name-part taxon-name-part-type="genus" reg="Microgaster">Microgaster</tp:taxon-name-part><tp:taxon-name-part taxon-name-part-type="species" reg="nervosae">nervosae</tp:taxon-name-part></tp:taxon-name></italic> Shaw, 2023, female (<named-content xmlns:xlink="http://www.w3.org/1999/xlink" content-type="dwc:institutional_code" xlink:title="Zoologische Staatssammlung München" xlink:href="http://grbio.org/institution/zoologische-staatssammlung" xlink:type="simple">ZSM</named-content>-HYM-33168-E09) <bold>A</bold> lateral and <bold>B</bold> dorsal views. Length of the specimen: 4.0 mm.</p></caption><graphic xmlns:xlink="http://www.w3.org/1999/xlink" xlink:href="zookeys-1188-305_article-112516__-g033.jpg" position="float" orientation="portrait" xlink:type="simple" id="oo_965644.jpg"><uri content-type="original_file" xlink:type="simple">https://binary.pensoft.net/fig/965644</uri></graphic></fig></tp:treatment-sec><ref-list><ref id="B101"><mixed-citation xmlns:xlink="http://www.w3.org/1999/xlink" xlink:type="simple"><person-group><name name-style="western"><surname>Shaw</surname><given-names>MR</given-names></name></person-group> (<year>2023</year>) <article-title>Two new species of European <italic><tp:taxon-name><tp:taxon-name-part taxon-name-part-type="genus">Microgaster</tp:taxon-name-part></tp:taxon-name></italic> Latreille, 1804 (<tp:taxon-name><tp:taxon-name-part taxon-name-part-type="order">Hymenoptera</tp:taxon-name-part></tp:taxon-name>: <tp:taxon-name><tp:taxon-name-part taxon-name-part-type="family">Braconidae</tp:taxon-name-part></tp:taxon-name>, <tp:taxon-name><tp:taxon-name-part taxon-name-part-type="subfamily">Microgastrinae</tp:taxon-name-part></tp:taxon-name>), with host data on some further species.</article-title><source>Entomologist’s Gazette</source><volume>73</volume>(<issue>4</issue>): <fpage>219</fpage>–<lpage>232</lpage>. <ext-link xlink:href="10.31184/G00138894.734.1867" ext-link-type="doi" xlink:type="simple">https://doi.org/10.31184/G00138894.734.1867</ext-link></mixed-citation></ref></ref-list></tp:taxon-treatment>
