# Supplementary material for: ﻿Scratching the tip of the iceberg: integrative taxonomy reveals 30 new species records of Microgastrinae (Braconidae) parasitoid wasps for Germany, including new Holarctic distributions
Source: Zookeys. 2024 Jan 11;1188:305–86. doi: 10.3897/zookeys.1188.112516 (PMC10797786; doi:10.3897/zookeys.1188.112516)
Supplement: XML Treatment for Microgaster nixalebion [file zookeys.1188.112516-treatment23.xml]

<!DOCTYPE tp:taxon-treatment
  PUBLIC "-//TaxonX//DTD Taxonomic Treatment Publishing DTD v0 20100105//EN" "tax-treatment-NSO.dtd">
<tp:taxon-treatment xmlns:tp="http://www.plazi.org/taxpub"><tp:treatment-meta><kwd-group><label>Taxon classification</label><kwd>
                <named-content content-type="kingdom">Animalia</named-content>
              </kwd><kwd>
                <named-content content-type="order">Hymenoptera</named-content>
              </kwd><kwd>
                <named-content content-type="family">Braconidae</named-content>
              </kwd></kwd-group><mixed-citation publication-type="journal"><person-group><name><surname>Höcherl</surname><given-names>Amelie</given-names></name><name><surname>Shaw</surname><given-names>Mark R.</given-names></name><name><surname>Boudreault</surname><given-names>Caroline</given-names></name><name><surname>Rabl</surname><given-names>Dominik</given-names></name><name><surname>Haszprunar</surname><given-names>Gerhard</given-names></name><name><surname>Raupach</surname><given-names>Michael J.</given-names></name><name><surname>Schmidt</surname><given-names>Stefan</given-names></name><name><surname>Baranov</surname><given-names>Viktor</given-names></name><name><surname>Fernández-Triana</surname><given-names>José</given-names></name></person-group><article-title>﻿Scratching the tip of the iceberg: integrative taxonomy reveals 30 new species records of <tp:taxon-name><tp:taxon-name-part taxon-name-part-type="subfamily">Microgastrinae</tp:taxon-name-part></tp:taxon-name> (<tp:taxon-name><tp:taxon-name-part taxon-name-part-type="family">Braconidae</tp:taxon-name-part></tp:taxon-name>) parasitoid wasps for Germany, including new Holarctic distributions</article-title><source>Zookeys</source><day>11</day><month>01</month><year>2024</year><volume>1188</volume><fpage>305</fpage><lpage>386</lpage><pub-id pub-id-type="doi">10.3897/zookeys.1188.112516</pub-id></mixed-citation></tp:treatment-meta><tp:nomenclature><label>﻿</label><tp:taxon-name>
              <object-id xmlns:xlink="http://www.w3.org/1999/xlink" content-type="arpha" xlink:type="simple">86F10391-4B8C-56FB-937D-27EE3718405B</object-id>
              <tp:taxon-name-part taxon-name-part-type="genus" reg="Microgaster">Microgaster</tp:taxon-name-part>
              <tp:taxon-name-part taxon-name-part-type="species" reg="nixalebion">nixalebion</tp:taxon-name-part>
            </tp:taxon-name><tp:taxon-authority>Shaw, 2004</tp:taxon-authority></tp:nomenclature><tp:treatment-sec sec-type="material" id="SECID0EGVAK"><title>Material examined.</title><p><bold>Austria</bold>: Lower Austria: Opponitz, ex. <italic><tp:taxon-name><tp:taxon-name-part taxon-name-part-type="genus" reg="Patania">Patania</tp:taxon-name-part><tp:taxon-name-part taxon-name-part-type="species" reg="ruralis">ruralis</tp:taxon-name-part></tp:taxon-name></italic>, vi.2007, leg. J. Connell, MRS_JFT0934; <bold>Germany</bold>: Baden-Württemberg: Malsch, Hansjakobstr. 7, Urban Garden, <named-content xmlns:xlink="http://www.w3.org/1999/xlink" content-type="dwc:verbatimCoordinates" xlink:type="simple"><named-content content-type="geo-json" specific-use="{&#34;type&#34;:&#34;Point&#34;,&#34;coordinates&#34;:[8.320000,48.884000]}" id="NCID0E5VAK" xlink:type="simple">48.884, 8.32</named-content></named-content>, 120 m, Malaise trap, 13.ix.2020, leg. D. Doczkal, <named-content xmlns:xlink="http://www.w3.org/1999/xlink" content-type="dwc:institutional_code" xlink:title="Zoologische Staatssammlung München" xlink:href="http://grbio.org/institution/zoologische-staatssammlung" xlink:type="simple">ZSM</named-content>-HYM-33153-H06; Malsch, Hardtwald NE Kieswerk Glaser, <named-content xmlns:xlink="http://www.w3.org/1999/xlink" content-type="dwc:verbatimCoordinates" xlink:type="simple"><named-content content-type="geo-json" specific-use="{&#34;type&#34;:&#34;Point&#34;,&#34;coordinates&#34;:[8.313000,48.915000]}" id="NCID0EKWAK" xlink:type="simple">48.915, 8.313</named-content></named-content>, 125 m, Malaise trap, 9.vii.2011, leg. D. Doczkal, <named-content xmlns:xlink="http://www.w3.org/1999/xlink" content-type="dwc:institutional_code" xlink:title="Zoologische Staatssammlung München" xlink:href="http://grbio.org/institution/zoologische-staatssammlung" xlink:type="simple">ZSM</named-content>-HYM-42323-D11; Malsch, Luderbusch, <named-content xmlns:xlink="http://www.w3.org/1999/xlink" content-type="dwc:verbatimCoordinates" xlink:type="simple"><named-content content-type="geo-json" specific-use="{&#34;type&#34;:&#34;Point&#34;,&#34;coordinates&#34;:[8.332000,48.913000]}" id="NCID0EWWAK" xlink:type="simple">48.913, 8.332</named-content></named-content>, 117 m, Malaise trap, 2.viii.2020, leg. D. Doczkal, K. Grabow, <named-content xmlns:xlink="http://www.w3.org/1999/xlink" content-type="dwc:institutional_code" xlink:title="Zoologische Staatssammlung München" xlink:href="http://grbio.org/institution/zoologische-staatssammlung" xlink:type="simple">ZSM</named-content>-HYM-42389-A08; 26.vii.2020, leg. D. Doczkal, K. Grabow, <named-content xmlns:xlink="http://www.w3.org/1999/xlink" content-type="dwc:institutional_code" xlink:title="Zoologische Staatssammlung München" xlink:href="http://grbio.org/institution/zoologische-staatssammlung" xlink:type="simple">ZSM</named-content>-HYM-42388-F12; Bavaria: Böbing, Ammertal, <named-content xmlns:xlink="http://www.w3.org/1999/xlink" content-type="dwc:verbatimCoordinates" xlink:type="simple"><named-content content-type="geo-json" specific-use="{&#34;type&#34;:&#34;Point&#34;,&#34;coordinates&#34;:[10.965000,47.747000]}" id="NCID0EGXAK" xlink:type="simple">47.747, 10.965</named-content></named-content>, 686 m, 14.vii.2013, leg. D. Doczkal, <named-content xmlns:xlink="http://www.w3.org/1999/xlink" content-type="dwc:institutional_code" xlink:title="Zoologische Staatssammlung München" xlink:href="http://grbio.org/institution/zoologische-staatssammlung" xlink:type="simple">ZSM</named-content>-HYM-33420-D06; Dienhausen, <named-content xmlns:xlink="http://www.w3.org/1999/xlink" content-type="dwc:verbatimCoordinates" xlink:type="simple"><named-content content-type="geo-json" specific-use="{&#34;type&#34;:&#34;Point&#34;,&#34;coordinates&#34;:[10.827000,47.886000]}" id="NCID0ESXAK" xlink:type="simple">47.886, 10.827</named-content></named-content>, 724 m, Malaise trap, 15.vii.2019, leg. J. Müller, <named-content xmlns:xlink="http://www.w3.org/1999/xlink" content-type="dwc:institutional_code" xlink:title="Zoologische Staatssammlung München" xlink:href="http://grbio.org/institution/zoologische-staatssammlung" xlink:type="simple">ZSM</named-content>-HYM-42325-C12; <named-content xmlns:xlink="http://www.w3.org/1999/xlink" content-type="dwc:institutional_code" xlink:title="Zoologische Staatssammlung München" xlink:href="http://grbio.org/institution/zoologische-staatssammlung" xlink:type="simple">ZSM</named-content>-HYM-42325-D01; <named-content xmlns:xlink="http://www.w3.org/1999/xlink" content-type="dwc:institutional_code" xlink:title="Zoologische Staatssammlung München" xlink:href="http://grbio.org/institution/zoologische-staatssammlung" xlink:type="simple">ZSM</named-content>-HYM-42380-A05; <named-content xmlns:xlink="http://www.w3.org/1999/xlink" content-type="dwc:institutional_code" xlink:title="Zoologische Staatssammlung München" xlink:href="http://grbio.org/institution/zoologische-staatssammlung" xlink:type="simple">ZSM</named-content>-HYM-42380-A06; <named-content xmlns:xlink="http://www.w3.org/1999/xlink" content-type="dwc:institutional_code" xlink:title="Zoologische Staatssammlung München" xlink:href="http://grbio.org/institution/zoologische-staatssammlung" xlink:type="simple">ZSM</named-content>-HYM-42380-A07; <named-content xmlns:xlink="http://www.w3.org/1999/xlink" content-type="dwc:institutional_code" xlink:title="Zoologische Staatssammlung München" xlink:href="http://grbio.org/institution/zoologische-staatssammlung" xlink:type="simple">ZSM</named-content>-HYM-42380-A08; Fabrikschleichach, Lichtung, <named-content xmlns:xlink="http://www.w3.org/1999/xlink" content-type="dwc:verbatimCoordinates" xlink:type="simple"><named-content content-type="geo-json" specific-use="{&#34;type&#34;:&#34;Point&#34;,&#34;coordinates&#34;:[10.560000,49.918000]}" id="NCID0ESYAK" xlink:type="simple">49.918, 10.56</named-content></named-content>, 366 m, Malaise trap, 12.vii.2019, leg. J. Müller, <named-content xmlns:xlink="http://www.w3.org/1999/xlink" content-type="dwc:institutional_code" xlink:title="Zoologische Staatssammlung München" xlink:href="http://grbio.org/institution/zoologische-staatssammlung" xlink:type="simple">ZSM</named-content>-HYM-42382-F04; <named-content xmlns:xlink="http://www.w3.org/1999/xlink" content-type="dwc:institutional_code" xlink:title="Zoologische Staatssammlung München" xlink:href="http://grbio.org/institution/zoologische-staatssammlung" xlink:type="simple">ZSM</named-content>-HYM-42382-F05; Fabrikschleichach, close to Weilersbachtal, <named-content xmlns:xlink="http://www.w3.org/1999/xlink" content-type="dwc:verbatimCoordinates" xlink:type="simple"><named-content content-type="geo-json" specific-use="{&#34;type&#34;:&#34;Point&#34;,&#34;coordinates&#34;:[10.525000,49.917000]}" id="NCID0ECZAK" xlink:type="simple">49.917, 10.525</named-content></named-content>, 408 m, Malaise trap, 12.vii.2019, leg. J. Müller, <named-content xmlns:xlink="http://www.w3.org/1999/xlink" content-type="dwc:institutional_code" xlink:title="Zoologische Staatssammlung München" xlink:href="http://grbio.org/institution/zoologische-staatssammlung" xlink:type="simple">ZSM</named-content>-HYM-42376-D10; <named-content xmlns:xlink="http://www.w3.org/1999/xlink" content-type="dwc:institutional_code" xlink:title="Zoologische Staatssammlung München" xlink:href="http://grbio.org/institution/zoologische-staatssammlung" xlink:type="simple">ZSM</named-content>-HYM-42376-D11; <named-content xmlns:xlink="http://www.w3.org/1999/xlink" content-type="dwc:institutional_code" xlink:title="Zoologische Staatssammlung München" xlink:href="http://grbio.org/institution/zoologische-staatssammlung" xlink:type="simple">ZSM</named-content>-HYM-42376-E01; Gütersleben, Gramschatzer Wald, <named-content xmlns:xlink="http://www.w3.org/1999/xlink" content-type="dwc:verbatimCoordinates" xlink:type="simple"><named-content content-type="geo-json" specific-use="{&#34;type&#34;:&#34;Point&#34;,&#34;coordinates&#34;:[9.932000,49.873000]}" id="NCID0EWZAK" xlink:type="simple">49.873, 9.932</named-content></named-content>, 272 m, Malaise trap, 12.vii.2019, leg. J. Müller, <named-content xmlns:xlink="http://www.w3.org/1999/xlink" content-type="dwc:institutional_code" xlink:title="Zoologische Staatssammlung München" xlink:href="http://grbio.org/institution/zoologische-staatssammlung" xlink:type="simple">ZSM</named-content>-HYM-42379-F08; Lkr. Kelheim Abensberg-Sandharlanden, NSG Sandharlandener Heide, <named-content xmlns:xlink="http://www.w3.org/1999/xlink" content-type="dwc:verbatimCoordinates" xlink:type="simple"><named-content content-type="geo-json" specific-use="{&#34;type&#34;:&#34;Point&#34;,&#34;coordinates&#34;:[11.801000,48.845000]}" id="NCID0EC1AK" xlink:type="simple">48.845, 11.801</named-content></named-content>, 376 m, Malaise trap, 3.viii.2017, leg. D. Doczkal, J. Voith, <named-content xmlns:xlink="http://www.w3.org/1999/xlink" content-type="dwc:institutional_code" xlink:title="Zoologische Staatssammlung München" xlink:href="http://grbio.org/institution/zoologische-staatssammlung" xlink:type="simple">ZSM</named-content>-HYM-33157-F07; Lkr. Kelheim Siegenburg, Bombodrom, <named-content xmlns:xlink="http://www.w3.org/1999/xlink" content-type="dwc:verbatimCoordinates" xlink:type="simple"><named-content content-type="geo-json" specific-use="{&#34;type&#34;:&#34;Point&#34;,&#34;coordinates&#34;:[11.791000,48.755000]}" id="NCID0EO1AK" xlink:type="simple">48.755, 11.791</named-content></named-content>, 411 m, Malaise trap, 8.ix.2017, leg. D. Doczkal, J. Voith, <named-content xmlns:xlink="http://www.w3.org/1999/xlink" content-type="dwc:institutional_code" xlink:title="Zoologische Staatssammlung München" xlink:href="http://grbio.org/institution/zoologische-staatssammlung" xlink:type="simple">ZSM</named-content>-HYM-33168-H09; Lohr am Main, Beilstein, Weinberg Waldrand, <named-content xmlns:xlink="http://www.w3.org/1999/xlink" content-type="dwc:verbatimCoordinates" xlink:type="simple"><named-content content-type="geo-json" specific-use="{&#34;type&#34;:&#34;Point&#34;,&#34;coordinates&#34;:[9.563000,50.003000]}" id="NCID0E11AK" xlink:type="simple">50.003, 9.563</named-content></named-content>, 195 m, Malaise trap, 14.vii.2018, leg. D. Doczkal, <named-content xmlns:xlink="http://www.w3.org/1999/xlink" content-type="dwc:institutional_code" xlink:title="Zoologische Staatssammlung München" xlink:href="http://grbio.org/institution/zoologische-staatssammlung" xlink:type="simple">ZSM</named-content>-HYM-33156-A01; 3.vi.2018, leg. D. Doczkal, <named-content xmlns:xlink="http://www.w3.org/1999/xlink" content-type="dwc:institutional_code" xlink:title="Zoologische Staatssammlung München" xlink:href="http://grbio.org/institution/zoologische-staatssammlung" xlink:type="simple">ZSM</named-content>-HYM-33155-E07; Moos, Isarmündung, <italic><tp:taxon-name><tp:taxon-name-part taxon-name-part-type="genus" reg="Molinia">Molinia</tp:taxon-name-part></tp:taxon-name></italic> meadow, <named-content xmlns:xlink="http://www.w3.org/1999/xlink" content-type="dwc:verbatimCoordinates" xlink:type="simple"><named-content content-type="geo-json" specific-use="{&#34;type&#34;:&#34;Point&#34;,&#34;coordinates&#34;:[12.950000,48.779000]}" id="NCID0ER2AK" xlink:type="simple">48.779, 12.95</named-content></named-content>, 313 m, Malaise trap, 30.vi.2021, leg. GBOL3, R. Albrecht, <named-content xmlns:xlink="http://www.w3.org/1999/xlink" content-type="dwc:institutional_code" xlink:title="Zoologische Staatssammlung München" xlink:href="http://grbio.org/institution/zoologische-staatssammlung" xlink:type="simple">ZSM</named-content>-HYM-42391-E06; Moos, Isarmündung, Stromtalwiese, <named-content xmlns:xlink="http://www.w3.org/1999/xlink" content-type="dwc:verbatimCoordinates" xlink:type="simple"><named-content content-type="geo-json" specific-use="{&#34;type&#34;:&#34;Point&#34;,&#34;coordinates&#34;:[12.994000,48.777000]}" id="NCID0E42AK" xlink:type="simple">48.777, 12.994</named-content></named-content>, 310 m, Malaise trap, 13.vii.2021, leg. GBOL3, R. Albrecht, <named-content xmlns:xlink="http://www.w3.org/1999/xlink" content-type="dwc:institutional_code" xlink:title="Zoologische Staatssammlung München" xlink:href="http://grbio.org/institution/zoologische-staatssammlung" xlink:type="simple">ZSM</named-content>-HYM-42395-E03; München, NSG Allacher Lohe, <named-content xmlns:xlink="http://www.w3.org/1999/xlink" content-type="dwc:verbatimCoordinates" xlink:type="simple"><named-content content-type="geo-json" specific-use="{&#34;type&#34;:&#34;Point&#34;,&#34;coordinates&#34;:[11.475000,48.199000]}" id="NCID0EJ3AK" xlink:type="simple">48.199, 11.475</named-content></named-content>, 502 m, Malaise trap, 19.viii.2021, leg. GBOL3, R. Albrecht, <named-content xmlns:xlink="http://www.w3.org/1999/xlink" content-type="dwc:institutional_code" xlink:title="Zoologische Staatssammlung München" xlink:href="http://grbio.org/institution/zoologische-staatssammlung" xlink:type="simple">ZSM</named-content>-HYM-42326-F04; 23.vi.2021, leg. GBOL3, R. Albrecht, <named-content xmlns:xlink="http://www.w3.org/1999/xlink" content-type="dwc:institutional_code" xlink:title="Zoologische Staatssammlung München" xlink:href="http://grbio.org/institution/zoologische-staatssammlung" xlink:type="simple">ZSM</named-content>-HYM-42326-B01; Berchtesgaden National Park, Königssee, Rinnkendlsteig, <named-content xmlns:xlink="http://www.w3.org/1999/xlink" content-type="dwc:verbatimCoordinates" xlink:type="simple"><named-content content-type="geo-json" specific-use="{&#34;type&#34;:&#34;Point&#34;,&#34;coordinates&#34;:[12.964000,47.551000]}" id="NCID0EZ3AK" xlink:type="simple">47.551, 12.964</named-content></named-content>, 695 m, Malaise trap, 9.viii.2017, leg. D. Doczkal, J. Voith, <named-content xmlns:xlink="http://www.w3.org/1999/xlink" content-type="dwc:institutional_code" xlink:title="Zoologische Staatssammlung München" xlink:href="http://grbio.org/institution/zoologische-staatssammlung" xlink:type="simple">ZSM</named-content>-HYM-33162-B05; Berchtesgaden National Park, Wald west of St.Bartholomä, <named-content xmlns:xlink="http://www.w3.org/1999/xlink" content-type="dwc:verbatimCoordinates" xlink:type="simple"><named-content content-type="geo-json" specific-use="{&#34;type&#34;:&#34;Point&#34;,&#34;coordinates&#34;:[12.965000,47.547000]}" id="NCID0EF4AK" xlink:type="simple">47.547, 12.965</named-content></named-content>, 620 m, Malaise trap, 28.vi.2017, leg. D. Doczkal, J. Voith, <named-content xmlns:xlink="http://www.w3.org/1999/xlink" content-type="dwc:institutional_code" xlink:title="Zoologische Staatssammlung München" xlink:href="http://grbio.org/institution/zoologische-staatssammlung" xlink:type="simple">ZSM</named-content>-HYM-33156-D11; <named-content xmlns:xlink="http://www.w3.org/1999/xlink" content-type="dwc:institutional_code" xlink:title="Zoologische Staatssammlung München" xlink:href="http://grbio.org/institution/zoologische-staatssammlung" xlink:type="simple">ZSM</named-content>-HYM-33156-D12; <named-content xmlns:xlink="http://www.w3.org/1999/xlink" content-type="dwc:institutional_code" xlink:title="Zoologische Staatssammlung München" xlink:href="http://grbio.org/institution/zoologische-staatssammlung" xlink:type="simple">ZSM</named-content>-HYM-33156-E01; <named-content xmlns:xlink="http://www.w3.org/1999/xlink" content-type="dwc:institutional_code" xlink:title="Zoologische Staatssammlung München" xlink:href="http://grbio.org/institution/zoologische-staatssammlung" xlink:type="simple">ZSM</named-content>-HYM-33156-E02; Rhön Fladungen, NSG Schwarzes Moor, Kermi-Hochmoor, <named-content xmlns:xlink="http://www.w3.org/1999/xlink" content-type="dwc:verbatimCoordinates" xlink:type="simple"><named-content content-type="geo-json" specific-use="{&#34;type&#34;:&#34;Point&#34;,&#34;coordinates&#34;:[10.069000,50.512000]}" id="NCID0E44AK" xlink:type="simple">50.512, 10.069</named-content></named-content>, 780 m, Malaise trap, 9.viii.2017, leg. D. Doczkal, <named-content xmlns:xlink="http://www.w3.org/1999/xlink" content-type="dwc:institutional_code" xlink:title="Zoologische Staatssammlung München" xlink:href="http://grbio.org/institution/zoologische-staatssammlung" xlink:type="simple">ZSM</named-content>-HYM-33165-A02; Rhön Hausen, Kleines Moor, <named-content xmlns:xlink="http://www.w3.org/1999/xlink" content-type="dwc:verbatimCoordinates" xlink:type="simple"><named-content content-type="geo-json" specific-use="{&#34;type&#34;:&#34;Point&#34;,&#34;coordinates&#34;:[10.039000,50.487000]}" id="NCID0EJ5AK" xlink:type="simple">50.487, 10.039</named-content></named-content>, 890 m, Malaise trap, 25.vii.2018, leg. D. Doczkal, <named-content xmlns:xlink="http://www.w3.org/1999/xlink" content-type="dwc:institutional_code" xlink:title="Zoologische Staatssammlung München" xlink:href="http://grbio.org/institution/zoologische-staatssammlung" xlink:type="simple">ZSM</named-content>-HYM-33165-F06; Sankt Wolfgang, Wald, <named-content xmlns:xlink="http://www.w3.org/1999/xlink" content-type="dwc:verbatimCoordinates" xlink:type="simple"><named-content content-type="geo-json" specific-use="{&#34;type&#34;:&#34;Point&#34;,&#34;coordinates&#34;:[13.146000,48.466000]}" id="NCID0EV5AK" xlink:type="simple">48.466, 13.146</named-content></named-content>, 474 m, Malaise trap, 13.vii.2019, leg. J. Müller, <named-content xmlns:xlink="http://www.w3.org/1999/xlink" content-type="dwc:institutional_code" xlink:title="Zoologische Staatssammlung München" xlink:href="http://grbio.org/institution/zoologische-staatssammlung" xlink:type="simple">ZSM</named-content>-HYM-42384-A03; Schärding, <named-content xmlns:xlink="http://www.w3.org/1999/xlink" content-type="dwc:verbatimCoordinates" xlink:type="simple"><named-content content-type="geo-json" specific-use="{&#34;type&#34;:&#34;Point&#34;,&#34;coordinates&#34;:[13.410000,48.436000]}" id="NCID0EB6AK" xlink:type="simple">48.436, 13.41</named-content></named-content>, 304 m, Malaise trap, 13.vii.2019, leg. J. Müller, <named-content xmlns:xlink="http://www.w3.org/1999/xlink" content-type="dwc:institutional_code" xlink:title="Zoologische Staatssammlung München" xlink:href="http://grbio.org/institution/zoologische-staatssammlung" xlink:type="simple">ZSM</named-content>-HYM-42325-D06; <named-content xmlns:xlink="http://www.w3.org/1999/xlink" content-type="dwc:institutional_code" xlink:title="Zoologische Staatssammlung München" xlink:href="http://grbio.org/institution/zoologische-staatssammlung" xlink:type="simple">ZSM</named-content>-HYM-42325-D07; <named-content xmlns:xlink="http://www.w3.org/1999/xlink" content-type="dwc:institutional_code" xlink:title="Zoologische Staatssammlung München" xlink:href="http://grbio.org/institution/zoologische-staatssammlung" xlink:type="simple">ZSM</named-content>-HYM-42375-E09; Selb, Schönwald, <named-content xmlns:xlink="http://www.w3.org/1999/xlink" content-type="dwc:verbatimCoordinates" xlink:type="simple"><named-content content-type="geo-json" specific-use="{&#34;type&#34;:&#34;Point&#34;,&#34;coordinates&#34;:[12.100000,50.187000]}" id="NCID0EV6AK" xlink:type="simple">50.187, 12.1</named-content></named-content>, 675 m, Malaise trap, 14.vii.2019, leg. J. Müller, <named-content xmlns:xlink="http://www.w3.org/1999/xlink" content-type="dwc:institutional_code" xlink:title="Zoologische Staatssammlung München" xlink:href="http://grbio.org/institution/zoologische-staatssammlung" xlink:type="simple">ZSM</named-content>-HYM-42381-F04; Siegenburg, Bombodrom, <named-content xmlns:xlink="http://www.w3.org/1999/xlink" content-type="dwc:verbatimCoordinates" xlink:type="simple"><named-content content-type="geo-json" specific-use="{&#34;type&#34;:&#34;Point&#34;,&#34;coordinates&#34;:[11.791000,48.755000]}" id="NCID0EBABK" xlink:type="simple">48.755, 11.791</named-content></named-content>, 411 m, Malaise trap, 13.vii.2017, leg. D. Doczkal, J. Voith, <named-content xmlns:xlink="http://www.w3.org/1999/xlink" content-type="dwc:institutional_code" xlink:title="Zoologische Staatssammlung München" xlink:href="http://grbio.org/institution/zoologische-staatssammlung" xlink:type="simple">ZSM</named-content>-HYM-42324-D04; 23.viii.2017, leg. D. Doczkal, J. Voith, <named-content xmlns:xlink="http://www.w3.org/1999/xlink" content-type="dwc:institutional_code" xlink:title="Zoologische Staatssammlung München" xlink:href="http://grbio.org/institution/zoologische-staatssammlung" xlink:type="simple">ZSM</named-content>-HYM-42324-G09; 29.vi.2017, leg. D. Doczkal, J. Voith, <named-content xmlns:xlink="http://www.w3.org/1999/xlink" content-type="dwc:institutional_code" xlink:title="Zoologische Staatssammlung München" xlink:href="http://grbio.org/institution/zoologische-staatssammlung" xlink:type="simple">ZSM</named-content>-HYM-42324-E12; Thiersheim, Karlmühle, <named-content xmlns:xlink="http://www.w3.org/1999/xlink" content-type="dwc:verbatimCoordinates" xlink:type="simple"><named-content content-type="geo-json" specific-use="{&#34;type&#34;:&#34;Point&#34;,&#34;coordinates&#34;:[12.152000,50.075000]}" id="NCID0EVABK" xlink:type="simple">50.075, 12.152</named-content></named-content>, 517 m, Malaise trap, 15.vii.2019, leg. J. Müller, <named-content xmlns:xlink="http://www.w3.org/1999/xlink" content-type="dwc:institutional_code" xlink:title="Zoologische Staatssammlung München" xlink:href="http://grbio.org/institution/zoologische-staatssammlung" xlink:type="simple">ZSM</named-content>-HYM-42381-A02; <named-content xmlns:xlink="http://www.w3.org/1999/xlink" content-type="dwc:institutional_code" xlink:title="Zoologische Staatssammlung München" xlink:href="http://grbio.org/institution/zoologische-staatssammlung" xlink:type="simple">ZSM</named-content>-HYM-42381-A05; Volkach, Kolitzheim, <named-content xmlns:xlink="http://www.w3.org/1999/xlink" content-type="dwc:verbatimCoordinates" xlink:type="simple"><named-content content-type="geo-json" specific-use="{&#34;type&#34;:&#34;Point&#34;,&#34;coordinates&#34;:[10.234000,49.922000]}" id="NCID0EFBBK" xlink:type="simple">49.922, 10.234</named-content></named-content>, 229 m, Malaise trap, 16.vii.2019, leg. J. Müller, <named-content xmlns:xlink="http://www.w3.org/1999/xlink" content-type="dwc:institutional_code" xlink:title="Zoologische Staatssammlung München" xlink:href="http://grbio.org/institution/zoologische-staatssammlung" xlink:type="simple">ZSM</named-content>-HYM-42378-D02; Wimmelbach, close to Untere Mark, pond edge, <named-content xmlns:xlink="http://www.w3.org/1999/xlink" content-type="dwc:verbatimCoordinates" xlink:type="simple"><named-content content-type="geo-json" specific-use="{&#34;type&#34;:&#34;Point&#34;,&#34;coordinates&#34;:[10.994000,49.710000]}" id="NCID0ERBBK" xlink:type="simple">49.71, 10.994</named-content></named-content>, 290 m, Malaise trap, 12.vii.2019, leg. J. Müller, <named-content xmlns:xlink="http://www.w3.org/1999/xlink" content-type="dwc:institutional_code" xlink:title="Zoologische Staatssammlung München" xlink:href="http://grbio.org/institution/zoologische-staatssammlung" xlink:type="simple">ZSM</named-content>-HYM-42381-C10; München, Obermenzing, Premises of Zoologische Staatssammlung, <named-content xmlns:xlink="http://www.w3.org/1999/xlink" content-type="dwc:verbatimCoordinates" xlink:type="simple"><named-content content-type="geo-json" specific-use="{&#34;type&#34;:&#34;Point&#34;,&#34;coordinates&#34;:[11.484900,48.164800]}" id="NCID0E4BBK" xlink:type="simple">48.1648, 11.4849</named-content></named-content>, 519 m, Malaise trap, 31.vii.2017, leg. Axel Hausman, BIOUG42788-F01; <bold>Serbia</bold>: Southwestern Serbia, 2.3 km SE of Nova Varoš, along Creek, <named-content xmlns:xlink="http://www.w3.org/1999/xlink" content-type="dwc:verbatimCoordinates" xlink:type="simple"><named-content content-type="geo-json" specific-use="{&#34;type&#34;:&#34;Point&#34;,&#34;coordinates&#34;:[19.853000,43.443000]}" id="NCID0EHCBK" xlink:type="simple">43.443, 19.853</named-content></named-content>, 1014 m, 14.vi.2009, leg. J. Skevington, CNCH1019; <bold>Spain</bold>: Can Liro; Barcelona, Catalonia, ex. <italic><tp:taxon-name><tp:taxon-name-part taxon-name-part-type="genus" reg="Vanessa">Vanessa</tp:taxon-name-part><tp:taxon-name-part taxon-name-part-type="species" reg="atalanta">atalanta</tp:taxon-name-part></tp:taxon-name></italic>, 12.v.2006, leg. C. Stefanescu, WAM 0444; Catalonia, El Puig, ex. <italic><tp:taxon-name><tp:taxon-name-part taxon-name-part-type="genus" reg="Vanessa">Vanessa</tp:taxon-name-part><tp:taxon-name-part taxon-name-part-type="species" reg="cardui">cardui</tp:taxon-name-part></tp:taxon-name></italic> on <italic><tp:taxon-name><tp:taxon-name-part taxon-name-part-type="genus" reg="Echium">Echium</tp:taxon-name-part></tp:taxon-name></italic> sp., 15.vi.2016, leg. C. Stefanescu, MRS_JFT0714; <bold>United Kingdom</bold>: England, Beetham, Cumbria, ex. <italic><tp:taxon-name><tp:taxon-name-part taxon-name-part-type="genus" reg="Anthophila">Anthophila</tp:taxon-name-part><tp:taxon-name-part taxon-name-part-type="species" reg="fabriciana">fabriciana</tp:taxon-name-part></tp:taxon-name></italic>, 15.viii.2013, leg. M. R. Shaw, MRS_JFT0342.</p></tp:treatment-sec><tp:treatment-sec sec-type="distribution" id="SECID0EYDBK"><title>Geographical distribution.</title><p><abbrev xmlns:xlink="http://www.w3.org/1999/xlink" xlink:title="Palaearctic" id="ABBRID0E5DBK" xlink:type="simple">PAL</abbrev>.</p><p><abbrev xmlns:xlink="http://www.w3.org/1999/xlink" xlink:title="Palaearctic" id="ABBRID0EEEBK" xlink:type="simple">PAL</abbrev>- Austria*, Belgium, France, Germany*, Greece, Serbia*, Spain*, United Kingdom.</p></tp:treatment-sec><tp:treatment-sec sec-type="Molecular data" id="SECID0EIEBK"><title>Molecular data.</title><p>BIN: <ext-link xmlns:xlink="http://www.w3.org/1999/xlink" xlink:href="http://boldsystems.org/index.php/Public_BarcodeCluster?clusteruri=BOLD:ABY6385" ext-link-type="uri" xlink:type="simple">BOLD:ABY6385</ext-link>.</p></tp:treatment-sec><tp:treatment-sec sec-type="host" id="SECID0ETEBK"><title>Host information.</title><p><tp:taxon-name><tp:taxon-name-part taxon-name-part-type="family">Choerutidae</tp:taxon-name-part></tp:taxon-name>: type reared from <italic><tp:taxon-name><tp:taxon-name-part taxon-name-part-type="genus" reg="Anthophila">Anthophila</tp:taxon-name-part><tp:taxon-name-part taxon-name-part-type="species" reg="fabriciana">fabriciana</tp:taxon-name-part></tp:taxon-name></italic> (Linnaeus, 1767); also <italic><tp:taxon-name><tp:taxon-name-part taxon-name-part-type="genus" reg="Prochoreutis">Prochoreutis</tp:taxon-name-part><tp:taxon-name-part taxon-name-part-type="species" reg="myllerana">myllerana</tp:taxon-name-part></tp:taxon-name></italic> (Fabricius, 1794); <tp:taxon-name><tp:taxon-name-part taxon-name-part-type="family">Nymphalidae</tp:taxon-name-part></tp:taxon-name>: <italic><tp:taxon-name><tp:taxon-name-part taxon-name-part-type="genus" reg="Aglais">Aglais</tp:taxon-name-part><tp:taxon-name-part taxon-name-part-type="species" reg="urticae">urticae</tp:taxon-name-part></tp:taxon-name></italic> (Linnaeus, 1758), <italic><tp:taxon-name><tp:taxon-name-part taxon-name-part-type="genus" reg="Vanessa">Vanessa</tp:taxon-name-part><tp:taxon-name-part taxon-name-part-type="species" reg="atalanta">atalanta</tp:taxon-name-part></tp:taxon-name></italic> (Linnaeus, 1758); <italic><tp:taxon-name><tp:taxon-name-part taxon-name-part-type="genus" reg="Vanessa">Vanessa</tp:taxon-name-part><tp:taxon-name-part taxon-name-part-type="species" reg="cardui">cardui</tp:taxon-name-part></tp:taxon-name></italic>* (Linnaeus, 1758); <tp:taxon-name><tp:taxon-name-part taxon-name-part-type="family">Pyralidae</tp:taxon-name-part></tp:taxon-name>: <italic><tp:taxon-name><tp:taxon-name-part taxon-name-part-type="genus" reg="Patania">Patania</tp:taxon-name-part><tp:taxon-name-part taxon-name-part-type="species" reg="ruralis">ruralis</tp:taxon-name-part></tp:taxon-name></italic> (Scopoli, 1763).</p></tp:treatment-sec><tp:treatment-sec sec-type="notes" id="SECID0EKHBK"><title>Notes.</title><p>German specimens were identified by comparing with the information in the original description (<xref ref-type="bibr" rid="B94">Shaw 2004</xref>) as well as specimens deposited in the <named-content xmlns:xlink="http://www.w3.org/1999/xlink" content-type="dwc:institutional_code" xlink:title="Canadian National Collection of Insects and Arachnids" xlink:href="http://grbio.org/institution/canadian-national-collection-insects-arachnids-and-nematodes" xlink:type="simple">CNC</named-content>. Our sequences from German specimens are a 100% match for barcode sequences of several reared specimens: two specimens identified as <italic><tp:taxon-name><tp:taxon-name-part taxon-name-part-type="genus" reg="Microgaster">M.</tp:taxon-name-part><tp:taxon-name-part taxon-name-part-type="species" reg="nixalebion">nixalebion</tp:taxon-name-part></tp:taxon-name></italic>, one reared from <italic><tp:taxon-name><tp:taxon-name-part taxon-name-part-type="genus" reg="Patania">Patania</tp:taxon-name-part><tp:taxon-name-part taxon-name-part-type="species" reg="ruralis">ruralis</tp:taxon-name-part></tp:taxon-name></italic> (MRS_JFT0934), one from <italic><tp:taxon-name><tp:taxon-name-part taxon-name-part-type="genus" reg="Vanessa">Vanessa</tp:taxon-name-part><tp:taxon-name-part taxon-name-part-type="species" reg="atalanta">atalanta</tp:taxon-name-part></tp:taxon-name></italic> (WAM 0444=MRS_JFT 0029). There are two more reared specimens in this barcoding cluster, both males and initially determined only to genus, one from <italic><tp:taxon-name><tp:taxon-name-part taxon-name-part-type="genus" reg="Vanessa">Vanessa</tp:taxon-name-part><tp:taxon-name-part taxon-name-part-type="species" reg="cardui">cardui</tp:taxon-name-part></tp:taxon-name></italic> (Linnaeus, 1758) (MRS_JFT0714) and one from <italic><tp:taxon-name><tp:taxon-name-part taxon-name-part-type="genus" reg="Anthophila">Anthophila</tp:taxon-name-part><tp:taxon-name-part taxon-name-part-type="species" reg="fabriciana">fabriciana</tp:taxon-name-part></tp:taxon-name></italic>, the host of the holotype (MRS_JFT0342). A single specimen in this barcoding cluster differs by several mutations from the other sequences; until more specimens for morphological study are available we keep it as <italic><tp:taxon-name><tp:taxon-name-part taxon-name-part-type="genus" reg="Microgaster">Microgaster</tp:taxon-name-part></tp:taxon-name></italic> sp. (<named-content xmlns:xlink="http://www.w3.org/1999/xlink" content-type="dwc:institutional_code" xlink:title="Zoologische Staatssammlung München" xlink:href="http://grbio.org/institution/zoologische-staatssammlung" xlink:type="simple">ZSM</named-content>-HYM-42325-G10) (see Fig. <xref ref-type="fig" rid="F34">34</xref>). This species is illustrated in Fig. <xref ref-type="fig" rid="F35">35</xref>.</p><fig id="F34" position="float" orientation="portrait"><object-id xmlns:xlink="http://www.w3.org/1999/xlink" content-type="doi" xlink:type="simple">10.3897/zookeys.1188.112516.figure34</object-id><object-id xmlns:xlink="http://www.w3.org/1999/xlink" content-type="arpha" xlink:type="simple">7B1508DF-38FD-5D5B-8210-1BD46933B38D</object-id><label>Figure 34.</label><caption><p>TCS haplotype network of BIN <ext-link xmlns:xlink="http://www.w3.org/1999/xlink" xlink:href="http://boldsystems.org/index.php/Public_BarcodeCluster?clusteruri=BOLD:ABY6385" ext-link-type="uri" xlink:type="simple">BOLD:ABY6385</ext-link>, sequence length for analysis: 392 bp to accommodate MRS_JFT0342=MARKB109-21 ex. <italic><tp:taxon-name><tp:taxon-name-part taxon-name-part-type="genus" reg="Anthophila">Anthophila</tp:taxon-name-part><tp:taxon-name-part taxon-name-part-type="species" reg="fabriciana">fabriciana</tp:taxon-name-part></tp:taxon-name></italic> from the United Kingdom. The haplotypes morphologically identified as <italic><tp:taxon-name><tp:taxon-name-part taxon-name-part-type="genus" reg="Microgaster">Microgaster</tp:taxon-name-part><tp:taxon-name-part taxon-name-part-type="species" reg="nixalebion">nixalebion</tp:taxon-name-part></tp:taxon-name></italic> as part of this project are marked by a grey background. Each hatch mark in the network represents a single mutational change; small black dots at nodes indicate missing haplotypes. The diameter of the circles is proportional to the number of haplotypes sampled (see legend). The aligned sequences and traits can be reviewed in Suppl. materials <xref ref-type="supplementary-material" rid="S10">10</xref>, <xref ref-type="supplementary-material" rid="S11">11</xref>.</p></caption><graphic xmlns:xlink="http://www.w3.org/1999/xlink" xlink:href="zookeys-1188-305_article-112516__-g034.jpg" position="float" orientation="portrait" xlink:type="simple" id="oo_965645.jpg"><uri content-type="original_file" xlink:type="simple">https://binary.pensoft.net/fig/965645</uri></graphic></fig><fig id="F35" position="float" orientation="portrait"><object-id xmlns:xlink="http://www.w3.org/1999/xlink" content-type="doi" xlink:type="simple">10.3897/zookeys.1188.112516.figure35</object-id><object-id xmlns:xlink="http://www.w3.org/1999/xlink" content-type="arpha" xlink:type="simple">3B04F185-8BF9-53C4-9C7C-89BA2B3557BE</object-id><label>Figure 35.</label><caption><p><italic><tp:taxon-name><tp:taxon-name-part taxon-name-part-type="genus" reg="Microgaster">Microgaster</tp:taxon-name-part><tp:taxon-name-part taxon-name-part-type="species" reg="nixalebion">nixalebion</tp:taxon-name-part></tp:taxon-name></italic> Shaw, 2004, female (<named-content xmlns:xlink="http://www.w3.org/1999/xlink" content-type="dwc:institutional_code" xlink:title="Zoologische Staatssammlung München" xlink:href="http://grbio.org/institution/zoologische-staatssammlung" xlink:type="simple">ZSM</named-content>-HYM-42380-A06) <bold>A</bold> lateral and <bold>B</bold> dorsal views. Length of the specimen: 4.25 mm.</p></caption><graphic xmlns:xlink="http://www.w3.org/1999/xlink" xlink:href="zookeys-1188-305_article-112516__-g035.jpg" position="float" orientation="portrait" xlink:type="simple" id="oo_965646.jpg"><uri content-type="original_file" xlink:type="simple">https://binary.pensoft.net/fig/965646</uri></graphic></fig></tp:treatment-sec><tp:treatment-sec><!--Section generated to contain objects referenced in tp:taxon-treatment.--><supplementary-material xmlns:xlink="http://www.w3.org/1999/xlink" id="S10" position="float" orientation="portrait" xlink:type="simple"><object-id content-type="doi" xlink:type="simple">10.3897/zookeys.1188.112516.suppl10</object-id><object-id content-type="arpha" xlink:type="simple">9AA2FE21-B045-5E1C-B3CA-D5D68BE19D09</object-id><label>Supplementary material 10</label><caption><p><ext-link xlink:href="http://boldsystems.org/index.php/Public_BarcodeCluster?clusteruri=BOLD:ABY6385" ext-link-type="uri" xlink:type="simple">BOLD:ABY6385</ext-link> sequences</p></caption><statement content-type="dataType"><label>Data type</label><p>nexus</p></statement><statement content-type="notes"><label>Explanation note</label><p>Sequences in <ext-link xlink:href="http://boldsystems.org/index.php/Public_BarcodeCluster?clusteruri=BOLD:ABY6385" ext-link-type="uri" xlink:type="simple">BOLD:ABY6385</ext-link> used for haplotype network in Fig. <xref ref-type="fig" rid="F34">34</xref> for <italic><tp:taxon-name><tp:taxon-name-part taxon-name-part-type="genus" reg="Microgaster">Microgaster</tp:taxon-name-part><tp:taxon-name-part taxon-name-part-type="species" reg="nixalebion">nixalebion</tp:taxon-name-part></tp:taxon-name></italic>.</p></statement><media xlink:href="zookeys-1188-305_article-112516__-s010.nexus" mimetype="unknown" mime-subtype="unknown" position="float" orientation="portrait" xlink:type="simple" id="oo_965674.nexus"><uri content-type="original_file" xlink:type="simple">https://binary.pensoft.net/file/965674</uri></media><permissions><license xlink:type="simple"><license-p>This dataset is made available under the Open Database License (http://opendatacommons.org/licenses/odbl/1.0/). The Open Database License (ODbL) is a license agreement intended to allow users to freely share, modify, and use this Dataset while maintaining this same freedom for others, provided that the original source and author(s) are credited.</license-p></license></permissions><attrib specific-use="authors">Author: Amelie Höcherl</attrib></supplementary-material><supplementary-material xmlns:xlink="http://www.w3.org/1999/xlink" id="S11" position="float" orientation="portrait" xlink:type="simple"><object-id content-type="doi" xlink:type="simple">10.3897/zookeys.1188.112516.suppl11</object-id><object-id content-type="arpha" xlink:type="simple">7BB4080D-E685-5388-90D6-B0919D34F992</object-id><label>Supplementary material 11</label><caption><p><ext-link xlink:href="http://boldsystems.org/index.php/Public_BarcodeCluster?clusteruri=BOLD:ABY6385" ext-link-type="uri" xlink:type="simple">BOLD:ABY6385</ext-link> traits</p></caption><statement content-type="dataType"><label>Data type</label><p>txt</p></statement><statement content-type="notes"><label>Explanation note</label><p>Traits (hosts) for BIN <ext-link xlink:href="http://boldsystems.org/index.php/Public_BarcodeCluster?clusteruri=BOLD:ABY6385" ext-link-type="uri" xlink:type="simple">BOLD:ABY6385</ext-link> used for haplotype network in Fig. <xref ref-type="fig" rid="F34">34</xref> for <italic><tp:taxon-name><tp:taxon-name-part taxon-name-part-type="genus" reg="Microgaster">Microgaster</tp:taxon-name-part><tp:taxon-name-part taxon-name-part-type="species" reg="nixalebion">nixalebion</tp:taxon-name-part></tp:taxon-name></italic>.</p></statement><media xlink:href="zookeys-1188-305_article-112516__-s011.txt" mimetype="text" mime-subtype="plain" position="float" orientation="portrait" xlink:type="simple" id="oo_965675.txt"><uri content-type="original_file" xlink:type="simple">https://binary.pensoft.net/file/965675</uri></media><permissions><license xlink:type="simple"><license-p>This dataset is made available under the Open Database License (http://opendatacommons.org/licenses/odbl/1.0/). The Open Database License (ODbL) is a license agreement intended to allow users to freely share, modify, and use this Dataset while maintaining this same freedom for others, provided that the original source and author(s) are credited.</license-p></license></permissions><attrib specific-use="authors">Author: Amelie Höcherl</attrib></supplementary-material></tp:treatment-sec><ref-list><ref id="B94"><mixed-citation xmlns:xlink="http://www.w3.org/1999/xlink" xlink:type="simple"><person-group><name name-style="western"><surname>Shaw</surname><given-names>MR</given-names></name></person-group> (<year>2004</year>) <article-title><italic><tp:taxon-name><tp:taxon-name-part taxon-name-part-type="genus">Microgaster</tp:taxon-name-part><tp:taxon-name-part taxon-name-part-type="species">alebion</tp:taxon-name-part></tp:taxon-name></italic> Nixon and its “var A”: Description of a new species and biological notes (<tp:taxon-name><tp:taxon-name-part taxon-name-part-type="order">Hymenoptera</tp:taxon-name-part></tp:taxon-name>: <tp:taxon-name><tp:taxon-name-part taxon-name-part-type="family">Braconidae</tp:taxon-name-part></tp:taxon-name>, <tp:taxon-name><tp:taxon-name-part taxon-name-part-type="subfamily">Microgastrinae</tp:taxon-name-part></tp:taxon-name>).</article-title><source>Entomologist’s Gazette</source><volume>55</volume>: <fpage>217</fpage>–<lpage>224</lpage>.</mixed-citation></ref></ref-list></tp:taxon-treatment>
