# Supplementary material for: ﻿Scratching the tip of the iceberg: integrative taxonomy reveals 30 new species records of Microgastrinae (Braconidae) parasitoid wasps for Germany, including new Holarctic distributions
Source: Zookeys. 2024 Jan 11;1188:305–86. doi: 10.3897/zookeys.1188.112516 (PMC10797786; doi:10.3897/zookeys.1188.112516)
Supplement: XML Treatment for Microgaster raschkiellae [file zookeys.1188.112516-treatment24.xml]

<!DOCTYPE tp:taxon-treatment
  PUBLIC "-//TaxonX//DTD Taxonomic Treatment Publishing DTD v0 20100105//EN" "tax-treatment-NSO.dtd">
<tp:taxon-treatment xmlns:tp="http://www.plazi.org/taxpub"><tp:treatment-meta><kwd-group><label>Taxon classification</label><kwd>
                <named-content content-type="kingdom">Animalia</named-content>
              </kwd><kwd>
                <named-content content-type="order">Hymenoptera</named-content>
              </kwd><kwd>
                <named-content content-type="family">Braconidae</named-content>
              </kwd></kwd-group><mixed-citation publication-type="journal"><person-group><name><surname>Höcherl</surname><given-names>Amelie</given-names></name><name><surname>Shaw</surname><given-names>Mark R.</given-names></name><name><surname>Boudreault</surname><given-names>Caroline</given-names></name><name><surname>Rabl</surname><given-names>Dominik</given-names></name><name><surname>Haszprunar</surname><given-names>Gerhard</given-names></name><name><surname>Raupach</surname><given-names>Michael J.</given-names></name><name><surname>Schmidt</surname><given-names>Stefan</given-names></name><name><surname>Baranov</surname><given-names>Viktor</given-names></name><name><surname>Fernández-Triana</surname><given-names>José</given-names></name></person-group><article-title>﻿Scratching the tip of the iceberg: integrative taxonomy reveals 30 new species records of <tp:taxon-name><tp:taxon-name-part taxon-name-part-type="subfamily">Microgastrinae</tp:taxon-name-part></tp:taxon-name> (<tp:taxon-name><tp:taxon-name-part taxon-name-part-type="family">Braconidae</tp:taxon-name-part></tp:taxon-name>) parasitoid wasps for Germany, including new Holarctic distributions</article-title><source>Zookeys</source><day>11</day><month>01</month><year>2024</year><volume>1188</volume><fpage>305</fpage><lpage>386</lpage><pub-id pub-id-type="doi">10.3897/zookeys.1188.112516</pub-id></mixed-citation></tp:treatment-meta><tp:nomenclature><label>﻿</label><tp:taxon-name>
              <object-id xmlns:xlink="http://www.w3.org/1999/xlink" content-type="arpha" xlink:type="simple">D6E312AE-CF73-5283-8BCE-B29211AA76ED</object-id>
              <tp:taxon-name-part taxon-name-part-type="genus" reg="Microgaster">Microgaster</tp:taxon-name-part>
              <tp:taxon-name-part taxon-name-part-type="species" reg="raschkiellae">raschkiellae</tp:taxon-name-part>
            </tp:taxon-name><tp:taxon-authority>Shaw, 2012</tp:taxon-authority></tp:nomenclature><tp:treatment-sec sec-type="material" id="SECID0EWNBK"><title>Material examined.</title><p><bold>Germany</bold>: Bavaria: Rhön Hausen, Eisgraben, basalt block heap at forest edge, <named-content xmlns:xlink="http://www.w3.org/1999/xlink" content-type="dwc:verbatimCoordinates" xlink:type="simple"><named-content content-type="geo-json" specific-use="{&#34;type&#34;:&#34;Point&#34;,&#34;coordinates&#34;:[10.090000,50.503000]}" id="NCID0EBOBK" xlink:type="simple">50.503, 10.09</named-content></named-content>, 735 m, Malaise trap, 23.vii.2018, leg. D. Doczkal, <named-content xmlns:xlink="http://www.w3.org/1999/xlink" content-type="dwc:institutional_code" xlink:title="Zoologische Staatssammlung München" xlink:href="http://grbio.org/institution/zoologische-staatssammlung" xlink:type="simple">ZSM</named-content>-HYM-33166-C08; Rhön Hausen, Kleines Moor, <named-content xmlns:xlink="http://www.w3.org/1999/xlink" content-type="dwc:verbatimCoordinates" xlink:type="simple"><named-content content-type="geo-json" specific-use="{&#34;type&#34;:&#34;Point&#34;,&#34;coordinates&#34;:[10.039000,50.487000]}" id="NCID0ENOBK" xlink:type="simple">50.487, 10.039</named-content></named-content>, 890 m, Malaise trap, 25.vii.2018, leg. D. Doczkal, <named-content xmlns:xlink="http://www.w3.org/1999/xlink" content-type="dwc:institutional_code" xlink:title="Zoologische Staatssammlung München" xlink:href="http://grbio.org/institution/zoologische-staatssammlung" xlink:type="simple">ZSM</named-content>-HYM-33165-G04; <bold>United Kingdom</bold>: Scotland: Armadale, Skye, ex. <italic><tp:taxon-name><tp:taxon-name-part taxon-name-part-type="genus" reg="Mompha">Mompha</tp:taxon-name-part><tp:taxon-name-part taxon-name-part-type="species" reg="raschkiella">raschkiella</tp:taxon-name-part></tp:taxon-name></italic>, 4.vii.2012, leg. M. R. Shaw, CNCHYM45380.</p></tp:treatment-sec><tp:treatment-sec sec-type="distribution" id="SECID0EDPBK"><title>Geographical distribution.</title><p><abbrev xmlns:xlink="http://www.w3.org/1999/xlink" xlink:title="Nearctic" id="ABBRID0EJPBK" xlink:type="simple">NEA</abbrev>, <abbrev xmlns:xlink="http://www.w3.org/1999/xlink" xlink:title="Palaearctic" id="ABBRID0ENPBK" xlink:type="simple">PAL</abbrev>.</p><p><abbrev xmlns:xlink="http://www.w3.org/1999/xlink" xlink:title="Nearctic" id="ABBRID0ETPBK" xlink:type="simple">NEA</abbrev>: Canada (MB); <abbrev xmlns:xlink="http://www.w3.org/1999/xlink" xlink:title="Palaearctic" id="ABBRID0EXPBK" xlink:type="simple">PAL</abbrev>: Germany*, United Kingdom.</p></tp:treatment-sec><tp:treatment-sec sec-type="Molecular data" id="SECID0E2PBK"><title>Molecular data.</title><p><ext-link xmlns:xlink="http://www.w3.org/1999/xlink" xlink:href="http://boldsystems.org/index.php/Public_BarcodeCluster?clusteruri=BOLD:AAC9130" ext-link-type="uri" xlink:type="simple">BOLD:AAC9130</ext-link>.</p></tp:treatment-sec><tp:treatment-sec sec-type="host" id="SECID0EGQBK"><title>Host information.</title><p><tp:taxon-name><tp:taxon-name-part taxon-name-part-type="family">Momphidae</tp:taxon-name-part></tp:taxon-name>: type reared from <italic><tp:taxon-name><tp:taxon-name-part taxon-name-part-type="genus" reg="Mompha">Mompha</tp:taxon-name-part><tp:taxon-name-part taxon-name-part-type="species" reg="raschkiella">raschkiella</tp:taxon-name-part></tp:taxon-name></italic> (Zeller, 1839).</p></tp:treatment-sec><tp:treatment-sec sec-type="notes" id="SECID0E3QBK"><title>Notes.</title><p>German specimens were identified by comparing to the original description (<xref ref-type="bibr" rid="B97">Shaw 2012a</xref>). BIN <ext-link xmlns:xlink="http://www.w3.org/1999/xlink" xlink:href="http://boldsystems.org/index.php/Public_BarcodeCluster?clusteruri=BOLD:AAC9130" ext-link-type="uri" xlink:type="simple">BOLD:AAC9130</ext-link> probably includes more than one species. This BIN includes two haplotype clusters (Fig. <xref ref-type="fig" rid="F36">36</xref>) separated by seven mutations. Cluster A includes specimens from the United Kingdom identified by the original author of the species and reared from the same host as the holotype (CNCHYM45380=MRS_JFT0192). Our specimens collected from Germany cluster with these authoritatively identified specimens and match the species morphologically with some minor differences. We consider them <italic><tp:taxon-name><tp:taxon-name-part taxon-name-part-type="genus" reg="Microgaster">Microgaster</tp:taxon-name-part><tp:taxon-name-part taxon-name-part-type="species" reg="raschkiellae">raschkiellae</tp:taxon-name-part></tp:taxon-name></italic> and report this species for Germany for the first time. Cluster B likely represents a different species from the Nearctic, but exploring this further is beyond the scope of this project. This species is illustrated in Fig. <xref ref-type="fig" rid="F37">37</xref>.</p><fig id="F36" position="float" orientation="portrait"><object-id xmlns:xlink="http://www.w3.org/1999/xlink" content-type="doi" xlink:type="simple">10.3897/zookeys.1188.112516.figure36</object-id><object-id xmlns:xlink="http://www.w3.org/1999/xlink" content-type="arpha" xlink:type="simple">CC7869E3-CFF3-5C07-8FDF-5BDA76AB9828</object-id><label>Figure 36.</label><caption><p>TCS haplotype network of BIN <ext-link xmlns:xlink="http://www.w3.org/1999/xlink" xlink:href="http://boldsystems.org/index.php/Public_BarcodeCluster?clusteruri=BOLD:AAC9130" ext-link-type="uri" xlink:type="simple">BOLD:AAC9130</ext-link>, the haplotypes morphologically identified as <italic><tp:taxon-name><tp:taxon-name-part taxon-name-part-type="genus" reg="Microgaster">Microgaster</tp:taxon-name-part><tp:taxon-name-part taxon-name-part-type="species" reg="raschkiellae">raschkiellae</tp:taxon-name-part></tp:taxon-name></italic> as part of this project are in cluster A and marked by a grey background. Each hatch mark in the network represents a single mutational change; small black dots at nodes indicate missing haplotypes. The diameter of the circles is proportional to the number of haplotypes sampled (see legend). The aligned sequences and traits can be reviewed in Suppl. materials <xref ref-type="supplementary-material" rid="S12">12</xref>, <xref ref-type="supplementary-material" rid="S13">13</xref>.</p></caption><graphic xmlns:xlink="http://www.w3.org/1999/xlink" xlink:href="zookeys-1188-305_article-112516__-g036.jpg" position="float" orientation="portrait" xlink:type="simple" id="oo_965647.jpg"><uri content-type="original_file" xlink:type="simple">https://binary.pensoft.net/fig/965647</uri></graphic></fig><fig id="F37" position="float" orientation="portrait"><object-id xmlns:xlink="http://www.w3.org/1999/xlink" content-type="doi" xlink:type="simple">10.3897/zookeys.1188.112516.figure37</object-id><object-id xmlns:xlink="http://www.w3.org/1999/xlink" content-type="arpha" xlink:type="simple">869A1D3A-3D01-5C9E-ACD6-B44F726691EC</object-id><label>Figure 37.</label><caption><p><italic><tp:taxon-name><tp:taxon-name-part taxon-name-part-type="genus" reg="Microgaster">Microgaster</tp:taxon-name-part><tp:taxon-name-part taxon-name-part-type="species" reg="raschkiellae">raschkiellae</tp:taxon-name-part></tp:taxon-name></italic> Shaw, 2012, female (<named-content xmlns:xlink="http://www.w3.org/1999/xlink" content-type="dwc:institutional_code" xlink:title="Zoologische Staatssammlung München" xlink:href="http://grbio.org/institution/zoologische-staatssammlung" xlink:type="simple">ZSM</named-content>-HYM-33165-G04) <bold>A</bold> lateral and <bold>B</bold> dorsal views. Length of the specimen: 3.0 mm.</p></caption><graphic xmlns:xlink="http://www.w3.org/1999/xlink" xlink:href="zookeys-1188-305_article-112516__-g037.jpg" position="float" orientation="portrait" xlink:type="simple" id="oo_965648.jpg"><uri content-type="original_file" xlink:type="simple">https://binary.pensoft.net/fig/965648</uri></graphic></fig></tp:treatment-sec><tp:treatment-sec><!--Section generated to contain objects referenced in tp:taxon-treatment.--><supplementary-material xmlns:xlink="http://www.w3.org/1999/xlink" id="S12" position="float" orientation="portrait" xlink:type="simple"><object-id content-type="doi" xlink:type="simple">10.3897/zookeys.1188.112516.suppl12</object-id><object-id content-type="arpha" xlink:type="simple">4F103916-FCA1-50DB-B01A-22B1EC9400B3</object-id><label>Supplementary material 12</label><caption><p><ext-link xlink:href="http://boldsystems.org/index.php/Public_BarcodeCluster?clusteruri=BOLD:AAC9130" ext-link-type="uri" xlink:type="simple">BOLD:AAC9130</ext-link> sequences</p></caption><statement content-type="dataType"><label>Data type</label><p>nexus</p></statement><statement content-type="notes"><label>Explanation note</label><p>Sequences in BIN <ext-link xlink:href="http://boldsystems.org/index.php/Public_BarcodeCluster?clusteruri=BOLD:AAC9130" ext-link-type="uri" xlink:type="simple">BOLD:AAC9130</ext-link> used for haplotype network in Fig. <xref ref-type="fig" rid="F36">36</xref> for <italic><tp:taxon-name><tp:taxon-name-part taxon-name-part-type="genus" reg="Microgaster">Microgaster</tp:taxon-name-part><tp:taxon-name-part taxon-name-part-type="species" reg="raschkiellae">raschkiellae</tp:taxon-name-part></tp:taxon-name></italic>.</p></statement><media xlink:href="zookeys-1188-305_article-112516__-s012.nexus" mimetype="unknown" mime-subtype="unknown" position="float" orientation="portrait" xlink:type="simple" id="oo_965676.nexus"><uri content-type="original_file" xlink:type="simple">https://binary.pensoft.net/file/965676</uri></media><permissions><license xlink:type="simple"><license-p>This dataset is made available under the Open Database License (http://opendatacommons.org/licenses/odbl/1.0/). The Open Database License (ODbL) is a license agreement intended to allow users to freely share, modify, and use this Dataset while maintaining this same freedom for others, provided that the original source and author(s) are credited.</license-p></license></permissions><attrib specific-use="authors">Author: Amelie Höcherl</attrib></supplementary-material><supplementary-material xmlns:xlink="http://www.w3.org/1999/xlink" id="S13" position="float" orientation="portrait" xlink:type="simple"><object-id content-type="doi" xlink:type="simple">10.3897/zookeys.1188.112516.suppl13</object-id><object-id content-type="arpha" xlink:type="simple">EB9D01FF-E450-5294-A07A-6864053A95C0</object-id><label>Supplementary material 13</label><caption><p><ext-link xlink:href="http://boldsystems.org/index.php/Public_BarcodeCluster?clusteruri=BOLD:AAC9130" ext-link-type="uri" xlink:type="simple">BOLD:AAC9130</ext-link> traits</p></caption><statement content-type="dataType"><label>Data type</label><p>txt</p></statement><statement content-type="notes"><label>Explanation note</label><p>Traits (hosts) for BIN <ext-link xlink:href="http://boldsystems.org/index.php/Public_BarcodeCluster?clusteruri=BOLD:AAC9130" ext-link-type="uri" xlink:type="simple">BOLD:AAC9130</ext-link> used for haplotype network in Fig. <xref ref-type="fig" rid="F36">36</xref> for <italic><tp:taxon-name><tp:taxon-name-part taxon-name-part-type="genus" reg="Microgaster">Microgaster</tp:taxon-name-part><tp:taxon-name-part taxon-name-part-type="species" reg="raschkiellae">raschkiellae</tp:taxon-name-part></tp:taxon-name></italic>.</p></statement><media xlink:href="zookeys-1188-305_article-112516__-s013.txt" mimetype="text" mime-subtype="plain" position="float" orientation="portrait" xlink:type="simple" id="oo_965677.txt"><uri content-type="original_file" xlink:type="simple">https://binary.pensoft.net/file/965677</uri></media><permissions><license xlink:type="simple"><license-p>This dataset is made available under the Open Database License (http://opendatacommons.org/licenses/odbl/1.0/). The Open Database License (ODbL) is a license agreement intended to allow users to freely share, modify, and use this Dataset while maintaining this same freedom for others, provided that the original source and author(s) are credited.</license-p></license></permissions><attrib specific-use="authors">Author: Amelie Höcherl</attrib></supplementary-material></tp:treatment-sec><ref-list><ref id="B97"><mixed-citation xmlns:xlink="http://www.w3.org/1999/xlink" xlink:type="simple"><person-group><name name-style="western"><surname>Shaw</surname><given-names>M</given-names></name></person-group> (<year>2012a</year>) <article-title>Notes on some European <tp:taxon-name><tp:taxon-name-part taxon-name-part-type="subfamily">Microgastrinae</tp:taxon-name-part></tp:taxon-name> (<tp:taxon-name><tp:taxon-name-part taxon-name-part-type="order">Hymenoptera</tp:taxon-name-part></tp:taxon-name>: <tp:taxon-name><tp:taxon-name-part taxon-name-part-type="family">Braconidae</tp:taxon-name-part></tp:taxon-name>) in the National Museums of Scotland, with twenty species new to Britain, new host data, taxonomic changes and remarks, and descriptions of two new species of <italic><tp:taxon-name><tp:taxon-name-part taxon-name-part-type="genus">Microgaster</tp:taxon-name-part></tp:taxon-name></italic> Latreille.</article-title><source>Entomologist’s Gazette</source><volume>63</volume>: <fpage>173</fpage>–<lpage>201</lpage>.</mixed-citation></ref></ref-list></tp:taxon-treatment>
