# Supplementary material for: ﻿Scratching the tip of the iceberg: integrative taxonomy reveals 30 new species records of Microgastrinae (Braconidae) parasitoid wasps for Germany, including new Holarctic distributions
Source: Zookeys. 2024 Jan 11;1188:305–86. doi: 10.3897/zookeys.1188.112516 (PMC10797786; doi:10.3897/zookeys.1188.112516)
Supplement: XML Treatment for Microplitis coactus [file zookeys.1188.112516-treatment25.xml]

<!DOCTYPE tp:taxon-treatment
  PUBLIC "-//TaxonX//DTD Taxonomic Treatment Publishing DTD v0 20100105//EN" "tax-treatment-NSO.dtd">
<tp:taxon-treatment xmlns:tp="http://www.plazi.org/taxpub"><tp:treatment-meta><kwd-group><label>Taxon classification</label><kwd>
                <named-content content-type="kingdom">Animalia</named-content>
              </kwd><kwd>
                <named-content content-type="order">Hymenoptera</named-content>
              </kwd><kwd>
                <named-content content-type="family">Braconidae</named-content>
              </kwd></kwd-group><mixed-citation publication-type="journal"><person-group><name><surname>Höcherl</surname><given-names>Amelie</given-names></name><name><surname>Shaw</surname><given-names>Mark R.</given-names></name><name><surname>Boudreault</surname><given-names>Caroline</given-names></name><name><surname>Rabl</surname><given-names>Dominik</given-names></name><name><surname>Haszprunar</surname><given-names>Gerhard</given-names></name><name><surname>Raupach</surname><given-names>Michael J.</given-names></name><name><surname>Schmidt</surname><given-names>Stefan</given-names></name><name><surname>Baranov</surname><given-names>Viktor</given-names></name><name><surname>Fernández-Triana</surname><given-names>José</given-names></name></person-group><article-title>﻿Scratching the tip of the iceberg: integrative taxonomy reveals 30 new species records of <tp:taxon-name><tp:taxon-name-part taxon-name-part-type="subfamily">Microgastrinae</tp:taxon-name-part></tp:taxon-name> (<tp:taxon-name><tp:taxon-name-part taxon-name-part-type="family">Braconidae</tp:taxon-name-part></tp:taxon-name>) parasitoid wasps for Germany, including new Holarctic distributions</article-title><source>Zookeys</source><day>11</day><month>01</month><year>2024</year><volume>1188</volume><fpage>305</fpage><lpage>386</lpage><pub-id pub-id-type="doi">10.3897/zookeys.1188.112516</pub-id></mixed-citation></tp:treatment-meta><tp:nomenclature><label>﻿</label><tp:taxon-name>
              <object-id xmlns:xlink="http://www.w3.org/1999/xlink" content-type="arpha" xlink:type="simple">0C26B8F6-BB31-5666-92C9-935952CEBACD</object-id>
              <tp:taxon-name-part taxon-name-part-type="genus" reg="Microplitis">Microplitis</tp:taxon-name-part>
              <tp:taxon-name-part taxon-name-part-type="species" reg="coactus">coactus</tp:taxon-name-part>
            </tp:taxon-name><tp:taxon-authority>(Lundbeck, 1896)</tp:taxon-authority></tp:nomenclature><tp:treatment-sec sec-type="material" id="SECID0EHVBK"><title>Material examined.</title><p><bold>Canada</bold>: Newfoundland and Labrador: Saglek, Torngat Mountains NP, Base Camp south of park, <named-content xmlns:xlink="http://www.w3.org/1999/xlink" content-type="dwc:verbatimCoordinates" xlink:type="simple"><named-content content-type="geo-json" specific-use="{&#34;type&#34;:&#34;Point&#34;,&#34;coordinates&#34;:[-62.798000,58.451000]}" id="NCID0ESVBK" xlink:type="simple">58.451, -62.798</named-content></named-content>, 5 m, 01.viii.2014, leg. D. Whitaker, BIOUG18647-F03; Nunavut: Ellesmere Island, Hazen Camp, <named-content xmlns:xlink="http://www.w3.org/1999/xlink" content-type="dwc:verbatimCoordinates" xlink:type="simple"><named-content content-type="geo-json" specific-use="{&#34;type&#34;:&#34;Point&#34;,&#34;coordinates&#34;:[-71.300000,81.816667]}" id="NCID0E1VBK" xlink:type="simple">81.816667, -71.300000</named-content></named-content>, [date unknown, leg. unknown], CNC497575; <bold>Germany</bold>: Bavaria: Atzmannsberg, Hessenreuther and Atzmannsberger Forst, <named-content xmlns:xlink="http://www.w3.org/1999/xlink" content-type="dwc:verbatimCoordinates" xlink:type="simple"><named-content content-type="geo-json" specific-use="{&#34;type&#34;:&#34;Point&#34;,&#34;coordinates&#34;:[11.963000,49.825000]}" id="NCID0EEWBK" xlink:type="simple">49.825, 11.963</named-content></named-content>, 550 m, Malaise trap, 11.vii.2019, leg. J. Müller, <named-content xmlns:xlink="http://www.w3.org/1999/xlink" content-type="dwc:institutional_code" xlink:title="Zoologische Staatssammlung München" xlink:href="http://grbio.org/institution/zoologische-staatssammlung" xlink:type="simple">ZSM</named-content>-HYM-42384-B08; St. Oswald, National Park Bayerischer Wald, <named-content xmlns:xlink="http://www.w3.org/1999/xlink" content-type="dwc:verbatimCoordinates" xlink:type="simple"><named-content content-type="geo-json" specific-use="{&#34;type&#34;:&#34;Point&#34;,&#34;coordinates&#34;:[13.422000,48.950900]}" id="NCID0EQWBK" xlink:type="simple">48.9509, 13.422</named-content></named-content>, 842 m, Malaise trap, 20.vi.2012, leg. G. Sellmayer, BIOUG05949-B01.</p></tp:treatment-sec><tp:treatment-sec sec-type="distribution" id="SECID0EVWBK"><title>Geographical distribution.</title><p><abbrev xmlns:xlink="http://www.w3.org/1999/xlink" xlink:title="Nearctic" id="ABBRID0E2WBK" xlink:type="simple">NEA</abbrev>, <abbrev xmlns:xlink="http://www.w3.org/1999/xlink" xlink:title="Palaearctic" id="ABBRID0E6WBK" xlink:type="simple">PAL</abbrev>.</p><p><abbrev xmlns:xlink="http://www.w3.org/1999/xlink" xlink:title="Nearctic" id="ABBRID0EFXBK" xlink:type="simple">NEA</abbrev>- Canada (NL*, NU), Greenland; <abbrev xmlns:xlink="http://www.w3.org/1999/xlink" xlink:title="Palaearctic" id="ABBRID0EJXBK" xlink:type="simple">PAL</abbrev>- Germany*, Iceland.</p></tp:treatment-sec><tp:treatment-sec sec-type="Molecular data" id="SECID0ENXBK"><title>Molecular data.</title><p>BIN: <ext-link xmlns:xlink="http://www.w3.org/1999/xlink" xlink:href="http://boldsystems.org/index.php/Public_BarcodeCluster?clusteruri=BOLD:ACA4555" ext-link-type="uri" xlink:type="simple">BOLD:ACA4555</ext-link>.</p></tp:treatment-sec><tp:treatment-sec sec-type="host" id="SECID0EYXBK"><title>Host information.</title><p>Host of type unknown; also <tp:taxon-name><tp:taxon-name-part taxon-name-part-type="family">Noctuidae</tp:taxon-name-part></tp:taxon-name>.</p></tp:treatment-sec><tp:treatment-sec sec-type="notes" id="SECID0EDYBK"><title>Notes.</title><p>German specimens were identified by comparison with many specimens at the <named-content xmlns:xlink="http://www.w3.org/1999/xlink" content-type="dwc:institutional_code" xlink:title="Canadian National Collection of Insects and Arachnids" xlink:href="http://grbio.org/institution/canadian-national-collection-insects-arachnids-and-nematodes" xlink:type="simple">CNC</named-content> (see Figs <xref ref-type="fig" rid="F38">38</xref>, <xref ref-type="fig" rid="F39">39</xref>) and by checking the keys and information in <xref ref-type="bibr" rid="B68">Papp (1984b)</xref> and <xref ref-type="bibr" rid="B117">van Achterberg (2006)</xref> and the original description (<xref ref-type="bibr" rid="B37">Lundbeck 1896</xref>). The associated host information is taken from the original description of the species (<xref ref-type="bibr" rid="B37">Lundbeck 1896</xref>, 244) which stated that (loose translation from Danish follows): “there were nine specimens from earlier dates without a specific locality, all females; according to the inscription, they hatched from a <italic><tp:taxon-name><tp:taxon-name-part taxon-name-part-type="genus" reg="Noctua">Noctua</tp:taxon-name-part></tp:taxon-name></italic> species [this would refer just to a noctuid = <tp:taxon-name><tp:taxon-name-part taxon-name-part-type="family">Noctuidae</tp:taxon-name-part></tp:taxon-name> at that time]. [...] The wasp cocoons seem to form a hollow ball and were found under rocks in several places in both northern and southern Greenland”. This is the first record of the species outside the Nearctic and Iceland. The sequences from Germany match well (0.31% p-distance) with the sequences from Greenland available in BOLD, and the corresponding BIN is fairly cohesive (average of 0.58% of bp difference within BIN and 0.96% max. p-distance within the BIN) and comparatively very well differentiated from any other BIN currently in BOLD (nearest BIN is at 3.57% p-distance), therefore confirming also from a molecular perspective the presence of this species in Europe. This species is illustrated in Figs <xref ref-type="fig" rid="F38">38</xref>, <xref ref-type="fig" rid="F39">39</xref>.</p><fig id="F38" position="float" orientation="portrait"><object-id xmlns:xlink="http://www.w3.org/1999/xlink" content-type="doi" xlink:type="simple">10.3897/zookeys.1188.112516.figure38</object-id><object-id xmlns:xlink="http://www.w3.org/1999/xlink" content-type="arpha" xlink:type="simple">97874D89-EE50-56DD-A46D-6ED6018F206E</object-id><label>Figure 38.</label><caption><p><italic><tp:taxon-name><tp:taxon-name-part taxon-name-part-type="genus" reg="Microplitis">Microplitis</tp:taxon-name-part><tp:taxon-name-part taxon-name-part-type="species" reg="coactus">coactus</tp:taxon-name-part></tp:taxon-name></italic> (Lundbeck, 1896), female (<named-content xmlns:xlink="http://www.w3.org/1999/xlink" content-type="dwc:institutional_code" xlink:title="Zoologische Staatssammlung München" xlink:href="http://grbio.org/institution/zoologische-staatssammlung" xlink:type="simple">ZSM</named-content>-HYM-42384-B08) <bold>A</bold> lateral view <bold>B</bold> dorsal view <bold>C</bold> mesosoma <bold>D</bold> metasoma <bold>E</bold> wing. Length of the specimen: 2.6 mm.</p></caption><graphic xmlns:xlink="http://www.w3.org/1999/xlink" xlink:href="zookeys-1188-305_article-112516__-g038.jpg" position="float" orientation="portrait" xlink:type="simple" id="oo_965649.jpg"><uri content-type="original_file" xlink:type="simple">https://binary.pensoft.net/fig/965649</uri></graphic></fig><fig id="F39" position="float" orientation="portrait"><object-id xmlns:xlink="http://www.w3.org/1999/xlink" content-type="doi" xlink:type="simple">10.3897/zookeys.1188.112516.figure39</object-id><object-id xmlns:xlink="http://www.w3.org/1999/xlink" content-type="arpha" xlink:type="simple">B5FA609F-045F-5061-82F0-C71725C712CF</object-id><label>Figure 39.</label><caption><p><italic><tp:taxon-name><tp:taxon-name-part taxon-name-part-type="genus" reg="Microplitis">Microplitis</tp:taxon-name-part><tp:taxon-name-part taxon-name-part-type="species" reg="coactus">coactus</tp:taxon-name-part></tp:taxon-name></italic> (Lundbeck, 1896), female (CNC497575) <bold>A</bold> lateral view <bold>B</bold> forewing <bold>C</bold> mesosoma <bold>D</bold> metasoma <bold>E</bold> head frontal view.</p></caption><graphic xmlns:xlink="http://www.w3.org/1999/xlink" xlink:href="zookeys-1188-305_article-112516__-g039.jpg" position="float" orientation="portrait" xlink:type="simple" id="oo_965650.jpg"><uri content-type="original_file" xlink:type="simple">https://binary.pensoft.net/fig/965650</uri></graphic></fig></tp:treatment-sec><ref-list><ref id="B68"><mixed-citation xmlns:xlink="http://www.w3.org/1999/xlink" xlink:type="simple"><person-group><name name-style="western"><surname>Papp</surname><given-names>J</given-names></name></person-group> (<year>1984b</year>) <article-title>Palaearctic species of <italic><tp:taxon-name><tp:taxon-name-part taxon-name-part-type="genus">Microgaster</tp:taxon-name-part></tp:taxon-name></italic> Latreille (= <italic><tp:taxon-name><tp:taxon-name-part taxon-name-part-type="genus">Microplitis</tp:taxon-name-part></tp:taxon-name></italic> Förster) with description of seven new species (<tp:taxon-name><tp:taxon-name-part taxon-name-part-type="order">Hymenoptera</tp:taxon-name-part></tp:taxon-name>, <tp:taxon-name><tp:taxon-name-part taxon-name-part-type="family">Braconidae</tp:taxon-name-part></tp:taxon-name>, <tp:taxon-name><tp:taxon-name-part taxon-name-part-type="subfamily">Microgastrinae</tp:taxon-name-part></tp:taxon-name>).</article-title><source>Entomologische Abhandlungen</source><volume>47</volume>: <fpage>95</fpage>–<lpage>140</lpage>.</mixed-citation></ref><ref id="B117"><mixed-citation xmlns:xlink="http://www.w3.org/1999/xlink" xlink:type="simple"><person-group><name name-style="western"><surname>van Achterberg</surname><given-names>C</given-names></name></person-group> (<year>2006</year>) <article-title>The <tp:taxon-name><tp:taxon-name-part taxon-name-part-type="family">Braconidae</tp:taxon-name-part></tp:taxon-name> (<tp:taxon-name><tp:taxon-name-part taxon-name-part-type="order">Hymenoptera</tp:taxon-name-part></tp:taxon-name>) of Greenland.</article-title><source>Zoölogische Mededeelingen</source><volume>80</volume>: <fpage>1</fpage>–<lpage>179</lpage>.</mixed-citation></ref><ref id="B37"><mixed-citation xmlns:xlink="http://www.w3.org/1999/xlink" xlink:type="simple"><person-group><name name-style="western"><surname>Lundbeck</surname><given-names>W</given-names></name></person-group> (<year>1896</year>) <article-title><tp:taxon-name><tp:taxon-name-part taxon-name-part-type="order">Hymenoptera</tp:taxon-name-part></tp:taxon-name> groenlandica.</article-title><source>Videnskabelige Meddelelser fra den Naturhistoriske Forening i Kjøbenhaven</source><volume>58</volume>: <fpage>220</fpage>–<lpage>251</lpage>.</mixed-citation></ref></ref-list></tp:taxon-treatment>
