# Supplementary material for: ﻿Scratching the tip of the iceberg: integrative taxonomy reveals 30 new species records of Microgastrinae (Braconidae) parasitoid wasps for Germany, including new Holarctic distributions
Source: Zookeys. 2024 Jan 11;1188:305–86. doi: 10.3897/zookeys.1188.112516 (PMC10797786; doi:10.3897/zookeys.1188.112516)
Supplement: XML Treatment for Microplitis kewleyi [file zookeys.1188.112516-treatment26.xml]

<!DOCTYPE tp:taxon-treatment
  PUBLIC "-//TaxonX//DTD Taxonomic Treatment Publishing DTD v0 20100105//EN" "tax-treatment-NSO.dtd">
<tp:taxon-treatment xmlns:tp="http://www.plazi.org/taxpub"><tp:treatment-meta><kwd-group><label>Taxon classification</label><kwd>
                <named-content content-type="kingdom">Animalia</named-content>
              </kwd><kwd>
                <named-content content-type="order">Hymenoptera</named-content>
              </kwd><kwd>
                <named-content content-type="family">Braconidae</named-content>
              </kwd></kwd-group><mixed-citation publication-type="journal"><person-group><name><surname>Höcherl</surname><given-names>Amelie</given-names></name><name><surname>Shaw</surname><given-names>Mark R.</given-names></name><name><surname>Boudreault</surname><given-names>Caroline</given-names></name><name><surname>Rabl</surname><given-names>Dominik</given-names></name><name><surname>Haszprunar</surname><given-names>Gerhard</given-names></name><name><surname>Raupach</surname><given-names>Michael J.</given-names></name><name><surname>Schmidt</surname><given-names>Stefan</given-names></name><name><surname>Baranov</surname><given-names>Viktor</given-names></name><name><surname>Fernández-Triana</surname><given-names>José</given-names></name></person-group><article-title>﻿Scratching the tip of the iceberg: integrative taxonomy reveals 30 new species records of <tp:taxon-name><tp:taxon-name-part taxon-name-part-type="subfamily">Microgastrinae</tp:taxon-name-part></tp:taxon-name> (<tp:taxon-name><tp:taxon-name-part taxon-name-part-type="family">Braconidae</tp:taxon-name-part></tp:taxon-name>) parasitoid wasps for Germany, including new Holarctic distributions</article-title><source>Zookeys</source><day>11</day><month>01</month><year>2024</year><volume>1188</volume><fpage>305</fpage><lpage>386</lpage><pub-id pub-id-type="doi">10.3897/zookeys.1188.112516</pub-id></mixed-citation></tp:treatment-meta><tp:nomenclature><label>﻿</label><tp:taxon-name>
              <object-id xmlns:xlink="http://www.w3.org/1999/xlink" content-type="arpha" xlink:type="simple">CCCADB0E-77C7-59A6-84B2-7076C905C232</object-id>
              <tp:taxon-name-part taxon-name-part-type="genus" reg="Microplitis">Microplitis</tp:taxon-name-part>
              <tp:taxon-name-part taxon-name-part-type="species" reg="kewleyi">kewleyi</tp:taxon-name-part>
            </tp:taxon-name><tp:taxon-authority>Muesebeck, 1922</tp:taxon-authority></tp:nomenclature><tp:treatment-sec sec-type="material" id="SECID0EF4BK"><title>Material examined.</title><p><bold>Germany</bold>: Bavaria: Ammergebirge Halblech, Im Laich, gravel bar, <named-content xmlns:xlink="http://www.w3.org/1999/xlink" content-type="dwc:verbatimCoordinates" xlink:type="simple"><named-content content-type="geo-json" specific-use="{&#34;type&#34;:&#34;Point&#34;,&#34;coordinates&#34;:[10.841000,47.606000]}" id="NCID0EQ4BK" xlink:type="simple">47.606, 10.841</named-content></named-content>, 904 m, Malaise trap, 16.ix.2016, leg. D. Doczkal, J. Voith, <named-content xmlns:xlink="http://www.w3.org/1999/xlink" content-type="dwc:institutional_code" xlink:title="Zoologische Staatssammlung München" xlink:href="http://grbio.org/institution/zoologische-staatssammlung" xlink:type="simple">ZSM</named-content>-HYM-33167-F01; Forchheim, Untere Mark bei Willersdorf, <named-content xmlns:xlink="http://www.w3.org/1999/xlink" content-type="dwc:verbatimCoordinates" xlink:type="simple"><named-content content-type="geo-json" specific-use="{&#34;type&#34;:&#34;Point&#34;,&#34;coordinates&#34;:[10.969000,49.739000]}" id="NCID0E34BK" xlink:type="simple">49.739, 10.969</named-content></named-content>, 261 m, Malaise trap, 12.vii.2019, leg. J. Müller, <named-content xmlns:xlink="http://www.w3.org/1999/xlink" content-type="dwc:institutional_code" xlink:title="Zoologische Staatssammlung München" xlink:href="http://grbio.org/institution/zoologische-staatssammlung" xlink:type="simple">ZSM</named-content>-HYM-42377-F06; Lkr. Kelheim Abensberg-Sandharlanden, NSG Sandharlandener Heide, <named-content xmlns:xlink="http://www.w3.org/1999/xlink" content-type="dwc:verbatimCoordinates" xlink:type="simple"><named-content content-type="geo-json" specific-use="{&#34;type&#34;:&#34;Point&#34;,&#34;coordinates&#34;:[11.801000,48.845000]}" id="NCID0EI5BK" xlink:type="simple">48.845, 11.801</named-content></named-content>, 376 m, Malaise trap, 3.viii.2017, leg. D. Doczkal, J. Voith, <named-content xmlns:xlink="http://www.w3.org/1999/xlink" content-type="dwc:institutional_code" xlink:title="Zoologische Staatssammlung München" xlink:href="http://grbio.org/institution/zoologische-staatssammlung" xlink:type="simple">ZSM</named-content>-HYM-33157-E03; Marquartstein, close to Rathaus, <named-content xmlns:xlink="http://www.w3.org/1999/xlink" content-type="dwc:verbatimCoordinates" xlink:type="simple"><named-content content-type="geo-json" specific-use="{&#34;type&#34;:&#34;Point&#34;,&#34;coordinates&#34;:[12.462000,47.759000]}" id="NCID0EU5BK" xlink:type="simple">47.759, 12.462</named-content></named-content>, 543 m, Malaise trap, 19.vii.2019, leg. J. Müller, <named-content xmlns:xlink="http://www.w3.org/1999/xlink" content-type="dwc:institutional_code" xlink:title="Zoologische Staatssammlung München" xlink:href="http://grbio.org/institution/zoologische-staatssammlung" xlink:type="simple">ZSM</named-content>-HYM-42380-C10; Plattling, Isarmündung, renat. gravel bar, <named-content xmlns:xlink="http://www.w3.org/1999/xlink" content-type="dwc:verbatimCoordinates" xlink:type="simple"><named-content content-type="geo-json" specific-use="{&#34;type&#34;:&#34;Point&#34;,&#34;coordinates&#34;:[12.906000,48.781000]}" id="NCID0EA6BK" xlink:type="simple">48.781, 12.906</named-content></named-content>, 317 m, Malaise trap, 25.viii.2021, leg. GBOL3, R. Albrecht, <named-content xmlns:xlink="http://www.w3.org/1999/xlink" content-type="dwc:institutional_code" xlink:title="Zoologische Staatssammlung München" xlink:href="http://grbio.org/institution/zoologische-staatssammlung" xlink:type="simple">ZSM</named-content>-HYM-42391-B09; Siegenburg, Bombodrom, <named-content xmlns:xlink="http://www.w3.org/1999/xlink" content-type="dwc:verbatimCoordinates" xlink:type="simple"><named-content content-type="geo-json" specific-use="{&#34;type&#34;:&#34;Point&#34;,&#34;coordinates&#34;:[11.807000,48.760000]}" id="NCID0EM6BK" xlink:type="simple">48.76, 11.807</named-content></named-content>, 410 m, Malaise trap, 23.viii.2017, leg. D. Doczkal, J. Voith, <named-content xmlns:xlink="http://www.w3.org/1999/xlink" content-type="dwc:institutional_code" xlink:title="Zoologische Staatssammlung München" xlink:href="http://grbio.org/institution/zoologische-staatssammlung" xlink:type="simple">ZSM</named-content>-HYM-42324-C05; Sielstetten, östlich Grafendorfer Forst, <named-content xmlns:xlink="http://www.w3.org/1999/xlink" content-type="dwc:verbatimCoordinates" xlink:type="simple"><named-content content-type="geo-json" specific-use="{&#34;type&#34;:&#34;Point&#34;,&#34;coordinates&#34;:[11.863000,48.578000]}" id="NCID0EY6BK" xlink:type="simple">48.578, 11.863</named-content></named-content>, 520 m, Malaise trap, 16.vii.2019, leg. J. Müller, <named-content xmlns:xlink="http://www.w3.org/1999/xlink" content-type="dwc:institutional_code" xlink:title="Zoologische Staatssammlung München" xlink:href="http://grbio.org/institution/zoologische-staatssammlung" xlink:type="simple">ZSM</named-content>-HYM-42383-A06; Willersdorf, Untere Mark, <named-content xmlns:xlink="http://www.w3.org/1999/xlink" content-type="dwc:verbatimCoordinates" xlink:type="simple"><named-content content-type="geo-json" specific-use="{&#34;type&#34;:&#34;Point&#34;,&#34;coordinates&#34;:[10.985000,49.733000]}" id="NCID0EEACK" xlink:type="simple">49.733, 10.985</named-content></named-content>, 292 m, Malaise trap, 12.vii.2019, leg. J. Müller, <named-content xmlns:xlink="http://www.w3.org/1999/xlink" content-type="dwc:institutional_code" xlink:title="Zoologische Staatssammlung München" xlink:href="http://grbio.org/institution/zoologische-staatssammlung" xlink:type="simple">ZSM</named-content>-HYM-42379-A12.</p></tp:treatment-sec><tp:treatment-sec sec-type="distribution" id="SECID0ENACK"><title>Geographical distribution.</title><p><abbrev xmlns:xlink="http://www.w3.org/1999/xlink" xlink:title="Nearctic" id="ABBRID0ETACK" xlink:type="simple">NEA</abbrev>, <abbrev xmlns:xlink="http://www.w3.org/1999/xlink" xlink:title="Palaearctic" id="ABBRID0EXACK" xlink:type="simple">PAL</abbrev>.</p><p><abbrev xmlns:xlink="http://www.w3.org/1999/xlink" xlink:title="Nearctic" id="ABBRID0E4ACK" xlink:type="simple">NEA</abbrev>- Canada (AB, MB, NB, NL, NS, ON, PE, QC), United States (CA, DC, IA, MD, MI, NJ, NY, WI); <abbrev xmlns:xlink="http://www.w3.org/1999/xlink" xlink:title="Palaearctic" id="ABBRID0EBBCK" xlink:type="simple">PAL</abbrev>*- Germany*.</p></tp:treatment-sec><tp:treatment-sec sec-type="Molecular data" id="SECID0EFBCK"><title>Molecular data.</title><p>BIN: <ext-link xmlns:xlink="http://www.w3.org/1999/xlink" xlink:href="http://boldsystems.org/index.php/Public_BarcodeCluster?clusteruri=BOLD:AAB8493" ext-link-type="uri" xlink:type="simple">BOLD:AAB8493</ext-link>.</p></tp:treatment-sec><tp:treatment-sec sec-type="host" id="SECID0EQBCK"><title>Host information.</title><p><tp:taxon-name><tp:taxon-name-part taxon-name-part-type="family">Noctuidae</tp:taxon-name-part></tp:taxon-name>: type reared from <italic><tp:taxon-name><tp:taxon-name-part taxon-name-part-type="genus" reg="Euxoa">Euxoa</tp:taxon-name-part></tp:taxon-name></italic> sp.; also <italic><tp:taxon-name><tp:taxon-name-part taxon-name-part-type="genus" reg="Agrotis">Agrotis</tp:taxon-name-part><tp:taxon-name-part taxon-name-part-type="species" reg="ipsilon">ipsilon</tp:taxon-name-part></tp:taxon-name></italic> (Hufnagel, 1766), <italic><tp:taxon-name><tp:taxon-name-part taxon-name-part-type="genus" reg="Euxoa">Euxoa</tp:taxon-name-part><tp:taxon-name-part taxon-name-part-type="species" reg="ochrogaster">ochrogaster</tp:taxon-name-part></tp:taxon-name></italic> (Guenée, 1852), ?<italic><tp:taxon-name><tp:taxon-name-part taxon-name-part-type="genus" reg="Pseudohermonassa">Pseudohermonassa</tp:taxon-name-part><tp:taxon-name-part taxon-name-part-type="species" reg="bicarnea">bicarnea</tp:taxon-name-part></tp:taxon-name></italic> (Guenée, 1852).</p></tp:treatment-sec><tp:treatment-sec sec-type="notes" id="SECID0EDDCK"><title>Notes.</title><p>German specimens were identified by comparison with many specimens in the <named-content xmlns:xlink="http://www.w3.org/1999/xlink" content-type="dwc:institutional_code" xlink:title="Canadian National Collection of Insects and Arachnids" xlink:href="http://grbio.org/institution/canadian-national-collection-insects-arachnids-and-nematodes" xlink:type="simple">CNC</named-content> and by checking the keys and information in <xref ref-type="bibr" rid="B41">Muesebeck (1922)</xref>. This is the first record of the species outside the Nearctic. A few described species in the Palearctic share some characteristics with <italic><tp:taxon-name><tp:taxon-name-part taxon-name-part-type="genus" reg="Microplitis">M.</tp:taxon-name-part><tp:taxon-name-part taxon-name-part-type="species" reg="kewleyi">kewleyi</tp:taxon-name-part></tp:taxon-name></italic> (and other Nearctic species), particularly the short antenna, large pale spot anteriorly on pterostigma, and relatively small body size (e.g., see couplet 21 in <xref ref-type="bibr" rid="B46">Nixon (1970)</xref> and <xref ref-type="bibr" rid="B68">Papp (1984b)</xref>). However, <italic><tp:taxon-name><tp:taxon-name-part taxon-name-part-type="genus" reg="Microplitis">M.</tp:taxon-name-part><tp:taxon-name-part taxon-name-part-type="species" reg="kewleyi">kewleyi</tp:taxon-name-part></tp:taxon-name></italic> can be distinguished from <italic><tp:taxon-name><tp:taxon-name-part taxon-name-part-type="genus" reg="Microplitis">M.</tp:taxon-name-part><tp:taxon-name-part taxon-name-part-type="species" reg="spectabilis">spectabilis</tp:taxon-name-part></tp:taxon-name></italic> based on shape of T1 and darker colour of anterior flagellomeres; from <italic><tp:taxon-name><tp:taxon-name-part taxon-name-part-type="genus" reg="Microplitis">M.</tp:taxon-name-part><tp:taxon-name-part taxon-name-part-type="species" reg="tristis">tristis</tp:taxon-name-part></tp:taxon-name></italic> because wings are not infumated, shorter inner spur of metatibia, and thinner femora; from <italic><tp:taxon-name><tp:taxon-name-part taxon-name-part-type="genus" reg="Microplitis">M.</tp:taxon-name-part><tp:taxon-name-part taxon-name-part-type="species" reg="pallidipennis">pallidipennis</tp:taxon-name-part></tp:taxon-name></italic> based on shape and sculpture of T2; from <italic><tp:taxon-name><tp:taxon-name-part taxon-name-part-type="genus" reg="Microplitis">M.</tp:taxon-name-part><tp:taxon-name-part taxon-name-part-type="species" reg="steinbergi">steinbergi</tp:taxon-name-part></tp:taxon-name></italic> because of thinner metafemur and metatibia; and from <italic><tp:taxon-name><tp:taxon-name-part taxon-name-part-type="genus" reg="Microplitis">M.</tp:taxon-name-part><tp:taxon-name-part taxon-name-part-type="species" reg="heterocerus">heterocerus</tp:taxon-name-part></tp:taxon-name></italic> because of a much larger pale spot on pterostigma, different leg colouration and thinner femora. Eight sequences from Germany match 100% with the many sequences from Canada and the USA available in BOLD, and the corresponding BIN is very cohesive (average of 0.03% of bp difference within BIN members) and very apart from any other BIN currently in BOLD (nearest BIN is 5.77% different), therefore confirming also from a molecular perspective the presence of this species in Europe (Germany). There are also two sequences from Bulgaria, two from Pakistan, and one from Tanzania, but those specimens are from different institutions which we were not able to examine, and no photographs were available for them in BOLD either. Therefore, those countries are not recorded for the species here, even if the DNA barcode evidence indicates a reasonable chance that <italic><tp:taxon-name><tp:taxon-name-part taxon-name-part-type="genus" reg="Microplitis">M.</tp:taxon-name-part><tp:taxon-name-part taxon-name-part-type="species" reg="kewleyi">kewleyi</tp:taxon-name-part></tp:taxon-name></italic> could also be present there. Two of the hosts associated with this species were recorded by Muesebeck, who had described the wasp species and are therefore considered to be accurate. A third host, <italic><tp:taxon-name><tp:taxon-name-part taxon-name-part-type="genus" reg="Euxoa">Euxoa</tp:taxon-name-part><tp:taxon-name-part taxon-name-part-type="species" reg="ochrogaster">ochrogaster</tp:taxon-name-part></tp:taxon-name></italic>, is within the same genus as the host of the type and it is also considered to be reliable. Only one host record from the literature is here considered to be questionable, as it comes from a compilation of information without any supporting evidence. This species is illustrated in Fig. <xref ref-type="fig" rid="F40">40</xref>.</p><fig id="F40" position="float" orientation="portrait"><object-id xmlns:xlink="http://www.w3.org/1999/xlink" content-type="doi" xlink:type="simple">10.3897/zookeys.1188.112516.figure40</object-id><object-id xmlns:xlink="http://www.w3.org/1999/xlink" content-type="arpha" xlink:type="simple">9260E3C4-E35D-5E0E-9F94-CC720876CBA1</object-id><label>Figure 40.</label><caption><p><italic><tp:taxon-name><tp:taxon-name-part taxon-name-part-type="genus" reg="Microplitis">Microplitis</tp:taxon-name-part><tp:taxon-name-part taxon-name-part-type="species" reg="kewleyi">kewleyi</tp:taxon-name-part></tp:taxon-name></italic> Muesebeck, 1922, female (<named-content xmlns:xlink="http://www.w3.org/1999/xlink" content-type="dwc:institutional_code" xlink:title="Zoologische Staatssammlung München" xlink:href="http://grbio.org/institution/zoologische-staatssammlung" xlink:type="simple">ZSM</named-content>-HYM-33157-E03). <bold>A</bold> lateral view, <bold>B</bold> dorsal view, <bold>C</bold> mesosoma, <bold>D</bold> metasoma, <bold>E</bold> wing. Length of the specimen: 2.35 mm.</p></caption><graphic xmlns:xlink="http://www.w3.org/1999/xlink" xlink:href="zookeys-1188-305_article-112516__-g040.jpg" position="float" orientation="portrait" xlink:type="simple" id="oo_965651.jpg"><uri content-type="original_file" xlink:type="simple">https://binary.pensoft.net/fig/965651</uri></graphic></fig></tp:treatment-sec><ref-list><ref id="B41"><mixed-citation xmlns:xlink="http://www.w3.org/1999/xlink" xlink:type="simple"><person-group><name name-style="western"><surname>Muesebeck</surname><given-names>C</given-names></name></person-group> (<year>1922</year>) <article-title>A revision of the North American ichneumon-flies, belonging to the subfamilies <tp:taxon-name><tp:taxon-name-part taxon-name-part-type="subfamily">Neoneurinae</tp:taxon-name-part></tp:taxon-name> and <tp:taxon-name><tp:taxon-name-part taxon-name-part-type="subfamily">Microgasterinae</tp:taxon-name-part></tp:taxon-name>.</article-title><source>Proceedings of the United States National Museum</source><volume>61</volume>(<issue>2436</issue>): <fpage>1</fpage>–<lpage>76</lpage>. <ext-link xlink:href="10.5479/si.00963801.61-2436.1" ext-link-type="doi" xlink:type="simple">https://doi.org/10.5479/si.00963801.61-2436.1</ext-link></mixed-citation></ref><ref id="B46"><mixed-citation xmlns:xlink="http://www.w3.org/1999/xlink" xlink:type="simple"><person-group><name name-style="western"><surname>Nixon</surname><given-names>G</given-names></name></person-group> (<year>1970</year>) <article-title>A revision of the N. W. European species of <italic><tp:taxon-name><tp:taxon-name-part taxon-name-part-type="genus">Microplitis</tp:taxon-name-part></tp:taxon-name></italic> Forster (<tp:taxon-name><tp:taxon-name-part taxon-name-part-type="order">Hymenoptera</tp:taxon-name-part></tp:taxon-name>: <tp:taxon-name><tp:taxon-name-part taxon-name-part-type="family">Braconidae</tp:taxon-name-part></tp:taxon-name>). Bulletin of the British Museum (Natural History).</article-title><source>Entomology</source><volume>25</volume>: <fpage>1</fpage>–<lpage>30</lpage>.</mixed-citation></ref><ref id="B68"><mixed-citation xmlns:xlink="http://www.w3.org/1999/xlink" xlink:type="simple"><person-group><name name-style="western"><surname>Papp</surname><given-names>J</given-names></name></person-group> (<year>1984b</year>) <article-title>Palaearctic species of <italic><tp:taxon-name><tp:taxon-name-part taxon-name-part-type="genus">Microgaster</tp:taxon-name-part></tp:taxon-name></italic> Latreille (= <italic><tp:taxon-name><tp:taxon-name-part taxon-name-part-type="genus">Microplitis</tp:taxon-name-part></tp:taxon-name></italic> Förster) with description of seven new species (<tp:taxon-name><tp:taxon-name-part taxon-name-part-type="order">Hymenoptera</tp:taxon-name-part></tp:taxon-name>, <tp:taxon-name><tp:taxon-name-part taxon-name-part-type="family">Braconidae</tp:taxon-name-part></tp:taxon-name>, <tp:taxon-name><tp:taxon-name-part taxon-name-part-type="subfamily">Microgastrinae</tp:taxon-name-part></tp:taxon-name>).</article-title><source>Entomologische Abhandlungen</source><volume>47</volume>: <fpage>95</fpage>–<lpage>140</lpage>.</mixed-citation></ref></ref-list></tp:taxon-treatment>
