# Supplementary material for: ﻿Scratching the tip of the iceberg: integrative taxonomy reveals 30 new species records of Microgastrinae (Braconidae) parasitoid wasps for Germany, including new Holarctic distributions
Source: Zookeys. 2024 Jan 11;1188:305–86. doi: 10.3897/zookeys.1188.112516 (PMC10797786; doi:10.3897/zookeys.1188.112516)
Supplement: XML Treatment for Microplitis naenia [file zookeys.1188.112516-treatment27.xml]

<!DOCTYPE tp:taxon-treatment
  PUBLIC "-//TaxonX//DTD Taxonomic Treatment Publishing DTD v0 20100105//EN" "tax-treatment-NSO.dtd">
<tp:taxon-treatment xmlns:tp="http://www.plazi.org/taxpub"><tp:treatment-meta><kwd-group><label>Taxon classification</label><kwd>
                <named-content content-type="kingdom">Animalia</named-content>
              </kwd><kwd>
                <named-content content-type="order">Hymenoptera</named-content>
              </kwd><kwd>
                <named-content content-type="family">Braconidae</named-content>
              </kwd></kwd-group><mixed-citation publication-type="journal"><person-group><name><surname>Höcherl</surname><given-names>Amelie</given-names></name><name><surname>Shaw</surname><given-names>Mark R.</given-names></name><name><surname>Boudreault</surname><given-names>Caroline</given-names></name><name><surname>Rabl</surname><given-names>Dominik</given-names></name><name><surname>Haszprunar</surname><given-names>Gerhard</given-names></name><name><surname>Raupach</surname><given-names>Michael J.</given-names></name><name><surname>Schmidt</surname><given-names>Stefan</given-names></name><name><surname>Baranov</surname><given-names>Viktor</given-names></name><name><surname>Fernández-Triana</surname><given-names>José</given-names></name></person-group><article-title>﻿Scratching the tip of the iceberg: integrative taxonomy reveals 30 new species records of <tp:taxon-name><tp:taxon-name-part taxon-name-part-type="subfamily">Microgastrinae</tp:taxon-name-part></tp:taxon-name> (<tp:taxon-name><tp:taxon-name-part taxon-name-part-type="family">Braconidae</tp:taxon-name-part></tp:taxon-name>) parasitoid wasps for Germany, including new Holarctic distributions</article-title><source>Zookeys</source><day>11</day><month>01</month><year>2024</year><volume>1188</volume><fpage>305</fpage><lpage>386</lpage><pub-id pub-id-type="doi">10.3897/zookeys.1188.112516</pub-id></mixed-citation></tp:treatment-meta><tp:nomenclature><label>﻿</label><tp:taxon-name>
              <object-id xmlns:xlink="http://www.w3.org/1999/xlink" content-type="arpha" xlink:type="simple">28E3827C-6793-5913-B4C5-3160B3733AB8</object-id>
              <tp:taxon-name-part taxon-name-part-type="genus" reg="Microplitis">Microplitis</tp:taxon-name-part>
              <tp:taxon-name-part taxon-name-part-type="species" reg="naenia">naenia</tp:taxon-name-part>
            </tp:taxon-name><tp:taxon-authority>Nixon, 1970</tp:taxon-authority></tp:nomenclature><tp:treatment-sec sec-type="material" id="SECID0EKJCK"><title>Material examined.</title><p><bold>Czech Republic</bold>: South Moravia: Obora Soutok, Lanžhot, <named-content xmlns:xlink="http://www.w3.org/1999/xlink" content-type="dwc:verbatimCoordinates" xlink:type="simple"><named-content content-type="geo-json" specific-use="{&#34;type&#34;:&#34;Point&#34;,&#34;coordinates&#34;:[16.945000,48.690000]}" id="NCID0EVJCK" xlink:type="simple">48.69, 16.945</named-content></named-content>, 165 m, ex. <italic><tp:taxon-name><tp:taxon-name-part taxon-name-part-type="genus" reg="Orthosia">Orthosia</tp:taxon-name-part><tp:taxon-name-part taxon-name-part-type="species" reg="cruda">cruda</tp:taxon-name-part></tp:taxon-name></italic>, 14.v.2013, leg. P. Drozd, BC-<named-content xmlns:xlink="http://www.w3.org/1999/xlink" content-type="dwc:institutional_code" xlink:title="Zoologische Staatssammlung München" xlink:href="http://grbio.org/institution/zoologische-staatssammlung" xlink:type="simple">ZSM</named-content>-HYM-23873-E06; <bold>Germany</bold>: Bavaria: Grettstadt, <named-content xmlns:xlink="http://www.w3.org/1999/xlink" content-type="dwc:verbatimCoordinates" xlink:type="simple"><named-content content-type="geo-json" specific-use="{&#34;type&#34;:&#34;Point&#34;,&#34;coordinates&#34;:[10.372000,49.963000]}" id="NCID0EOKCK" xlink:type="simple">49.963, 10.372</named-content></named-content>, 248 m, canopy fogging, 28.v.2021, leg. B. Leroy, <named-content xmlns:xlink="http://www.w3.org/1999/xlink" content-type="dwc:institutional_code" xlink:title="Zoologische Staatssammlung München" xlink:href="http://grbio.org/institution/zoologische-staatssammlung" xlink:type="simple">ZSM</named-content>-HYM-42393-D05; Iphofen, <named-content xmlns:xlink="http://www.w3.org/1999/xlink" content-type="dwc:verbatimCoordinates" xlink:type="simple"><named-content content-type="geo-json" specific-use="{&#34;type&#34;:&#34;Point&#34;,&#34;coordinates&#34;:[10.315000,49.646000]}" id="NCID0E1KCK" xlink:type="simple">49.646, 10.315</named-content></named-content>, 355 m, canopy fogging, 2.v.2019, leg. B. Leroy, <named-content xmlns:xlink="http://www.w3.org/1999/xlink" content-type="dwc:institutional_code" xlink:title="Zoologische Staatssammlung München" xlink:href="http://grbio.org/institution/zoologische-staatssammlung" xlink:type="simple">ZSM</named-content>-HYM-33158-A10; Prichsenstadt, <named-content xmlns:xlink="http://www.w3.org/1999/xlink" content-type="dwc:verbatimCoordinates" xlink:type="simple"><named-content content-type="geo-json" specific-use="{&#34;type&#34;:&#34;Point&#34;,&#34;coordinates&#34;:[10.304000,49.855000]}" id="NCID0EGLCK" xlink:type="simple">49.855, 10.304</named-content></named-content>, 258 m, canopy fogging, 1.v.2019, leg. B. Leroy, <named-content xmlns:xlink="http://www.w3.org/1999/xlink" content-type="dwc:institutional_code" xlink:title="Zoologische Staatssammlung München" xlink:href="http://grbio.org/institution/zoologische-staatssammlung" xlink:type="simple">ZSM</named-content>-HYM-33158-A09; Schonungen, <named-content xmlns:xlink="http://www.w3.org/1999/xlink" content-type="dwc:verbatimCoordinates" xlink:type="simple"><named-content content-type="geo-json" specific-use="{&#34;type&#34;:&#34;Point&#34;,&#34;coordinates&#34;:[10.429000,50.077000]}" id="NCID0ESLCK" xlink:type="simple">50.077, 10.429</named-content></named-content>, 359 m, canopy fogging, 23.v.2019, leg. B. Leroy, <named-content xmlns:xlink="http://www.w3.org/1999/xlink" content-type="dwc:institutional_code" xlink:title="Zoologische Staatssammlung München" xlink:href="http://grbio.org/institution/zoologische-staatssammlung" xlink:type="simple">ZSM</named-content>-HYM-33158-E05; <named-content xmlns:xlink="http://www.w3.org/1999/xlink" content-type="dwc:institutional_code" xlink:title="Zoologische Staatssammlung München" xlink:href="http://grbio.org/institution/zoologische-staatssammlung" xlink:type="simple">ZSM</named-content>-HYM-33158-E06; Wiesentheid, <named-content xmlns:xlink="http://www.w3.org/1999/xlink" content-type="dwc:verbatimCoordinates" xlink:type="simple"><named-content content-type="geo-json" specific-use="{&#34;type&#34;:&#34;Point&#34;,&#34;coordinates&#34;:[10.277000,49.803000]}" id="NCID0ECMCK" xlink:type="simple">49.803, 10.277</named-content></named-content>, 216 m, canopy fogging, 1.v.2019, leg. B. Leroy, <named-content xmlns:xlink="http://www.w3.org/1999/xlink" content-type="dwc:institutional_code" xlink:title="Zoologische Staatssammlung München" xlink:href="http://grbio.org/institution/zoologische-staatssammlung" xlink:type="simple">ZSM</named-content>-HYM-33158-B02; <named-content xmlns:xlink="http://www.w3.org/1999/xlink" content-type="dwc:institutional_code" xlink:title="Zoologische Staatssammlung München" xlink:href="http://grbio.org/institution/zoologische-staatssammlung" xlink:type="simple">ZSM</named-content>-HYM-33158-B03; Thüringen: Neubrunn, <named-content xmlns:xlink="http://www.w3.org/1999/xlink" content-type="dwc:verbatimCoordinates" xlink:type="simple"><named-content content-type="geo-json" specific-use="{&#34;type&#34;:&#34;Point&#34;,&#34;coordinates&#34;:[10.457000,50.511000]}" id="NCID0ESMCK" xlink:type="simple">50.511, 10.457</named-content></named-content>, 448 m, canopy fogging, 29.v.2021, leg. D. Rabl, <named-content xmlns:xlink="http://www.w3.org/1999/xlink" content-type="dwc:institutional_code" xlink:title="Zoologische Staatssammlung München" xlink:href="http://grbio.org/institution/zoologische-staatssammlung" xlink:type="simple">ZSM</named-content>-HYM-42447-D08.</p></tp:treatment-sec><tp:treatment-sec sec-type="distribution" id="SECID0E2MCK"><title>Geographical distribution.</title><p><abbrev xmlns:xlink="http://www.w3.org/1999/xlink" xlink:title="Palaearctic" id="ABBRID0EBNCK" xlink:type="simple">PAL</abbrev>.</p><p><abbrev xmlns:xlink="http://www.w3.org/1999/xlink" xlink:title="Palaearctic" id="ABBRID0EHNCK" xlink:type="simple">PAL</abbrev>- Czech Republic*, Germany*, Hungary, Russia (C, NW), Slovakia, Turkey, United Kingdom.</p></tp:treatment-sec><tp:treatment-sec sec-type="Molecular data" id="SECID0ELNCK"><title>Molecular data.</title><p><abbrev xmlns:xlink="http://www.w3.org/1999/xlink" xlink:title="Barcode Index Numbers" id="ABBRID0ERNCK" xlink:type="simple">BINs</abbrev>: <ext-link xmlns:xlink="http://www.w3.org/1999/xlink" xlink:href="http://boldsystems.org/index.php/Public_BarcodeCluster?clusteruri=BOLD:ABV9098" ext-link-type="uri" xlink:type="simple">BOLD:ABV9098</ext-link>, <ext-link xmlns:xlink="http://www.w3.org/1999/xlink" xlink:href="http://boldsystems.org/index.php/Public_BarcodeCluster?clusteruri=BOLD:AEK2564" ext-link-type="uri" xlink:type="simple">BOLD:AEK2564</ext-link>.</p></tp:treatment-sec><tp:treatment-sec sec-type="host" id="SECID0E6NCK"><title>Host information.</title><p>Host of type unknown; also <tp:taxon-name><tp:taxon-name-part taxon-name-part-type="family">Noctuidae</tp:taxon-name-part></tp:taxon-name>: <italic><tp:taxon-name><tp:taxon-name-part taxon-name-part-type="genus" reg="Cosmia">Cosmia</tp:taxon-name-part><tp:taxon-name-part taxon-name-part-type="species" reg="trapezina">trapezina</tp:taxon-name-part></tp:taxon-name></italic> (Linnaeus, 1758), <italic><tp:taxon-name><tp:taxon-name-part taxon-name-part-type="genus" reg="Conistra">Conistra</tp:taxon-name-part><tp:taxon-name-part taxon-name-part-type="species" reg="vaccinii">vaccinii</tp:taxon-name-part></tp:taxon-name></italic> (Linnaeus, 1761), <italic><tp:taxon-name><tp:taxon-name-part taxon-name-part-type="genus" reg="Eupsilia">Eupsilia</tp:taxon-name-part><tp:taxon-name-part taxon-name-part-type="species" reg="transversa">transversa</tp:taxon-name-part></tp:taxon-name></italic> (Hufnagel, 1766), <italic><tp:taxon-name><tp:taxon-name-part taxon-name-part-type="genus" reg="Orthosia">Orthosia</tp:taxon-name-part><tp:taxon-name-part taxon-name-part-type="species" reg="cruda">cruda</tp:taxon-name-part></tp:taxon-name></italic> (Denis &amp; Schiffermüller, 1775), <italic><tp:taxon-name><tp:taxon-name-part taxon-name-part-type="genus" reg="Orthosia">Orthosia</tp:taxon-name-part><tp:taxon-name-part taxon-name-part-type="species" reg="cerasi">cerasi</tp:taxon-name-part></tp:taxon-name></italic> (Fabricius, 1775), <italic><tp:taxon-name><tp:taxon-name-part taxon-name-part-type="genus" reg="Rileyiana">Rileyiana</tp:taxon-name-part><tp:taxon-name-part taxon-name-part-type="species" reg="fovea">fovea</tp:taxon-name-part></tp:taxon-name></italic> (Treitschke, 1825).</p></tp:treatment-sec><tp:treatment-sec sec-type="notes" id="SECID0EMQCK"><title>Notes.</title><p>The morphology of our material (see Fig. <xref ref-type="fig" rid="F41">41</xref>) matches the species described in <xref ref-type="bibr" rid="B46">Nixon (1970)</xref>, as well as the keys in <xref ref-type="bibr" rid="B68">Papp (1984b)</xref>, <xref ref-type="bibr" rid="B114">Tobias (1986)</xref>, and <xref ref-type="bibr" rid="B31">Kotenko (2007)</xref>. There are two <abbrev xmlns:xlink="http://www.w3.org/1999/xlink" xlink:title="Barcode Index Numbers" id="ABBRID0EGRCK" xlink:type="simple">BINs</abbrev> which we associate with this species. Our specimens show some intraspecific morphological variability, which matches what Nixon mentioned in the original description of the species. Specimens of both barcoding clusters parasitise the same host, <italic><tp:taxon-name><tp:taxon-name-part taxon-name-part-type="genus" reg="Orthosia">Orthosia</tp:taxon-name-part><tp:taxon-name-part taxon-name-part-type="species" reg="cruda">cruda</tp:taxon-name-part></tp:taxon-name></italic>, from which two of Nixon’s paratypes were reared. One specimen from <ext-link xmlns:xlink="http://www.w3.org/1999/xlink" xlink:href="http://boldsystems.org/index.php/Public_BarcodeCluster?clusteruri=BOLD:ABV9098" ext-link-type="uri" xlink:type="simple">BOLD:ABV9098</ext-link> (BC-<named-content xmlns:xlink="http://www.w3.org/1999/xlink" content-type="dwc:institutional_code" xlink:title="Zoologische Staatssammlung München" xlink:href="http://grbio.org/institution/zoologische-staatssammlung" xlink:type="simple">ZSM</named-content>-HYM-23873-E06) was reared from this species, and we have metabarcoding data that strongly indicates that members of <ext-link xmlns:xlink="http://www.w3.org/1999/xlink" xlink:href="http://boldsystems.org/index.php/Public_BarcodeCluster?clusteruri=BOLD:AEK2564" ext-link-type="uri" xlink:type="simple">BOLD:AEK2564</ext-link> parasitise the same host species. Metabarcoding of 22 individual caterpillars of <italic><tp:taxon-name><tp:taxon-name-part taxon-name-part-type="genus" reg="Orthosia">O.</tp:taxon-name-part><tp:taxon-name-part taxon-name-part-type="species" reg="cruda">cruda</tp:taxon-name-part></tp:taxon-name></italic> resulted in more than 100 reads per caterpillar of sequences that match this BIN. With this information, we consider our specimens of both barcoding clusters to represent members of <italic><tp:taxon-name><tp:taxon-name-part taxon-name-part-type="genus" reg="Microplitis">M.</tp:taxon-name-part><tp:taxon-name-part taxon-name-part-type="species" reg="naenia">naenia</tp:taxon-name-part></tp:taxon-name></italic>. BIN <ext-link xmlns:xlink="http://www.w3.org/1999/xlink" xlink:href="http://boldsystems.org/index.php/Public_BarcodeCluster?clusteruri=BOLD:ABV9098" ext-link-type="uri" xlink:type="simple">BOLD:ABV9098</ext-link> and <ext-link xmlns:xlink="http://www.w3.org/1999/xlink" xlink:href="http://boldsystems.org/index.php/Public_BarcodeCluster?clusteruri=BOLD:AEK2564" ext-link-type="uri" xlink:type="simple">BOLD:AEK2564</ext-link> are separated by 1.71% p-distance and the species has an intraspecific variability of 2.63% (p-distance). The hosts associated with this wasp species were reported either by <xref ref-type="bibr" rid="B46">Nixon (1970)</xref>, as part of the original description, or by <xref ref-type="bibr" rid="B7">Capek (1972)</xref> and <xref ref-type="bibr" rid="B8">Capek et al. (1982)</xref>; we consider both to be reliable because some of the material reported by <xref ref-type="bibr" rid="B46">Nixon (1970)</xref> came from Capek. This species is illustrated in Fig. <xref ref-type="fig" rid="F41">41</xref>.</p><fig id="F41" position="float" orientation="portrait"><object-id xmlns:xlink="http://www.w3.org/1999/xlink" content-type="doi" xlink:type="simple">10.3897/zookeys.1188.112516.figure41</object-id><object-id xmlns:xlink="http://www.w3.org/1999/xlink" content-type="arpha" xlink:type="simple">E54284BC-D981-57FA-9FF2-7CEEFB782CEE</object-id><label>Figure 41.</label><caption><p><italic><tp:taxon-name><tp:taxon-name-part taxon-name-part-type="genus" reg="Microplitis">Microplitis</tp:taxon-name-part><tp:taxon-name-part taxon-name-part-type="species" reg="naenia">naenia</tp:taxon-name-part></tp:taxon-name></italic> Nixon, 1970, female (<named-content xmlns:xlink="http://www.w3.org/1999/xlink" content-type="dwc:institutional_code" xlink:title="Zoologische Staatssammlung München" xlink:href="http://grbio.org/institution/zoologische-staatssammlung" xlink:type="simple">ZSM</named-content>-HYM-42447-D08) <bold>A</bold> lateral view <bold>B</bold> meso- and metasoma <bold>C</bold> wing. Length of the specimen: 3.5 mm.</p></caption><graphic xmlns:xlink="http://www.w3.org/1999/xlink" xlink:href="zookeys-1188-305_article-112516__-g041.jpg" position="float" orientation="portrait" xlink:type="simple" id="oo_965652.jpg"><uri content-type="original_file" xlink:type="simple">https://binary.pensoft.net/fig/965652</uri></graphic></fig></tp:treatment-sec><ref-list><ref id="B46"><mixed-citation xmlns:xlink="http://www.w3.org/1999/xlink" xlink:type="simple"><person-group><name name-style="western"><surname>Nixon</surname><given-names>G</given-names></name></person-group> (<year>1970</year>) <article-title>A revision of the N. W. European species of <italic><tp:taxon-name><tp:taxon-name-part taxon-name-part-type="genus">Microplitis</tp:taxon-name-part></tp:taxon-name></italic> Forster (<tp:taxon-name><tp:taxon-name-part taxon-name-part-type="order">Hymenoptera</tp:taxon-name-part></tp:taxon-name>: <tp:taxon-name><tp:taxon-name-part taxon-name-part-type="family">Braconidae</tp:taxon-name-part></tp:taxon-name>). Bulletin of the British Museum (Natural History).</article-title><source>Entomology</source><volume>25</volume>: <fpage>1</fpage>–<lpage>30</lpage>.</mixed-citation></ref><ref id="B68"><mixed-citation xmlns:xlink="http://www.w3.org/1999/xlink" xlink:type="simple"><person-group><name name-style="western"><surname>Papp</surname><given-names>J</given-names></name></person-group> (<year>1984b</year>) <article-title>Palaearctic species of <italic><tp:taxon-name><tp:taxon-name-part taxon-name-part-type="genus">Microgaster</tp:taxon-name-part></tp:taxon-name></italic> Latreille (= <italic><tp:taxon-name><tp:taxon-name-part taxon-name-part-type="genus">Microplitis</tp:taxon-name-part></tp:taxon-name></italic> Förster) with description of seven new species (<tp:taxon-name><tp:taxon-name-part taxon-name-part-type="order">Hymenoptera</tp:taxon-name-part></tp:taxon-name>, <tp:taxon-name><tp:taxon-name-part taxon-name-part-type="family">Braconidae</tp:taxon-name-part></tp:taxon-name>, <tp:taxon-name><tp:taxon-name-part taxon-name-part-type="subfamily">Microgastrinae</tp:taxon-name-part></tp:taxon-name>).</article-title><source>Entomologische Abhandlungen</source><volume>47</volume>: <fpage>95</fpage>–<lpage>140</lpage>.</mixed-citation></ref><ref id="B114"><mixed-citation xmlns:xlink="http://www.w3.org/1999/xlink" xlink:type="simple"><person-group><name name-style="western"><surname>Tobias</surname><given-names>V</given-names></name></person-group> (<year>1986</year>) Subfamily <tp:taxon-name><tp:taxon-name-part taxon-name-part-type="subfamily">Microgasterinae</tp:taxon-name-part></tp:taxon-name>. Key to the Insects of the European Part of the USSR III. 4. Insitute of Zoology, Academy of Sciences of the USSE, Leningrad, 605–815.</mixed-citation></ref><ref id="B31"><mixed-citation xmlns:xlink="http://www.w3.org/1999/xlink" xlink:type="simple"><person-group><name name-style="western"><surname>Kotenko</surname><given-names>A</given-names></name></person-group> (<year>2007</year>) <article-title><tp:taxon-name><tp:taxon-name-part taxon-name-part-type="subfamily">Microgastrinae</tp:taxon-name-part></tp:taxon-name>.</article-title> In: <person-group><name name-style="western"><surname>Lelej</surname><given-names>A</given-names></name></person-group> (<role>Ed.</role>) <issue-title>Neuropteroidea, Mecoptera, Hymenoptera.</issue-title><source>Key to the Insects of Russia Far East. Dalnauka, Vladivostok</source>, <fpage>134</fpage>–<lpage>192</lpage>.</mixed-citation></ref><ref id="B7"><mixed-citation xmlns:xlink="http://www.w3.org/1999/xlink" xlink:type="simple"><person-group><name name-style="western"><surname>Capek</surname><given-names>M</given-names></name></person-group> (<year>1972</year>) <article-title>[Verzeichnis der aus Schädlingsinsekten erzogenen Parasiten. Teil V. – Die Brackwespen (<tp:taxon-name><tp:taxon-name-part taxon-name-part-type="family">Braconidae</tp:taxon-name-part></tp:taxon-name>, <tp:taxon-name><tp:taxon-name-part taxon-name-part-type="order">Hymenoptera</tp:taxon-name-part></tp:taxon-name>)].</article-title><source>Entomologické problémy</source><volume>10</volume>: <fpage>125</fpage>–<lpage>140</lpage>.</mixed-citation></ref><ref id="B8"><mixed-citation xmlns:xlink="http://www.w3.org/1999/xlink" xlink:type="simple"><person-group><name name-style="western"><surname>Capek</surname><given-names>M</given-names></name><name name-style="western"><surname>Hladil</surname><given-names>J</given-names></name><name name-style="western"><surname>Sedivy</surname><given-names>J</given-names></name></person-group> (<year>1982</year>) <article-title>[Verzeichnis der aus verschiedenen Insekten erzogenen parasitschen Hymenopteren – Teil VI.].</article-title><source>Entomologické problémy</source><volume>17</volume>: <fpage>325</fpage>–<lpage>371</lpage>.</mixed-citation></ref></ref-list></tp:taxon-treatment>
