# Supplementary material for: ﻿Scratching the tip of the iceberg: integrative taxonomy reveals 30 new species records of Microgastrinae (Braconidae) parasitoid wasps for Germany, including new Holarctic distributions
Source: Zookeys. 2024 Jan 11;1188:305–86. doi: 10.3897/zookeys.1188.112516 (PMC10797786; doi:10.3897/zookeys.1188.112516)
Supplement: XML Treatment for Pholetesor bedelliae [file zookeys.1188.112516-treatment28.xml]

<!DOCTYPE tp:taxon-treatment
  PUBLIC "-//TaxonX//DTD Taxonomic Treatment Publishing DTD v0 20100105//EN" "tax-treatment-NSO.dtd">
<tp:taxon-treatment xmlns:tp="http://www.plazi.org/taxpub"><tp:treatment-meta><kwd-group><label>Taxon classification</label><kwd>
                <named-content content-type="kingdom">Animalia</named-content>
              </kwd><kwd>
                <named-content content-type="order">Hymenoptera</named-content>
              </kwd><kwd>
                <named-content content-type="family">Braconidae</named-content>
              </kwd></kwd-group><mixed-citation publication-type="journal"><person-group><name><surname>Höcherl</surname><given-names>Amelie</given-names></name><name><surname>Shaw</surname><given-names>Mark R.</given-names></name><name><surname>Boudreault</surname><given-names>Caroline</given-names></name><name><surname>Rabl</surname><given-names>Dominik</given-names></name><name><surname>Haszprunar</surname><given-names>Gerhard</given-names></name><name><surname>Raupach</surname><given-names>Michael J.</given-names></name><name><surname>Schmidt</surname><given-names>Stefan</given-names></name><name><surname>Baranov</surname><given-names>Viktor</given-names></name><name><surname>Fernández-Triana</surname><given-names>José</given-names></name></person-group><article-title>﻿Scratching the tip of the iceberg: integrative taxonomy reveals 30 new species records of <tp:taxon-name><tp:taxon-name-part taxon-name-part-type="subfamily">Microgastrinae</tp:taxon-name-part></tp:taxon-name> (<tp:taxon-name><tp:taxon-name-part taxon-name-part-type="family">Braconidae</tp:taxon-name-part></tp:taxon-name>) parasitoid wasps for Germany, including new Holarctic distributions</article-title><source>Zookeys</source><day>11</day><month>01</month><year>2024</year><volume>1188</volume><fpage>305</fpage><lpage>386</lpage><pub-id pub-id-type="doi">10.3897/zookeys.1188.112516</pub-id></mixed-citation></tp:treatment-meta><tp:nomenclature><label>﻿</label><tp:taxon-name>
              <object-id xmlns:xlink="http://www.w3.org/1999/xlink" content-type="arpha" xlink:type="simple">42CFD911-4BB6-537D-8F20-E5A2BC1159E2</object-id>
              <tp:taxon-name-part taxon-name-part-type="genus" reg="Pholetesor">Pholetesor</tp:taxon-name-part>
              <tp:taxon-name-part taxon-name-part-type="species" reg="bedelliae">bedelliae</tp:taxon-name-part>
            </tp:taxon-name><tp:taxon-authority>(Viereck, 1911)</tp:taxon-authority></tp:nomenclature><tp:treatment-sec sec-type="material" id="SECID0E4VCK"><title>Material examined.</title><p><bold>Canada</bold>: New Brunswick: Fredericton, <named-content xmlns:xlink="http://www.w3.org/1999/xlink" content-type="dwc:verbatimCoordinates" xlink:type="simple"><named-content content-type="geo-json" specific-use="{&#34;type&#34;:&#34;Point&#34;,&#34;coordinates&#34;:[-66.644200,45.963487]}" id="NCID0EIWCK" xlink:type="simple">45.963487, -66.6442</named-content></named-content>, 9.vii.1970, leg. C. M. Yoshimoto, CNCHYM 03145 [paratype]; <bold>Germany</bold>: Bavaria: Bayreuth, Gemein, Trebgast, <named-content xmlns:xlink="http://www.w3.org/1999/xlink" content-type="dwc:verbatimCoordinates" xlink:type="simple"><named-content content-type="geo-json" specific-use="{&#34;type&#34;:&#34;Point&#34;,&#34;coordinates&#34;:[11.603000,49.989000]}" id="NCID0ESWCK" xlink:type="simple">49.989, 11.603</named-content></named-content>, 348 m, Malaise trap, 11.vii.2019, leg. J. Müller, <named-content xmlns:xlink="http://www.w3.org/1999/xlink" content-type="dwc:institutional_code" xlink:title="Zoologische Staatssammlung München" xlink:href="http://grbio.org/institution/zoologische-staatssammlung" xlink:type="simple">ZSM</named-content>-HYM-42385-C09; Volkach, Stammheim am Main, <named-content xmlns:xlink="http://www.w3.org/1999/xlink" content-type="dwc:verbatimCoordinates" xlink:type="simple"><named-content content-type="geo-json" specific-use="{&#34;type&#34;:&#34;Point&#34;,&#34;coordinates&#34;:[10.192000,49.920000]}" id="NCID0E5WCK" xlink:type="simple">49.92, 10.192</named-content></named-content>, 215 m, Malaise trap, 16.vii.2019, leg. J. Müller, <named-content xmlns:xlink="http://www.w3.org/1999/xlink" content-type="dwc:institutional_code" xlink:title="Zoologische Staatssammlung München" xlink:href="http://grbio.org/institution/zoologische-staatssammlung" xlink:type="simple">ZSM</named-content>-HYM-42380-E08.</p></tp:treatment-sec><tp:treatment-sec sec-type="distribution" id="SECID0EHXCK"><title>Geographical distribution.</title><p><abbrev xmlns:xlink="http://www.w3.org/1999/xlink" xlink:title="Australasian" id="ABBRID0ENXCK" xlink:type="simple">AUS</abbrev>, <abbrev xmlns:xlink="http://www.w3.org/1999/xlink" xlink:title="Nearctic" id="ABBRID0ERXCK" xlink:type="simple">NEA</abbrev>, <abbrev xmlns:xlink="http://www.w3.org/1999/xlink" xlink:title="Neotropical" id="ABBRID0EVXCK" xlink:type="simple">NEO</abbrev>, <abbrev xmlns:xlink="http://www.w3.org/1999/xlink" xlink:title="Palaearctic" id="ABBRID0EZXCK" xlink:type="simple">PAL</abbrev>.</p><p><abbrev xmlns:xlink="http://www.w3.org/1999/xlink" xlink:title="Australasian" id="ABBRID0E6XCK" xlink:type="simple">AUS</abbrev>: Hawaiian Islands; <abbrev xmlns:xlink="http://www.w3.org/1999/xlink" xlink:title="Nearctic" id="ABBRID0EDYCK" xlink:type="simple">NEA</abbrev>: Canada (AB, BC, MB, NB, NS, ON, QC, SK), USA (AK, AZ, AR, CA, CT, DC, FL, IL, IA, KA, LA, MO, NJ, NY, OR, VA); <abbrev xmlns:xlink="http://www.w3.org/1999/xlink" xlink:title="Neotropical" id="ABBRID0EHYCK" xlink:type="simple">NEO</abbrev>: Bermuda, Peru; <abbrev xmlns:xlink="http://www.w3.org/1999/xlink" xlink:title="Palaearctic" id="ABBRID0ELYCK" xlink:type="simple">PAL</abbrev>: Finland, Germany*.</p></tp:treatment-sec><tp:treatment-sec sec-type="Molecular data" id="SECID0EPYCK"><title>Molecular data.</title><p>BIN: <ext-link xmlns:xlink="http://www.w3.org/1999/xlink" xlink:href="http://boldsystems.org/index.php/Public_BarcodeCluster?clusteruri=BOLD:AAA9172" ext-link-type="uri" xlink:type="simple">BOLD:AAA9172</ext-link>.</p></tp:treatment-sec><tp:treatment-sec sec-type="host" id="SECID0E1YCK"><title>Host information.</title><p>Types reared from <italic><tp:taxon-name><tp:taxon-name-part taxon-name-part-type="genus" reg="Bedellia">Bedellia</tp:taxon-name-part></tp:taxon-name></italic> sp. At least 21 host species within seven families of <tp:taxon-name><tp:taxon-name-part taxon-name-part-type="order">Lepidoptera</tp:taxon-name-part></tp:taxon-name> have been recorded as hosts of this wasp species (<xref ref-type="bibr" rid="B130">Yu et al. 2016</xref>), but many may be incorrect and thus are not cited here.</p></tp:treatment-sec><tp:treatment-sec sec-type="notes" id="SECID0EQZCK"><title>Notes.</title><p>We compared our specimens to a paratype and many other Nearctic specimens stored at the <named-content xmlns:xlink="http://www.w3.org/1999/xlink" content-type="dwc:institutional_code" xlink:title="Canadian National Collection of Insects and Arachnids" xlink:href="http://grbio.org/institution/canadian-national-collection-insects-arachnids-and-nematodes" xlink:type="simple">CNC</named-content> (such as CNCHYM 03145), as well as the comprehensive description in <xref ref-type="bibr" rid="B123">Whitfield (2006)</xref>. Morphologically, this species is somewhat similar to <italic><tp:taxon-name><tp:taxon-name-part taxon-name-part-type="genus" reg="Pholetesor">Pholetesor</tp:taxon-name-part><tp:taxon-name-part taxon-name-part-type="species" reg="maritimus">maritimus</tp:taxon-name-part></tp:taxon-name></italic> (Wilkinson, 1941), which is also recorded from Europe (<xref ref-type="bibr" rid="B15">Fernandez-Triana et al. 2020</xref>). However, the characters used by <xref ref-type="bibr" rid="B48">Nixon (1973)</xref> do not work in all cases to separate these species, as some specimens of <italic><tp:taxon-name><tp:taxon-name-part taxon-name-part-type="genus" reg="Pholetesor">Pholetesor</tp:taxon-name-part><tp:taxon-name-part taxon-name-part-type="species" reg="bedelliae">bedelliae</tp:taxon-name-part></tp:taxon-name></italic> have coarse/strong sculpture (of T1, T2, and anteromesoscutum) that approaches or is very similar to the sculpture described for <italic><tp:taxon-name><tp:taxon-name-part taxon-name-part-type="genus" reg="Pholetesor">P.</tp:taxon-name-part><tp:taxon-name-part taxon-name-part-type="species" reg="maritimus">maritimus</tp:taxon-name-part></tp:taxon-name></italic>. DNA barcodes unequivocally show that the two species are far apart and that the German specimens clearly cluster with many specimens identified by us of <italic><tp:taxon-name><tp:taxon-name-part taxon-name-part-type="genus" reg="Pholetesor">P.</tp:taxon-name-part><tp:taxon-name-part taxon-name-part-type="species" reg="bedelliae">bedelliae</tp:taxon-name-part></tp:taxon-name></italic> from Canada and USA. All these sequences are separated by ~ 5% p-distance from the sequences of <italic><tp:taxon-name><tp:taxon-name-part taxon-name-part-type="genus" reg="Pholetesor">P.</tp:taxon-name-part><tp:taxon-name-part taxon-name-part-type="species" reg="maritimus">maritimus</tp:taxon-name-part></tp:taxon-name></italic> currently available in BOLD (MRS_JFT0464, MRS_JFT0471). Many hosts associated with <italic><tp:taxon-name><tp:taxon-name-part taxon-name-part-type="genus" reg="Pholetesor">P.</tp:taxon-name-part><tp:taxon-name-part taxon-name-part-type="species" reg="bedelliae">bedelliae</tp:taxon-name-part></tp:taxon-name></italic> in the historical literature are probably incorrect, due to problems identifying both the wasp and caterpillar species (e.g., see <xref ref-type="bibr" rid="B123">Whitfield 2006</xref>); solving this problem is beyond the scope of this paper. This species is illustrated in Fig. <xref ref-type="fig" rid="F42">42</xref>.</p><fig id="F42" position="float" orientation="portrait"><object-id xmlns:xlink="http://www.w3.org/1999/xlink" content-type="doi" xlink:type="simple">10.3897/zookeys.1188.112516.figure42</object-id><object-id xmlns:xlink="http://www.w3.org/1999/xlink" content-type="arpha" xlink:type="simple">F500DBB9-89B0-5B0B-A7A9-0A91529F3980</object-id><label>Figure 42.</label><caption><p><italic><tp:taxon-name><tp:taxon-name-part taxon-name-part-type="genus" reg="Pholetesor">Pholetesor</tp:taxon-name-part><tp:taxon-name-part taxon-name-part-type="species" reg="bedelliae">bedelliae</tp:taxon-name-part></tp:taxon-name></italic> (Viereck, 1911), female (<named-content xmlns:xlink="http://www.w3.org/1999/xlink" content-type="dwc:institutional_code" xlink:title="Zoologische Staatssammlung München" xlink:href="http://grbio.org/institution/zoologische-staatssammlung" xlink:type="simple">ZSM</named-content>-HYM-42380-E08) <bold>A</bold> lateral and <bold>B</bold> dorsal view. Length of the specimen: 2.15 mm.</p></caption><graphic xmlns:xlink="http://www.w3.org/1999/xlink" xlink:href="zookeys-1188-305_article-112516__-g042.jpg" position="float" orientation="portrait" xlink:type="simple" id="oo_965653.jpg"><uri content-type="original_file" xlink:type="simple">https://binary.pensoft.net/fig/965653</uri></graphic></fig></tp:treatment-sec><ref-list><ref id="B130"><mixed-citation xmlns:xlink="http://www.w3.org/1999/xlink" xlink:type="simple"><person-group><name name-style="western"><surname>Yu</surname><given-names>D</given-names></name><name name-style="western"><surname>van Achterberg</surname><given-names>C</given-names></name><name name-style="western"><surname>Horstmann</surname><given-names>K</given-names></name></person-group> (<year>2016</year>) Taxapad 2016, <tp:taxon-name><tp:taxon-name-part taxon-name-part-type="superfamily">Ichneumonoidea</tp:taxon-name-part></tp:taxon-name> 2015. Nepean, Ontario. <ext-link xlink:href="http://www.taxapad.com" ext-link-type="uri" xlink:type="simple">http://www.taxapad.com</ext-link></mixed-citation></ref><ref id="B123"><mixed-citation xmlns:xlink="http://www.w3.org/1999/xlink" xlink:type="simple"><person-group><name name-style="western"><surname>Whitfield</surname><given-names>J</given-names></name></person-group> (<year>2006</year>) <article-title>Revision of the Nearctic species of the genus <italic><tp:taxon-name><tp:taxon-name-part taxon-name-part-type="genus">Pholetesor</tp:taxon-name-part></tp:taxon-name></italic> Mason (<tp:taxon-name><tp:taxon-name-part taxon-name-part-type="order">Hymenoptera</tp:taxon-name-part></tp:taxon-name>: <tp:taxon-name><tp:taxon-name-part taxon-name-part-type="family">Braconidae</tp:taxon-name-part></tp:taxon-name>).</article-title><source>Zootaxa</source><volume>1144</volume>(<issue>1</issue>): <fpage>3</fpage>–<lpage>94</lpage>. <ext-link xlink:href="10.11646/zootaxa.1144.1.1" ext-link-type="doi" xlink:type="simple">https://doi.org/10.11646/zootaxa.1144.1.1</ext-link></mixed-citation></ref><ref id="B15"><mixed-citation xmlns:xlink="http://www.w3.org/1999/xlink" xlink:type="simple"><person-group><name name-style="western"><surname>Fernandez-Triana</surname><given-names>J</given-names></name><name name-style="western"><surname>Shaw</surname><given-names>MR</given-names></name><name name-style="western"><surname>Boudreault</surname><given-names>C</given-names></name><name name-style="western"><surname>Beaudin</surname><given-names>M</given-names></name><name name-style="western"><surname>Broad</surname><given-names>GR</given-names></name></person-group> (<year>2020</year>) <article-title>Annotated and illustrated world checklist of <tp:taxon-name><tp:taxon-name-part taxon-name-part-type="subfamily">Microgastrinae</tp:taxon-name-part></tp:taxon-name> parasitoid wasps (<tp:taxon-name><tp:taxon-name-part taxon-name-part-type="order">Hymenoptera</tp:taxon-name-part></tp:taxon-name>, <tp:taxon-name><tp:taxon-name-part taxon-name-part-type="family">Braconidae</tp:taxon-name-part></tp:taxon-name>).</article-title><source>ZooKeys</source><volume>920</volume>: <fpage>1</fpage>–<lpage>1089</lpage>. <ext-link xlink:href="10.3897/zookeys.920.39128" ext-link-type="doi" xlink:type="simple">https://doi.org/10.3897/zookeys.920.39128</ext-link></mixed-citation></ref><ref id="B48"><mixed-citation xmlns:xlink="http://www.w3.org/1999/xlink" xlink:type="simple"><person-group><name name-style="western"><surname>Nixon</surname><given-names>G</given-names></name></person-group> (<year>1973</year>) <article-title>A revision of the north-western European species of the <italic><tp:taxon-name><tp:taxon-name-part taxon-name-part-type="genus"/><tp:taxon-name-part taxon-name-part-type="species">vitripennis</tp:taxon-name-part></tp:taxon-name></italic>, <italic>pallipes</italic>, <italic>octonarius</italic>, <italic>triangulator</italic>, <italic>fraternus</italic>, <italic><tp:taxon-name><tp:taxon-name-part taxon-name-part-type="genus"/><tp:taxon-name-part taxon-name-part-type="species">formosus</tp:taxon-name-part></tp:taxon-name></italic>, <italic>parasitellae</italic>, <italic>metacarpalis</italic> and <italic>circumscriptus</italic>-groups of <italic><tp:taxon-name><tp:taxon-name-part taxon-name-part-type="genus">Apanteles</tp:taxon-name-part></tp:taxon-name></italic> Förster (<tp:taxon-name><tp:taxon-name-part taxon-name-part-type="order">Hymenoptera</tp:taxon-name-part></tp:taxon-name>, <tp:taxon-name><tp:taxon-name-part taxon-name-part-type="family">Braconidae</tp:taxon-name-part></tp:taxon-name>).</article-title><source>Bulletin of Entomological Research</source><volume>63</volume>(<issue>2</issue>): <fpage>169</fpage>–<lpage>230</lpage>. <ext-link xlink:href="10.1017/S0007485300039006" ext-link-type="doi" xlink:type="simple">https://doi.org/10.1017/S0007485300039006</ext-link></mixed-citation></ref></ref-list></tp:taxon-treatment>
