# Supplementary material for: ﻿Scratching the tip of the iceberg: integrative taxonomy reveals 30 new species records of Microgastrinae (Braconidae) parasitoid wasps for Germany, including new Holarctic distributions
Source: Zookeys. 2024 Jan 11;1188:305–86. doi: 10.3897/zookeys.1188.112516 (PMC10797786; doi:10.3897/zookeys.1188.112516)
Supplement: XML Treatment for Protapanteles endemus [file zookeys.1188.112516-treatment29.xml]

<!DOCTYPE tp:taxon-treatment
  PUBLIC "-//TaxonX//DTD Taxonomic Treatment Publishing DTD v0 20100105//EN" "tax-treatment-NSO.dtd">
<tp:taxon-treatment xmlns:tp="http://www.plazi.org/taxpub"><tp:treatment-meta><kwd-group><label>Taxon classification</label><kwd>
                <named-content content-type="kingdom">Animalia</named-content>
              </kwd><kwd>
                <named-content content-type="order">Hymenoptera</named-content>
              </kwd><kwd>
                <named-content content-type="family">Braconidae</named-content>
              </kwd></kwd-group><mixed-citation publication-type="journal"><person-group><name><surname>Höcherl</surname><given-names>Amelie</given-names></name><name><surname>Shaw</surname><given-names>Mark R.</given-names></name><name><surname>Boudreault</surname><given-names>Caroline</given-names></name><name><surname>Rabl</surname><given-names>Dominik</given-names></name><name><surname>Haszprunar</surname><given-names>Gerhard</given-names></name><name><surname>Raupach</surname><given-names>Michael J.</given-names></name><name><surname>Schmidt</surname><given-names>Stefan</given-names></name><name><surname>Baranov</surname><given-names>Viktor</given-names></name><name><surname>Fernández-Triana</surname><given-names>José</given-names></name></person-group><article-title>﻿Scratching the tip of the iceberg: integrative taxonomy reveals 30 new species records of <tp:taxon-name><tp:taxon-name-part taxon-name-part-type="subfamily">Microgastrinae</tp:taxon-name-part></tp:taxon-name> (<tp:taxon-name><tp:taxon-name-part taxon-name-part-type="family">Braconidae</tp:taxon-name-part></tp:taxon-name>) parasitoid wasps for Germany, including new Holarctic distributions</article-title><source>Zookeys</source><day>11</day><month>01</month><year>2024</year><volume>1188</volume><fpage>305</fpage><lpage>386</lpage><pub-id pub-id-type="doi">10.3897/zookeys.1188.112516</pub-id></mixed-citation></tp:treatment-meta><tp:nomenclature><label>﻿</label><tp:taxon-name>
              <object-id xmlns:xlink="http://www.w3.org/1999/xlink" content-type="arpha" xlink:type="simple">CD0BD7F1-64B4-5C1E-B5E7-67AF2FF3684F</object-id>
              <tp:taxon-name-part taxon-name-part-type="genus" reg="Protapanteles">Protapanteles</tp:taxon-name-part>
              <tp:taxon-name-part taxon-name-part-type="species" reg="endemus">endemus</tp:taxon-name-part>
            </tp:taxon-name><tp:taxon-authority>(Nixon, 1965)</tp:taxon-authority></tp:nomenclature><tp:treatment-sec sec-type="material" id="SECID0EU5CK"><title>Material examined.</title><p><bold>France</bold>: Jura, Ounans, ex. <italic><tp:taxon-name><tp:taxon-name-part taxon-name-part-type="genus" reg="Thyatira">Thyatira</tp:taxon-name-part><tp:taxon-name-part taxon-name-part-type="species" reg="batis">batis</tp:taxon-name-part></tp:taxon-name></italic>, 25.vii.2013, leg. M. R. Shaw, MRS_JFT0355; <bold>Germany</bold>: Baden-Württemberg: Malsch, Hansjakobstr. 7, Urban Garden, <named-content xmlns:xlink="http://www.w3.org/1999/xlink" content-type="dwc:verbatimCoordinates" xlink:type="simple"><named-content content-type="geo-json" specific-use="{&#34;type&#34;:&#34;Point&#34;,&#34;coordinates&#34;:[8.320000,48.884000]}" id="NCID0EM6CK" xlink:type="simple">48.884, 8.32</named-content></named-content>, 120 m, Malaise trap, 30.viii.2020, leg. D. Doczkal, <named-content xmlns:xlink="http://www.w3.org/1999/xlink" content-type="dwc:institutional_code" xlink:title="Zoologische Staatssammlung München" xlink:href="http://grbio.org/institution/zoologische-staatssammlung" xlink:type="simple">ZSM</named-content>-HYM-33153-G08; Malsch, Luderbusch, <named-content xmlns:xlink="http://www.w3.org/1999/xlink" content-type="dwc:verbatimCoordinates" xlink:type="simple"><named-content content-type="geo-json" specific-use="{&#34;type&#34;:&#34;Point&#34;,&#34;coordinates&#34;:[8.332000,48.913000]}" id="NCID0EY6CK" xlink:type="simple">48.913, 8.332</named-content></named-content>, 117 m, Malaise trap, 19.vii.2020, leg. D. Doczkal, K. Grabow, <named-content xmlns:xlink="http://www.w3.org/1999/xlink" content-type="dwc:institutional_code" xlink:title="Zoologische Staatssammlung München" xlink:href="http://grbio.org/institution/zoologische-staatssammlung" xlink:type="simple">ZSM</named-content>-HYM-42388-D09; <bold>Poland</bold>: Biebrza National Park, cocoons on <italic><tp:taxon-name><tp:taxon-name-part taxon-name-part-type="genus" reg="Ribes">Ribes</tp:taxon-name-part><tp:taxon-name-part taxon-name-part-type="species" reg="nigrum">nigrum</tp:taxon-name-part></tp:taxon-name></italic> with <italic><tp:taxon-name><tp:taxon-name-part taxon-name-part-type="genus" reg="Abraxas">Abraxas</tp:taxon-name-part><tp:taxon-name-part taxon-name-part-type="species" reg="grossulariata">grossulariata</tp:taxon-name-part></tp:taxon-name></italic>, leg. M. R. Shaw, MRS_JFT0444.</p></tp:treatment-sec><tp:treatment-sec sec-type="distribution" id="SECID0EZADK"><title>Geographical distribution.</title><p><abbrev xmlns:xlink="http://www.w3.org/1999/xlink" xlink:title="Palaearctic" id="ABBRID0E6ADK" xlink:type="simple">PAL</abbrev>.</p><p><abbrev xmlns:xlink="http://www.w3.org/1999/xlink" xlink:title="Palaearctic" id="ABBRID0EFBDK" xlink:type="simple">PAL</abbrev>: France, Germany*, Hungary, Kazakhstan, Poland*, Russia (ZAB, SPE), Switzerland, Ukraine, United Kingdom.</p></tp:treatment-sec><tp:treatment-sec sec-type="Molecular data" id="SECID0EJBDK"><title>Molecular data.</title><p>BIN: <ext-link xmlns:xlink="http://www.w3.org/1999/xlink" xlink:href="http://boldsystems.org/index.php/Public_BarcodeCluster?clusteruri=BOLD:AEI1558" ext-link-type="uri" xlink:type="simple">BOLD:AEI1558</ext-link>.</p></tp:treatment-sec><tp:treatment-sec sec-type="host" id="SECID0EUBDK"><title>Host information.</title><p><tp:taxon-name><tp:taxon-name-part taxon-name-part-type="family">Geometridae</tp:taxon-name-part></tp:taxon-name>: Type reared from <italic><tp:taxon-name><tp:taxon-name-part taxon-name-part-type="genus" reg="Abraxas">Abraxas</tp:taxon-name-part><tp:taxon-name-part taxon-name-part-type="species" reg="grossulariata">grossulariata</tp:taxon-name-part></tp:taxon-name></italic> (Linnaeus, 1758); also <tp:taxon-name><tp:taxon-name-part taxon-name-part-type="family">Drepanidae</tp:taxon-name-part></tp:taxon-name>*: <italic><tp:taxon-name><tp:taxon-name-part taxon-name-part-type="genus" reg="Thyatira">Thyatira</tp:taxon-name-part><tp:taxon-name-part taxon-name-part-type="species" reg="batis">batis</tp:taxon-name-part></tp:taxon-name></italic>* (Linnaeus, 1758).</p></tp:treatment-sec><tp:treatment-sec sec-type="notes" id="SECID0E1CDK"><title>Notes.</title><p>The German specimens were identified based on information from the original description (<xref ref-type="bibr" rid="B44">Nixon 1965</xref>) as well as subsequent papers (<xref ref-type="bibr" rid="B50">Nixon 1976</xref>; <xref ref-type="bibr" rid="B67">Papp 1984a</xref>). Our German sequences 99.7–100% match two identical sequences of specimens with some host relations: one was collected as a cocoon from <italic><tp:taxon-name><tp:taxon-name-part taxon-name-part-type="genus" reg="Ribes">Ribes</tp:taxon-name-part></tp:taxon-name></italic> sp. with <italic><tp:taxon-name><tp:taxon-name-part taxon-name-part-type="genus" reg="Abraxas">Abraxas</tp:taxon-name-part><tp:taxon-name-part taxon-name-part-type="species" reg="grossulariata">grossulariata</tp:taxon-name-part></tp:taxon-name></italic> (MRS_JFT0444), the Geometrid species the holotype was reared from (<xref ref-type="bibr" rid="B44">Nixon 1965</xref>). Another specimen was reared from <italic><tp:taxon-name><tp:taxon-name-part taxon-name-part-type="genus" reg="Thyatira">Thyatira</tp:taxon-name-part><tp:taxon-name-part taxon-name-part-type="species" reg="batis">batis</tp:taxon-name-part></tp:taxon-name></italic> (MRS_JFT0355), a rather novel host and member of <tp:taxon-name><tp:taxon-name-part taxon-name-part-type="family">Drepanidae</tp:taxon-name-part></tp:taxon-name>. We propose here that an additional host record from the literature is excluded: <xref ref-type="bibr" rid="B111">Tobias (1971</xref>: 246) had recorded <italic><tp:taxon-name><tp:taxon-name-part taxon-name-part-type="genus" reg="Autographa">Autographa</tp:taxon-name-part><tp:taxon-name-part taxon-name-part-type="species" reg="gamma">gamma</tp:taxon-name-part></tp:taxon-name></italic> (Linnaeus, 1758) <tp:taxon-name><tp:taxon-name-part taxon-name-part-type="family">Noctuidae</tp:taxon-name-part></tp:taxon-name> as a host of <italic><tp:taxon-name><tp:taxon-name-part taxon-name-part-type="genus" reg="Protapanteles">Protapanteles</tp:taxon-name-part><tp:taxon-name-part taxon-name-part-type="species" reg="endemus">endemus</tp:taxon-name-part></tp:taxon-name></italic> in the St. Petersburg (as Leningrad) region; however, a subsequent paper from the same author (<xref ref-type="bibr" rid="B114">Tobias 1986</xref>: 661) ignored that host record and even the record of the wasp species from that region (it only recorded <italic><tp:taxon-name><tp:taxon-name-part taxon-name-part-type="genus" reg="Protapanteles">P.</tp:taxon-name-part><tp:taxon-name-part taxon-name-part-type="species" reg="endemus">endemus</tp:taxon-name-part></tp:taxon-name></italic> from a much more southern region of the former Soviet Union, now Ukraine). It is likely that either the wasp, the host or both were misidentified in the 1971 paper and therefore this record must be removed (unless additional data in the future confirms that association). This species is illustrated in Fig. <xref ref-type="fig" rid="F43">43</xref>.</p><fig id="F43" position="float" orientation="portrait"><object-id xmlns:xlink="http://www.w3.org/1999/xlink" content-type="doi" xlink:type="simple">10.3897/zookeys.1188.112516.figure43</object-id><object-id xmlns:xlink="http://www.w3.org/1999/xlink" content-type="arpha" xlink:type="simple">7656167C-CF06-5F9D-A74E-296FFC065DBE</object-id><label>Figure 43.</label><caption><p><italic><tp:taxon-name><tp:taxon-name-part taxon-name-part-type="genus" reg="Protapanteles">Protapanteles</tp:taxon-name-part><tp:taxon-name-part taxon-name-part-type="species" reg="endemus">endemus</tp:taxon-name-part></tp:taxon-name></italic> (Nixon, 1965), female (<named-content xmlns:xlink="http://www.w3.org/1999/xlink" content-type="dwc:institutional_code" xlink:title="Zoologische Staatssammlung München" xlink:href="http://grbio.org/institution/zoologische-staatssammlung" xlink:type="simple">ZSM</named-content>-HYM-33153-G08) <bold>A</bold> lateral view <bold>B</bold> mesosoma, T1, and T2 <bold>C</bold> dorsal view. Length of the specimen: 2.5 mm.</p></caption><graphic xmlns:xlink="http://www.w3.org/1999/xlink" xlink:href="zookeys-1188-305_article-112516__-g043.jpg" position="float" orientation="portrait" xlink:type="simple" id="oo_965654.jpg"><uri content-type="original_file" xlink:type="simple">https://binary.pensoft.net/fig/965654</uri></graphic></fig></tp:treatment-sec><ref-list><ref id="B44"><mixed-citation xmlns:xlink="http://www.w3.org/1999/xlink" xlink:type="simple"><person-group><name name-style="western"><surname>Nixon</surname><given-names>G</given-names></name></person-group> (<year>1965</year>) A reclassification of the tribe <tp:taxon-name><tp:taxon-name-part taxon-name-part-type="tribe">Microgasterini</tp:taxon-name-part></tp:taxon-name> (<tp:taxon-name><tp:taxon-name-part taxon-name-part-type="order">Hymenoptera</tp:taxon-name-part></tp:taxon-name>: <tp:taxon-name><tp:taxon-name-part taxon-name-part-type="family">Braconidae</tp:taxon-name-part></tp:taxon-name>). Bulletin of the British Museum (Natural History). Entomology 2(Supplement 2): 1–284. <ext-link xlink:href="10.5962/p.144036" ext-link-type="doi" xlink:type="simple">https://doi.org/10.5962/p.144036</ext-link></mixed-citation></ref><ref id="B50"><mixed-citation xmlns:xlink="http://www.w3.org/1999/xlink" xlink:type="simple"><person-group><name name-style="western"><surname>Nixon</surname><given-names>G</given-names></name></person-group> (<year>1976</year>) <article-title>A revision of the north-western European species of the <italic>merula</italic>, <italic>lacteus</italic>, <italic>vipio</italic>, <italic>ultor</italic>, <italic>ater</italic>, <italic>butalidis</italic>, <italic>popularis</italic>, <italic>carbonarius</italic> and <italic>validus</italic>-groups of <italic><tp:taxon-name><tp:taxon-name-part taxon-name-part-type="genus">Apanteles</tp:taxon-name-part></tp:taxon-name></italic> Förster (<tp:taxon-name><tp:taxon-name-part taxon-name-part-type="order">Hymenoptera</tp:taxon-name-part></tp:taxon-name>, <tp:taxon-name><tp:taxon-name-part taxon-name-part-type="family">Braconidae</tp:taxon-name-part></tp:taxon-name>).</article-title><source>Bulletin of Entomological Research</source><volume>65</volume>(<issue>4</issue>): <fpage>687</fpage>–<lpage>735</lpage>. <ext-link xlink:href="10.1017/S0007485300006386" ext-link-type="doi" xlink:type="simple">https://doi.org/10.1017/S0007485300006386</ext-link></mixed-citation></ref><ref id="B67"><mixed-citation xmlns:xlink="http://www.w3.org/1999/xlink" xlink:type="simple"><person-group><name name-style="western"><surname>Papp</surname><given-names>J</given-names></name></person-group> (<year>1984a</year>) <article-title>A survey of the European species of <italic><tp:taxon-name><tp:taxon-name-part taxon-name-part-type="genus">Apanteles</tp:taxon-name-part></tp:taxon-name></italic> Först. (<tp:taxon-name><tp:taxon-name-part taxon-name-part-type="order">Hymenoptera</tp:taxon-name-part></tp:taxon-name>, <tp:taxon-name><tp:taxon-name-part taxon-name-part-type="family">Braconidae</tp:taxon-name-part></tp:taxon-name>: <tp:taxon-name><tp:taxon-name-part taxon-name-part-type="subfamily">Microgastrinae</tp:taxon-name-part></tp:taxon-name>), VIII. The <italic>metacarpalis</italic>-, <italic><tp:taxon-name><tp:taxon-name-part taxon-name-part-type="genus"/><tp:taxon-name-part taxon-name-part-type="species">formosus</tp:taxon-name-part></tp:taxon-name></italic>-, <italic>popularis</italic>- and <italic>suevus</italic>-group.</article-title><source>Annales Historico-Naturales Musei Nationalis Hungarici</source><volume>76</volume>: <fpage>265</fpage>–<lpage>295</lpage>.</mixed-citation></ref><ref id="B111"><mixed-citation xmlns:xlink="http://www.w3.org/1999/xlink" xlink:type="simple"><person-group><name name-style="western"><surname>Tobias</surname><given-names>V</given-names></name></person-group> (<year>1971</year>) <article-title>Review of the <tp:taxon-name><tp:taxon-name-part taxon-name-part-type="family">Braconidae</tp:taxon-name-part></tp:taxon-name> (<tp:taxon-name><tp:taxon-name-part taxon-name-part-type="order">Hymenoptera</tp:taxon-name-part></tp:taxon-name>) of the U.S.S.R.</article-title><source>Trudy Vsesoyuznogo Entomologicheskogo Obshchestva</source><volume>54</volume>: <fpage>156</fpage>–<lpage>268</lpage>.</mixed-citation></ref><ref id="B114"><mixed-citation xmlns:xlink="http://www.w3.org/1999/xlink" xlink:type="simple"><person-group><name name-style="western"><surname>Tobias</surname><given-names>V</given-names></name></person-group> (<year>1986</year>) Subfamily <tp:taxon-name><tp:taxon-name-part taxon-name-part-type="subfamily">Microgasterinae</tp:taxon-name-part></tp:taxon-name>. Key to the Insects of the European Part of the USSR III. 4. Insitute of Zoology, Academy of Sciences of the USSE, Leningrad, 605–815.</mixed-citation></ref></ref-list></tp:taxon-treatment>
