# Supplementary material for: ﻿Scratching the tip of the iceberg: integrative taxonomy reveals 30 new species records of Microgastrinae (Braconidae) parasitoid wasps for Germany, including new Holarctic distributions
Source: Zookeys. 2024 Jan 11;1188:305–86. doi: 10.3897/zookeys.1188.112516 (PMC10797786; doi:10.3897/zookeys.1188.112516)
Supplement: XML Treatment for Rasivalva desueta [file zookeys.1188.112516-treatment30.xml]

<!DOCTYPE tp:taxon-treatment
  PUBLIC "-//TaxonX//DTD Taxonomic Treatment Publishing DTD v0 20100105//EN" "tax-treatment-NSO.dtd">
<tp:taxon-treatment xmlns:tp="http://www.plazi.org/taxpub"><tp:treatment-meta><kwd-group><label>Taxon classification</label><kwd>
                <named-content content-type="kingdom">Animalia</named-content>
              </kwd><kwd>
                <named-content content-type="order">Hymenoptera</named-content>
              </kwd><kwd>
                <named-content content-type="family">Braconidae</named-content>
              </kwd></kwd-group><mixed-citation publication-type="journal"><person-group><name><surname>Höcherl</surname><given-names>Amelie</given-names></name><name><surname>Shaw</surname><given-names>Mark R.</given-names></name><name><surname>Boudreault</surname><given-names>Caroline</given-names></name><name><surname>Rabl</surname><given-names>Dominik</given-names></name><name><surname>Haszprunar</surname><given-names>Gerhard</given-names></name><name><surname>Raupach</surname><given-names>Michael J.</given-names></name><name><surname>Schmidt</surname><given-names>Stefan</given-names></name><name><surname>Baranov</surname><given-names>Viktor</given-names></name><name><surname>Fernández-Triana</surname><given-names>José</given-names></name></person-group><article-title>﻿Scratching the tip of the iceberg: integrative taxonomy reveals 30 new species records of <tp:taxon-name><tp:taxon-name-part taxon-name-part-type="subfamily">Microgastrinae</tp:taxon-name-part></tp:taxon-name> (<tp:taxon-name><tp:taxon-name-part taxon-name-part-type="family">Braconidae</tp:taxon-name-part></tp:taxon-name>) parasitoid wasps for Germany, including new Holarctic distributions</article-title><source>Zookeys</source><day>11</day><month>01</month><year>2024</year><volume>1188</volume><fpage>305</fpage><lpage>386</lpage><pub-id pub-id-type="doi">10.3897/zookeys.1188.112516</pub-id></mixed-citation></tp:treatment-meta><tp:nomenclature><label>﻿</label><tp:taxon-name>
              <object-id xmlns:xlink="http://www.w3.org/1999/xlink" content-type="arpha" xlink:type="simple">DEDF7065-D256-5505-9C5D-FF06C6FD3964</object-id>
              <tp:taxon-name-part taxon-name-part-type="genus" reg="Rasivalva">Rasivalva</tp:taxon-name-part>
              <tp:taxon-name-part taxon-name-part-type="species" reg="desueta">desueta</tp:taxon-name-part>
            </tp:taxon-name><tp:taxon-authority>Papp, 1989</tp:taxon-authority></tp:nomenclature><tp:treatment-sec sec-type="material" id="SECID0EKIDK"><title>Material examined.</title><p><bold>Germany</bold>: Bavaria: Bayernwald National Park, Schöberg, ex. ?<italic><tp:taxon-name><tp:taxon-name-part taxon-name-part-type="genus" reg="Eilema">Eilema</tp:taxon-name-part><tp:taxon-name-part taxon-name-part-type="species" reg="depressa">depressa</tp:taxon-name-part></tp:taxon-name></italic>, 16.vi.2015, leg. M. R. Shaw, MRS-JFT 0582; Berchtesgaden National Park, Königssee, Rinnkendlsteig, <named-content xmlns:xlink="http://www.w3.org/1999/xlink" content-type="dwc:verbatimCoordinates" xlink:type="simple"><named-content content-type="geo-json" specific-use="{&#34;type&#34;:&#34;Point&#34;,&#34;coordinates&#34;:[12.965000,47.555000]}" id="NCID0EAJDK" xlink:type="simple">47.555, 12.965</named-content></named-content>, 750 m, Malaise trap, 21.viii.2017, leg. D. Doczkal, J. Voith, <named-content xmlns:xlink="http://www.w3.org/1999/xlink" content-type="dwc:institutional_code" xlink:title="Zoologische Staatssammlung München" xlink:href="http://grbio.org/institution/zoologische-staatssammlung" xlink:type="simple">ZSM</named-content>-HYM-33162-A05; <bold>Sweden</bold>: Öland: Gamla Skogsby (Kalkstad); Mörbylånga kommun, <named-content xmlns:xlink="http://www.w3.org/1999/xlink" content-type="dwc:verbatimCoordinates" xlink:type="simple"><named-content content-type="geo-json" specific-use="{&#34;type&#34;:&#34;Point&#34;,&#34;coordinates&#34;:[16.507617,56.616700]}" id="NCID0EOJDK" xlink:type="simple">56.616700, 16.507617</named-content></named-content>, Malaise trap, 17.vii-7.viii.2003, leg. SMTP, CNC602554.</p></tp:treatment-sec><tp:treatment-sec sec-type="distribution" id="SECID0ETJDK"><title>Geographical distribution.</title><p><abbrev xmlns:xlink="http://www.w3.org/1999/xlink" xlink:title="Palaearctic" id="ABBRID0EZJDK" xlink:type="simple">PAL</abbrev>.</p><p><abbrev xmlns:xlink="http://www.w3.org/1999/xlink" xlink:title="Palaearctic" id="ABBRID0E6JDK" xlink:type="simple">PAL</abbrev>- Germany*, Sweden*, Switzerland.</p></tp:treatment-sec><tp:treatment-sec sec-type="Molecular data" id="SECID0EDKDK"><title>Molecular data.</title><p>BIN: <ext-link xmlns:xlink="http://www.w3.org/1999/xlink" xlink:href="http://boldsystems.org/index.php/Public_BarcodeCluster?clusteruri=BOLD:ADE2589" ext-link-type="uri" xlink:type="simple">BOLD:ADE2589</ext-link>.</p></tp:treatment-sec><tp:treatment-sec sec-type="host" id="SECID0EOKDK"><title>Host information.</title><p>Host of type unknown. Other host associations in need of verification.</p></tp:treatment-sec><tp:treatment-sec sec-type="notes" id="SECID0ETKDK"><title>Notes.</title><p>The non-reared German specimen was identified as <italic><tp:taxon-name><tp:taxon-name-part taxon-name-part-type="genus" reg="Rasivalva">Rasivalva</tp:taxon-name-part><tp:taxon-name-part taxon-name-part-type="species" reg="desueta">desueta</tp:taxon-name-part></tp:taxon-name></italic> by comparing it with the detailed original description (<xref ref-type="bibr" rid="B73">Papp 1989</xref>) and <xref ref-type="bibr" rid="B53">Oltra-Moscardó and Jiménez-Peydró (2005)</xref>. One male specimen (MRS-JFT 0582) in this cluster, also from Germany, was possibly reared from <italic><tp:taxon-name><tp:taxon-name-part taxon-name-part-type="genus" reg="Eilema">Eilema</tp:taxon-name-part><tp:taxon-name-part taxon-name-part-type="species" reg="depressa">depressa</tp:taxon-name-part></tp:taxon-name></italic> (Esper, 1787) which would represent the first host record for this wasp species. However, the wasp cocoon could not be associated unequivocally with host remains and hence the host association needs to be confirmed. We also report Sweden as a new country record based on a male specimen we examined (CNC602554), which is morphologically similar to the German female (except for darker metafemur and less broad T1 and T2, in agreement with the original description of a male paratype) as well as matching DNA barcode sequences. This species is illustrated in Figs <xref ref-type="fig" rid="F44">44</xref>, <xref ref-type="fig" rid="F45">45</xref>.</p><fig id="F44" position="float" orientation="portrait"><object-id xmlns:xlink="http://www.w3.org/1999/xlink" content-type="doi" xlink:type="simple">10.3897/zookeys.1188.112516.figure44</object-id><object-id xmlns:xlink="http://www.w3.org/1999/xlink" content-type="arpha" xlink:type="simple">59BFB0A5-84D9-5FBE-A204-835EFD1CEEEF</object-id><label>Figure 44.</label><caption><p><italic><tp:taxon-name><tp:taxon-name-part taxon-name-part-type="genus" reg="Rasivalva">Rasivalva</tp:taxon-name-part><tp:taxon-name-part taxon-name-part-type="species" reg="desueta">desueta</tp:taxon-name-part></tp:taxon-name></italic> Papp, 1989, female (<named-content xmlns:xlink="http://www.w3.org/1999/xlink" content-type="dwc:institutional_code" xlink:title="Zoologische Staatssammlung München" xlink:href="http://grbio.org/institution/zoologische-staatssammlung" xlink:type="simple">ZSM</named-content>-HYM-33162-A05) <bold>A</bold> lateral view <bold>B</bold> dorsal view <bold>C</bold> hypopygium lateral view <bold>D</bold> mesosoma <bold>E</bold> metasoma <bold>F</bold> forewing. Length of the specimen: 3.3 mm.</p></caption><graphic xmlns:xlink="http://www.w3.org/1999/xlink" xlink:href="zookeys-1188-305_article-112516__-g044.jpg" position="float" orientation="portrait" xlink:type="simple" id="oo_965655.jpg"><uri content-type="original_file" xlink:type="simple">https://binary.pensoft.net/fig/965655</uri></graphic></fig><fig id="F45" position="float" orientation="portrait"><object-id xmlns:xlink="http://www.w3.org/1999/xlink" content-type="doi" xlink:type="simple">10.3897/zookeys.1188.112516.figure45</object-id><object-id xmlns:xlink="http://www.w3.org/1999/xlink" content-type="arpha" xlink:type="simple">F47A2672-40C0-5F69-9ABE-9A78C9D930F9</object-id><label>Figure 45.</label><caption><p><italic><tp:taxon-name><tp:taxon-name-part taxon-name-part-type="genus" reg="Rasivalva">Rasivalva</tp:taxon-name-part><tp:taxon-name-part taxon-name-part-type="species" reg="desueta">desueta</tp:taxon-name-part></tp:taxon-name></italic> Papp, 1989, male (CNC602554) <bold>A</bold> lateral and <bold>B</bold> dorsal views.</p></caption><graphic xmlns:xlink="http://www.w3.org/1999/xlink" xlink:href="zookeys-1188-305_article-112516__-g045.jpg" position="float" orientation="portrait" xlink:type="simple" id="oo_965656.jpg"><uri content-type="original_file" xlink:type="simple">https://binary.pensoft.net/fig/965656</uri></graphic></fig></tp:treatment-sec><ref-list><ref id="B73"><mixed-citation xmlns:xlink="http://www.w3.org/1999/xlink" xlink:type="simple"><person-group><name name-style="western"><surname>Papp</surname><given-names>J</given-names></name></person-group> (<year>1989</year>) <article-title>Three new braconid species from Central Switzerland (<tp:taxon-name><tp:taxon-name-part taxon-name-part-type="order">Hymenoptera</tp:taxon-name-part></tp:taxon-name>, <tp:taxon-name><tp:taxon-name-part taxon-name-part-type="family">Braconidae</tp:taxon-name-part></tp:taxon-name>).</article-title><source>Journal of the Swiss Entomological Society</source><volume>62</volume>: <fpage>269</fpage>–<lpage>278</lpage>. <ext-link xlink:href="10.5169/seals-402353" ext-link-type="doi" xlink:type="simple">https://doi.org/10.5169/seals-402353</ext-link></mixed-citation></ref><ref id="B53"><mixed-citation xmlns:xlink="http://www.w3.org/1999/xlink" xlink:type="simple"><person-group><name name-style="western"><surname>Oltra-Moscardó</surname><given-names>MT</given-names></name><name name-style="western"><surname>Jiménez-Peydró</surname><given-names>R</given-names></name></person-group> (<year>2005</year>) <article-title>The taxon <italic><tp:taxon-name><tp:taxon-name-part taxon-name-part-type="genus">Rasivalva</tp:taxon-name-part></tp:taxon-name></italic> (<tp:taxon-name><tp:taxon-name-part taxon-name-part-type="order">Hymenoptera</tp:taxon-name-part></tp:taxon-name>: <tp:taxon-name><tp:taxon-name-part taxon-name-part-type="family">Braconidae</tp:taxon-name-part></tp:taxon-name>) in the Palaearctic region and description of <italic><tp:taxon-name><tp:taxon-name-part taxon-name-part-type="genus">Rasivalva</tp:taxon-name-part><tp:taxon-name-part taxon-name-part-type="species">pyrenaica</tp:taxon-name-part></tp:taxon-name></italic> new species from Andorra.</article-title><source>Journal of Entomological Science</source><volume>40</volume>(<issue>4</issue>): <fpage>438</fpage>–<lpage>445</lpage>. <ext-link xlink:href="10.18474/0749-8004-40.4.438" ext-link-type="doi" xlink:type="simple">https://doi.org/10.18474/0749-8004-40.4.438</ext-link></mixed-citation></ref></ref-list></tp:taxon-treatment>
