# Supplementary material for: ﻿Scratching the tip of the iceberg: integrative taxonomy reveals 30 new species records of Microgastrinae (Braconidae) parasitoid wasps for Germany, including new Holarctic distributions
Source: Zookeys. 2024 Jan 11;1188:305–86. doi: 10.3897/zookeys.1188.112516 (PMC10797786; doi:10.3897/zookeys.1188.112516)
Supplement: XML Treatment for Cotesia eulipis [file zookeys.1188.112516-treatment31.xml]

<!DOCTYPE tp:taxon-treatment
  PUBLIC "-//TaxonX//DTD Taxonomic Treatment Publishing DTD v0 20100105//EN" "tax-treatment-NSO.dtd">
<tp:taxon-treatment xmlns:tp="http://www.plazi.org/taxpub"><tp:treatment-meta><kwd-group><label>Taxon classification</label><kwd>
                <named-content content-type="kingdom">Animalia</named-content>
              </kwd><kwd>
                <named-content content-type="order">Hymenoptera</named-content>
              </kwd><kwd>
                <named-content content-type="family">Braconidae</named-content>
              </kwd></kwd-group><mixed-citation publication-type="journal"><person-group><name><surname>Höcherl</surname><given-names>Amelie</given-names></name><name><surname>Shaw</surname><given-names>Mark R.</given-names></name><name><surname>Boudreault</surname><given-names>Caroline</given-names></name><name><surname>Rabl</surname><given-names>Dominik</given-names></name><name><surname>Haszprunar</surname><given-names>Gerhard</given-names></name><name><surname>Raupach</surname><given-names>Michael J.</given-names></name><name><surname>Schmidt</surname><given-names>Stefan</given-names></name><name><surname>Baranov</surname><given-names>Viktor</given-names></name><name><surname>Fernández-Triana</surname><given-names>José</given-names></name></person-group><article-title>﻿Scratching the tip of the iceberg: integrative taxonomy reveals 30 new species records of <tp:taxon-name><tp:taxon-name-part taxon-name-part-type="subfamily">Microgastrinae</tp:taxon-name-part></tp:taxon-name> (<tp:taxon-name><tp:taxon-name-part taxon-name-part-type="family">Braconidae</tp:taxon-name-part></tp:taxon-name>) parasitoid wasps for Germany, including new Holarctic distributions</article-title><source>Zookeys</source><day>11</day><month>01</month><year>2024</year><volume>1188</volume><fpage>305</fpage><lpage>386</lpage><pub-id pub-id-type="doi">10.3897/zookeys.1188.112516</pub-id></mixed-citation></tp:treatment-meta><tp:nomenclature><label>﻿</label><tp:taxon-name>
              <object-id xmlns:xlink="http://www.w3.org/1999/xlink" content-type="arpha" xlink:type="simple">B9D869AE-0157-519D-9FA3-DF20BB78B6E7</object-id>
              <tp:taxon-name-part taxon-name-part-type="genus" reg="Cotesia">Cotesia</tp:taxon-name-part>
              <tp:taxon-name-part taxon-name-part-type="species" reg="eulipis">eulipis</tp:taxon-name-part>
            </tp:taxon-name><tp:taxon-authority>(Nixon, 1974)</tp:taxon-authority></tp:nomenclature><tp:treatment-sec sec-type="material" id="SECID0ELPDK"><title>Material examined.</title><p><bold>Canada</bold>: British Columbia: Winfield, <named-content xmlns:xlink="http://www.w3.org/1999/xlink" content-type="dwc:verbatimCoordinates" xlink:type="simple"><named-content content-type="geo-json" specific-use="{&#34;type&#34;:&#34;Point&#34;,&#34;coordinates&#34;:[-119.431000,50.061000]}" id="NCID0EWPDK" xlink:type="simple">50.061, -119.431</named-content></named-content>, [450m,] ex. <italic><tp:taxon-name><tp:taxon-name-part taxon-name-part-type="genus" reg="Operophtera">Operophtera</tp:taxon-name-part><tp:taxon-name-part taxon-name-part-type="species" reg="bruceata">bruceata</tp:taxon-name-part></tp:taxon-name></italic>, 17.v.2001, leg. K. Deglow, CNCHYM 00330; CNCHYM 00331; Prince Edward Island: Brackley Beach, Prince Edward Island National Park, <named-content xmlns:xlink="http://www.w3.org/1999/xlink" content-type="dwc:verbatimCoordinates" xlink:type="simple"><named-content content-type="geo-json" specific-use="{&#34;type&#34;:&#34;Point&#34;,&#34;coordinates&#34;:[-63.216111,46.431111]}" id="NCID0EJQDK" xlink:type="simple">46.431111, -63.216111</named-content></named-content>, ex. <italic><tp:taxon-name><tp:taxon-name-part taxon-name-part-type="genus" reg="Rheumaptera">Rheumaptera</tp:taxon-name-part><tp:taxon-name-part taxon-name-part-type="species" reg="hastata">hastata</tp:taxon-name-part></tp:taxon-name></italic>, 10.viii.1940, leg. G.S. Walley, CNC1447813; Yukon: Top of the World Highway km 82, <named-content xmlns:xlink="http://www.w3.org/1999/xlink" content-type="dwc:verbatimCoordinates" xlink:type="simple"><named-content content-type="geo-json" specific-use="{&#34;type&#34;:&#34;Point&#34;,&#34;coordinates&#34;:[-140.951000,64.090000]}" id="NCID0ECRDK" xlink:type="simple">64.09, -140.951</named-content></named-content>, 19.vii.2006, leg. H. Goulet, C. Boudreault, HYM00001784; <bold>Finland</bold>: Lapland: Utsjoki, Kevo, ex. <italic><tp:taxon-name><tp:taxon-name-part taxon-name-part-type="genus" reg="Operophtera">Operophtera</tp:taxon-name-part><tp:taxon-name-part taxon-name-part-type="species" reg="brumata">brumata</tp:taxon-name-part></tp:taxon-name></italic>, 28.vi.2010, leg. K. Ruohomaki, MRS 0049; MRS_JFT0049; Utsjoki, Vetsikko, ex. <italic><tp:taxon-name><tp:taxon-name-part taxon-name-part-type="genus" reg="Operophtera">Operophtera</tp:taxon-name-part><tp:taxon-name-part taxon-name-part-type="species" reg="brumata">brumata</tp:taxon-name-part></tp:taxon-name></italic>, 28.vi.2010, leg. K. Ruohomaki, MRS 0050; <bold>Germany</bold>: Bavaria; St. Oswald, National Park Bayerischer Wald, <named-content xmlns:xlink="http://www.w3.org/1999/xlink" content-type="dwc:verbatimCoordinates" xlink:type="simple"><named-content content-type="geo-json" specific-use="{&#34;type&#34;:&#34;Point&#34;,&#34;coordinates&#34;:[13.422000,48.951000]}" id="NCID0EESDK" xlink:type="simple">48.951, 13.422</named-content></named-content>, 842 m, Malaise trap, 25.vii.2012, leg. G. Sellmayer, BIOUG07768-G08; <bold>Norway</bold>: Rogaland, Hana, ex. <italic><tp:taxon-name><tp:taxon-name-part taxon-name-part-type="genus" reg="Operophtera">Operophtera</tp:taxon-name-part><tp:taxon-name-part taxon-name-part-type="species" reg="brumata">brumata</tp:taxon-name-part></tp:taxon-name></italic>, 28.vi.2010, leg. K. Ruohomaki, MRS 0048; <bold>United Kingdom</bold>: Scotland: Argyll, Scotnish Farm, ex. <italic><tp:taxon-name><tp:taxon-name-part taxon-name-part-type="genus" reg="Rheumaptera">Rheumaptera</tp:taxon-name-part><tp:taxon-name-part taxon-name-part-type="species" reg="hastata">hastata</tp:taxon-name-part></tp:taxon-name></italic>, 25.iv.1990, leg. K. P. Bland, CNCHYM49288.</p></tp:treatment-sec><tp:treatment-sec sec-type="distribution" id="SECID0EDTDK"><title>Geographical distribution.</title><p><abbrev xmlns:xlink="http://www.w3.org/1999/xlink" xlink:title="Nearctic" id="ABBRID0EJTDK" xlink:type="simple">NEA</abbrev>, <abbrev xmlns:xlink="http://www.w3.org/1999/xlink" xlink:title="Palaearctic" id="ABBRID0ENTDK" xlink:type="simple">PAL</abbrev>.</p><p><abbrev xmlns:xlink="http://www.w3.org/1999/xlink" xlink:title="Nearctic" id="ABBRID0ETTDK" xlink:type="simple">NEA</abbrev>*- Canada* (BC, PE, YT); <abbrev xmlns:xlink="http://www.w3.org/1999/xlink" xlink:title="Palaearctic" id="ABBRID0EXTDK" xlink:type="simple">PAL</abbrev>- Bulgaria, Finland, Germany, Greece, Hungary, Norway*, Sweden, United Kingdom.</p></tp:treatment-sec><tp:treatment-sec sec-type="Molecular data" id="SECID0E2TDK"><title>Molecular data.</title><p>BIN: <ext-link xmlns:xlink="http://www.w3.org/1999/xlink" xlink:href="http://boldsystems.org/index.php/Public_BarcodeCluster?clusteruri=BOLD:ACZ1254" ext-link-type="uri" xlink:type="simple">BOLD:ACZ1254</ext-link>.</p></tp:treatment-sec><tp:treatment-sec sec-type="host" id="SECID0EGUDK"><title>Host information.</title><p><tp:taxon-name><tp:taxon-name-part taxon-name-part-type="family">Geometridae</tp:taxon-name-part></tp:taxon-name>: type reared from <italic><tp:taxon-name><tp:taxon-name-part taxon-name-part-type="genus" reg="Rheumaptera">Rheumaptera</tp:taxon-name-part><tp:taxon-name-part taxon-name-part-type="species" reg="hastata">hastata</tp:taxon-name-part></tp:taxon-name></italic> (Linnaeus, 1758); also <italic><tp:taxon-name><tp:taxon-name-part taxon-name-part-type="genus" reg="Operophtera">Operophtera</tp:taxon-name-part><tp:taxon-name-part taxon-name-part-type="species" reg="bruceata">bruceata</tp:taxon-name-part></tp:taxon-name></italic>* (Hulst, 1886), <italic><tp:taxon-name><tp:taxon-name-part taxon-name-part-type="genus" reg="Operophtera">Operophtera</tp:taxon-name-part><tp:taxon-name-part taxon-name-part-type="species" reg="brumata">brumata</tp:taxon-name-part></tp:taxon-name></italic>* (Linnaeus, 1758).</p></tp:treatment-sec><tp:treatment-sec sec-type="notes" id="SECID0ESVDK"><title>Notes.</title><p>Barcoding cluster <ext-link xmlns:xlink="http://www.w3.org/1999/xlink" xlink:href="http://boldsystems.org/index.php/Public_BarcodeCluster?clusteruri=BOLD:ACZ1254" ext-link-type="uri" xlink:type="simple">BOLD:ACZ1254</ext-link> includes sequences of specimens from Finland, Germany, Norway, United Kingdom, and Canada. Specimens in this cluster from both sides of the Atlantic were reared from <italic><tp:taxon-name><tp:taxon-name-part taxon-name-part-type="genus" reg="Rheumaptera">Rheumaptera</tp:taxon-name-part><tp:taxon-name-part taxon-name-part-type="species" reg="hastata">hastata</tp:taxon-name-part></tp:taxon-name></italic> (the host of the holotype): from the United Kingdom (CNCHYM49288=MRS_JFT 0154) and from Canada (CNC1447813). Morphological examination resulted in some differences in leg colouration between Canadian and European specimens available to us (see Figs <xref ref-type="fig" rid="F46">46</xref>, <xref ref-type="fig" rid="F47">47</xref>). However, T1–T3 shape and structure are similar and the host information and DNA barcoding also point towards all of our specimens representing one species. Based on this integrative species concept from studying specimens from German as well as some Canadian and European material, and considering the hosts of this species, we here consider BIN <ext-link xmlns:xlink="http://www.w3.org/1999/xlink" xlink:href="http://boldsystems.org/index.php/Public_BarcodeCluster?clusteruri=BOLD:ACZ1254" ext-link-type="uri" xlink:type="simple">BOLD:ACZ1254</ext-link> to represent <italic><tp:taxon-name><tp:taxon-name-part taxon-name-part-type="genus" reg="Cotesia">C.</tp:taxon-name-part><tp:taxon-name-part taxon-name-part-type="species" reg="eulipis">eulipis</tp:taxon-name-part></tp:taxon-name></italic> and report this species for the Nearctic for the first time. Other specimens in this BIN were reared from <italic><tp:taxon-name><tp:taxon-name-part taxon-name-part-type="genus" reg="Operophtera">Operophtera</tp:taxon-name-part><tp:taxon-name-part taxon-name-part-type="species" reg="brumata">brumata</tp:taxon-name-part></tp:taxon-name></italic> (MRS 0048=MRS_JFT0048, MRS 0049=MRS_JFT0049, MRS 0050=MRS_JFT0050) in Finland and Norway and from <italic><tp:taxon-name><tp:taxon-name-part taxon-name-part-type="genus" reg="Operophtera">Operophtera</tp:taxon-name-part><tp:taxon-name-part taxon-name-part-type="species" reg="bruceata">bruceata</tp:taxon-name-part></tp:taxon-name></italic> (CNCHYM 00330, CNCHYM 00331) in Canada. There is another specimen from Austria (CNC990841=MRS_JFT0743) that morphologically matches <italic><tp:taxon-name><tp:taxon-name-part taxon-name-part-type="genus" reg="Cotesia">C.</tp:taxon-name-part><tp:taxon-name-part taxon-name-part-type="species" reg="eulipis">eulipis</tp:taxon-name-part></tp:taxon-name></italic>, yet clusters in a different BIN (<ext-link xmlns:xlink="http://www.w3.org/1999/xlink" xlink:href="http://boldsystems.org/index.php/Public_BarcodeCluster?clusteruri=BOLD:AEV7769" ext-link-type="uri" xlink:type="simple">BOLD:AEV7769</ext-link>) which has a p-distance of 1.9% to all other specimens that we identified as <italic><tp:taxon-name><tp:taxon-name-part taxon-name-part-type="genus" reg="Cotesia">C.</tp:taxon-name-part><tp:taxon-name-part taxon-name-part-type="species" reg="eulipis">eulipis</tp:taxon-name-part></tp:taxon-name></italic> and is reared from <italic><tp:taxon-name><tp:taxon-name-part taxon-name-part-type="genus" reg="Hydria">Hydria</tp:taxon-name-part><tp:taxon-name-part taxon-name-part-type="species" reg="cervinalis">cervinalis</tp:taxon-name-part></tp:taxon-name></italic> (Scopoli, 1763), a host so far not reported for this species. Resolving this goes beyond the scope of this paper, for the purpose of this manuscript we prefer to retain this specimen as “<tp:taxon-name><tp:taxon-name-part taxon-name-part-type="genus" reg="Cotesia">Cotesia</tp:taxon-name-part><tp:taxon-name-part taxon-name-part-type="uncertainty-rank">cf.</tp:taxon-name-part><tp:taxon-name-part taxon-name-part-type="species" reg="eulipis">eulipis</tp:taxon-name-part></tp:taxon-name>”. This species is illustrated in Figs <xref ref-type="fig" rid="F46">46</xref>, <xref ref-type="fig" rid="F47">47</xref>.</p><fig id="F46" position="float" orientation="portrait"><object-id xmlns:xlink="http://www.w3.org/1999/xlink" content-type="doi" xlink:type="simple">10.3897/zookeys.1188.112516.figure46</object-id><object-id xmlns:xlink="http://www.w3.org/1999/xlink" content-type="arpha" xlink:type="simple">B1787C83-3F73-59F9-B512-31C313BCF68A</object-id><label>Figure 46.</label><caption><p><italic><tp:taxon-name><tp:taxon-name-part taxon-name-part-type="genus" reg="Cotesia">Cotesia</tp:taxon-name-part><tp:taxon-name-part taxon-name-part-type="species" reg="eulipis">eulipis</tp:taxon-name-part></tp:taxon-name></italic> (Nixon, 1974), female (BIOUG07768-G08) <bold>A</bold> lateral and <bold>B</bold> dorsal views. Length of the specimen: 2.75 mm.</p></caption><graphic xmlns:xlink="http://www.w3.org/1999/xlink" xlink:href="zookeys-1188-305_article-112516__-g046.jpg" position="float" orientation="portrait" xlink:type="simple" id="oo_965657.jpg"><uri content-type="original_file" xlink:type="simple">https://binary.pensoft.net/fig/965657</uri></graphic></fig><fig id="F47" position="float" orientation="portrait"><object-id xmlns:xlink="http://www.w3.org/1999/xlink" content-type="doi" xlink:type="simple">10.3897/zookeys.1188.112516.figure47</object-id><object-id xmlns:xlink="http://www.w3.org/1999/xlink" content-type="arpha" xlink:type="simple">F03FCB92-1A39-581C-A264-6C009D73D95B</object-id><label>Figure 47.</label><caption><p><italic><tp:taxon-name><tp:taxon-name-part taxon-name-part-type="genus" reg="Cotesia">Cotesia</tp:taxon-name-part><tp:taxon-name-part taxon-name-part-type="species" reg="eulipis">eulipis</tp:taxon-name-part></tp:taxon-name></italic> (Nixon, 1974), female (CNC1447813) <bold>A</bold> lateral view <bold>B</bold> metasoma lateral view <bold>C</bold> metasoma dorsal view <bold>D</bold> head dorsal view <bold>E</bold> head frontal view <bold>F</bold> mesosoma dorsal view <bold>G</bold> wing. Length of the specimen: head + mesosoma 1.5 mm, metasoma 1.0 mm.</p></caption><graphic xmlns:xlink="http://www.w3.org/1999/xlink" xlink:href="zookeys-1188-305_article-112516__-g047.jpg" position="float" orientation="portrait" xlink:type="simple" id="oo_965658.jpg"><uri content-type="original_file" xlink:type="simple">https://binary.pensoft.net/fig/965658</uri></graphic></fig></tp:treatment-sec></tp:taxon-treatment>
