# Supplementary material for: ﻿Scratching the tip of the iceberg: integrative taxonomy reveals 30 new species records of Microgastrinae (Braconidae) parasitoid wasps for Germany, including new Holarctic distributions
Source: Zookeys. 2024 Jan 11;1188:305–86. doi: 10.3897/zookeys.1188.112516 (PMC10797786; doi:10.3897/zookeys.1188.112516)
Supplement: XML Treatment for Cotesia tetrica [file zookeys.1188.112516-treatment32.xml]

<!DOCTYPE tp:taxon-treatment
  PUBLIC "-//TaxonX//DTD Taxonomic Treatment Publishing DTD v0 20100105//EN" "tax-treatment-NSO.dtd">
<tp:taxon-treatment xmlns:tp="http://www.plazi.org/taxpub"><tp:treatment-meta><kwd-group><label>Taxon classification</label><kwd>
                <named-content content-type="kingdom">Animalia</named-content>
              </kwd><kwd>
                <named-content content-type="order">Hymenoptera</named-content>
              </kwd><kwd>
                <named-content content-type="family">Braconidae</named-content>
              </kwd></kwd-group><mixed-citation publication-type="journal"><person-group><name><surname>Höcherl</surname><given-names>Amelie</given-names></name><name><surname>Shaw</surname><given-names>Mark R.</given-names></name><name><surname>Boudreault</surname><given-names>Caroline</given-names></name><name><surname>Rabl</surname><given-names>Dominik</given-names></name><name><surname>Haszprunar</surname><given-names>Gerhard</given-names></name><name><surname>Raupach</surname><given-names>Michael J.</given-names></name><name><surname>Schmidt</surname><given-names>Stefan</given-names></name><name><surname>Baranov</surname><given-names>Viktor</given-names></name><name><surname>Fernández-Triana</surname><given-names>José</given-names></name></person-group><article-title>﻿Scratching the tip of the iceberg: integrative taxonomy reveals 30 new species records of <tp:taxon-name><tp:taxon-name-part taxon-name-part-type="subfamily">Microgastrinae</tp:taxon-name-part></tp:taxon-name> (<tp:taxon-name><tp:taxon-name-part taxon-name-part-type="family">Braconidae</tp:taxon-name-part></tp:taxon-name>) parasitoid wasps for Germany, including new Holarctic distributions</article-title><source>Zookeys</source><day>11</day><month>01</month><year>2024</year><volume>1188</volume><fpage>305</fpage><lpage>386</lpage><pub-id pub-id-type="doi">10.3897/zookeys.1188.112516</pub-id></mixed-citation></tp:treatment-meta><tp:nomenclature><label>﻿</label><tp:taxon-name>
              <object-id xmlns:xlink="http://www.w3.org/1999/xlink" content-type="arpha" xlink:type="simple">6B197A1C-A8A9-5D90-B28F-4BB823B88247</object-id>
              <tp:taxon-name-part taxon-name-part-type="genus" reg="Cotesia">Cotesia</tp:taxon-name-part>
              <tp:taxon-name-part taxon-name-part-type="species" reg="tetrica">tetrica</tp:taxon-name-part>
            </tp:taxon-name><tp:taxon-authority>(Reinhard, 1880)</tp:taxon-authority></tp:nomenclature><tp:treatment-sec sec-type="material" id="SECID0EX3DK"><title>Material examined.</title><p><bold>Austria</bold>: Lower Austria, Raglitz, ex. <italic><tp:taxon-name><tp:taxon-name-part taxon-name-part-type="genus" reg="Aphantopus">Aphantopus</tp:taxon-name-part><tp:taxon-name-part taxon-name-part-type="species" reg="hyperantus">hyperantus</tp:taxon-name-part></tp:taxon-name></italic>, 04.v.2011, leg. J. Connell, MRS 0054; <bold>Germany</bold>: Bavaria: Allgäu, Oberstdorf, Oytal, Schochen, alpine meadow, <named-content xmlns:xlink="http://www.w3.org/1999/xlink" content-type="dwc:verbatimCoordinates" xlink:type="simple"><named-content content-type="geo-json" specific-use="{&#34;type&#34;:&#34;Point&#34;,&#34;coordinates&#34;:[10.370000,47.392000]}" id="NCID0EP4DK" xlink:type="simple">47.392, 10.37</named-content></named-content>, 1930 m, 6.viii.2014, leg. D. Doczkal, S. Schmidt, J. Voith, BC-<named-content xmlns:xlink="http://www.w3.org/1999/xlink" content-type="dwc:institutional_code" xlink:title="Zoologische Staatssammlung München" xlink:href="http://grbio.org/institution/zoologische-staatssammlung" xlink:type="simple">ZSM</named-content>-HYM-24109-E04; Balderschwang, Leiterberg, <named-content xmlns:xlink="http://www.w3.org/1999/xlink" content-type="dwc:verbatimCoordinates" xlink:type="simple"><named-content content-type="geo-json" specific-use="{&#34;type&#34;:&#34;Point&#34;,&#34;coordinates&#34;:[10.090000,47.486000]}" id="NCID0EB5DK" xlink:type="simple">47.486, 10.09</named-content></named-content>, 1290 m, Malaise trap, 25.viii.2017, leg. D. Doczkal, J. Voith, <named-content xmlns:xlink="http://www.w3.org/1999/xlink" content-type="dwc:institutional_code" xlink:title="Zoologische Staatssammlung München" xlink:href="http://grbio.org/institution/zoologische-staatssammlung" xlink:type="simple">ZSM</named-content>-HYM-42325-F05; Garmisch-Partenkirchen, Zugspitze, Platt, <named-content xmlns:xlink="http://www.w3.org/1999/xlink" content-type="dwc:verbatimCoordinates" xlink:type="simple"><named-content content-type="geo-json" specific-use="{&#34;type&#34;:&#34;Point&#34;,&#34;coordinates&#34;:[11.009000,47.405000]}" id="NCID0EN5DK" xlink:type="simple">47.405, 11.009</named-content></named-content>, 1980 m, Malaise trap, 2.viii.2018, leg. D. Doczkal, J. Voith, <named-content xmlns:xlink="http://www.w3.org/1999/xlink" content-type="dwc:institutional_code" xlink:title="Zoologische Staatssammlung München" xlink:href="http://grbio.org/institution/zoologische-staatssammlung" xlink:type="simple">ZSM</named-content>-HYM-42390-G12; Lkr. Weilheim, Pähl, Hartschimmelhof Niedermoor west of Goasl, <named-content xmlns:xlink="http://www.w3.org/1999/xlink" content-type="dwc:verbatimCoordinates" xlink:type="simple"><named-content content-type="geo-json" specific-use="{&#34;type&#34;:&#34;Point&#34;,&#34;coordinates&#34;:[11.182000,47.942000]}" id="NCID0EZ5DK" xlink:type="simple">47.942, 11.182</named-content></named-content>, 713 m, Malaise trap, 18.viii.2021, leg. GBOL3, R. Albrecht, <named-content xmlns:xlink="http://www.w3.org/1999/xlink" content-type="dwc:institutional_code" xlink:title="Zoologische Staatssammlung München" xlink:href="http://grbio.org/institution/zoologische-staatssammlung" xlink:type="simple">ZSM</named-content>-HYM-42398-E12; Rhön Hausen, Kleines Moor, <named-content xmlns:xlink="http://www.w3.org/1999/xlink" content-type="dwc:verbatimCoordinates" xlink:type="simple"><named-content content-type="geo-json" specific-use="{&#34;type&#34;:&#34;Point&#34;,&#34;coordinates&#34;:[10.039000,50.487000]}" id="NCID0EF6DK" xlink:type="simple">50.487, 10.039</named-content></named-content>, 890 m, Malaise trap, 25.vii.2018, leg. D. Doczkal, <named-content xmlns:xlink="http://www.w3.org/1999/xlink" content-type="dwc:institutional_code" xlink:title="Zoologische Staatssammlung München" xlink:href="http://grbio.org/institution/zoologische-staatssammlung" xlink:type="simple">ZSM</named-content>-HYM-33165-G09.</p></tp:treatment-sec><tp:treatment-sec sec-type="distribution" id="SECID0EO6DK"><title>Geographical distribution.</title><p><abbrev xmlns:xlink="http://www.w3.org/1999/xlink" xlink:title="Palaearctic" id="ABBRID0EU6DK" xlink:type="simple">PAL</abbrev>.</p><p><abbrev xmlns:xlink="http://www.w3.org/1999/xlink" xlink:title="Palaearctic" id="ABBRID0E16DK" xlink:type="simple">PAL</abbrev>- Austria*, Germany, Montenegro, Serbia, United Kingdom.</p></tp:treatment-sec><tp:treatment-sec sec-type="Molecular data" id="SECID0E56DK"><title>Molecular data.</title><p>BIN: <ext-link xmlns:xlink="http://www.w3.org/1999/xlink" xlink:href="http://boldsystems.org/index.php/Public_BarcodeCluster?clusteruri=BOLD:AAV9103" ext-link-type="uri" xlink:type="simple">BOLD:AAV9103</ext-link>.</p></tp:treatment-sec><tp:treatment-sec sec-type="host" id="SECID0EJAEK"><title>Host information.</title><p>Host of type unknown; also <tp:taxon-name><tp:taxon-name-part taxon-name-part-type="family">Nymphalidae</tp:taxon-name-part></tp:taxon-name>: <tp:taxon-name><tp:taxon-name-part taxon-name-part-type="subfamily">Satyrinae</tp:taxon-name-part></tp:taxon-name>*: <italic><tp:taxon-name><tp:taxon-name-part taxon-name-part-type="genus" reg="Lasiommata">Lasiommata</tp:taxon-name-part><tp:taxon-name-part taxon-name-part-type="species" reg="megera">megera</tp:taxon-name-part></tp:taxon-name></italic> (Linnaeus, 1767), <italic><tp:taxon-name><tp:taxon-name-part taxon-name-part-type="genus" reg="Maniola">Maniola</tp:taxon-name-part><tp:taxon-name-part taxon-name-part-type="species" reg="jurtina">jurtina</tp:taxon-name-part></tp:taxon-name></italic> (Linnaeus, 1758); <italic><tp:taxon-name><tp:taxon-name-part taxon-name-part-type="genus" reg="Aphantopus">Aphantopus</tp:taxon-name-part><tp:taxon-name-part taxon-name-part-type="species" reg="hyperantus">hyperantus</tp:taxon-name-part></tp:taxon-name></italic>* (Linnaeus, 1758).</p></tp:treatment-sec><tp:treatment-sec sec-type="notes" id="SECID0E1BEK"><title>Notes.</title><p>This species was previously recorded from Germany (<xref ref-type="bibr" rid="B4">Belokobylskij et al. 2003</xref>). Germany was also mentioned as the type locality in the world checklist (<xref ref-type="bibr" rid="B15">Fernandez-Triana et al. 2020</xref>); however, the country was not added to the distribution range of that species by error, so we confirm it here. Other specimens morphologically identified as <italic><tp:taxon-name><tp:taxon-name-part taxon-name-part-type="genus" reg="Cotesia">Cotesia</tp:taxon-name-part><tp:taxon-name-part taxon-name-part-type="species" reg="tetrica">tetrica</tp:taxon-name-part></tp:taxon-name></italic> clustering in this BIN were reared from <italic><tp:taxon-name><tp:taxon-name-part taxon-name-part-type="genus" reg="Aphantopus">Aphantopus</tp:taxon-name-part><tp:taxon-name-part taxon-name-part-type="species" reg="hyperantus">hyperantus</tp:taxon-name-part></tp:taxon-name></italic> in Austria (MRS 0054, CNC990821, CNC990822), and there are barcoded specimens in <named-content xmlns:xlink="http://www.w3.org/1999/xlink" content-type="dwc:institutional_code" xlink:title="National Museums of Scotland" xlink:href="http://grbio.org/institution/national-museum-scotland-natural-sciences" xlink:type="simple">NMS</named-content> from several identified European species of <italic><tp:taxon-name><tp:taxon-name-part taxon-name-part-type="genus" reg="Erebia">Erebia</tp:taxon-name-part></tp:taxon-name></italic> (M. Rindos and MRS pers. obs) in the same BIN. Host records in the historical literature from other <tp:taxon-name><tp:taxon-name-part taxon-name-part-type="order">Lepidoptera</tp:taxon-name-part></tp:taxon-name> families are incorrect, and <xref ref-type="bibr" rid="B128">Wilkinson (1945</xref>: 84) had already advised against reporting those records. The distribution in Serbia is based on <xref ref-type="bibr" rid="B132">Žikić et al. (2021)</xref>. This species is illustrated in Fig. <xref ref-type="fig" rid="F48">48</xref>.</p><fig id="F48" position="float" orientation="portrait"><object-id xmlns:xlink="http://www.w3.org/1999/xlink" content-type="doi" xlink:type="simple">10.3897/zookeys.1188.112516.figure48</object-id><object-id xmlns:xlink="http://www.w3.org/1999/xlink" content-type="arpha" xlink:type="simple">3D9BFBCF-F36F-54ED-B2C6-D60EF4B5668A</object-id><label>Figure 48.</label><caption><p><italic><tp:taxon-name><tp:taxon-name-part taxon-name-part-type="genus" reg="Cotesia">Cotesia</tp:taxon-name-part><tp:taxon-name-part taxon-name-part-type="species" reg="tetrica">tetrica</tp:taxon-name-part></tp:taxon-name></italic> (Reinhard, 1880), female (<named-content xmlns:xlink="http://www.w3.org/1999/xlink" content-type="dwc:institutional_code" xlink:title="Zoologische Staatssammlung München" xlink:href="http://grbio.org/institution/zoologische-staatssammlung" xlink:type="simple">ZSM</named-content>-HYM-42325-F05) <bold>A</bold> lateral and <bold>B</bold> dorsal views. Length of the specimen: 2.55 mm.</p></caption><graphic xmlns:xlink="http://www.w3.org/1999/xlink" xlink:href="zookeys-1188-305_article-112516__-g048.jpg" position="float" orientation="portrait" xlink:type="simple" id="oo_965659.jpg"><uri content-type="original_file" xlink:type="simple">https://binary.pensoft.net/fig/965659</uri></graphic></fig></tp:treatment-sec><ref-list><ref id="B4"><mixed-citation xmlns:xlink="http://www.w3.org/1999/xlink" xlink:type="simple"><person-group><name name-style="western"><surname>Belokobylskij</surname><given-names>SA</given-names></name><name name-style="western"><surname>Taeger</surname><given-names>A</given-names></name><name name-style="western"><surname>van Achterberg</surname><given-names>C</given-names></name><name name-style="western"><surname>Haeselbarth</surname><given-names>E</given-names></name><name name-style="western"><surname>Riedel</surname><given-names>M</given-names></name></person-group> (<year>2003</year>) <article-title>Checklist of the <tp:taxon-name><tp:taxon-name-part taxon-name-part-type="family">Braconidae</tp:taxon-name-part></tp:taxon-name> of Germany (<tp:taxon-name><tp:taxon-name-part taxon-name-part-type="order">Hymenoptera</tp:taxon-name-part></tp:taxon-name>).</article-title><source>Beiträge zur Entomologie = Contributions to Entomology</source><volume>53</volume>: <fpage>341</fpage>–<lpage>435</lpage>. <ext-link xlink:href="10.21248/contrib.entomol.53.2.341-435" ext-link-type="doi" xlink:type="simple">https://doi.org/10.21248/contrib.entomol.53.2.341-435</ext-link></mixed-citation></ref><ref id="B15"><mixed-citation xmlns:xlink="http://www.w3.org/1999/xlink" xlink:type="simple"><person-group><name name-style="western"><surname>Fernandez-Triana</surname><given-names>J</given-names></name><name name-style="western"><surname>Shaw</surname><given-names>MR</given-names></name><name name-style="western"><surname>Boudreault</surname><given-names>C</given-names></name><name name-style="western"><surname>Beaudin</surname><given-names>M</given-names></name><name name-style="western"><surname>Broad</surname><given-names>GR</given-names></name></person-group> (<year>2020</year>) <article-title>Annotated and illustrated world checklist of <tp:taxon-name><tp:taxon-name-part taxon-name-part-type="subfamily">Microgastrinae</tp:taxon-name-part></tp:taxon-name> parasitoid wasps (<tp:taxon-name><tp:taxon-name-part taxon-name-part-type="order">Hymenoptera</tp:taxon-name-part></tp:taxon-name>, <tp:taxon-name><tp:taxon-name-part taxon-name-part-type="family">Braconidae</tp:taxon-name-part></tp:taxon-name>).</article-title><source>ZooKeys</source><volume>920</volume>: <fpage>1</fpage>–<lpage>1089</lpage>. <ext-link xlink:href="10.3897/zookeys.920.39128" ext-link-type="doi" xlink:type="simple">https://doi.org/10.3897/zookeys.920.39128</ext-link></mixed-citation></ref><ref id="B128"><mixed-citation xmlns:xlink="http://www.w3.org/1999/xlink" xlink:type="simple"><person-group><name name-style="western"><surname>Wilkinson</surname><given-names>D</given-names></name></person-group> (<year>1945</year>) <article-title>Description of Palaearctic species of <italic><tp:taxon-name><tp:taxon-name-part taxon-name-part-type="genus">Apanteles</tp:taxon-name-part></tp:taxon-name></italic> (Hymen., <tp:taxon-name><tp:taxon-name-part taxon-name-part-type="family">Braconidae</tp:taxon-name-part></tp:taxon-name>).</article-title><source>Transactions of the Royal Entomological Society of London</source><volume>95</volume>(<issue>3</issue>): <fpage>35</fpage>–<lpage>226</lpage>. <ext-link xlink:href="10.1111/j.1365-2311.1945.tb00436.x" ext-link-type="doi" xlink:type="simple">https://doi.org/10.1111/j.1365-2311.1945.tb00436.x</ext-link></mixed-citation></ref><ref id="B132"><mixed-citation xmlns:xlink="http://www.w3.org/1999/xlink" xlink:type="simple"><person-group><name name-style="western"><surname>Žikić</surname><given-names>V</given-names></name><name name-style="western"><surname>Lazarević</surname><given-names>M</given-names></name><name name-style="western"><surname>Ilić Milošević</surname><given-names>M</given-names></name><name name-style="western"><surname>Trajković</surname><given-names>A</given-names></name><name name-style="western"><surname>Hric</surname><given-names>B</given-names></name><name name-style="western"><surname>Stanković</surname><given-names>SS</given-names></name></person-group> (<year>2021</year>) <article-title>Diversity of the Genus <italic><tp:taxon-name><tp:taxon-name-part taxon-name-part-type="genus">Cotesia</tp:taxon-name-part></tp:taxon-name></italic> Cameron (<tp:taxon-name><tp:taxon-name-part taxon-name-part-type="family">Braconidae</tp:taxon-name-part></tp:taxon-name>: <tp:taxon-name><tp:taxon-name-part taxon-name-part-type="subfamily">Microgastrinae</tp:taxon-name-part></tp:taxon-name>) in Serbia.</article-title><source>Acta Entomologica Serbica</source><volume>26</volume>: <fpage>27</fpage>–<lpage>35</lpage>. <ext-link xlink:href="10.5281/zenodo.5704966" ext-link-type="doi" xlink:type="simple">https://doi.org/10.5281/zenodo.5704966</ext-link></mixed-citation></ref></ref-list></tp:taxon-treatment>
