# Supplementary material for: ﻿Scratching the tip of the iceberg: integrative taxonomy reveals 30 new species records of Microgastrinae (Braconidae) parasitoid wasps for Germany, including new Holarctic distributions
Source: Zookeys. 2024 Jan 11;1188:305–86. doi: 10.3897/zookeys.1188.112516 (PMC10797786; doi:10.3897/zookeys.1188.112516)
Supplement: XML Treatment for Diolcogaster claritibia [file zookeys.1188.112516-treatment33.xml]

<!DOCTYPE tp:taxon-treatment
  PUBLIC "-//TaxonX//DTD Taxonomic Treatment Publishing DTD v0 20100105//EN" "tax-treatment-NSO.dtd">
<tp:taxon-treatment xmlns:tp="http://www.plazi.org/taxpub"><tp:treatment-meta><kwd-group><label>Taxon classification</label><kwd>
                <named-content content-type="kingdom">Animalia</named-content>
              </kwd><kwd>
                <named-content content-type="order">Hymenoptera</named-content>
              </kwd><kwd>
                <named-content content-type="family">Braconidae</named-content>
              </kwd></kwd-group><mixed-citation publication-type="journal"><person-group><name><surname>Höcherl</surname><given-names>Amelie</given-names></name><name><surname>Shaw</surname><given-names>Mark R.</given-names></name><name><surname>Boudreault</surname><given-names>Caroline</given-names></name><name><surname>Rabl</surname><given-names>Dominik</given-names></name><name><surname>Haszprunar</surname><given-names>Gerhard</given-names></name><name><surname>Raupach</surname><given-names>Michael J.</given-names></name><name><surname>Schmidt</surname><given-names>Stefan</given-names></name><name><surname>Baranov</surname><given-names>Viktor</given-names></name><name><surname>Fernández-Triana</surname><given-names>José</given-names></name></person-group><article-title>﻿Scratching the tip of the iceberg: integrative taxonomy reveals 30 new species records of <tp:taxon-name><tp:taxon-name-part taxon-name-part-type="subfamily">Microgastrinae</tp:taxon-name-part></tp:taxon-name> (<tp:taxon-name><tp:taxon-name-part taxon-name-part-type="family">Braconidae</tp:taxon-name-part></tp:taxon-name>) parasitoid wasps for Germany, including new Holarctic distributions</article-title><source>Zookeys</source><day>11</day><month>01</month><year>2024</year><volume>1188</volume><fpage>305</fpage><lpage>386</lpage><pub-id pub-id-type="doi">10.3897/zookeys.1188.112516</pub-id></mixed-citation></tp:treatment-meta><tp:nomenclature><label>﻿</label><tp:taxon-name>
              <object-id xmlns:xlink="http://www.w3.org/1999/xlink" content-type="arpha" xlink:type="simple">DF0C09B3-77B3-53F7-8195-38B4A72DBC03</object-id>
              <tp:taxon-name-part taxon-name-part-type="genus" reg="Diolcogaster">Diolcogaster</tp:taxon-name-part>
              <tp:taxon-name-part taxon-name-part-type="species" reg="claritibia">claritibia</tp:taxon-name-part>
            </tp:taxon-name><tp:taxon-authority>(Papp, 1959)</tp:taxon-authority></tp:nomenclature><tp:treatment-sec sec-type="material" id="SECID0E5FEK"><title>Material examined.</title><p><bold>Canada</bold>: Ontario: Ottawa, Central Experimental Farm, DBM Field Cage Trials, <named-content xmlns:xlink="http://www.w3.org/1999/xlink" content-type="dwc:verbatimCoordinates" xlink:type="simple"><named-content content-type="geo-json" specific-use="{&#34;type&#34;:&#34;Point&#34;,&#34;coordinates&#34;:[-75.711949,45.389959]}" id="NCID0EJGEK" xlink:type="simple">45.389959, -75.711949</named-content></named-content>, 23.vi.2010, leg. P. Mason, S. Girardoz, CNCHYM 01692; CNCHYM 01693; CNCHYM 01694; <bold>CYPRUS</bold>: Amathus, 21-iv-1966, leg. Mavromoustakis, CNCHYM 00892; <bold>FRANCE</bold>: Languedoc-Roussillon: Baillargues, Herault, <named-content xmlns:xlink="http://www.w3.org/1999/xlink" content-type="dwc:verbatimCoordinates" xlink:type="simple"><named-content content-type="geo-json" specific-use="{&#34;type&#34;:&#34;Point&#34;,&#34;coordinates&#34;:[4.014000,43.662000]}" id="NCID0E2GEK" xlink:type="simple">43.662, 4.014</named-content></named-content>, 3-vi-1995, leg. P. Mason, CNCH1127; Bel Air; Herault, <named-content xmlns:xlink="http://www.w3.org/1999/xlink" content-type="dwc:verbatimCoordinates" xlink:type="simple"><named-content content-type="geo-json" specific-use="{&#34;type&#34;:&#34;Point&#34;,&#34;coordinates&#34;:[3.750000,43.639000]}" id="NCID0EDHEK" xlink:type="simple">43.639, 3.75</named-content></named-content>, 5-vi-1995, leg. P. Mason, CNCH1126; <bold>Germany</bold>: Baden-Württemberg: Malsch, Hansjakobstr. 7, Urban Garden, <named-content xmlns:xlink="http://www.w3.org/1999/xlink" content-type="dwc:verbatimCoordinates" xlink:type="simple"><named-content content-type="geo-json" specific-use="{&#34;type&#34;:&#34;Point&#34;,&#34;coordinates&#34;:[8.320000,48.884000]}" id="NCID0ENHEK" xlink:type="simple">48.884, 8.32</named-content></named-content>, 120 m, Malaise trap, 19.vii.2020, leg. D. Doczkal, <named-content xmlns:xlink="http://www.w3.org/1999/xlink" content-type="dwc:institutional_code" xlink:title="Zoologische Staatssammlung München" xlink:href="http://grbio.org/institution/zoologische-staatssammlung" xlink:type="simple">ZSM</named-content>-HYM-33154-G11; 5.vii.2020, leg. D. Doczkal, <named-content xmlns:xlink="http://www.w3.org/1999/xlink" content-type="dwc:institutional_code" xlink:title="Zoologische Staatssammlung München" xlink:href="http://grbio.org/institution/zoologische-staatssammlung" xlink:type="simple">ZSM</named-content>-HYM-33152-H07; Bavaria: Bayreuth, Laineck, <named-content xmlns:xlink="http://www.w3.org/1999/xlink" content-type="dwc:verbatimCoordinates" xlink:type="simple"><named-content content-type="geo-json" specific-use="{&#34;type&#34;:&#34;Point&#34;,&#34;coordinates&#34;:[11.618000,49.959000]}" id="NCID0E4HEK" xlink:type="simple">49.959, 11.618</named-content></named-content>, 358 m, Malaise trap, 11.vii.2019, leg. J. Müller, <named-content xmlns:xlink="http://www.w3.org/1999/xlink" content-type="dwc:institutional_code" xlink:title="Zoologische Staatssammlung München" xlink:href="http://grbio.org/institution/zoologische-staatssammlung" xlink:type="simple">ZSM</named-content>-HYM-42375-C09; <named-content xmlns:xlink="http://www.w3.org/1999/xlink" content-type="dwc:institutional_code" xlink:title="Zoologische Staatssammlung München" xlink:href="http://grbio.org/institution/zoologische-staatssammlung" xlink:type="simple">ZSM</named-content>-HYM-42375-C10; <named-content xmlns:xlink="http://www.w3.org/1999/xlink" content-type="dwc:institutional_code" xlink:title="Zoologische Staatssammlung München" xlink:href="http://grbio.org/institution/zoologische-staatssammlung" xlink:type="simple">ZSM</named-content>-HYM-42375-D01; <named-content xmlns:xlink="http://www.w3.org/1999/xlink" content-type="dwc:institutional_code" xlink:title="Zoologische Staatssammlung München" xlink:href="http://grbio.org/institution/zoologische-staatssammlung" xlink:type="simple">ZSM</named-content>-HYM-42375-D03; Bobingen, cemetery, <named-content xmlns:xlink="http://www.w3.org/1999/xlink" content-type="dwc:verbatimCoordinates" xlink:type="simple"><named-content content-type="geo-json" specific-use="{&#34;type&#34;:&#34;Point&#34;,&#34;coordinates&#34;:[10.840000,48.272000]}" id="NCID0EVIEK" xlink:type="simple">48.272, 10.84</named-content></named-content>, 524 m, Malaise trap, 16.vii.2019, leg. J. Müller, <named-content xmlns:xlink="http://www.w3.org/1999/xlink" content-type="dwc:institutional_code" xlink:title="Zoologische Staatssammlung München" xlink:href="http://grbio.org/institution/zoologische-staatssammlung" xlink:type="simple">ZSM</named-content>-HYM-42385-C11; Forkendorf, close to Thiergarten, <named-content xmlns:xlink="http://www.w3.org/1999/xlink" content-type="dwc:verbatimCoordinates" xlink:type="simple"><named-content content-type="geo-json" specific-use="{&#34;type&#34;:&#34;Point&#34;,&#34;coordinates&#34;:[11.555000,49.903000]}" id="NCID0EBJEK" xlink:type="simple">49.903, 11.555</named-content></named-content>, 423 m, Malaise trap, 10.vii.2019, leg. J. Müller, <named-content xmlns:xlink="http://www.w3.org/1999/xlink" content-type="dwc:institutional_code" xlink:title="Zoologische Staatssammlung München" xlink:href="http://grbio.org/institution/zoologische-staatssammlung" xlink:type="simple">ZSM</named-content>-HYM-42385-D06; Hassfurt, Mechenried, <named-content xmlns:xlink="http://www.w3.org/1999/xlink" content-type="dwc:verbatimCoordinates" xlink:type="simple"><named-content content-type="geo-json" specific-use="{&#34;type&#34;:&#34;Point&#34;,&#34;coordinates&#34;:[10.483000,50.096000]}" id="NCID0ENJEK" xlink:type="simple">50.096, 10.483</named-content></named-content>, 254 m, Malaise trap, 12.vii.2019, leg. J. Müller, <named-content xmlns:xlink="http://www.w3.org/1999/xlink" content-type="dwc:institutional_code" xlink:title="Zoologische Staatssammlung München" xlink:href="http://grbio.org/institution/zoologische-staatssammlung" xlink:type="simple">ZSM</named-content>-HYM-42383-C09; <named-content xmlns:xlink="http://www.w3.org/1999/xlink" content-type="dwc:institutional_code" xlink:title="Zoologische Staatssammlung München" xlink:href="http://grbio.org/institution/zoologische-staatssammlung" xlink:type="simple">ZSM</named-content>-HYM-42383-C10; Iphofen, Mönchsondheim, <named-content xmlns:xlink="http://www.w3.org/1999/xlink" content-type="dwc:verbatimCoordinates" xlink:type="simple"><named-content content-type="geo-json" specific-use="{&#34;type&#34;:&#34;Point&#34;,&#34;coordinates&#34;:[10.280000,49.668000]}" id="NCID0E4JEK" xlink:type="simple">49.668, 10.28</named-content></named-content>, 263 m, Malaise trap, 16.vii.2019, leg. J. Müller, <named-content xmlns:xlink="http://www.w3.org/1999/xlink" content-type="dwc:institutional_code" xlink:title="Zoologische Staatssammlung München" xlink:href="http://grbio.org/institution/zoologische-staatssammlung" xlink:type="simple">ZSM</named-content>-HYM-42384-E02; Volkach, Kolitzheim, <named-content xmlns:xlink="http://www.w3.org/1999/xlink" content-type="dwc:verbatimCoordinates" xlink:type="simple"><named-content content-type="geo-json" specific-use="{&#34;type&#34;:&#34;Point&#34;,&#34;coordinates&#34;:[10.234000,49.922000]}" id="NCID0EJKEK" xlink:type="simple">49.922, 10.234</named-content></named-content>, 229 m, Malaise trap, 16.vii.2019, leg. J. Müller, <named-content xmlns:xlink="http://www.w3.org/1999/xlink" content-type="dwc:institutional_code" xlink:title="Zoologische Staatssammlung München" xlink:href="http://grbio.org/institution/zoologische-staatssammlung" xlink:type="simple">ZSM</named-content>-HYM-42378-D08; Wimmelbach, close to Untere Mark, pond edge, <named-content xmlns:xlink="http://www.w3.org/1999/xlink" content-type="dwc:verbatimCoordinates" xlink:type="simple"><named-content content-type="geo-json" specific-use="{&#34;type&#34;:&#34;Point&#34;,&#34;coordinates&#34;:[10.994000,49.710000]}" id="NCID0EVKEK" xlink:type="simple">49.71, 10.994</named-content></named-content>, 290 m, Malaise trap, 12.vii.2019, leg. J. Müller, <named-content xmlns:xlink="http://www.w3.org/1999/xlink" content-type="dwc:institutional_code" xlink:title="Zoologische Staatssammlung München" xlink:href="http://grbio.org/institution/zoologische-staatssammlung" xlink:type="simple">ZSM</named-content>-HYM-42381-D01; Wunsiedel, Waldrand SW von Wintersreuth, <named-content xmlns:xlink="http://www.w3.org/1999/xlink" content-type="dwc:verbatimCoordinates" xlink:type="simple"><named-content content-type="geo-json" specific-use="{&#34;type&#34;:&#34;Point&#34;,&#34;coordinates&#34;:[12.039000,50.035000]}" id="NCID0EBLEK" xlink:type="simple">50.035, 12.039</named-content></named-content>, 538 m, Malaise trap, 16.vii.2019, leg. J. Müller, <named-content xmlns:xlink="http://www.w3.org/1999/xlink" content-type="dwc:institutional_code" xlink:title="Zoologische Staatssammlung München" xlink:href="http://grbio.org/institution/zoologische-staatssammlung" xlink:type="simple">ZSM</named-content>-HYM-42380-B06; <bold>Jordan</bold>: East Jordan: Wadi Schaib, 9-ii-1968, leg. J.S. Klapperich, CNCHYM 00893; <bold>Netherlands</bold>: Gelderland: Wageningen, ex <italic><tp:taxon-name><tp:taxon-name-part taxon-name-part-type="genus" reg="Plutella">Plutella</tp:taxon-name-part><tp:taxon-name-part taxon-name-part-type="species" reg="xylostella">xylostella</tp:taxon-name-part></tp:taxon-name></italic>, 2012, leg. J. Harvey, CNCHYM45357.</p></tp:treatment-sec><tp:treatment-sec sec-type="distribution" id="SECID0E6LEK"><title>Geographical distribution.</title><p><abbrev xmlns:xlink="http://www.w3.org/1999/xlink" xlink:title="Nearctic" id="ABBRID0EFMEK" xlink:type="simple">NEA</abbrev>, <abbrev xmlns:xlink="http://www.w3.org/1999/xlink" xlink:title="Palaearctic" id="ABBRID0EJMEK" xlink:type="simple">PAL</abbrev>.</p><p><abbrev xmlns:xlink="http://www.w3.org/1999/xlink" xlink:title="Nearctic" id="ABBRID0EPMEK" xlink:type="simple">NEA</abbrev>- Canada (AB, MB, ON); <abbrev xmlns:xlink="http://www.w3.org/1999/xlink" xlink:title="Palaearctic" id="ABBRID0ETMEK" xlink:type="simple">PAL</abbrev>- Afghanistan, Armenia, Austria, Azerbaijan, Belarus, Cyprus, Finland, France, Georgia, Germany, Greece, Hungary, Italy, Iran, Jordan, Kazakhstan, Lithuania, Macedonia, Moldova, Netherlands, Russia (ZAB, KDA), Spain, Syria, Tunisia, Turkey, Turkmenistan, Ukraine, former Yugoslavia.</p></tp:treatment-sec><tp:treatment-sec sec-type="Molecular data" id="SECID0EXMEK"><title>Molecular data.</title><p>BIN: <ext-link xmlns:xlink="http://www.w3.org/1999/xlink" xlink:href="http://boldsystems.org/index.php/Public_BarcodeCluster?clusteruri=BOLD:AAH1034" ext-link-type="uri" xlink:type="simple">BOLD:AAH1034</ext-link>, <ext-link xmlns:xlink="http://www.w3.org/1999/xlink" xlink:href="http://boldsystems.org/index.php/Public_BarcodeCluster?clusteruri=BOLD:AEV8838" ext-link-type="uri" xlink:type="simple">BOLD:AEV8838</ext-link>.</p></tp:treatment-sec><tp:treatment-sec sec-type="host" id="SECID0EHNEK"><title>Host information.</title><p>Host of type unknown; also <tp:taxon-name><tp:taxon-name-part taxon-name-part-type="family">Plutellidae</tp:taxon-name-part></tp:taxon-name>: <italic><tp:taxon-name><tp:taxon-name-part taxon-name-part-type="genus" reg="Plutella">Plutella</tp:taxon-name-part><tp:taxon-name-part taxon-name-part-type="species" reg="armoraciae">armoraciae</tp:taxon-name-part></tp:taxon-name></italic> Busck, 1912, <italic><tp:taxon-name><tp:taxon-name-part taxon-name-part-type="genus" reg="Plutella">Plutella</tp:taxon-name-part><tp:taxon-name-part taxon-name-part-type="species" reg="xylostella">xylostella</tp:taxon-name-part></tp:taxon-name></italic> (Linnaeus, 1758).</p></tp:treatment-sec><tp:treatment-sec sec-type="notes" id="SECID0EIOEK"><title>Notes.</title><p>German specimens were identified based on the detailed species concept in <xref ref-type="bibr" rid="B13">Fernandez-Triana et al. (2014b)</xref>. One of the hosts currently associated with this species, <italic><tp:taxon-name><tp:taxon-name-part taxon-name-part-type="genus" reg="Plutella">Plutella</tp:taxon-name-part><tp:taxon-name-part taxon-name-part-type="species" reg="xylostella">xylostella</tp:taxon-name-part></tp:taxon-name></italic>, has been widely reported in the literature (e.g., <xref ref-type="bibr" rid="B64">Papp 1981b</xref>; <xref ref-type="bibr" rid="B12">Fernandez-Triana et al. 2014a</xref>) and the wasp is commonly reared from it. Our sequences match specimens reared from <italic><tp:taxon-name><tp:taxon-name-part taxon-name-part-type="genus" reg="Plutella">P.</tp:taxon-name-part><tp:taxon-name-part taxon-name-part-type="species" reg="xylostella">xylostella</tp:taxon-name-part></tp:taxon-name></italic> (CNCHYM 01692, CNCHYM 01693, CNCHYM 01694) in Canada and a sequence from another specimen from the Netherlands (CNCHYM45357=MRS_JFT0220) also reared from the same host; the maximum p-distance for those specimens and the German material is 0.82%. Specimens of this species cluster in two <abbrev xmlns:xlink="http://www.w3.org/1999/xlink" xlink:title="Barcode Index Numbers" id="ABBRID0EQPEK" xlink:type="simple">BINs</abbrev> which are separated by 2.14% but also show a high within-BIN variability of 2.28% and 2.64%. A second host species, <italic><tp:taxon-name><tp:taxon-name-part taxon-name-part-type="genus" reg="Plutella">Plutella</tp:taxon-name-part><tp:taxon-name-part taxon-name-part-type="species" reg="armoraciae">armoraciae</tp:taxon-name-part></tp:taxon-name></italic>, has been recently recorded for this wasp in Canada (<xref ref-type="bibr" rid="B3">Abram et al. 2022</xref>). The reared wasps are not yet sequenced. Whether <italic><tp:taxon-name><tp:taxon-name-part taxon-name-part-type="genus" reg="Diolcogaster">D.</tp:taxon-name-part><tp:taxon-name-part taxon-name-part-type="species" reg="claritibia">claritibia</tp:taxon-name-part></tp:taxon-name></italic> represents a single species or a complex of morphologically cryptic species is beyond the scope of the present paper and will need further study including more (reared) specimens from both the Palearctic and the Nearctic. The hosts were first recorded by <xref ref-type="bibr" rid="B64">Papp (1981b)</xref> and <xref ref-type="bibr" rid="B3">Abram et al. (2022)</xref>. The distribution of this species in Germany was mentioned by <xref ref-type="bibr" rid="B64">Papp (1981b)</xref>, but to our knowledge not cited in literature since, so we confirm it here. Additionally, we add the distribution for Syria, which was also mentioned by <xref ref-type="bibr" rid="B64">Papp (1981b)</xref>, but not cited since. Finally, we correct the distribution from the world checklist and add the records from Cyprus, France, Italy, Jordan, and the Netherlands reported by <xref ref-type="bibr" rid="B13">Fernandez-Triana et al. (2014b)</xref>. This species is illustrated in Fig. <xref ref-type="fig" rid="F49">49</xref>.</p><fig id="F49" position="float" orientation="portrait"><object-id xmlns:xlink="http://www.w3.org/1999/xlink" content-type="doi" xlink:type="simple">10.3897/zookeys.1188.112516.figure49</object-id><object-id xmlns:xlink="http://www.w3.org/1999/xlink" content-type="arpha" xlink:type="simple">50F0CA01-8787-5E99-8547-156F83046864</object-id><label>Figure 49.</label><caption><p><italic><tp:taxon-name><tp:taxon-name-part taxon-name-part-type="genus" reg="Diolcogaster">Diolcogaster</tp:taxon-name-part><tp:taxon-name-part taxon-name-part-type="species" reg="claritibia">claritibia</tp:taxon-name-part></tp:taxon-name></italic> (Papp, 1959), female (<named-content xmlns:xlink="http://www.w3.org/1999/xlink" content-type="dwc:institutional_code" xlink:title="Zoologische Staatssammlung München" xlink:href="http://grbio.org/institution/zoologische-staatssammlung" xlink:type="simple">ZSM</named-content>-HYM-33152-H07) <bold>A</bold> lateral and <bold>B</bold> dorsal views. Length of the specimen: 2.25 mm.</p></caption><graphic xmlns:xlink="http://www.w3.org/1999/xlink" xlink:href="zookeys-1188-305_article-112516__-g049.jpg" position="float" orientation="portrait" xlink:type="simple" id="oo_965660.jpg"><uri content-type="original_file" xlink:type="simple">https://binary.pensoft.net/fig/965660</uri></graphic></fig></tp:treatment-sec><ref-list><ref id="B13"><mixed-citation xmlns:xlink="http://www.w3.org/1999/xlink" xlink:type="simple"><person-group><name name-style="western"><surname>Fernandez-Triana</surname><given-names>J</given-names></name><name name-style="western"><surname>Shaw</surname><given-names>MR</given-names></name><name name-style="western"><surname>Cardinal</surname><given-names>S</given-names></name><name name-style="western"><surname>Dosdall</surname><given-names>L</given-names></name><name name-style="western"><surname>Mason</surname><given-names>P</given-names></name></person-group> (<year>2014b</year>) <article-title>First Nearctic record of <italic><tp:taxon-name><tp:taxon-name-part taxon-name-part-type="genus">Diolcogaster</tp:taxon-name-part><tp:taxon-name-part taxon-name-part-type="species">claritibia</tp:taxon-name-part></tp:taxon-name></italic> (<tp:taxon-name><tp:taxon-name-part taxon-name-part-type="order">Hymenoptera</tp:taxon-name-part></tp:taxon-name>: <tp:taxon-name><tp:taxon-name-part taxon-name-part-type="family">Braconidae</tp:taxon-name-part></tp:taxon-name>: <tp:taxon-name><tp:taxon-name-part taxon-name-part-type="subfamily">Microgastrinae</tp:taxon-name-part></tp:taxon-name>), with notes on taxonomic status and natural history.</article-title><source>Canadian Entomologist</source><volume>146</volume>(<issue>6</issue>): <fpage>609</fpage>–<lpage>620</lpage>. <ext-link xlink:href="10.4039/tce.2014.16" ext-link-type="doi" xlink:type="simple">https://doi.org/10.4039/tce.2014.16</ext-link></mixed-citation></ref><ref id="B64"><mixed-citation xmlns:xlink="http://www.w3.org/1999/xlink" xlink:type="simple"><person-group><name name-style="western"><surname>Papp</surname><given-names>J</given-names></name></person-group> (<year>1981b</year>) <article-title>Contributions to the Braconid fauna of Hungary, III. <tp:taxon-name><tp:taxon-name-part taxon-name-part-type="subfamily">Opiinae</tp:taxon-name-part></tp:taxon-name> and <tp:taxon-name><tp:taxon-name-part taxon-name-part-type="subfamily">Microgasterinae</tp:taxon-name-part></tp:taxon-name> (<tp:taxon-name><tp:taxon-name-part taxon-name-part-type="order">Hymenoptera</tp:taxon-name-part></tp:taxon-name>: <tp:taxon-name><tp:taxon-name-part taxon-name-part-type="family">Braconidae</tp:taxon-name-part></tp:taxon-name>).</article-title><source>Folia Entomologica Hungarica</source><volume>42</volume>: <fpage>127</fpage>–<lpage>141</lpage>.</mixed-citation></ref><ref id="B12"><mixed-citation xmlns:xlink="http://www.w3.org/1999/xlink" xlink:type="simple"><person-group><name name-style="western"><surname>Fernandez-Triana</surname><given-names>J</given-names></name><name name-style="western"><surname>Shaw</surname><given-names>MR</given-names></name><name name-style="western"><surname>Cardinal</surname><given-names>S</given-names></name><name name-style="western"><surname>Mason</surname><given-names>P</given-names></name></person-group> (<year>2014a</year>) <article-title>Contributions to the study of the Holarctic fauna of <tp:taxon-name><tp:taxon-name-part taxon-name-part-type="subfamily">Microgastrinae</tp:taxon-name-part></tp:taxon-name> (<tp:taxon-name><tp:taxon-name-part taxon-name-part-type="order">Hymenoptera</tp:taxon-name-part></tp:taxon-name>, <tp:taxon-name><tp:taxon-name-part taxon-name-part-type="family">Braconidae</tp:taxon-name-part></tp:taxon-name>). I. Introduction and first results of transatlantic comparisons.</article-title><source>Journal of <tp:taxon-name><tp:taxon-name-part taxon-name-part-type="order">Hymenoptera</tp:taxon-name-part></tp:taxon-name> Research</source><volume>37</volume>: <fpage>61</fpage>–<lpage>76</lpage>. <ext-link xlink:href="10.3897/jhr.37.7186" ext-link-type="doi" xlink:type="simple">https://doi.org/10.3897/jhr.37.7186</ext-link></mixed-citation></ref><ref id="B3"><mixed-citation xmlns:xlink="http://www.w3.org/1999/xlink" xlink:type="simple"><person-group><name name-style="western"><surname>Abram</surname><given-names>PK</given-names></name><name name-style="western"><surname>Thiessen</surname><given-names>J</given-names></name><name name-style="western"><surname>Clarke</surname><given-names>P</given-names></name><name name-style="western"><surname>Gillespie</surname><given-names>DR</given-names></name><name name-style="western"><surname>Fernández-Triana</surname><given-names>JL</given-names></name><name name-style="western"><surname>Bennett</surname><given-names>AMR</given-names></name><name name-style="western"><surname>Gibson</surname><given-names>GAP</given-names></name><name name-style="western"><surname>Huber</surname><given-names>JT</given-names></name><name name-style="western"><surname>Mason</surname><given-names>PG</given-names></name><name name-style="western"><surname>Landry</surname><given-names>J-F</given-names></name></person-group> (<year>2022</year>) <article-title>Natural History of <italic><tp:taxon-name><tp:taxon-name-part taxon-name-part-type="genus">Plutella</tp:taxon-name-part><tp:taxon-name-part taxon-name-part-type="species">armoraciae</tp:taxon-name-part></tp:taxon-name></italic> Busck, 1912, A Sympatric Congener of the Diamondback Moth, <italic><tp:taxon-name><tp:taxon-name-part taxon-name-part-type="genus">Plutella</tp:taxon-name-part><tp:taxon-name-part taxon-name-part-type="species">xylostella</tp:taxon-name-part></tp:taxon-name></italic> (L., 1758), in Southwestern Canada.</article-title><source>Journal of the Lepidopterists Society</source><volume>76</volume>(<issue>1</issue>): <fpage>25</fpage>–<lpage>39</lpage>. <ext-link xlink:href="10.18473/lepi.76i1.a4" ext-link-type="doi" xlink:type="simple">https://doi.org/10.18473/lepi.76i1.a4</ext-link></mixed-citation></ref></ref-list></tp:taxon-treatment>
