# Supplementary material for: ﻿Scratching the tip of the iceberg: integrative taxonomy reveals 30 new species records of Microgastrinae (Braconidae) parasitoid wasps for Germany, including new Holarctic distributions
Source: Zookeys. 2024 Jan 11;1188:305–86. doi: 10.3897/zookeys.1188.112516 (PMC10797786; doi:10.3897/zookeys.1188.112516)
Supplement: XML Treatment for Microgaster procera [file zookeys.1188.112516-treatment34.xml]

<!DOCTYPE tp:taxon-treatment
  PUBLIC "-//TaxonX//DTD Taxonomic Treatment Publishing DTD v0 20100105//EN" "tax-treatment-NSO.dtd">
<tp:taxon-treatment xmlns:tp="http://www.plazi.org/taxpub"><tp:treatment-meta><kwd-group><label>Taxon classification</label><kwd>
                <named-content content-type="kingdom">Animalia</named-content>
              </kwd><kwd>
                <named-content content-type="order">Hymenoptera</named-content>
              </kwd><kwd>
                <named-content content-type="family">Braconidae</named-content>
              </kwd></kwd-group><mixed-citation publication-type="journal"><person-group><name><surname>Höcherl</surname><given-names>Amelie</given-names></name><name><surname>Shaw</surname><given-names>Mark R.</given-names></name><name><surname>Boudreault</surname><given-names>Caroline</given-names></name><name><surname>Rabl</surname><given-names>Dominik</given-names></name><name><surname>Haszprunar</surname><given-names>Gerhard</given-names></name><name><surname>Raupach</surname><given-names>Michael J.</given-names></name><name><surname>Schmidt</surname><given-names>Stefan</given-names></name><name><surname>Baranov</surname><given-names>Viktor</given-names></name><name><surname>Fernández-Triana</surname><given-names>José</given-names></name></person-group><article-title>﻿Scratching the tip of the iceberg: integrative taxonomy reveals 30 new species records of <tp:taxon-name><tp:taxon-name-part taxon-name-part-type="subfamily">Microgastrinae</tp:taxon-name-part></tp:taxon-name> (<tp:taxon-name><tp:taxon-name-part taxon-name-part-type="family">Braconidae</tp:taxon-name-part></tp:taxon-name>) parasitoid wasps for Germany, including new Holarctic distributions</article-title><source>Zookeys</source><day>11</day><month>01</month><year>2024</year><volume>1188</volume><fpage>305</fpage><lpage>386</lpage><pub-id pub-id-type="doi">10.3897/zookeys.1188.112516</pub-id></mixed-citation></tp:treatment-meta><tp:nomenclature><label>﻿</label><tp:taxon-name>
              <object-id xmlns:xlink="http://www.w3.org/1999/xlink" content-type="arpha" xlink:type="simple">D8CF51D2-1623-5256-9ACA-76353D83956B</object-id>
              <tp:taxon-name-part taxon-name-part-type="genus" reg="Microgaster">Microgaster</tp:taxon-name-part>
              <tp:taxon-name-part taxon-name-part-type="species" reg="procera">procera</tp:taxon-name-part>
            </tp:taxon-name><tp:taxon-authority>Ruthe, 1860</tp:taxon-authority></tp:nomenclature><tp:treatment-sec sec-type="material" id="SECID0EKTEK"><title>Material examined.</title><p><bold>Canada</bold>: Prince Edward Island: Near Georgetown; Georgetown, <named-content xmlns:xlink="http://www.w3.org/1999/xlink" content-type="dwc:verbatimCoordinates" xlink:type="simple"><named-content content-type="geo-json" specific-use="{&#34;type&#34;:&#34;Point&#34;,&#34;coordinates&#34;:[-62.667000,46.417000]}" id="NCID0EVTEK" xlink:type="simple">46.417, -62.667</named-content></named-content>, 8 m, 31.vii.2005, leg. M. Sharkey, WMIC 0244; WMIC 0245; <bold>Germany</bold>: Bavaria: Berchtesgaden National Park, Königssee, Rinnkendlsteig, <named-content xmlns:xlink="http://www.w3.org/1999/xlink" content-type="dwc:verbatimCoordinates" xlink:type="simple"><named-content content-type="geo-json" specific-use="{&#34;type&#34;:&#34;Point&#34;,&#34;coordinates&#34;:[12.964000,47.553000]}" id="NCID0E6TEK" xlink:type="simple">47.553, 12.964</named-content></named-content>, 775 m, Malaise trap, 30.vii.2017, leg. D. Doczkal, J. Voith, <named-content xmlns:xlink="http://www.w3.org/1999/xlink" content-type="dwc:institutional_code" xlink:title="Zoologische Staatssammlung München" xlink:href="http://grbio.org/institution/zoologische-staatssammlung" xlink:type="simple">ZSM</named-content>-HYM-33160-F06; Berchtesgaden National Park, Wald west of St.Bartholomä, <named-content xmlns:xlink="http://www.w3.org/1999/xlink" content-type="dwc:verbatimCoordinates" xlink:type="simple"><named-content content-type="geo-json" specific-use="{&#34;type&#34;:&#34;Point&#34;,&#34;coordinates&#34;:[12.965000,47.547000]}" id="NCID0ELUEK" xlink:type="simple">47.547, 12.965</named-content></named-content>, 620 m, Malaise trap, 28.vi.2017, leg. D. Doczkal, J. Voith, <named-content xmlns:xlink="http://www.w3.org/1999/xlink" content-type="dwc:institutional_code" xlink:title="Zoologische Staatssammlung München" xlink:href="http://grbio.org/institution/zoologische-staatssammlung" xlink:type="simple">ZSM</named-content>-HYM-33156-E05; <named-content xmlns:xlink="http://www.w3.org/1999/xlink" content-type="dwc:institutional_code" xlink:title="Zoologische Staatssammlung München" xlink:href="http://grbio.org/institution/zoologische-staatssammlung" xlink:type="simple">ZSM</named-content>-HYM-33156-E06; <named-content xmlns:xlink="http://www.w3.org/1999/xlink" content-type="dwc:institutional_code" xlink:title="Zoologische Staatssammlung München" xlink:href="http://grbio.org/institution/zoologische-staatssammlung" xlink:type="simple">ZSM</named-content>-HYM-33156-E07; Schmelzenholzham, Waldrand, <named-content xmlns:xlink="http://www.w3.org/1999/xlink" content-type="dwc:verbatimCoordinates" xlink:type="simple"><named-content content-type="geo-json" specific-use="{&#34;type&#34;:&#34;Point&#34;,&#34;coordinates&#34;:[13.124000,48.488000]}" id="NCID0E6UEK" xlink:type="simple">48.488, 13.124</named-content></named-content>, 468 m, Malaise trap, 12.vii.2019, leg. J. Müller, <named-content xmlns:xlink="http://www.w3.org/1999/xlink" content-type="dwc:institutional_code" xlink:title="Zoologische Staatssammlung München" xlink:href="http://grbio.org/institution/zoologische-staatssammlung" xlink:type="simple">ZSM</named-content>-HYM-42325-B01; Siegenburg, Bombodrom, <named-content xmlns:xlink="http://www.w3.org/1999/xlink" content-type="dwc:verbatimCoordinates" xlink:type="simple"><named-content content-type="geo-json" specific-use="{&#34;type&#34;:&#34;Point&#34;,&#34;coordinates&#34;:[11.791000,48.755000]}" id="NCID0ELVEK" xlink:type="simple">48.755, 11.791</named-content></named-content>, 411 m, Malaise trap, 13.vii.2017, leg. D. Doczkal, J. Voith, <named-content xmlns:xlink="http://www.w3.org/1999/xlink" content-type="dwc:institutional_code" xlink:title="Zoologische Staatssammlung München" xlink:href="http://grbio.org/institution/zoologische-staatssammlung" xlink:type="simple">ZSM</named-content>-HYM-42324-D03.</p></tp:treatment-sec><tp:treatment-sec sec-type="distribution" id="SECID0EUVEK"><title>Geographical distribution.</title><p><abbrev xmlns:xlink="http://www.w3.org/1999/xlink" xlink:title="Nearctic" id="ABBRID0E1VEK" xlink:type="simple">NEA</abbrev>, <abbrev xmlns:xlink="http://www.w3.org/1999/xlink" xlink:title="Palaearctic" id="ABBRID0E5VEK" xlink:type="simple">PAL</abbrev>.</p><p><abbrev xmlns:xlink="http://www.w3.org/1999/xlink" xlink:title="Nearctic" id="ABBRID0EEWEK" xlink:type="simple">NEA</abbrev>*- Canada* (PE); <abbrev xmlns:xlink="http://www.w3.org/1999/xlink" xlink:title="Palaearctic" id="ABBRID0EIWEK" xlink:type="simple">PAL</abbrev>- Austria, Finland, Germany, Hungary, Ireland, Mongolia, Netherlands, Poland, Romania, Russia (SPE), Spain, Ukraine.</p></tp:treatment-sec><tp:treatment-sec sec-type="Molecular data" id="SECID0EMWEK"><title>Molecular data.</title><p>BIN: <ext-link xmlns:xlink="http://www.w3.org/1999/xlink" xlink:href="http://boldsystems.org/index.php/Public_BarcodeCluster?clusteruri=BOLD:AAA9548" ext-link-type="uri" xlink:type="simple">BOLD:AAA9548</ext-link>.</p></tp:treatment-sec><tp:treatment-sec sec-type="host" id="SECID0EXWEK"><title>Host information.</title><p>Host of type unknown. <xref ref-type="bibr" rid="B97">Shaw (2012a)</xref> gives tentative hosts of some British specimens (see below).</p></tp:treatment-sec><tp:treatment-sec sec-type="notes" id="SECID0EBXEK"><title>Notes.</title><p>This is not a new record for Germany, but morphological examination of German material and assignment of the species name to a barcoding cluster allow us to record the species in the Nearctic for the first time. The Canadian specimens were compared to the European material and all sequences in this barcoding cluster have a maximum pairwise-distance of just 0.15%. The host information for this species must be considered as mostly unreliable; based on a recent discussion (<xref ref-type="bibr" rid="B97">Shaw 2012a</xref>: 194) it seems as though the crambid <italic><tp:taxon-name><tp:taxon-name-part taxon-name-part-type="genus" reg="Anania">Anania</tp:taxon-name-part><tp:taxon-name-part taxon-name-part-type="species" reg="hortulata">hortulata</tp:taxon-name-part></tp:taxon-name></italic> could be the most trustable record, but even that needs verification. This species is illustrated in Figs <xref ref-type="fig" rid="F50">50</xref>, <xref ref-type="fig" rid="F51">51</xref>.</p><fig id="F50" position="float" orientation="portrait"><object-id xmlns:xlink="http://www.w3.org/1999/xlink" content-type="doi" xlink:type="simple">10.3897/zookeys.1188.112516.figure50</object-id><object-id xmlns:xlink="http://www.w3.org/1999/xlink" content-type="arpha" xlink:type="simple">72D6C9E7-EF09-5C71-8028-19C7734CC5F5</object-id><label>Figure 50.</label><caption><p><italic><tp:taxon-name><tp:taxon-name-part taxon-name-part-type="genus" reg="Microgaster">Microgaster</tp:taxon-name-part><tp:taxon-name-part taxon-name-part-type="species" reg="procera">procera</tp:taxon-name-part></tp:taxon-name></italic> Ruthe, 1860, female (WMIC0245) <bold>A</bold> lateral view <bold>B</bold> dorsal view <bold>C</bold> lateroventral view. Length of the specimen: 4.15 mm.</p></caption><graphic xmlns:xlink="http://www.w3.org/1999/xlink" xlink:href="zookeys-1188-305_article-112516__-g050.jpg" position="float" orientation="portrait" xlink:type="simple" id="oo_965661.jpg"><uri content-type="original_file" xlink:type="simple">https://binary.pensoft.net/fig/965661</uri></graphic></fig><fig id="F51" position="float" orientation="portrait"><object-id xmlns:xlink="http://www.w3.org/1999/xlink" content-type="doi" xlink:type="simple">10.3897/zookeys.1188.112516.figure51</object-id><object-id xmlns:xlink="http://www.w3.org/1999/xlink" content-type="arpha" xlink:type="simple">F3DD0931-6A00-5171-85CB-A81677F00AFC</object-id><label>Figure 51.</label><caption><p><italic><tp:taxon-name><tp:taxon-name-part taxon-name-part-type="genus" reg="Microgaster">Microgaster</tp:taxon-name-part><tp:taxon-name-part taxon-name-part-type="species" reg="procera">procera</tp:taxon-name-part></tp:taxon-name></italic> Ruthe, 1860, female (<named-content xmlns:xlink="http://www.w3.org/1999/xlink" content-type="dwc:institutional_code" xlink:title="Zoologische Staatssammlung München" xlink:href="http://grbio.org/institution/zoologische-staatssammlung" xlink:type="simple">ZSM</named-content>-HYM-33160-F06) <bold>A</bold> lateral and <bold>B</bold> dorsal views. Length of the specimen: 5.25 mm.</p></caption><graphic xmlns:xlink="http://www.w3.org/1999/xlink" xlink:href="zookeys-1188-305_article-112516__-g051.jpg" position="float" orientation="portrait" xlink:type="simple" id="oo_965662.jpg"><uri content-type="original_file" xlink:type="simple">https://binary.pensoft.net/fig/965662</uri></graphic></fig></tp:treatment-sec><ref-list><ref id="B97"><mixed-citation xmlns:xlink="http://www.w3.org/1999/xlink" xlink:type="simple"><person-group><name name-style="western"><surname>Shaw</surname><given-names>M</given-names></name></person-group> (<year>2012a</year>) <article-title>Notes on some European <tp:taxon-name><tp:taxon-name-part taxon-name-part-type="subfamily">Microgastrinae</tp:taxon-name-part></tp:taxon-name> (<tp:taxon-name><tp:taxon-name-part taxon-name-part-type="order">Hymenoptera</tp:taxon-name-part></tp:taxon-name>: <tp:taxon-name><tp:taxon-name-part taxon-name-part-type="family">Braconidae</tp:taxon-name-part></tp:taxon-name>) in the National Museums of Scotland, with twenty species new to Britain, new host data, taxonomic changes and remarks, and descriptions of two new species of <italic><tp:taxon-name><tp:taxon-name-part taxon-name-part-type="genus">Microgaster</tp:taxon-name-part></tp:taxon-name></italic> Latreille.</article-title><source>Entomologist’s Gazette</source><volume>63</volume>: <fpage>173</fpage>–<lpage>201</lpage>.</mixed-citation></ref></ref-list></tp:taxon-treatment>
