# Supplementary material for: ﻿Scratching the tip of the iceberg: integrative taxonomy reveals 30 new species records of Microgastrinae (Braconidae) parasitoid wasps for Germany, including new Holarctic distributions
Source: Zookeys. 2024 Jan 11;1188:305–86. doi: 10.3897/zookeys.1188.112516 (PMC10797786; doi:10.3897/zookeys.1188.112516)
Supplement: Supplementary material 1 — Specimen Data Spreadsheet (BOLD) for DS-MCGNRECS [file zookeys-1188-305_article-112516__-s001.xlsx]

## Sheet: Lab Sheet
Project:	DS-MCGNRECS (341 records selected)			User:	Jose Fernandez Triana
Created:	2023-09-15
Project Code	Process ID	Sample ID	Field ID	BIN	Catalog Num	COI-5P Seq. Length	COI-5P Trace Count	COI-5P Accession	Image Count	Barcode Compliant	Contamination	Stop Codon	Flagged Record	Collection Date	Identification	Life Stage	Extra Info	Voucher Type	Institution	Notes
MARKB	MARKB239-21	CNCHYM45392		BOLD:AAG1400	MRS_JFT 0107	650[0n]				No				12-Jan-1900	Apanteles galleriae		?Galleria sp.		Canadian National Collection of Insects, Arachnids and Nematodes	Ex beehive with Galleria
GBMCG	GBDTA14497-21	ZSM-HYM-42384-E09	ZSM-HYM-42384-E09	BOLD:AAG1400	ZSM-HYM-42384-E09	653[0n]				No				13-Jul-2019	Apanteles galleriae	adult			SNSB, Zoologische Staatssammlung Muenchen
MARKB	MARKB091-21	MRS_JFT0380	MRS_JFT0380	BOLD:AAG1400	MRS_JFT0380	413[0n]				No				01-Aug-2013	Apanteles galleriae	Adult	Achroia grisella		Canadian National Collection of Insects, Arachnids and Nematodes
GBMCG	GBDTA392-21	ZSM-HYM-33154-A12	ZSM-HYM-33154-A12	BOLD:AAG1400	ZSM-HYM-33154-A12	658[0n]	2			Yes				27-Sep-2020	Apanteles galleriae	adult			SNSB, Zoologische Staatssammlung Muenchen
GBMCG	GBDTA391-21	ZSM-HYM-33154-A11	ZSM-HYM-33154-A11	BOLD:AAG1400	ZSM-HYM-33154-A11	658[0n]	2			Yes				27-Sep-2020	Apanteles galleriae	adult			SNSB, Zoologische Staatssammlung Muenchen
CNCBA	CNCBA047-10	CNCH2502	CNCH2502	BOLD:AAH1340	CNCH2502	658[0n]	2	HM406466		Yes				06-Oct-2006	Apanteles kubensis	A			Canadian National Collection of Insects, Arachnids and Nematodes
CNCBA	CNCBA071-10	CNCH2526	CNCH2526	BOLD:AAH1340	CNCH2526	658[0n]	2	HM406488		Yes				06-Oct-2006	Apanteles kubensis	A			Canadian National Collection of Insects, Arachnids and Nematodes
CNCBA	CNCBA067-10	CNCH2522	CNCH2522	BOLD:AAH1340	CNCH2522	658[0n]	2	HM406484		Yes				06-Oct-2006	Apanteles kubensis	A			Canadian National Collection of Insects, Arachnids and Nematodes
HYCND	HYCND1846-11	CNCHYM 00136		BOLD:AAH1340	CNCHYM 00136	573[0n]	3	JQ853720	2	Yes				11-Jul-1979	Apanteles kubensis	A		Vouchered:Registered Collection	Canadian National Collection of Insects, Arachnids and Nematodes	Det. 1981
GBMCG	GBDTA348-21	ZSM-HYM-33153-F03	ZSM-HYM-33153-F03	BOLD:AAH1340	ZSM-HYM-33153-F03	658[0n]	2			Yes				16-Aug-2020	Apanteles kubensis	adult			SNSB, Zoologische Staatssammlung Muenchen
GBMCG	GBDTA13760-21	ZSM-HYM-42376-G08	ZSM-HYM-42376-G08	BOLD:AAH1340	ZSM-HYM-42376-G08	653[0n]				No				12-Jul-2019	Apanteles kubensis	adult			SNSB, Zoologische Staatssammlung Muenchen
GBCZP	BCHYM7329-15	BC-ZSM-HYM-23872-B02	BC-ZSM-HYM-23872-B02	BOLD:ACU3996	BC-ZSM-HYM-23872-B02	658[0n]	2		1	Yes				09-May-2014	Choeras ciscaucasicus	Adult			SNSB, Zoologische Staatssammlung Muenchen
GBMCG	GBDTA854-21	ZSM-HYM-33158-H10	ZSM-HYM-33158-H10	BOLD:ACU3996	ZSM-HYM-33158-H10	654[0n]				No				02-Jul-2019	Choeras ciscaucasicus	adult			SNSB, Zoologische Staatssammlung Muenchen
GBMCG	GBDTA846-21	ZSM-HYM-33158-H02	ZSM-HYM-33158-H02	BOLD:ACU3996	ZSM-HYM-33158-H02	654[0n]				No				03-Jul-2019	Choeras ciscaucasicus	adult			Canadian National Collection of Insects, Arachnids and Nematodes
GBMCG	GBDTA15222-21	ZSM-HYM-42392-B10	ZSM-HYM-42392-B10	BOLD:ACU3996	ZSM-HYM-42392-B10	653[0n]				No				10-Jul-2020	Choeras ciscaucasicus	adult			SNSB, Zoologische Staatssammlung Muenchen
GBMCG	GBDTA862-21	ZSM-HYM-33159-A07	ZSM-HYM-33159-A07	BOLD:ACU3996	ZSM-HYM-33159-A07	656[0n]				No				02-Jul-2019	Choeras ciscaucasicus	adult			SNSB, Zoologische Staatssammlung Muenchen
HYCNE	HYCNE090-11	CNCHYM 00280		BOLD:AAU6216	CNCHYM 00280	425[0n]	2	JQ850702	2	No				04-Jun-1986	Choeras gnarus	A		Vouchered:Registered Collection	Canadian National Collection of Insects, Arachnids and Nematodes
MISCA	MISCA379-22	CNC472136	CNC472136	BOLD:AAU6216	CNC472136	656[0n]	2		1	Yes				08-Jul-2003	Choeras gnarus	adult			Canadian National Collection of Insects, Arachnids and Nematodes
MISCA	MISCA231-22	CNC1967347	CNC1967347	BOLD:AAU6216	CNC1967347	612[0n]	2		1	No				20-Aug-2005	Choeras gnarus	adult			Canadian National Collection of Insects, Arachnids and Nematodes
GBMCG	GBDTA14409-21	ZSM-HYM-42383-F04	ZSM-HYM-42383-F04	BOLD:AAU6216	ZSM-HYM-42383-F04	653[0n]				No				19-Jul-2019	Choeras gnarus	adult			SNSB, Zoologische Staatssammlung Muenchen
GBMCG	GBDTA349-21	ZSM-HYM-33153-F04	ZSM-HYM-33153-F04	BOLD:AAU6216	ZSM-HYM-33153-F04	658[0n]	2			Yes				16-Aug-2020	Choeras gnarus	adult			SNSB, Zoologische Staatssammlung Muenchen
GBMCG	GBDTA14356-21	ZSM-HYM-42383-A11	ZSM-HYM-42383-A11	BOLD:AAU6216	ZSM-HYM-42383-A11	643[0n]				No				15-Jul-2019	Choeras gnarus	adult			SNSB, Zoologische Staatssammlung Muenchen
GBMCG	GBDTA16236-21	ZSM-HYM-42326-H02	ZSM-HYM-42326-H02	BOLD:AAU6216	ZSM-HYM-42326-H02	643[0n]				No				21-Jul-2021	Choeras gnarus	adult			SNSB, Zoologische Staatssammlung Muenchen
GBMCG	GBDTA14183-21	ZSM-HYM-42381-C04	ZSM-HYM-42381-C04	BOLD:AAU6216	ZSM-HYM-42381-C04	653[0n]				No				12-Jul-2019	Choeras gnarus	adult			SNSB, Zoologische Staatssammlung Muenchen
GBMCG	GBDTA13971-21	ZSM-HYM-42379-A06	ZSM-HYM-42379-A06	BOLD:AAU6216	ZSM-HYM-42379-A06	653[0n]				No				12-Jul-2019	Choeras gnarus	adult			Canadian National Collection of Insects, Arachnids and Nematodes
GBMCG	GBDTA263-21	ZSM-HYM-33152-G01	ZSM-HYM-33152-G01	BOLD:AAU6216	ZSM-HYM-33152-G01	658[0n]	2			Yes				21-Jun-2020	Choeras gnarus	adult			SNSB, Zoologische Staatssammlung Muenchen
GBMCG	GBDTA467-21	ZSM-HYM-33154-H03	ZSM-HYM-33154-H03	BOLD:AAU6216	ZSM-HYM-33154-H03	658[0n]	2			Yes				02-Aug-2020	Choeras gnarus	adult			SNSB, Zoologische Staatssammlung Muenchen
GBMCG	GBDTA14268-21	ZSM-HYM-42382-B06	ZSM-HYM-42382-B06	BOLD:AAU6216	ZSM-HYM-42382-B06	641[0n]				No				13-Jul-2019	Choeras gnarus	adult			Canadian National Collection of Insects, Arachnids and Nematodes
GBMCG	GBDTA15239-21	ZSM-HYM-42392-D03	ZSM-HYM-42392-D03	BOLD:AAU6216	ZSM-HYM-42392-D03	641[0n]				No				10-Jul-2020	Choeras gnarus	adult			SNSB, Zoologische Staatssammlung Muenchen
GMGMQ	GMGMQ1662-18	BIOUG42697-G11	GMP#10400	BOLD:AAU6216	BIOUG42697-G11	653[0n]				No				31-Jul-2017	Choeras gnarus			Vouchered:Registered Collection	SNSB, Zoologische Staatssammlung Muenchen
GBMCG	GBDTA14598-21	ZSM-HYM-42385-F03	ZSM-HYM-42385-F03	BOLD:AAU6216	ZSM-HYM-42385-F03	641[0n]				No				13-Jul-2019	Choeras gnarus	adult			SNSB, Zoologische Staatssammlung Muenchen
GBMCG	GBDTA1724-21	ZSM-HYM-33168-B02	ZSM-HYM-33168-B02	BOLD:AAU6216	ZSM-HYM-33168-B02	654[0n]				No				16-Aug-2016	Choeras gnarus	adult			SNSB, Zoologische Staatssammlung Muenchen
GBMCG	GBDTA1646-21	ZSM-HYM-33167-C07	ZSM-HYM-33167-C07	BOLD:AAU6216	ZSM-HYM-33167-C07	614[0n]	2			Yes				17-Aug-2016	Choeras gnarus	adult			SNSB, Zoologische Staatssammlung Muenchen
GBMCG	GBDTA1575-21	ZSM-HYM-33166-E07	ZSM-HYM-33166-E07	BOLD:AAU6216	ZSM-HYM-33166-E07	653[0n]				No				29-Jul-2016	Choeras gnarus	adult			SNSB, Zoologische Staatssammlung Muenchen
GBMCG	GBDTA1623-21	ZSM-HYM-33167-A08	ZSM-HYM-33167-A08	BOLD:AAU6216	ZSM-HYM-33167-A08	614[0n]	2			Yes				29-Jul-2016	Choeras gnarus	adult			SNSB, Zoologische Staatssammlung Muenchen
GBMCG	GBDTA1622-21	ZSM-HYM-33167-A07	ZSM-HYM-33167-A07	BOLD:AAU6216	ZSM-HYM-33167-A07	614[0n]	2			Yes				29-Jul-2016	Choeras gnarus	adult			SNSB, Zoologische Staatssammlung Muenchen
GBMCG	GBDTA1620-21	ZSM-HYM-33167-A05	ZSM-HYM-33167-A05	BOLD:AAU6216	ZSM-HYM-33167-A05	614[0n]	2			Yes				29-Jul-2016	Choeras gnarus	adult			SNSB, Zoologische Staatssammlung Muenchen
GBMCG	GBDTA1619-21	ZSM-HYM-33167-A04	ZSM-HYM-33167-A04	BOLD:AAU6216	ZSM-HYM-33167-A04	614[0n]	2			Yes				29-Jul-2016	Choeras gnarus	adult			SNSB, Zoologische Staatssammlung Muenchen
GBMCG	GBDTA1589-21	ZSM-HYM-33166-F09	ZSM-HYM-33166-F09	BOLD:AAU6216	ZSM-HYM-33166-F09	654[0n]				No				17-Aug-2016	Choeras gnarus	adult			SNSB, Zoologische Staatssammlung Muenchen
GBMCG	GBDTA15459-21	ZSM-HYM-42394-F09	ZSM-HYM-42394-F09	BOLD:AAU6216	ZSM-HYM-42394-F09	653[0n]				No				13-Jul-2021	Choeras gnarus	adult			SNSB, Zoologische Staatssammlung Muenchen
GBMCG	GBDTA14944-21	ZSM-HYM-42389-C05	ZSM-HYM-42389-C05	BOLD:AAU6216	ZSM-HYM-42389-C05	653[0n]				No				16-Aug-2020	Choeras gnarus	adult			SNSB, Zoologische Staatssammlung Muenchen
GBMCG	GBDTA15449-21	ZSM-HYM-42394-E11	ZSM-HYM-42394-E11	BOLD:AAU6216	ZSM-HYM-42394-E11	641[0n]				No				25-Aug-2021	Choeras gnarus	adult			SNSB, Zoologische Staatssammlung Muenchen
GBMCG	GBDTA1162-21	ZSM-HYM-33162-B10	ZSM-HYM-33162-B10	BOLD:AAU6216	ZSM-HYM-33162-B10	654[0n]				No				04-Oct-2017	Choeras gnarus	adult			SNSB, Zoologische Staatssammlung Muenchen
GBMCG	GBDTA14267-21	ZSM-HYM-42382-B05	ZSM-HYM-42382-B05	BOLD:AAU6216	ZSM-HYM-42382-B05	641[0n]				No				13-Jul-2019	Choeras gnarus	adult			Canadian National Collection of Insects, Arachnids and Nematodes
GBMCG	GBDTA15934-21	ZSM-HYM-42323-F09	ZSM-HYM-42323-F09	BOLD:AAU6216	ZSM-HYM-42323-F09	642[0n]				No				06-Jul-2018	Choeras gnarus	adult			SNSB, Zoologische Staatssammlung Muenchen
GBMCG	GBDTA14899-21	ZSM-HYM-42388-G07	ZSM-HYM-42388-G07	BOLD:AAU6216	ZSM-HYM-42388-G07	643[0n]				No				26-Jul-2020	Choeras gnarus	adult			SNSB, Zoologische Staatssammlung Muenchen
GBMCG	GBDTA15875-21	ZSM-HYM-42323-A10	ZSM-HYM-42323-A10	BOLD:AAU6216	ZSM-HYM-42323-A10	642[0n]				No				21-Aug-2011	Choeras gnarus	adult			SNSB, Zoologische Staatssammlung Muenchen
GBMCG	GBDTA461-21	ZSM-HYM-33154-G09	ZSM-HYM-33154-G09	BOLD:AAU6216	ZSM-HYM-33154-G09	658[0n]	2			Yes				19-Jul-2020	Choeras gnarus	adult			SNSB, Zoologische Staatssammlung Muenchen
GBMCG	GBDTA15858-21	ZSM-HYM-42398-H04	ZSM-HYM-42398-H04	BOLD:AAU6216	ZSM-HYM-42398-H04	642[0n]				No				09-Jul-2011	Choeras gnarus	adult			SNSB, Zoologische Staatssammlung Muenchen
WOMIC	WOMIC626-10	WAM 0076	WAM 0076	BOLD:AAU6216	WAM 0076	572[0n]	2	JQ853792		No					Choeras gnarus	A			Canadian National Collection of Insects, Arachnids and Nematodes
GBMCG	GBDTA440-21	ZSM-HYM-33154-E12	ZSM-HYM-33154-E12	BOLD:AAU6216	ZSM-HYM-33154-E12	658[0n]	2			Yes				05-Jul-2020	Choeras gnarus	adult			Canadian National Collection of Insects, Arachnids and Nematodes
GBMCG	GBDTA14335-21	ZSM-HYM-42382-H01	ZSM-HYM-42382-H01	BOLD:AAU6216	ZSM-HYM-42382-H01	650[0n]				No				13-Jul-2019	Choeras gnarus	adult			SNSB, Zoologische Staatssammlung Muenchen
GBMCG	GBDTA14932-21	ZSM-HYM-42389-B05	ZSM-HYM-42389-B05	BOLD:AAU6216	ZSM-HYM-42389-B05	641[0n]				No				09-Aug-2020	Choeras gnarus	adult			SNSB, Zoologische Staatssammlung Muenchen
GBMCG	GBDTA647-21	ZSM-HYM-33156-G05	ZSM-HYM-33156-G05	BOLD:AAU6216	ZSM-HYM-33156-G05	655[0n]				No				28-Jun-2017	Choeras gnarus	adult			SNSB, Zoologische Staatssammlung Muenchen
GBMCG	GBDTA13735-21	ZSM-HYM-42376-E07	ZSM-HYM-42376-E07	BOLD:AAU6216	ZSM-HYM-42376-E07	653[0n]				No				12-Jul-2019	Choeras gnarus	adult			SNSB, Zoologische Staatssammlung Muenchen
BCNCA	BCNCA252-18	MRS_JFT0691	MRS_JFT0691	BOLD:AAA7143	MRS_JFT0691	620[0n]	3		1	Yes				17-Jul-2016	Cotesia coryphe	Adult	Hemaris fuciformis		National Museums Scotland
MARKB	MARKB191-21	CNCHYM45325		BOLD:AAA7143	MRS_JFT 0223	385[1n]				No				26-Jun-2011	Cotesia coryphe		Hemaris tityrus		Canadian National Collection of Insects, Arachnids and Nematodes
GBMCG	GBDTA748-21	ZSM-HYM-33157-G11	ZSM-HYM-33157-G11	BOLD:AAA7143	ZSM-HYM-33157-G11	654[0n]				No				03-Aug-2017	Cotesia coryphe	adult			SNSB, Zoologische Staatssammlung Muenchen
GBMCG	GBDTA15648-21	ZSM-HYM-42396-F08	ZSM-HYM-42396-F08	BOLD:AAA7143	ZSM-HYM-42396-F08	653[0n]				No				25-Aug-2021	Cotesia coryphe	adult			SNSB, Zoologische Staatssammlung Muenchen
GBMCG	GBMCG059-22	ZSM-HYM-ZLAB01-E11	ZSM-HYM-ZLAB01-E11	BOLD:AAA7143	ZSM-HYM-ZLAB01-E11	605[0n]				No				22-Jun-2021	Cotesia coryphe	adult			SNSB, Zoologische Staatssammlung Muenchen
GBMCG	GBDTA16192-21	ZSM-HYM-42326-D06	ZSM-HYM-42326-D06	BOLD:AAA7143	ZSM-HYM-42326-D06	652[0n]				No				21-Jul-2021	Cotesia coryphe	adult			SNSB, Zoologische Staatssammlung Muenchen
GBMCG	GBDTA14627-21	ZSM-HYM-42385-H08	ZSM-HYM-42385-H08	BOLD:AAA7143	ZSM-HYM-42385-H08	653[0n]				No				16-Jul-2019	Cotesia coryphe	adult			SNSB, Zoologische Staatssammlung Muenchen
GBMCG	GBDTA747-21	ZSM-HYM-33157-G10	ZSM-HYM-33157-G10	BOLD:AAA7143	ZSM-HYM-33157-G10	652[0n]				No				03-Aug-2017	Cotesia coryphe	adult			SNSB, Zoologische Staatssammlung Muenchen
GBMCG	GBDTA746-21	ZSM-HYM-33157-G09	ZSM-HYM-33157-G09	BOLD:AAA7143	ZSM-HYM-33157-G09	655[0n]				No				03-Aug-2017	Cotesia coryphe	adult			SNSB, Zoologische Staatssammlung Muenchen
GBMCG	GBDTA724-21	ZSM-HYM-33157-E11	ZSM-HYM-33157-E11	BOLD:AAA7143	ZSM-HYM-33157-E11	654[0n]				No				03-Aug-2017	Cotesia coryphe	adult			Canadian National Collection of Insects, Arachnids and Nematodes
GBMCG	GBDTA16168-21	ZSM-HYM-42326-B06	ZSM-HYM-42326-B06	BOLD:AAA7143	ZSM-HYM-42326-B06	653[0n]				No				23-Jun-2021	Cotesia coryphe	adult			SNSB, Zoologische Staatssammlung Muenchen
GBMCG	GBDTA756-21	ZSM-HYM-33157-H07	ZSM-HYM-33157-H07	BOLD:AAA7143	ZSM-HYM-33157-H07	654[0n]				No				08-Sep-2017	Cotesia coryphe	adult			SNSB, Zoologische Staatssammlung Muenchen
GBMCG	GBDTA749-21	ZSM-HYM-33157-G12	ZSM-HYM-33157-G12	BOLD:AAA7143	ZSM-HYM-33157-G12	655[0n]				No				03-Aug-2017	Cotesia coryphe	adult			SNSB, Zoologische Staatssammlung Muenchen
GBMCG	GBDTA14499-21	ZSM-HYM-42384-E11	ZSM-HYM-42384-E11	BOLD:AAA7143	ZSM-HYM-42384-E11	653[0n]				No				16-Jul-2019	Cotesia coryphe	adult			SNSB, Zoologische Staatssammlung Muenchen
GMGMQ	GMGMQ657-18	BIOUG42687-C04	GMP#10400	BOLD:AAA7143	BIOUG42687-C04	652[0n]				No				31-Jul-2017	Cotesia coryphe			Vouchered:Registered Collection	SNSB, Zoologische Staatssammlung Muenchen
GMGMQ	GMGMQ1658-18	BIOUG42697-G07	GMP#10400	BOLD:AAA7143	BIOUG42697-G07	653[0n]				No				31-Jul-2017	Cotesia coryphe			Vouchered:Registered Collection	SNSB, Zoologische Staatssammlung Muenchen
GBMCG	GBMCG029-22	ZSM-HYM-ZLAB01-C05	ZSM-HYM-ZLAB01-C05	BOLD:AAA7143	ZSM-HYM-ZLAB01-C05	593[0n]				No				30-Jun-2021	Cotesia coryphe	adult			SNSB, Zoologische Staatssammlung Muenchen
GBMCG	GBDTA14346-21	ZSM-HYM-42383-A01	ZSM-HYM-42383-A01	BOLD:AAA7143	ZSM-HYM-42383-A01	653[0n]				No				16-Jul-2019	Cotesia coryphe	adult			SNSB, Zoologische Staatssammlung Muenchen
GBMCG	GBDTA13831-21	ZSM-HYM-42377-E08	ZSM-HYM-42377-E08	BOLD:AAA7143	ZSM-HYM-42377-E08	653[0n]				No				12-Jul-2019	Cotesia coryphe	adult			SNSB, Zoologische Staatssammlung Muenchen
GBMCG	GBDTA466-21	ZSM-HYM-33154-H02	ZSM-HYM-33154-H02	BOLD:AAA7143	ZSM-HYM-33154-H02	658[0n]	2			Yes				02-Aug-2020	Cotesia coryphe	adult			SNSB, Zoologische Staatssammlung Muenchen
GBMCG	GBDTA1060-21	ZSM-HYM-33161-B03	ZSM-HYM-33161-B03	BOLD:AAA7143	ZSM-HYM-33161-B03	658[0n]	2			Yes				30-Jul-2017	Cotesia coryphe	adult			Canadian National Collection of Insects, Arachnids and Nematodes
GBBRA	BCHYM18926-21	ZSM-HYM-33420-A03	ZSM-HYM-33420-A03	BOLD:AAA7143	ZSM-HYM-33420-A03	618[0n]	2		1	No				16-Jun-2014	Cotesia coryphe	adult			Canadian National Collection of Insects, Arachnids and Nematodes
GBMCG	GBDTA14334-21	ZSM-HYM-42382-G12	ZSM-HYM-42382-G12	BOLD:AAA7143	ZSM-HYM-42382-G12	656[0n]				No				13-Jul-2019	Cotesia coryphe	adult			SNSB, Zoologische Staatssammlung Muenchen
MARKB	MARKB249-21	CNCHYM49288		BOLD:ACZ1254	MRS_JFT 0154	498[0n]				No				25-Apr-1990	Cotesia eulipis		Rheumaptera hastata		Canadian National Collection of Insects, Arachnids and Nematodes
MIHOC	MIHOC055-22	CNC1447813		BOLD:ACZ1254	CNC1447813	658[89n]			1	No				10-Aug-1940	Cotesia eulipis	Adult	Rheumaptera hastata		Canadian National Collection of Insects, Arachnids and Nematodes
HYCNE	HYCNE141-11	CNCHYM 00331		BOLD:ACZ1254	CNCHYM 00331	425[0n]	2	JQ849882	1	No				17-May-2001	Cotesia eulipis	A	Operophtera bruceata	Vouchered:Registered Collection	Canadian National Collection of Insects, Arachnids and Nematodes	Cotesia jft 09 near acauda: Operophtera bruceata
HYCNE	HYCNE140-11	CNCHYM 00330		BOLD:ACZ1254	CNCHYM 00330	393[0n]	2	JQ847302	1	No				17-May-2001	Cotesia eulipis	A	Operophtera bruceata	Vouchered:Registered Collection	Canadian National Collection of Insects, Arachnids and Nematodes	Cotesia jft 09 near acauda: Operophtera bruceata
GMGRF	GMGRF5649-13	BIOUG07768-G08	bayw.11	BOLD:ACZ1254	BIOUG07768-G08	551[0n]	1		1	No				25-Jul-2012	Cotesia eulipis	A	Bayerischer National Park	Vouchered:Registered Collection	SNSB, Zoologische Staatssammlung Muenchen	July 18th - 25th, 2012
ASYMI	ASWAU506-08	HYM00001784	HYM00001784	BOLD:ACZ1254		381[0n]	1	JQ847790		No				19-Jul-2006	Cotesia eulipis	A			Canadian National Collection of Insects, Arachnids and Nematodes
MARKB	MARKB002-20	MRS_JFT0049	MRS_JFT0049	BOLD:ACZ1254	MRS_JFT0049	424[0n]				No				28-Jun-2010	Cotesia eulipis		Operophtera brumata		Canadian National Collection of Insects, Arachnids and Nematodes
ASQSR	ASQSR301-11	MRS 0049	MRS 0049	BOLD:ACZ1254		658[1n]	4			Yes				28-Jun-2010	Cotesia eulipis	A	Operophtera brumata		Natural History Museum, London
ASQSR	ASQSR294-11	MRS 0048	MRS 0048	BOLD:ACZ1254		658[0n]	2			Yes				28-Jun-2010	Cotesia eulipis	A	Operophtera brumata		Natural History Museum, London
ASQSR	ASQSR291-11	MRS 0050	MRS 0050	BOLD:ACZ1254		625[0n]	2			Yes				28-Jun-2010	Cotesia eulipis	A	Operophtera brumata		Natural History Museum, London
AAHYM	AAHYM630-16	MRS-JFT 0656	MRS-JFT 0656		MRS-JFT 0656	0[n]	2		1	No				14-Jun-1992	Cotesia eunomiae		Proclossiana eunomiae		Canadian National Collection of Insects, Arachnids and Nematodes	Boloria s. lato (re-det as Proclossiana eunomiae)
AAHYM	AAHYM629-16	MRS-JFT 0655	MRS-JFT 0655		MRS-JFT 0655	0[n]	2		1	No				14-Jun-1992	Cotesia eunomiae		Proclossiana eunomiae		Canadian National Collection of Insects, Arachnids and Nematodes	Boloria s. lato (re-det as Proclossiana eunomiae)
GBMCG	GBDTA1478-21	ZSM-HYM-33165-E05	ZSM-HYM-33165-E05	BOLD:AAV9098	ZSM-HYM-33165-E05	651[0n]				No				11-Jul-2018	Cotesia eunomiae	adult			SNSB, Zoologische Staatssammlung Muenchen
MARKB	MARKB354-21	MRS_JFT 0118		BOLD:AAV9098	MRS_JFT 0118	685[0n]				No				30-May-2001	Cotesia eunomiae	Adult	Boloria eunomiae		Canadian National Collection of Insects, Arachnids and Nematodes
MARKB	MARKB351-21	MS 108		BOLD:AAV9098	MS 108	629[1n]				No				01-Jan-2004	Cotesia eunomiae	Adult	Boloria (Proclossiana) eunomiae		National Museums Scotland
MARKB	MARKB350-21	MS 107		BOLD:AAV9098	MS 107	1467[0n]				No				01-Jan-2004	Cotesia eunomiae	Adult	Boloria (Proclossiana) eunomiae		National Museums Scotland
MARKB	MARKB349-21	MS 106		BOLD:AAV9098	MS 106	1467[0n]				No				01-Jan-2004	Cotesia eunomiae	Adult	Boloria (Proclossiana) eunomiae		National Museums Scotland
MARKB	MARKB361-21	MS 005		BOLD:AAV9096	MS 005	1445[2n]				No				01-Jun-2005	Cotesia inducta	Adult	Satyrium w-album		National Museums Scotland
MARKB	MARKB139-21	MRS_JFT0268	MRS_JFT0268		MRS_JFT0268	413[5n]				No				06-Jan-1900	Cotesia inducta	Adult	Leptotes pirithous		Canadian National Collection of Insects, Arachnids and Nematodes
MARKB	MARKB285-21	MRS_JFT0425		BOLD:AAV9096	MRS_JFT 0425	427[0n]				No				05-Dec-2013	Cotesia inducta		Leptotes pirithous		Canadian National Collection of Insects, Arachnids and Nematodes
GBBRA	BCHYM18925-21	ZSM-HYM-33420-A02	ZSM-HYM-33420-A02	BOLD:AAV9096	ZSM-HYM-33420-A02	630[0n]	2		1	Yes				16-Jun-2014	Cotesia inducta	adult			SNSB, Zoologische Staatssammlung Muenchen
MARKB	MARKB377-21	MS 055		BOLD:AAA7143	MS 055	1242[0n]				No				06-Aug-2006	Cotesia mendicae	Adult	Phragmatobia fuliginosa		National Museums Scotland
GBMCG	GBDTA16160-21	ZSM-HYM-42326-A10	ZSM-HYM-42326-A10	BOLD:AAA7143	ZSM-HYM-42326-A10	652[0n]				No				21-Sep-2017	Cotesia mendicae	adult			SNSB, Zoologische Staatssammlung Muenchen
MARKB	MARKB288-21	MS 095		BOLD:AAA6099	MS 095	628[0n]				No				21-Jun-2009	Cotesia risilis		Gonepteryx sp.		National Museums Scotland
MISCA	MISCA040-22	CNC1182785	CNC1182785	BOLD:AAA6099	CNC1182785	614[0n]	2		1	Yes				29-Aug-2018	Cotesia risilis	adult			Canadian National Collection of Insects, Arachnids and Nematodes
GBMCG	GBDTA14898-21	ZSM-HYM-42388-G06	ZSM-HYM-42388-G06	BOLD:AAA6099	ZSM-HYM-42388-G06	640[0n]				No				26-Jul-2020	Cotesia risilis	adult			SNSB, Zoologische Staatssammlung Muenchen
GBMCG	GBDTA15633-21	ZSM-HYM-42396-E05	ZSM-HYM-42396-E05	BOLD:AAA6099	ZSM-HYM-42396-E05	652[0n]				No				29-Jul-2021	Cotesia risilis	adult			SNSB, Zoologische Staatssammlung Muenchen
GBMCG	GBDTA1732-21	ZSM-HYM-33168-B10	ZSM-HYM-33168-B10	BOLD:AAA6099	ZSM-HYM-33168-B10	655[0n]				No				30-Aug-2016	Cotesia risilis	adult			SNSB, Zoologische Staatssammlung Muenchen
GBMCG	GBDTA13998-21	ZSM-HYM-42379-C09	ZSM-HYM-42379-C09	BOLD:AAA6099	ZSM-HYM-42379-C09	652[0n]				No				09-Jul-2019	Cotesia risilis	adult			SNSB, Zoologische Staatssammlung Muenchen
GBMCG	GBDTA1137-21	ZSM-HYM-33161-H08	ZSM-HYM-33161-H08	BOLD:AAA6099	ZSM-HYM-33161-H08	658[0n]	2			Yes				09-Aug-2017	Cotesia risilis	adult			SNSB, Zoologische Staatssammlung Muenchen
GBMCG	GBDTA15502-21	ZSM-HYM-42395-B05	ZSM-HYM-42395-B05	BOLD:AAA6099	ZSM-HYM-42395-B05	655[0n]				No				30-Jun-2021	Cotesia risilis	adult			SNSB, Zoologische Staatssammlung Muenchen
GBMCG	GBDTA13940-21	ZSM-HYM-42378-F10	ZSM-HYM-42378-F10	BOLD:AAA6099	ZSM-HYM-42378-F10	653[0n]				No				16-Jul-2019	Cotesia risilis	adult			SNSB, Zoologische Staatssammlung Muenchen
GBMCG	GBDTA1062-21	ZSM-HYM-33161-B05	ZSM-HYM-33161-B05	BOLD:AAA6099	ZSM-HYM-33161-B05	658[0n]	2			Yes				30-Jul-2017	Cotesia risilis	adult			SNSB, Zoologische Staatssammlung Muenchen
GBMCG	GBDTA13890-21	ZSM-HYM-42378-B08	ZSM-HYM-42378-B08	BOLD:AAA6099	ZSM-HYM-42378-B08	652[0n]				No				13-Jul-2019	Cotesia risilis	adult			SNSB, Zoologische Staatssammlung Muenchen
GBMCG	GBDTA13889-21	ZSM-HYM-42378-B07	ZSM-HYM-42378-B07	BOLD:AAA6099	ZSM-HYM-42378-B07	653[0n]				No				13-Jul-2019	Cotesia risilis	adult			SNSB, Zoologische Staatssammlung Muenchen
GBMCG	GBDTA1061-21	ZSM-HYM-33161-B04	ZSM-HYM-33161-B04	BOLD:AAA6099	ZSM-HYM-33161-B04	658[0n]	2			Yes				30-Jul-2017	Cotesia risilis	adult			Canadian National Collection of Insects, Arachnids and Nematodes
AAHYM	AAHYM607-16	MRS-JFT 0604	MRS-JFT 0604	BOLD:AAA6099	MRS-JFT 0604	658[0n]	2			Yes				04-Apr-2011	Cotesia risilis		Strymon w-album		Canadian National Collection of Insects, Arachnids and Nematodes
ASPNC	ASQSQ095-09	MRS-Cot-cal	MRS-Cot-cal	BOLD:AAA7143	NMS:MRS-Cot-cal	606[0n]	2	JF271321		Yes				01-Jun-2008	Cotesia selenevora	A	Clossiana selene		National Museums Scotland	alcohol preserved
GBMCG	GBDTA1807-21	ZSM-HYM-33169-A02	ZSM-HYM-33169-A02	BOLD:AAA7143	ZSM-HYM-33169-A02	658[0n]	2			Yes				08-Sep-2017	Cotesia selenevora	adult			SNSB, Zoologische Staatssammlung Muenchen
MARKB	MARKB385-21	MS 082		BOLD:AAA7143	MS 082	628[0n]				No				20-Jul-2009	Cotesia subordinaria	Adult	Rivula sericealis		National Museums Scotland
GBMCG	GBDTA14610-21	ZSM-HYM-42385-G03	ZSM-HYM-42385-G03	BOLD:AAA7143	ZSM-HYM-42385-G03	641[0n]				No				13-Jul-2019	Cotesia subordinaria	adult			SNSB, Zoologische Staatssammlung Muenchen
GBMCG	GBDTA15381-21	ZSM-HYM-42393-H02	ZSM-HYM-42393-H02	BOLD:AAA7143	ZSM-HYM-42393-H02	652[0n]				No				30-Jun-2021	Cotesia subordinaria	adult			SNSB, Zoologische Staatssammlung Muenchen
MARKB	MARKB054-21	MRS_JFT0436	MRS_JFT0436	BOLD:AAA7143	MRS_JFT0436	413[0n]				No				01-Jun-2014	Cotesia subordinaria	Adult	Rivula sericealis		Canadian National Collection of Insects, Arachnids and Nematodes
MARKB	MARKB393-21	MS 102		BOLD:AAA7143	MS 102	588[0n]				No				01-Aug-2009	Cotesia subordinaria	Adult	Rivula sericealis		National Museums Scotland
AMTPA	AMTPB432-15	BC-ZSM-HYM-24109-E04	BC-ZSM-HYM-24109-E04	BOLD:AAV9103	BC-ZSM-HYM-24109-E04	585[0n]	1		2	No				06-Aug-2014	Cotesia tetrica	Adult			SNSB, Zoologische Staatssammlung Muenchen
GBMCG	GBDTA16120-21	ZSM-HYM-42325-F05	ZSM-HYM-42325-F05	BOLD:AAV9103	ZSM-HYM-42325-F05	653[0n]				No				25-Aug-2017	Cotesia tetrica	adult			SNSB, Zoologische Staatssammlung Muenchen
GBMCG	GBDTA15094-21	ZSM-HYM-42390-G12	ZSM-HYM-42390-G12	BOLD:AAV9103	ZSM-HYM-42390-G12	653[0n]				No				02-Aug-2018	Cotesia tetrica	adult			SNSB, Zoologische Staatssammlung Muenchen
GBMCG	GBDTA1506-21	ZSM-HYM-33165-G09	ZSM-HYM-33165-G09	BOLD:AAV9103	ZSM-HYM-33165-G09	655[0n]				No				25-Jul-2018	Cotesia tetrica	adult			SNSB, Zoologische Staatssammlung Muenchen
ASQSR	ASQSR267-11	MRS 0054	MRS 0054	BOLD:AAV9103		658[0n]	2			Yes				04-May-2011	Cotesia tetrica	A	Aphantopus hyperanthus		Natural History Museum, London
GBMCG	GBDTA15830-21	ZSM-HYM-42398-E12	ZSM-HYM-42398-E12	BOLD:AAV9103	ZSM-HYM-42398-E12	653[0n]				No				18-Aug-2021	Cotesia tetrica	adult			SNSB, Zoologische Staatssammlung Muenchen
GBMCG	GBDTA872-21	ZSM-HYM-33159-B05	ZSM-HYM-33159-B05	BOLD:AEJ7518	ZSM-HYM-33159-B05	654[0n]				No				03-Jul-2019	Deuterixys plugarui	adult			SNSB, Zoologische Staatssammlung Muenchen
GBMCG	GBDTA15238-21	ZSM-HYM-42392-D02	ZSM-HYM-42392-D02	BOLD:AEJ7518	ZSM-HYM-42392-D02	653[0n]				No				07-Jul-2020	Deuterixys plugarui	adult			Canadian National Collection of Insects, Arachnids and Nematodes
GBMCG	GBDTA15214-21	ZSM-HYM-42392-B02	ZSM-HYM-42392-B02	BOLD:AEJ7518	ZSM-HYM-42392-B02	652[0n]				No				19-May-2020	Deuterixys plugarui	adult			SNSB, Zoologische Staatssammlung Muenchen
GBMCG	GBDTA15213-21	ZSM-HYM-42392-B01	ZSM-HYM-42392-B01	BOLD:AEJ7518	ZSM-HYM-42392-B01	653[0n]				No				19-May-2020	Deuterixys plugarui	adult			SNSB, Zoologische Staatssammlung Muenchen
GBMCG	GBDTA15210-21	ZSM-HYM-42392-A10	ZSM-HYM-42392-A10	BOLD:AEJ7518	ZSM-HYM-42392-A10	653[0n]				No				20-May-2020	Deuterixys plugarui	adult			Canadian National Collection of Insects, Arachnids and Nematodes
GBMCG	GBDTA817-21	ZSM-HYM-33158-E09	ZSM-HYM-33158-E09	BOLD:AEJ7518	ZSM-HYM-33158-E09	656[0n]				No				02-Jun-2019	Deuterixys plugarui	adult			SNSB, Zoologische Staatssammlung Muenchen
GBMCG	GBDTA15218-21	ZSM-HYM-42392-B06	ZSM-HYM-42392-B06	BOLD:AEJ7518	ZSM-HYM-42392-B06	653[0n]				No				20-May-2020	Deuterixys plugarui	adult			SNSB, Zoologische Staatssammlung Muenchen
GBMCG	GBDTA949-21	ZSM-HYM-33159-H10	ZSM-HYM-33159-H10	BOLD:AEJ7518	ZSM-HYM-33159-H10	655[0n]				No				02-Jul-2019	Deuterixys plugarui	adult			SNSB, Zoologische Staatssammlung Muenchen
GBMCG	GBDTA15275-21	ZSM-HYM-42392-G03	ZSM-HYM-42392-G03	BOLD:AEJ7518	ZSM-HYM-42392-G03	654[0n]				No				09-Jul-2020	Deuterixys plugarui	adult			Canadian National Collection of Insects, Arachnids and Nematodes
HYCNE	HYCNE704-11	CNCHYM 00893			CNCHYM 00893	164[0n]	2		1	No				09-Feb-1968	Diolcogaster claritibia	A		Vouchered:Registered Collection	Canadian National Collection of Insects, Arachnids and Nematodes
HYCNE	HYCNE703-11	CNCHYM 00892		BOLD:AEV8838	CNCHYM 00892	569[0n]	3	JQ851690	1	Yes				21-Apr-1966	Diolcogaster claritibia	A		Vouchered:Registered Collection	Canadian National Collection of Insects, Arachnids and Nematodes
CNCHW	CNCHW097-09	CNCH1127	CNCH1127	BOLD:AEV8838	CNCH1127	548[0n]	2	KC130380		Yes				03-Jun-1995	Diolcogaster claritibia	A			Canadian National Collection of Insects, Arachnids and Nematodes
CNCHW	CNCHW096-09	CNCH1126	CNCH1126	BOLD:AEV8838	CNCH1126	581[2n]	2	KC130423		Yes				05-Jun-1995	Diolcogaster claritibia	A			Canadian National Collection of Insects, Arachnids and Nematodes
MARKB	MARKB219-21	CNCHYM45357		BOLD:AAH1034	MRS_JFT 0220	650[0n]				No				01-Jan-2012	Diolcogaster claritibia		Plutella xylostella		Canadian National Collection of Insects, Arachnids and Nematodes
HYCNE	HYCNE1509-11	CNCHYM 01694		BOLD:AAH1034	CNCHYM 01694	632[0n]	3	JQ846915	1	Yes				23-Jun-2010	Diolcogaster claritibia			Vouchered:Registered Collection	Canadian National Collection of Insects, Arachnids and Nematodes	Austin, Dangerfield
HYCNE	HYCNE1508-11	CNCHYM 01693		BOLD:AAH1034	CNCHYM 01693	410[0n]	3	JQ851862	1	No				23-Jun-2010	Diolcogaster claritibia			Vouchered:Registered Collection	Canadian National Collection of Insects, Arachnids and Nematodes	Austin, Dangerfield
HYCNE	HYCNE1507-11	CNCHYM 01692		BOLD:AAH1034	CNCHYM 01692	617[0n]	3	JQ854023	1	Yes				23-Jun-2010	Diolcogaster claritibia			Vouchered:Registered Collection	Canadian National Collection of Insects, Arachnids and Nematodes
GBMCG	GBDTA14577-21	ZSM-HYM-42385-D06	ZSM-HYM-42385-D06	BOLD:AAH1034	ZSM-HYM-42385-D06	653[0n]				No				10-Jul-2019	Diolcogaster claritibia	adult			SNSB, Zoologische Staatssammlung Muenchen
GBMCG	GBDTA14192-21	ZSM-HYM-42381-D01	ZSM-HYM-42381-D01	BOLD:AAH1034	ZSM-HYM-42381-D01	653[0n]				No				12-Jul-2019	Diolcogaster claritibia	adult			SNSB, Zoologische Staatssammlung Muenchen
GBMCG	GBDTA13624-21	ZSM-HYM-42375-D03	ZSM-HYM-42375-D03	BOLD:AAH1034	ZSM-HYM-42375-D03	652[0n]				No				11-Jul-2019	Diolcogaster claritibia	adult			SNSB, Zoologische Staatssammlung Muenchen
GBMCG	GBDTA13622-21	ZSM-HYM-42375-D01	ZSM-HYM-42375-D01	BOLD:AAH1034	ZSM-HYM-42375-D01	653[0n]				No				11-Jul-2019	Diolcogaster claritibia	adult			Canadian National Collection of Insects, Arachnids and Nematodes
GBMCG	GBDTA13618-21	ZSM-HYM-42375-C09	ZSM-HYM-42375-C09	BOLD:AAH1034	ZSM-HYM-42375-C09	653[0n]				No				11-Jul-2019	Diolcogaster claritibia	adult			SNSB, Zoologische Staatssammlung Muenchen
GBMCG	GBDTA13619-21	ZSM-HYM-42375-C10	ZSM-HYM-42375-C10	BOLD:AAH1034	ZSM-HYM-42375-C10	652[0n]				No				11-Jul-2019	Diolcogaster claritibia	adult			SNSB, Zoologische Staatssammlung Muenchen
GBMCG	GBDTA14078-21	ZSM-HYM-42380-B06	ZSM-HYM-42380-B06	BOLD:AAH1034	ZSM-HYM-42380-B06	652[0n]				No				16-Jul-2019	Diolcogaster claritibia	adult			SNSB, Zoologische Staatssammlung Muenchen
GBMCG	GBDTA14570-21	ZSM-HYM-42385-C11	ZSM-HYM-42385-C11	BOLD:AAH1034	ZSM-HYM-42385-C11	653[0n]				No				16-Jul-2019	Diolcogaster claritibia	adult			SNSB, Zoologische Staatssammlung Muenchen
GBMCG	GBDTA14490-21	ZSM-HYM-42384-E02	ZSM-HYM-42384-E02	BOLD:AAH1034	ZSM-HYM-42384-E02	652[0n]				No				16-Jul-2019	Diolcogaster claritibia	adult			SNSB, Zoologische Staatssammlung Muenchen
GBMCG	GBDTA14379-21	ZSM-HYM-42383-C10	ZSM-HYM-42383-C10	BOLD:AAH1034	ZSM-HYM-42383-C10	653[0n]				No				12-Jul-2019	Diolcogaster claritibia	adult			SNSB, Zoologische Staatssammlung Muenchen
GBMCG	GBDTA14378-21	ZSM-HYM-42383-C09	ZSM-HYM-42383-C09	BOLD:AAH1034	ZSM-HYM-42383-C09	653[0n]				No				12-Jul-2019	Diolcogaster claritibia	adult			SNSB, Zoologische Staatssammlung Muenchen
GBMCG	GBDTA13914-21	ZSM-HYM-42378-D08	ZSM-HYM-42378-D08	BOLD:AAH1034	ZSM-HYM-42378-D08	652[0n]				No				16-Jul-2019	Diolcogaster claritibia	adult			SNSB, Zoologische Staatssammlung Muenchen
GBMCG	GBDTA463-21	ZSM-HYM-33154-G11	ZSM-HYM-33154-G11	BOLD:AAH1034	ZSM-HYM-33154-G11	658[0n]	2			Yes				19-Jul-2020	Diolcogaster claritibia	adult			Canadian National Collection of Insects, Arachnids and Nematodes
GBMCG	GBDTA281-21	ZSM-HYM-33152-H07	ZSM-HYM-33152-H07	BOLD:AAH1034	ZSM-HYM-33152-H07	658[0n]	2			Yes				05-Jul-2020	Diolcogaster claritibia	adult			Canadian National Collection of Insects, Arachnids and Nematodes
HYCNE	HYCNE824-11	CNCHYM 01013		BOLD:AAZ9570	CNCHYM 01013	625[0n]	3	JQ855081	2	Yes				04-Sep-1991	Dolichogenidea cerialis	A		Vouchered:Registered Collection	Canadian National Collection of Insects, Arachnids and Nematodes
GBMCG	GBDTA14926-21	ZSM-HYM-42389-A11	ZSM-HYM-42389-A11	BOLD:AAZ9570	ZSM-HYM-42389-A11	653[0n]				No				02-Aug-2020	Dolichogenidea cerialis	adult			SNSB, Zoologische Staatssammlung Muenchen
GBMCG	GBDTA14905-21	ZSM-HYM-42388-H01	ZSM-HYM-42388-H01	BOLD:AAZ9570	ZSM-HYM-42388-H01	652[0n]				No				26-Jul-2020	Dolichogenidea cerialis	adult			SNSB, Zoologische Staatssammlung Muenchen
GBMCG	GBDTA14903-21	ZSM-HYM-42388-G11	ZSM-HYM-42388-G11	BOLD:AAZ9570	ZSM-HYM-42388-G11	653[0n]				No				26-Jul-2020	Dolichogenidea cerialis	adult			SNSB, Zoologische Staatssammlung Muenchen
GBMCG	GBDTA385-21	ZSM-HYM-33154-A05	ZSM-HYM-33154-A05	BOLD:AAZ9570	ZSM-HYM-33154-A05	658[0n]	2			Yes				13-Sep-2020	Dolichogenidea cerialis	adult			SNSB, Zoologische Staatssammlung Muenchen
GBMCG	GBDTA279-21	ZSM-HYM-33152-H05	ZSM-HYM-33152-H05	BOLD:ACQ9527	ZSM-HYM-33152-H05	658[0n]	2			Yes				05-Jul-2020	Dolichogenidea cheles	adult			SNSB, Zoologische Staatssammlung Muenchen
GBMCG	GBDTA277-21	ZSM-HYM-33152-H03	ZSM-HYM-33152-H03	BOLD:ACQ9527	ZSM-HYM-33152-H03	658[0n]	2			Yes				05-Jul-2020	Dolichogenidea cheles	adult			SNSB, Zoologische Staatssammlung Muenchen
GBMCG	GBDTA15471-21	ZSM-HYM-42394-G09	ZSM-HYM-42394-G09	BOLD:ACQ9527	ZSM-HYM-42394-G09	653[0n]				No				29-Jul-2021	Dolichogenidea cheles	adult			SNSB, Zoologische Staatssammlung Muenchen
GBMCG	GBDTA15462-21	ZSM-HYM-42394-F12	ZSM-HYM-42394-F12	BOLD:ACQ9527	ZSM-HYM-42394-F12	695[0n]				No				13-Jul-2021	Dolichogenidea cheles	adult			SNSB, Zoologische Staatssammlung Muenchen
GBMCG	GBDTA15461-21	ZSM-HYM-42394-F11	ZSM-HYM-42394-F11	BOLD:ACQ9527	ZSM-HYM-42394-F11	653[0n]				No				13-Jul-2021	Dolichogenidea cheles	adult			SNSB, Zoologische Staatssammlung Muenchen
GBMCG	GBDTA14348-21	ZSM-HYM-42383-A03	ZSM-HYM-42383-A03	BOLD:ACQ9527	ZSM-HYM-42383-A03	653[0n]				No				16-Jul-2019	Dolichogenidea cheles	adult			SNSB, Zoologische Staatssammlung Muenchen
GBMCG	GBDTA464-21	ZSM-HYM-33154-G12	ZSM-HYM-33154-G12	BOLD:ACQ9527	ZSM-HYM-33154-G12	658[0n]	2			Yes				19-Jul-2020	Dolichogenidea cheles	adult			SNSB, Zoologische Staatssammlung Muenchen
HYCNE	HYCNE835-11	CNCHYM 01024			CNCHYM 01024	107[0n]	2		1	No				09-Aug-1973	Dolichogenidea coleophorae	A		Vouchered:Registered Collection	Canadian National Collection of Insects, Arachnids and Nematodes
HYCNE	HYCNE834-11	CNCHYM 01023			CNCHYM 01023	0[n]	2		1	No				15-Mar-1938	Dolichogenidea coleophorae	A		Museum Vouchered:Type	Canadian National Collection of Insects, Arachnids and Nematodes
HYCNE	HYCNE832-11	CNCHYM 01021			CNCHYM 01021	107[0n]	4		1	No				13-Aug-1975	Dolichogenidea coleophorae	A		Vouchered:Registered Collection	Canadian National Collection of Insects, Arachnids and Nematodes
HYCNE	HYCNE831-11	CNCHYM 01020			CNCHYM 01020	107[0n]	4		1	No				19-Jun-1975	Dolichogenidea coleophorae	A		Vouchered:Registered Collection	Canadian National Collection of Insects, Arachnids and Nematodes
HYCNE	HYCNE830-11	CNCHYM 01019			CNCHYM 01019	107[0n]	4		1	No				27-Jul-1985	Dolichogenidea coleophorae	A		Vouchered:Registered Collection	Canadian National Collection of Insects, Arachnids and Nematodes
GBMCG	GBDTA14707-21	ZSM-HYM-42386-G05	ZSM-HYM-42386-G05	BOLD:AEO8197	ZSM-HYM-42386-G05	653[0n]				No				24-May-2020	Dolichogenidea coleophorae	adult			SNSB, Zoologische Staatssammlung Muenchen
GBMCG	GBDTA13822-21	ZSM-HYM-42377-D11	ZSM-HYM-42377-D11	BOLD:AEO8197	ZSM-HYM-42377-D11	651[0n]				No				12-Jul-2019	Dolichogenidea coleophorae	adult			SNSB, Zoologische Staatssammlung Muenchen
HYCNF	HYCNF016-11	CNCHYM 03231			CNCHYM 03231	140[0n]	2		1	No				04-May-1977	Glyptapanteles indiensis	A		Vouchered:Registered Collection	Canadian National Collection of Insects, Arachnids and Nematodes	No. S46-881|F.I.S. 1946
WOMIC	WOMIC011-10	JMIC 0011	JMIC 0011	BOLD:ABY2372	JMIC 0011	635[0n]	5			Yes				09-Jul-1995	Glyptapanteles indiensis	A			Canadian National Collection of Insects, Arachnids and Nematodes
GBMCG	GBDTA1547-21	ZSM-HYM-33166-C03	ZSM-HYM-33166-C03	BOLD:ABY2372	ZSM-HYM-33166-C03	655[0n]				No				23-Jul-2018	Glyptapanteles indiensis	adult			SNSB, Zoologische Staatssammlung Muenchen
GBCZP	BCHYM7383-15	BC-ZSM-HYM-23872-F08	BC-ZSM-HYM-23872-F08	BOLD:ABY2372	BC-ZSM-HYM-23872-F08	658[0n]	2		1	Yes				08-May-2014	Glyptapanteles indiensis	Adult	Operophtera brumata		SNSB, Zoologische Staatssammlung Muenchen
GBCZP	BCHYM7319-15	BC-ZSM-HYM-23872-A04	BC-ZSM-HYM-23872-A04	BOLD:ABY2372	BC-ZSM-HYM-23872-A04	658[0n]	2		1	Yes				14-May-2013	Glyptapanteles indiensis	Adult	Operophtera brumata		SNSB, Zoologische Staatssammlung Muenchen
GBMCG	GBDTA401-21	ZSM-HYM-33154-B09	ZSM-HYM-33154-B09	BOLD:ABY2372	ZSM-HYM-33154-B09	658[0n]	2			Yes				11-Oct-2020	Glyptapanteles indiensis	adult			SNSB, Zoologische Staatssammlung Muenchen
GBMCG	GBDTA1566-21	ZSM-HYM-33166-D10	ZSM-HYM-33166-D10	BOLD:ABY2372	ZSM-HYM-33166-D10	654[0n]				No				09-Aug-2018	Glyptapanteles indiensis	adult			SNSB, Zoologische Staatssammlung Muenchen
GBCZP	BCHYM14897-16	BC-ZSM-HYM-27569-F09	BC-ZSM-HYM-27569-F09	BOLD:ABY2372	BC-ZSM-HYM-27569-F09	658[0n]	2		1	Yes				05-May-2015	Glyptapanteles indiensis	adult	?Alsophila aescularia		SNSB, Zoologische Staatssammlung Muenchen	A023-F405, Alsophila auscularia?
GBMCG	GBMCG065-22	ZSM-HYM-ZLAB01-F05	ZSM-HYM-ZLAB01-F05	BOLD:ABY2372	ZSM-HYM-ZLAB01-F05	602[0n]				No				28-May-2021	Glyptapanteles indiensis	adult	Operophtera brumata		SNSB, Zoologische Staatssammlung Muenchen
GBMCG	GBDTA15314-21	ZSM-HYM-42393-B07	ZSM-HYM-42393-B07	BOLD:ABY2372	ZSM-HYM-42393-B07	653[0n]				No				10-Jul-2020	Glyptapanteles indiensis	adult			SNSB, Zoologische Staatssammlung Muenchen
GBMCG	GBDTA1433-21	ZSM-HYM-33165-A08	ZSM-HYM-33165-A08	BOLD:ABY2372	ZSM-HYM-33165-A08	653[0n]				No				23-Aug-2017	Glyptapanteles indiensis	adult			SNSB, Zoologische Staatssammlung Muenchen
HYCNE	HYCNE1147-11	CNCHYM 01335		BOLD:AEJ4298	CNCHYM 01335	425[0n]	2	JQ848211	2	No				30-Jun-1981	Glyptapanteles popovi			Vouchered:Registered Collection	Canadian National Collection of Insects, Arachnids and Nematodes
GBMCG	GBDTA1199-21	ZSM-HYM-33162-E11	ZSM-HYM-33162-E11	BOLD:AEJ4298	ZSM-HYM-33162-E11	655[0n]				No				02-Aug-2018	Glyptapanteles popovi	adult			SNSB, Zoologische Staatssammlung Muenchen
GBMCG	GBDTA15120-21	ZSM-HYM-42391-B03	ZSM-HYM-42391-B03	BOLD:AEJ4298	ZSM-HYM-42391-B03	653[0n]				No				11-Sep-2018	Glyptapanteles popovi	adult			SNSB, Zoologische Staatssammlung Muenchen
GBMCG	GBDTA15038-21	ZSM-HYM-42390-C04	ZSM-HYM-42390-C04	BOLD:AEJ4298	ZSM-HYM-42390-C04	656[0n]				No				09-Oct-2018	Glyptapanteles popovi	adult			SNSB, Zoologische Staatssammlung Muenchen
GBMCG	GBDTA15030-21	ZSM-HYM-42390-B08	ZSM-HYM-42390-B08	BOLD:AEJ4298	ZSM-HYM-42390-B08	653[0n]				No				11-Sep-2018	Glyptapanteles popovi	adult			SNSB, Zoologische Staatssammlung Muenchen
GBMCG	GBDTA15029-21	ZSM-HYM-42390-B07	ZSM-HYM-42390-B07	BOLD:AEJ4298	ZSM-HYM-42390-B07	653[0n]				No				11-Sep-2018	Glyptapanteles popovi	adult			SNSB, Zoologische Staatssammlung Muenchen
GBMCG	GBDTA1244-21	ZSM-HYM-33163-A09	ZSM-HYM-33163-A09	BOLD:AEJ4298	ZSM-HYM-33163-A09	654[0n]				No				11-Sep-2018	Glyptapanteles popovi	adult			SNSB, Zoologische Staatssammlung Muenchen
GBMCG	GBDTA14995-21	ZSM-HYM-42389-G08	ZSM-HYM-42389-G08	BOLD:AEO8223	ZSM-HYM-42389-G08	652[0n]				No				02-Aug-2018	Illidops cloelia	adult			SNSB, Zoologische Staatssammlung Muenchen
GBMCG	GBDTA1800-21	ZSM-HYM-33168-H06	ZSM-HYM-33168-H06	BOLD:AEJ7519	ZSM-HYM-33168-H06	654[0n]				No				26-May-2017	Illidops splendidus	adult			SNSB, Zoologische Staatssammlung Muenchen
GBMCG	GBDTA16137-21	ZSM-HYM-42325-G10	ZSM-HYM-42325-G10	BOLD:ABY6385	ZSM-HYM-42325-G10	640[0n]				No				21-Jul-2017	Microgaster	adult			SNSB, Zoologische Staatssammlung Muenchen
AAHYM	AAHYM619-16	MRS-JFT 0640	MRS-JFT 0640	BOLD:AAH1039	MRS-JFT 0640	658[0n]	2			Yes				20-May-2014	Microgaster arctostaphylica		?Stictea mygdeana		Canadian National Collection of Insects, Arachnids and Nematodes
MISCA	MISCA347-22	CNC471954	CNC471954	BOLD:AAH1039	CNC471954	658[0n]	2		1	Yes				17-Jul-2005	Microgaster arctostaphylica	adult			Canadian National Collection of Insects, Arachnids and Nematodes
GBMCG	GBDTA16088-21	ZSM-HYM-42325-C09	ZSM-HYM-42325-C09	BOLD:AAH1039	ZSM-HYM-42325-C09	652[0n]				No				13-Jul-2019	Microgaster arctostaphylica	adult			SNSB, Zoologische Staatssammlung Muenchen
GBMCG	GBDTA13939-21	ZSM-HYM-42378-F09	ZSM-HYM-42378-F09	BOLD:AAH1039	ZSM-HYM-42378-F09	653[0n]				No				16-Jul-2019	Microgaster arctostaphylica	adult			SNSB, Zoologische Staatssammlung Muenchen
GBMCG	GBDTA1022-21	ZSM-HYM-33160-F12	ZSM-HYM-33160-F12	BOLD:AAH1039	ZSM-HYM-33160-F12	658[0n]	2			Yes				14-Jun-2017	Microgaster arctostaphylica	adult			SNSB, Zoologische Staatssammlung Muenchen
GBMCG	GBDTA1020-21	ZSM-HYM-33160-F10	ZSM-HYM-33160-F10	BOLD:AAH1039	ZSM-HYM-33160-F10	658[0n]	2			Yes				14-Jun-2017	Microgaster arctostaphylica	adult			SNSB, Zoologische Staatssammlung Muenchen
MARKC	MARKC166-22	MRS_JFT0770		BOLD:AAH1039	MRS_JFT 0770	658[0n]	2		1	Yes				30-Apr-2016	Microgaster arctostaphylica		Argyroploce arbutella/Stictea mygdoniana		National Museums Scotland
GBMCG	GBDTA1405-21	ZSM-HYM-33164-G03	ZSM-HYM-33164-G03	BOLD:AAH1039	ZSM-HYM-33164-G03	648[0n]				No				18-Jul-2017	Microgaster arctostaphylica	adult			SNSB, Zoologische Staatssammlung Muenchen
GBMCG	GBDTA13887-21	ZSM-HYM-42378-B05	ZSM-HYM-42378-B05	BOLD:ACN6851	ZSM-HYM-42378-B05	649[0n]				No				13-Jul-2019	Microgaster caris	adult			SNSB, Zoologische Staatssammlung Muenchen
GBMCG	GBDTA14191-21	ZSM-HYM-42381-C12	ZSM-HYM-42381-C12	BOLD:ACN6851	ZSM-HYM-42381-C12	654[0n]				No				12-Jul-2019	Microgaster caris	adult			SNSB, Zoologische Staatssammlung Muenchen
GBMCG	GBDTA15509-21	ZSM-HYM-42395-B12	ZSM-HYM-42395-B12	BOLD:ACN6851	ZSM-HYM-42395-B12	652[0n]				No				13-Jul-2021	Microgaster caris	adult			SNSB, Zoologische Staatssammlung Muenchen
GBMCG	GBDTA13655-21	ZSM-HYM-42375-F10	ZSM-HYM-42375-F10	BOLD:ACN6851	ZSM-HYM-42375-F10	641[0n]				No				20-Jul-2019	Microgaster caris	adult			SNSB, Zoologische Staatssammlung Muenchen
GBMCG	GBDTA14225-21	ZSM-HYM-42381-F10	ZSM-HYM-42381-F10	BOLD:ACN6851	ZSM-HYM-42381-F10	652[0n]				No				16-Jul-2019	Microgaster caris	adult			SNSB, Zoologische Staatssammlung Muenchen
GBMCG	GBDTA15163-21	ZSM-HYM-42391-E10	ZSM-HYM-42391-E10	BOLD:ACN6851	ZSM-HYM-42391-E10	652[0n]				No				30-Jun-2021	Microgaster caris	adult			SNSB, Zoologische Staatssammlung Muenchen
GBMCG	GBDTA15162-21	ZSM-HYM-42391-E09	ZSM-HYM-42391-E09	BOLD:ACN6851	ZSM-HYM-42391-E09	652[0n]				No				30-Jun-2021	Microgaster caris	adult			SNSB, Zoologische Staatssammlung Muenchen
GBMCG	GBDTA15144-21	ZSM-HYM-42391-D03	ZSM-HYM-42391-D03	BOLD:ACN6851	ZSM-HYM-42391-D03	651[0n]				No				16-Jun-2021	Microgaster caris	adult			SNSB, Zoologische Staatssammlung Muenchen
GBMCG	GBDTA15129-21	ZSM-HYM-42391-B12	ZSM-HYM-42391-B12	BOLD:ACN6851	ZSM-HYM-42391-B12	654[0n]				No				25-Aug-2021	Microgaster caris	adult			SNSB, Zoologische Staatssammlung Muenchen
GBMCG	GBDTA15128-21	ZSM-HYM-42391-B11	ZSM-HYM-42391-B11	BOLD:ACN6851	ZSM-HYM-42391-B11	653[0n]				No				25-Aug-2021	Microgaster caris	adult			SNSB, Zoologische Staatssammlung Muenchen
GBMCG	GBDTA15637-21	ZSM-HYM-42396-E09	ZSM-HYM-42396-E09	BOLD:ACN6851	ZSM-HYM-42396-E09	651[0n]				No				12-Aug-2021	Microgaster caris	adult			SNSB, Zoologische Staatssammlung Muenchen
GBMCG	GBDTA15495-21	ZSM-HYM-42395-A10	ZSM-HYM-42395-A10	BOLD:ACN6851	ZSM-HYM-42395-A10	652[0n]				No				25-Aug-2021	Microgaster caris	adult			SNSB, Zoologische Staatssammlung Muenchen
GBMCG	GBDTA15477-21	ZSM-HYM-42394-H03	ZSM-HYM-42394-H03	BOLD:ACN6851	ZSM-HYM-42394-H03	651[0n]				No				12-Aug-2021	Microgaster caris	adult			SNSB, Zoologische Staatssammlung Muenchen
GBMCG	GBDTA14063-21	ZSM-HYM-42380-A03	ZSM-HYM-42380-A03	BOLD:ACN6851	ZSM-HYM-42380-A03	651[0n]				No				15-Jul-2019	Microgaster caris	adult			SNSB, Zoologische Staatssammlung Muenchen
AMTPA	AMTPB1285-15	BC-ZSM-HYM-24118-E02	BC-ZSM-HYM-24118-E02	BOLD:ACN6851	BC-ZSM-HYM-24118-E02	588[0n]	1		2	No				01-Jun-2014	Microgaster caris	Adult			SNSB, Zoologische Staatssammlung Muenchen
GBMCG	GBDTA14531-21	ZSM-HYM-42384-H07	ZSM-HYM-42384-H07	BOLD:ACN6851	ZSM-HYM-42384-H07	653[0n]				No				15-Jul-2019	Microgaster caris	adult			SNSB, Zoologische Staatssammlung Muenchen
GBMCG	GBDTA14457-21	ZSM-HYM-42384-B05	ZSM-HYM-42384-B05	BOLD:ACN6851	ZSM-HYM-42384-B05	652[0n]				No				11-Jul-2019	Microgaster caris	adult			SNSB, Zoologische Staatssammlung Muenchen
GBMCG	GBDTA635-21	ZSM-HYM-33156-F05	ZSM-HYM-33156-F05	BOLD:ACN6851	ZSM-HYM-33156-F05	653[0n]				No				21-Aug-2017	Microgaster caris	adult			SNSB, Zoologische Staatssammlung Muenchen
GBMCG	GBDTA15647-21	ZSM-HYM-42396-F07	ZSM-HYM-42396-F07	BOLD:ACN6851	ZSM-HYM-42396-F07	652[0n]				No				25-Aug-2021	Microgaster caris	adult			SNSB, Zoologische Staatssammlung Muenchen
GBMCG	GBDTA15510-21	ZSM-HYM-42395-C01	ZSM-HYM-42395-C01	BOLD:ACN6851	ZSM-HYM-42395-C01	653[0n]				No				25-Aug-2021	Microgaster caris	adult			SNSB, Zoologische Staatssammlung Muenchen
GBMCG	GBDTA16002-21	ZSM-HYM-42324-D06	ZSM-HYM-42324-D06	BOLD:ACN6851	ZSM-HYM-42324-D06	651[0n]				No				13-Jul-2017	Microgaster caris	adult			SNSB, Zoologische Staatssammlung Muenchen
GBMCG	GBDTA13945-21	ZSM-HYM-42378-G03	ZSM-HYM-42378-G03	BOLD:ACN6851	ZSM-HYM-42378-G03	671[0n]				No				16-Jul-2019	Microgaster caris	adult			SNSB, Zoologische Staatssammlung Muenchen
GBMCG	GBDTA15448-21	ZSM-HYM-42394-E10	ZSM-HYM-42394-E10	BOLD:ACN6851	ZSM-HYM-42394-E10	653[0n]				No				25-Aug-2021	Microgaster caris	adult			SNSB, Zoologische Staatssammlung Muenchen
GBMCG	GBDTA15804-21	ZSM-HYM-42398-C10	ZSM-HYM-42398-C10	BOLD:ACN6851	ZSM-HYM-42398-C10	651[0n]				No				04-Jul-2016	Microgaster caris	adult			SNSB, Zoologische Staatssammlung Muenchen
GBMCG	GBDTA15423-21	ZSM-HYM-42394-C09	ZSM-HYM-42394-C09	BOLD:ACN6851	ZSM-HYM-42394-C09	640[0n]				No				29-Jul-2021	Microgaster caris	adult			SNSB, Zoologische Staatssammlung Muenchen
GBMCG	GBDTA15405-21	ZSM-HYM-42394-B03	ZSM-HYM-42394-B03	BOLD:ACN6851	ZSM-HYM-42394-B03	640[0n]				No				13-Jul-2021	Microgaster caris	adult			SNSB, Zoologische Staatssammlung Muenchen
GBMCG	GBDTA15897-21	ZSM-HYM-42323-C08	ZSM-HYM-42323-C08	BOLD:ACN6851	ZSM-HYM-42323-C08	651[0n]				No				14-Jul-2017	Microgaster caris	adult			SNSB, Zoologische Staatssammlung Muenchen
GBMCG	GBDTA15380-21	ZSM-HYM-42393-H01	ZSM-HYM-42393-H01	BOLD:ACN6851	ZSM-HYM-42393-H01	653[0n]				No				30-Jun-2021	Microgaster caris	adult			SNSB, Zoologische Staatssammlung Muenchen
GBMCG	GBDTA15868-21	ZSM-HYM-42323-A03	ZSM-HYM-42323-A03	BOLD:ACN6851	ZSM-HYM-42323-A03	647[0n]				No				13-Sep-2016	Microgaster caris	adult			SNSB, Zoologische Staatssammlung Muenchen
GBMCG	GBDTA634-21	ZSM-HYM-33156-F04	ZSM-HYM-33156-F04	BOLD:ACN6851	ZSM-HYM-33156-F04	654[0n]				No				21-Aug-2017	Microgaster caris	adult			Canadian National Collection of Insects, Arachnids and Nematodes
GBMCG	GBDTA14277-21	ZSM-HYM-42382-C03	ZSM-HYM-42382-C03	BOLD:ACN6851	ZSM-HYM-42382-C03	640[0n]				No				15-Jul-2019	Microgaster caris	adult			SNSB, Zoologische Staatssammlung Muenchen
GBMCG	GBDTA14276-21	ZSM-HYM-42382-C02	ZSM-HYM-42382-C02	BOLD:ACN6851	ZSM-HYM-42382-C02	651[0n]				No				15-Jul-2019	Microgaster caris	adult			SNSB, Zoologische Staatssammlung Muenchen
GBMCG	GBDTA13728-21	ZSM-HYM-42376-D12	ZSM-HYM-42376-D12	BOLD:ACN6851	ZSM-HYM-42376-D12	653[0n]				No				12-Jul-2019	Microgaster caris	adult			SNSB, Zoologische Staatssammlung Muenchen
GBMCG	GBDTA15765-21	ZSM-HYM-42397-H06	ZSM-HYM-42397-H06	BOLD:ACR4142	ZSM-HYM-42397-H06	640[0n]				No				22-May-2016	Microgaster nervosae	adult			Canadian National Collection of Insects, Arachnids and Nematodes
GBMCG	GBDTA15764-21	ZSM-HYM-42397-H05	ZSM-HYM-42397-H05	BOLD:ACR4142	ZSM-HYM-42397-H05	651[0n]				No				22-May-2016	Microgaster nervosae	adult			Canadian National Collection of Insects, Arachnids and Nematodes
GBMCG	GBDTA14711-21	ZSM-HYM-42386-G09	ZSM-HYM-42386-G09	BOLD:ACR4142	ZSM-HYM-42386-G09	671[0n]				No				12-Apr-2020	Microgaster nervosae	adult			Canadian National Collection of Insects, Arachnids and Nematodes
GBMCG	GBDTA1798-21	ZSM-HYM-33168-H04	ZSM-HYM-33168-H04	BOLD:ACR4142	ZSM-HYM-33168-H04	654[0n]				No				26-May-2017	Microgaster nervosae	adult			SNSB, Zoologische Staatssammlung Muenchen
GBMCG	GBDTA1799-21	ZSM-HYM-33168-H05	ZSM-HYM-33168-H05	BOLD:ACR4142	ZSM-HYM-33168-H05	655[0n]				No				26-May-2017	Microgaster nervosae	adult			SNSB, Zoologische Staatssammlung Muenchen
GBMCG	GBDTA1768-21	ZSM-HYM-33168-E10	ZSM-HYM-33168-E10	BOLD:ACR4142	ZSM-HYM-33168-E10	655[0n]				No				26-May-2017	Microgaster nervosae	adult			SNSB, Zoologische Staatssammlung Muenchen
GBMCG	GBDTA1767-21	ZSM-HYM-33168-E09	ZSM-HYM-33168-E09	BOLD:ACR4142	ZSM-HYM-33168-E09	655[0n]				No				26-May-2017	Microgaster nervosae	adult			SNSB, Zoologische Staatssammlung Muenchen
GBMCG	GBDTA15990-21	ZSM-HYM-42324-C06	ZSM-HYM-42324-C06	BOLD:ACR4142	ZSM-HYM-42324-C06	652[0n]				No				14-Jun-2017	Microgaster nervosae	adult			SNSB, Zoologische Staatssammlung Muenchen
MARKC	MARKC106-22	MRS_JFT0802		BOLD:ACR4142	MRS_JFT 0802	658[0n]	2		1	Yes				01-May-2019	Microgaster nervosae		Agonopterix nervosa		National Museums Scotland	Paratype
MARKC	MARKC105-22	MRS_JFT0801		BOLD:ACR4142	MRS_JFT 0801	658[0n]	2		1	Yes				23-Apr-2019	Microgaster nervosae		Agonopterix nervosa		National Museums Scotland	Paratype
MARKB	MARKB109-21	MRS_JFT0342	MRS_JFT0342	BOLD:ABY6385	MRS_JFT0342	413[0n]				No				15-Aug-2013	Microgaster nixalebion	Adult	Anthophila fabriciana		National Museums Scotland
BCNCA	BCNCA259-18	MRS_JFT0714	MRS_JFT0714	BOLD:ABY6385	MRS_JFT0714	620[0n]	3		1	Yes				15-Jun-2016	Microgaster nixalebion	Adult	Vanessa cardui		National Museums Scotland	Vanessa cardui on Echium
CNCHX	CNCHX1034-09	CNCH1019	CNCH1019	BOLD:ABY6385	CNCH1019	658[0n]	2	HM430786		Yes				14-Jun-2009	Microgaster nixalebion				Canadian National Collection of Insects, Arachnids and Nematodes
GBMCG	GBDTA13727-21	ZSM-HYM-42376-D11	ZSM-HYM-42376-D11	BOLD:ABY6385	ZSM-HYM-42376-D11	641[0n]				No				12-Jul-2019	Microgaster nixalebion	adult			SNSB, Zoologische Staatssammlung Muenchen
GBMCG	GBDTA13726-21	ZSM-HYM-42376-D10	ZSM-HYM-42376-D10	BOLD:ABY6385	ZSM-HYM-42376-D10	653[0n]				No				12-Jul-2019	Microgaster nixalebion	adult			SNSB, Zoologische Staatssammlung Muenchen
GBMCG	GBDTA14219-21	ZSM-HYM-42381-F04	ZSM-HYM-42381-F04	BOLD:ABY6385	ZSM-HYM-42381-F04	642[0n]				No				14-Jul-2019	Microgaster nixalebion	adult			SNSB, Zoologische Staatssammlung Muenchen
GMGMQ	GMGMQ5060-18	BIOUG42788-F01	GMP#10400	BOLD:ABY6385	BIOUG42788-F01	653[0n]				No				31-Jul-2017	Microgaster nixalebion			Vouchered:Registered Collection	SNSB, Zoologische Staatssammlung Muenchen
GBMCG	GBDTA16214-21	ZSM-HYM-42326-F04	ZSM-HYM-42326-F04	BOLD:ABY6385	ZSM-HYM-42326-F04	652[0n]				No				19-Aug-2021	Microgaster nixalebion	adult			SNSB, Zoologische Staatssammlung Muenchen
GBMCG	GBDTA14160-21	ZSM-HYM-42381-A05	ZSM-HYM-42381-A05	BOLD:ABY6385	ZSM-HYM-42381-A05	652[0n]				No				15-Jul-2019	Microgaster nixalebion	adult			SNSB, Zoologische Staatssammlung Muenchen
GBMCG	GBDTA14157-21	ZSM-HYM-42381-A02	ZSM-HYM-42381-A02	BOLD:ABY6385	ZSM-HYM-42381-A02	652[0n]				No				15-Jul-2019	Microgaster nixalebion	adult			SNSB, Zoologische Staatssammlung Muenchen
GBMCG	GBDTA13642-21	ZSM-HYM-42375-E09	ZSM-HYM-42375-E09	BOLD:ABY6385	ZSM-HYM-42375-E09	643[0n]				No				13-Jul-2019	Microgaster nixalebion	adult			SNSB, Zoologische Staatssammlung Muenchen
GBMCG	GBDTA1803-21	ZSM-HYM-33168-H09	ZSM-HYM-33168-H09	BOLD:ABY6385	ZSM-HYM-33168-H09	656[0n]				No				08-Sep-2017	Microgaster nixalebion	adult			SNSB, Zoologische Staatssammlung Muenchen
GBMCG	GBDTA16098-21	ZSM-HYM-42325-D07	ZSM-HYM-42325-D07	BOLD:ABY6385	ZSM-HYM-42325-D07	640[0n]				No				13-Jul-2019	Microgaster nixalebion	adult			SNSB, Zoologische Staatssammlung Muenchen
GBMCG	GBDTA15159-21	ZSM-HYM-42391-E06	ZSM-HYM-42391-E06	BOLD:ABY6385	ZSM-HYM-42391-E06	667[0n]				No				30-Jun-2021	Microgaster nixalebion	adult			SNSB, Zoologische Staatssammlung Muenchen
GBMCG	GBDTA732-21	ZSM-HYM-33157-F07	ZSM-HYM-33157-F07	BOLD:ABY6385	ZSM-HYM-33157-F07	653[0n]				No				03-Aug-2017	Microgaster nixalebion	adult			SNSB, Zoologische Staatssammlung Muenchen
GBMCG	GBDTA14068-21	ZSM-HYM-42380-A08	ZSM-HYM-42380-A08	BOLD:ABY6385	ZSM-HYM-42380-A08	652[0n]				No				15-Jul-2019	Microgaster nixalebion	adult			SNSB, Zoologische Staatssammlung Muenchen
GBMCG	GBDTA14067-21	ZSM-HYM-42380-A07	ZSM-HYM-42380-A07	BOLD:ABY6385	ZSM-HYM-42380-A07	653[0n]				No				15-Jul-2019	Microgaster nixalebion	adult			SNSB, Zoologische Staatssammlung Muenchen
GBMCG	GBDTA14066-21	ZSM-HYM-42380-A06	ZSM-HYM-42380-A06	BOLD:ABY6385	ZSM-HYM-42380-A06	654[0n]				No				15-Jul-2019	Microgaster nixalebion	adult			Canadian National Collection of Insects, Arachnids and Nematodes
GBMCG	GBDTA14065-21	ZSM-HYM-42380-A05	ZSM-HYM-42380-A05	BOLD:ABY6385	ZSM-HYM-42380-A05	652[0n]				No				15-Jul-2019	Microgaster nixalebion	adult			Canadian National Collection of Insects, Arachnids and Nematodes
GBMCG	GBDTA16097-21	ZSM-HYM-42325-D06	ZSM-HYM-42325-D06	BOLD:ABY6385	ZSM-HYM-42325-D06	653[0n]				No				13-Jul-2019	Microgaster nixalebion	adult			SNSB, Zoologische Staatssammlung Muenchen
GBMCG	GBDTA16092-21	ZSM-HYM-42325-D01	ZSM-HYM-42325-D01	BOLD:ABY6385	ZSM-HYM-42325-D01	641[0n]				No				15-Jul-2019	Microgaster nixalebion	adult			SNSB, Zoologische Staatssammlung Muenchen
GBMCG	GBDTA16091-21	ZSM-HYM-42325-C12	ZSM-HYM-42325-C12	BOLD:ABY6385	ZSM-HYM-42325-C12	641[0n]				No				15-Jul-2019	Microgaster nixalebion	adult			SNSB, Zoologische Staatssammlung Muenchen
GBMCG	GBDTA14033-21	ZSM-HYM-42379-F08	ZSM-HYM-42379-F08	BOLD:ABY6385	ZSM-HYM-42379-F08	641[0n]				No				12-Jul-2019	Microgaster nixalebion	adult			SNSB, Zoologische Staatssammlung Muenchen
GBMCG	GBDTA1491-21	ZSM-HYM-33165-F06	ZSM-HYM-33165-F06	BOLD:ABY6385	ZSM-HYM-33165-F06	654[0n]				No				25-Jul-2018	Microgaster nixalebion	adult			SNSB, Zoologische Staatssammlung Muenchen
GBMCG	GBDTA1157-21	ZSM-HYM-33162-B05	ZSM-HYM-33162-B05	BOLD:ABY6385	ZSM-HYM-33162-B05	654[0n]				No				09-Aug-2017	Microgaster nixalebion	adult			SNSB, Zoologische Staatssammlung Muenchen
GBMCG	GBDTA16163-21	ZSM-HYM-42326-B01	ZSM-HYM-42326-B01	BOLD:ABY6385	ZSM-HYM-42326-B01	652[0n]				No				23-Jun-2021	Microgaster nixalebion	adult			SNSB, Zoologische Staatssammlung Muenchen
GBMCG	GBDTA15536-21	ZSM-HYM-42395-E03	ZSM-HYM-42395-E03	BOLD:ABY6385	ZSM-HYM-42395-E03	653[0n]				No				13-Jul-2021	Microgaster nixalebion	adult			SNSB, Zoologische Staatssammlung Muenchen
GBMCG	GBDTA16041-21	ZSM-HYM-42324-G09	ZSM-HYM-42324-G09	BOLD:ABY6385	ZSM-HYM-42324-G09	641[0n]				No				23-Aug-2017	Microgaster nixalebion	adult			SNSB, Zoologische Staatssammlung Muenchen
GBMCG	GBDTA620-21	ZSM-HYM-33156-E02	ZSM-HYM-33156-E02	BOLD:ABY6385	ZSM-HYM-33156-E02	655[0n]				No				28-Jun-2017	Microgaster nixalebion	adult			Canadian National Collection of Insects, Arachnids and Nematodes
GBMCG	GBDTA619-21	ZSM-HYM-33156-E01	ZSM-HYM-33156-E01	BOLD:ABY6385	ZSM-HYM-33156-E01	653[0n]				No				28-Jun-2017	Microgaster nixalebion	adult			SNSB, Zoologische Staatssammlung Muenchen
GBMCG	GBDTA618-21	ZSM-HYM-33156-D12	ZSM-HYM-33156-D12	BOLD:ABY6385	ZSM-HYM-33156-D12	654[0n]				No				28-Jun-2017	Microgaster nixalebion	adult			SNSB, Zoologische Staatssammlung Muenchen
GBMCG	GBDTA617-21	ZSM-HYM-33156-D11	ZSM-HYM-33156-D11	BOLD:ABY6385	ZSM-HYM-33156-D11	654[0n]				No				28-Jun-2017	Microgaster nixalebion	adult			SNSB, Zoologische Staatssammlung Muenchen
GBMCG	GBDTA16020-21	ZSM-HYM-42324-E12	ZSM-HYM-42324-E12	BOLD:ABY6385	ZSM-HYM-42324-E12	654[0n]				No				29-Jun-2017	Microgaster nixalebion	adult			SNSB, Zoologische Staatssammlung Muenchen
GBMCG	GBDTA16000-21	ZSM-HYM-42324-D04	ZSM-HYM-42324-D04	BOLD:ABY6385	ZSM-HYM-42324-D04	640[0n]				No				13-Jul-2017	Microgaster nixalebion	adult			SNSB, Zoologische Staatssammlung Muenchen
GBMCG	GBDTA571-21	ZSM-HYM-33156-A01	ZSM-HYM-33156-A01	BOLD:ABY6385	ZSM-HYM-33156-A01	655[0n]				No				14-Jul-2018	Microgaster nixalebion	adult			SNSB, Zoologische Staatssammlung Muenchen
GBMCG	GBDTA14443-21	ZSM-HYM-42384-A03	ZSM-HYM-42384-A03	BOLD:ABY6385	ZSM-HYM-42384-A03	642[0n]				No				13-Jul-2019	Microgaster nixalebion	adult			SNSB, Zoologische Staatssammlung Muenchen
GBMCG	GBDTA13908-21	ZSM-HYM-42378-D02	ZSM-HYM-42378-D02	BOLD:ABY6385	ZSM-HYM-42378-D02	655[0n]				No				16-Jul-2019	Microgaster nixalebion	adult			SNSB, Zoologische Staatssammlung Muenchen
GBMCG	GBDTA14923-21	ZSM-HYM-42389-A08	ZSM-HYM-42389-A08	BOLD:ABY6385	ZSM-HYM-42389-A08	652[0n]				No				02-Aug-2020	Microgaster nixalebion	adult			SNSB, Zoologische Staatssammlung Muenchen
GBMCG	GBDTA530-21	ZSM-HYM-33155-E07	ZSM-HYM-33155-E07	BOLD:ABY6385	ZSM-HYM-33155-E07	654[0n]				No				03-Jun-2018	Microgaster nixalebion	adult			SNSB, Zoologische Staatssammlung Muenchen
GBMCG	GBDTA14892-21	ZSM-HYM-42388-F12	ZSM-HYM-42388-F12	BOLD:ABY6385	ZSM-HYM-42388-F12	641[0n]				No				26-Jul-2020	Microgaster nixalebion	adult			SNSB, Zoologische Staatssammlung Muenchen
GBMCG	GBDTA15912-21	ZSM-HYM-42323-D11	ZSM-HYM-42323-D11	BOLD:ABY6385	ZSM-HYM-42323-D11	640[0n]				No				09-Jul-2011	Microgaster nixalebion	adult			SNSB, Zoologische Staatssammlung Muenchen
GBMCG	GBDTA13729-21	ZSM-HYM-42376-E01	ZSM-HYM-42376-E01	BOLD:ABY6385	ZSM-HYM-42376-E01	653[0n]				No				12-Jul-2019	Microgaster nixalebion	adult			SNSB, Zoologische Staatssammlung Muenchen
WOMIA	WOMIA139-11	WAM 0444	WAM 0444	BOLD:ABY6385	WAM 0444	658[0n]	2	JN282035		Yes				12-May-2006	Microgaster nixalebion	A	Vanessa atalanta		Canadian National Collection of Insects, Arachnids and Nematodes
MARKC	MARKC141-22	MRS_JFT0934		BOLD:ABY6385	MRS_JFT 0934	658[0n]	2		1	Yes				15-Jun-2007	Microgaster nixalebion		Patania ruralis		National Museums Scotland
GBMCG	GBDTA14315-21	ZSM-HYM-42382-F05	ZSM-HYM-42382-F05	BOLD:ABY6385	ZSM-HYM-42382-F05	653[0n]				No				12-Jul-2019	Microgaster nixalebion	adult			SNSB, Zoologische Staatssammlung Muenchen
GBMCG	GBDTA14314-21	ZSM-HYM-42382-F04	ZSM-HYM-42382-F04	BOLD:ABY6385	ZSM-HYM-42382-F04	641[0n]				No				12-Jul-2019	Microgaster nixalebion	adult			SNSB, Zoologische Staatssammlung Muenchen
GBMCG	GBDTA375-21	ZSM-HYM-33153-H06	ZSM-HYM-33153-H06	BOLD:ABY6385	ZSM-HYM-33153-H06	658[0n]	2			Yes				13-Sep-2020	Microgaster nixalebion	adult			Canadian National Collection of Insects, Arachnids and Nematodes
GBBRA	BCHYM18965-21	ZSM-HYM-33420-D06	ZSM-HYM-33420-D06	BOLD:ABY6385	ZSM-HYM-33420-D06	658[0n]	2		1	Yes				14-Jul-2013	Microgaster nixalebion	adult			SNSB, Zoologische Staatssammlung Muenchen
GBMCG	GBDTA1427-21	ZSM-HYM-33165-A02	ZSM-HYM-33165-A02	BOLD:ABY6385	ZSM-HYM-33165-A02	655[0n]				No				09-Aug-2017	Microgaster nixalebion	adult			SNSB, Zoologische Staatssammlung Muenchen
GBMCG	GBDTA14189-21	ZSM-HYM-42381-C10	ZSM-HYM-42381-C10	BOLD:ABY6385	ZSM-HYM-42381-C10	641[0n]				No				12-Jul-2019	Microgaster nixalebion	adult			SNSB, Zoologische Staatssammlung Muenchen
CNCHX	CNCHX245-09	WMIC 0245	WMIC 0245	BOLD:AAA9548	WMIC 0245	658[0n]	2	HM430916		Yes				31-Jul-2005	Microgaster procera	A			Canadian National Collection of Insects, Arachnids and Nematodes
GBMCG	GBDTA15999-21	ZSM-HYM-42324-D03	ZSM-HYM-42324-D03	BOLD:AAA9548	ZSM-HYM-42324-D03	640[0n]				No				13-Jul-2017	Microgaster procera	adult			SNSB, Zoologische Staatssammlung Muenchen
GBMCG	GBDTA1016-21	ZSM-HYM-33160-F06	ZSM-HYM-33160-F06	BOLD:AAA9548	ZSM-HYM-33160-F06	658[0n]	2			Yes				30-Jul-2017	Microgaster procera	adult			Canadian National Collection of Insects, Arachnids and Nematodes
GBMCG	GBDTA16068-21	ZSM-HYM-42325-B01	ZSM-HYM-42325-B01	BOLD:AAA9548	ZSM-HYM-42325-B01	678[0n]				No				12-Jul-2019	Microgaster procera	adult			SNSB, Zoologische Staatssammlung Muenchen
GBMCG	GBDTA624-21	ZSM-HYM-33156-E06	ZSM-HYM-33156-E06	BOLD:AAA9548	ZSM-HYM-33156-E06	663[0n]				No				28-Jun-2017	Microgaster procera	adult			SNSB, Zoologische Staatssammlung Muenchen
CNCHX	CNCHX244-09	WMIC 0244	WMIC 0244	BOLD:AAA9548	WMIC 0244	658[0n]	2	HM430915		Yes				31-Jul-2005	Microgaster procera	A			Canadian National Collection of Insects, Arachnids and Nematodes
GBMCG	GBDTA625-21	ZSM-HYM-33156-E07	ZSM-HYM-33156-E07	BOLD:AAA9548	ZSM-HYM-33156-E07	654[0n]				No				28-Jun-2017	Microgaster procera	adult			SNSB, Zoologische Staatssammlung Muenchen
GBMCG	GBDTA623-21	ZSM-HYM-33156-E05	ZSM-HYM-33156-E05	BOLD:AAA9548	ZSM-HYM-33156-E05	654[0n]				No				28-Jun-2017	Microgaster procera	adult			SNSB, Zoologische Staatssammlung Muenchen
BCNCA	BCNCA162-18	CNCHYM45380	CNCHYM45380	BOLD:AAC9130	CNCHYM45380	621[0n]	2		1	No				04-Jul-2012	Microgaster raschkiellae	Adult	Mompha raschkiella		Canadian National Collection of Insects, Arachnids and Nematodes
GBMCG	GBDTA1552-21	ZSM-HYM-33166-C08	ZSM-HYM-33166-C08	BOLD:AAC9130	ZSM-HYM-33166-C08	652[0n]				No				23-Jul-2018	Microgaster raschkiellae	adult			SNSB, Zoologische Staatssammlung Muenchen
GBMCG	GBDTA1501-21	ZSM-HYM-33165-G04	ZSM-HYM-33165-G04	BOLD:AAC9130	ZSM-HYM-33165-G04	654[0n]				No				25-Jul-2018	Microgaster raschkiellae	adult			SNSB, Zoologische Staatssammlung Muenchen
GMGRD	GMGRD2881-13	BIOUG05949-B01	bayw.7	BOLD:ACA4555	BIOUG05949-B01	615[0n]	3		1	Yes				20-Jun-2012	Microplitis coactus	A	Bayerischer National Park	Vouchered:Registered Collection	SNSB, Zoologische Staatssammlung Muenchen	June 14th - 20th, 2012
GBMCG	GBDTA14460-21	ZSM-HYM-42384-B08	ZSM-HYM-42384-B08	BOLD:ACA4555	ZSM-HYM-42384-B08	653[0n]				No				11-Jul-2019	Microplitis coactus	adult			SNSB, Zoologische Staatssammlung Muenchen
CNTGF	CNTGF3158-15	BIOUG18647-F03	GMP#04669	BOLD:ACA4555	BIOUG18647-F03	555[0n]	1	KR791775	1	No				01-Aug-2014	Microplitis coactus	A	Torngat Mountains NP	Vouchered:Registered Collection	Centre for Biodiversity Genomics	Trap 2
GBMCG	GBDTA15126-21	ZSM-HYM-42391-B09	ZSM-HYM-42391-B09	BOLD:AAB8493	ZSM-HYM-42391-B09	653[0n]				No				25-Aug-2021	Microplitis kewleyi	adult			SNSB, Zoologische Staatssammlung Muenchen
GBMCG	GBDTA716-21	ZSM-HYM-33157-E03	ZSM-HYM-33157-E03	BOLD:AAB8493	ZSM-HYM-33157-E03	653[0n]				No				03-Aug-2017	Microplitis kewleyi	adult			Canadian National Collection of Insects, Arachnids and Nematodes
GBMCG	GBDTA14094-21	ZSM-HYM-42380-C10	ZSM-HYM-42380-C10	BOLD:AAB8493	ZSM-HYM-42380-C10	653[0n]				No				19-Jul-2019	Microplitis kewleyi	adult			SNSB, Zoologische Staatssammlung Muenchen
GBMCG	GBDTA1676-21	ZSM-HYM-33167-F01	ZSM-HYM-33167-F01	BOLD:AAB8493	ZSM-HYM-33167-F01	614[0n]	2			Yes				16-Sep-2016	Microplitis kewleyi	adult			Canadian National Collection of Insects, Arachnids and Nematodes
GBMCG	GBDTA13977-21	ZSM-HYM-42379-A12	ZSM-HYM-42379-A12	BOLD:AAB8493	ZSM-HYM-42379-A12	655[0n]				No				12-Jul-2019	Microplitis kewleyi	adult			SNSB, Zoologische Staatssammlung Muenchen
GBMCG	GBDTA15989-21	ZSM-HYM-42324-C05	ZSM-HYM-42324-C05	BOLD:AAB8493	ZSM-HYM-42324-C05	655[0n]				No				23-Aug-2017	Microplitis kewleyi	adult			SNSB, Zoologische Staatssammlung Muenchen
GBMCG	GBDTA13841-21	ZSM-HYM-42377-F06	ZSM-HYM-42377-F06	BOLD:AAB8493	ZSM-HYM-42377-F06	653[0n]				No				12-Jul-2019	Microplitis kewleyi	adult			SNSB, Zoologische Staatssammlung Muenchen
GBMCG	GBDTA14351-21	ZSM-HYM-42383-A06	ZSM-HYM-42383-A06	BOLD:AAB8493	ZSM-HYM-42383-A06	652[0n]				No				16-Jul-2019	Microplitis kewleyi	adult			SNSB, Zoologische Staatssammlung Muenchen
GBMCG	DTIII3939-22	ZSM-HYM-42447-D08	ZSM-HYM-42447-D08	BOLD:AEK2564	ZSM-HYM-42447-D08	652[0n]				No				29-May-2021	Microplitis naenia				SNSB, Zoologische Staatssammlung Muenchen
GBCZP	BCHYM7464-15	BC-ZSM-HYM-23873-E06	BC-ZSM-HYM-23873-E06	BOLD:ABV9098	BC-ZSM-HYM-23873-E06	658[0n]	2		1	Yes				14-May-2013	Microplitis naenia	Adult			SNSB, Zoologische Staatssammlung Muenchen
GBMCG	GBDTA814-21	ZSM-HYM-33158-E06	ZSM-HYM-33158-E06	BOLD:ABV9098	ZSM-HYM-33158-E06	652[0n]				No				23-May-2019	Microplitis naenia	adult			SNSB, Zoologische Staatssammlung Muenchen
GBMCG	GBDTA813-21	ZSM-HYM-33158-E05	ZSM-HYM-33158-E05	BOLD:AEK2564	ZSM-HYM-33158-E05	654[0n]				No				23-May-2019	Microplitis naenia	adult			SNSB, Zoologische Staatssammlung Muenchen
GBMCG	GBDTA774-21	ZSM-HYM-33158-B02	ZSM-HYM-33158-B02	BOLD:AEK2564	ZSM-HYM-33158-B02	653[0n]				No				01-May-2019	Microplitis naenia	adult			Canadian National Collection of Insects, Arachnids and Nematodes
GBMCG	GBDTA769-21	ZSM-HYM-33158-A09	ZSM-HYM-33158-A09	BOLD:AEK2564	ZSM-HYM-33158-A09	654[0n]				No				01-May-2019	Microplitis naenia	adult			SNSB, Zoologische Staatssammlung Muenchen
GBMCG	GBDTA770-21	ZSM-HYM-33158-A10	ZSM-HYM-33158-A10	BOLD:AEK2564	ZSM-HYM-33158-A10	654[0n]				No				02-May-2019	Microplitis naenia	adult			SNSB, Zoologische Staatssammlung Muenchen
GBMCG	GBDTA775-21	ZSM-HYM-33158-B03	ZSM-HYM-33158-B03	BOLD:AEK2564	ZSM-HYM-33158-B03	654[0n]				No				01-May-2019	Microplitis naenia	adult			SNSB, Zoologische Staatssammlung Muenchen
GBMCG	GBDTA15336-21	ZSM-HYM-42393-D05	ZSM-HYM-42393-D05	BOLD:AEK2564	ZSM-HYM-42393-D05	653[0n]				No				28-May-2021	Microplitis naenia	adult			SNSB, Zoologische Staatssammlung Muenchen
HYCNE	HYCNE1830-11	CNCHYM 03145			CNCHYM 03145	164[0n]	2		1	No				09-Jul-1970	Pholetesor bedelliae	A	Paratype	Vouchered:Registered Collection	Canadian National Collection of Insects, Arachnids and Nematodes	Code 2-296k
GBMCG	GBDTA14116-21	ZSM-HYM-42380-E08	ZSM-HYM-42380-E08	BOLD:AAA9172	ZSM-HYM-42380-E08	653[0n]				No				16-Jul-2019	Pholetesor bedelliae	adult			SNSB, Zoologische Staatssammlung Muenchen
GBMCG	GBDTA14568-21	ZSM-HYM-42385-C09	ZSM-HYM-42385-C09	BOLD:AAA9172	ZSM-HYM-42385-C09	664[0n]				No				11-Jul-2019	Pholetesor bedelliae	adult			SNSB, Zoologische Staatssammlung Muenchen
MARKB	MARKB047-21	MRS_JFT0444	MRS_JFT0444	BOLD:AEI1558	MRS_JFT0444	413[0n]				No				01-May-2014	Protapanteles endemus	Adult			Canadian National Collection of Insects, Arachnids and Nematodes	coc on Ribes w. Abraxas grossulariae
GBMCG	GBDTA14865-21	ZSM-HYM-42388-D09	ZSM-HYM-42388-D09	BOLD:AEI1558	ZSM-HYM-42388-D09	653[0n]				No				19-Jul-2020	Protapanteles endemus	adult			SNSB, Zoologische Staatssammlung Muenchen
MARKB	MARKB103-21	MRS_JFT0355	MRS_JFT0355	BOLD:AEI1558	MRS_JFT0355	413[0n]				No				25-Jul-2013	Protapanteles endemus	Adult	Thyatira batis		Canadian National Collection of Insects, Arachnids and Nematodes
GBMCG	GBDTA365-21	ZSM-HYM-33153-G08	ZSM-HYM-33153-G08	BOLD:AEI1558	ZSM-HYM-33153-G08	614[1n]	2			Yes				30-Aug-2020	Protapanteles endemus	adult			SNSB, Zoologische Staatssammlung Muenchen
MISCA	MISCA131-22	CNC602554	CNC602554	BOLD:ADE2589	CNC602554	636[0n]	2		1	Yes				17-Jul-2003	Rasivalva desueta	adult			Canadian National Collection of Insects, Arachnids and Nematodes
GBMCG	GBDTA1145-21	ZSM-HYM-33162-A05	ZSM-HYM-33162-A05	BOLD:ADE2589	ZSM-HYM-33162-A05	653[0n]				No				21-Aug-2017	Rasivalva desueta	adult			SNSB, Zoologische Staatssammlung Muenchen
AAHYM	AAHYM593-16	MRS-JFT 0582	MRS-JFT 0582	BOLD:ADE2589	MRS-JFT 0582	658[0n]	2			Yes				01-Dec-2009	Rasivalva desueta		?Eilema deplana		Canadian National Collection of Insects, Arachnids and Nematodes

## Sheet: Voucher Info
Project:	DS-MCGNRECS (341 records selected)			User:	Jose Fernandez Triana
Created:	2023-09-15
Sample ID	Field ID	Museum ID	Collection Code	Institution Storing
CNCHYM45392		MRS_JFT 0107	CNC	Canadian National Collection of Insects, Arachnids and Nematodes
ZSM-HYM-42384-E09	ZSM-HYM-42384-E09	ZSM-HYM-42384-E09	ZSM-HYM	SNSB, Zoologische Staatssammlung Muenchen
MRS_JFT0380	MRS_JFT0380	MRS_JFT0380	CNC	Canadian National Collection of Insects, Arachnids and Nematodes
ZSM-HYM-33154-A12	ZSM-HYM-33154-A12	ZSM-HYM-33154-A12	ZSM-HYM	SNSB, Zoologische Staatssammlung Muenchen
ZSM-HYM-33154-A11	ZSM-HYM-33154-A11	ZSM-HYM-33154-A11	ZSM-HYM	SNSB, Zoologische Staatssammlung Muenchen
CNCH2502	CNCH2502	CNCH2502	CNCH	Canadian National Collection of Insects, Arachnids and Nematodes
CNCH2526	CNCH2526	CNCH2526	CNCH	Canadian National Collection of Insects, Arachnids and Nematodes
CNCH2522	CNCH2522	CNCH2522	CNCH	Canadian National Collection of Insects, Arachnids and Nematodes
CNCHYM 00136		CNCHYM 00136	CNC	Canadian National Collection of Insects, Arachnids and Nematodes
ZSM-HYM-33153-F03	ZSM-HYM-33153-F03	ZSM-HYM-33153-F03	ZSM-HYM	SNSB, Zoologische Staatssammlung Muenchen
ZSM-HYM-42376-G08	ZSM-HYM-42376-G08	ZSM-HYM-42376-G08	ZSM-HYM	SNSB, Zoologische Staatssammlung Muenchen
BC-ZSM-HYM-23872-B02	BC-ZSM-HYM-23872-B02	BC-ZSM-HYM-23872-B02	SNSB-ZSM-HYM	SNSB, Zoologische Staatssammlung Muenchen
ZSM-HYM-33158-H10	ZSM-HYM-33158-H10	ZSM-HYM-33158-H10	ZSM-HYM	SNSB, Zoologische Staatssammlung Muenchen
ZSM-HYM-33158-H02	ZSM-HYM-33158-H02	ZSM-HYM-33158-H02	ZSM-HYM	Canadian National Collection of Insects, Arachnids and Nematodes
ZSM-HYM-42392-B10	ZSM-HYM-42392-B10	ZSM-HYM-42392-B10	ZSM-HYM	SNSB, Zoologische Staatssammlung Muenchen
ZSM-HYM-33159-A07	ZSM-HYM-33159-A07	ZSM-HYM-33159-A07	ZSM-HYM	SNSB, Zoologische Staatssammlung Muenchen
CNCHYM 00280		CNCHYM 00280	CNC	Canadian National Collection of Insects, Arachnids and Nematodes
CNC472136	CNC472136	CNC472136	CNC	Canadian National Collection of Insects, Arachnids and Nematodes
CNC1967347	CNC1967347	CNC1967347	CNC	Canadian National Collection of Insects, Arachnids and Nematodes
ZSM-HYM-42383-F04	ZSM-HYM-42383-F04	ZSM-HYM-42383-F04	ZSM-HYM	SNSB, Zoologische Staatssammlung Muenchen
ZSM-HYM-33153-F04	ZSM-HYM-33153-F04	ZSM-HYM-33153-F04	ZSM-HYM	SNSB, Zoologische Staatssammlung Muenchen
ZSM-HYM-42383-A11	ZSM-HYM-42383-A11	ZSM-HYM-42383-A11	ZSM-HYM	SNSB, Zoologische Staatssammlung Muenchen
ZSM-HYM-42326-H02	ZSM-HYM-42326-H02	ZSM-HYM-42326-H02	ZSM-HYM	SNSB, Zoologische Staatssammlung Muenchen
ZSM-HYM-42381-C04	ZSM-HYM-42381-C04	ZSM-HYM-42381-C04	ZSM-HYM	SNSB, Zoologische Staatssammlung Muenchen
ZSM-HYM-42379-A06	ZSM-HYM-42379-A06	ZSM-HYM-42379-A06	ZSM-HYM	Canadian National Collection of Insects, Arachnids and Nematodes
ZSM-HYM-33152-G01	ZSM-HYM-33152-G01	ZSM-HYM-33152-G01	ZSM-HYM	SNSB, Zoologische Staatssammlung Muenchen
ZSM-HYM-33154-H03	ZSM-HYM-33154-H03	ZSM-HYM-33154-H03	ZSM-HYM	SNSB, Zoologische Staatssammlung Muenchen
ZSM-HYM-42382-B06	ZSM-HYM-42382-B06	ZSM-HYM-42382-B06	ZSM-HYM	Canadian National Collection of Insects, Arachnids and Nematodes
ZSM-HYM-42392-D03	ZSM-HYM-42392-D03	ZSM-HYM-42392-D03	ZSM-HYM	SNSB, Zoologische Staatssammlung Muenchen
BIOUG42697-G11	GMP#10400	BIOUG42697-G11	SNSB	SNSB, Zoologische Staatssammlung Muenchen
ZSM-HYM-42385-F03	ZSM-HYM-42385-F03	ZSM-HYM-42385-F03	ZSM-HYM	SNSB, Zoologische Staatssammlung Muenchen
ZSM-HYM-33168-B02	ZSM-HYM-33168-B02	ZSM-HYM-33168-B02	ZSM-HYM	SNSB, Zoologische Staatssammlung Muenchen
ZSM-HYM-33167-C07	ZSM-HYM-33167-C07	ZSM-HYM-33167-C07	ZSM-HYM	SNSB, Zoologische Staatssammlung Muenchen
ZSM-HYM-33166-E07	ZSM-HYM-33166-E07	ZSM-HYM-33166-E07	ZSM-HYM	SNSB, Zoologische Staatssammlung Muenchen
ZSM-HYM-33167-A08	ZSM-HYM-33167-A08	ZSM-HYM-33167-A08	ZSM-HYM	SNSB, Zoologische Staatssammlung Muenchen
ZSM-HYM-33167-A07	ZSM-HYM-33167-A07	ZSM-HYM-33167-A07	ZSM-HYM	SNSB, Zoologische Staatssammlung Muenchen
ZSM-HYM-33167-A05	ZSM-HYM-33167-A05	ZSM-HYM-33167-A05	ZSM-HYM	SNSB, Zoologische Staatssammlung Muenchen
ZSM-HYM-33167-A04	ZSM-HYM-33167-A04	ZSM-HYM-33167-A04	ZSM-HYM	SNSB, Zoologische Staatssammlung Muenchen
ZSM-HYM-33166-F09	ZSM-HYM-33166-F09	ZSM-HYM-33166-F09	ZSM-HYM	SNSB, Zoologische Staatssammlung Muenchen
ZSM-HYM-42394-F09	ZSM-HYM-42394-F09	ZSM-HYM-42394-F09	ZSM-HYM	SNSB, Zoologische Staatssammlung Muenchen
ZSM-HYM-42389-C05	ZSM-HYM-42389-C05	ZSM-HYM-42389-C05	ZSM-HYM	SNSB, Zoologische Staatssammlung Muenchen
ZSM-HYM-42394-E11	ZSM-HYM-42394-E11	ZSM-HYM-42394-E11	ZSM-HYM	SNSB, Zoologische Staatssammlung Muenchen
ZSM-HYM-33162-B10	ZSM-HYM-33162-B10	ZSM-HYM-33162-B10	ZSM-HYM	SNSB, Zoologische Staatssammlung Muenchen
ZSM-HYM-42382-B05	ZSM-HYM-42382-B05	ZSM-HYM-42382-B05	ZSM-HYM	Canadian National Collection of Insects, Arachnids and Nematodes
ZSM-HYM-42323-F09	ZSM-HYM-42323-F09	ZSM-HYM-42323-F09	ZSM-HYM	SNSB, Zoologische Staatssammlung Muenchen
ZSM-HYM-42388-G07	ZSM-HYM-42388-G07	ZSM-HYM-42388-G07	ZSM-HYM	SNSB, Zoologische Staatssammlung Muenchen
ZSM-HYM-42323-A10	ZSM-HYM-42323-A10	ZSM-HYM-42323-A10	ZSM-HYM	SNSB, Zoologische Staatssammlung Muenchen
ZSM-HYM-33154-G09	ZSM-HYM-33154-G09	ZSM-HYM-33154-G09	ZSM-HYM	SNSB, Zoologische Staatssammlung Muenchen
ZSM-HYM-42398-H04	ZSM-HYM-42398-H04	ZSM-HYM-42398-H04	ZSM-HYM	SNSB, Zoologische Staatssammlung Muenchen
WAM 0076	WAM 0076	WAM 0076	WAM	Canadian National Collection of Insects, Arachnids and Nematodes
ZSM-HYM-33154-E12	ZSM-HYM-33154-E12	ZSM-HYM-33154-E12	ZSM-HYM	Canadian National Collection of Insects, Arachnids and Nematodes
ZSM-HYM-42382-H01	ZSM-HYM-42382-H01	ZSM-HYM-42382-H01	ZSM-HYM	SNSB, Zoologische Staatssammlung Muenchen
ZSM-HYM-42389-B05	ZSM-HYM-42389-B05	ZSM-HYM-42389-B05	ZSM-HYM	SNSB, Zoologische Staatssammlung Muenchen
ZSM-HYM-33156-G05	ZSM-HYM-33156-G05	ZSM-HYM-33156-G05	ZSM-HYM	SNSB, Zoologische Staatssammlung Muenchen
ZSM-HYM-42376-E07	ZSM-HYM-42376-E07	ZSM-HYM-42376-E07	ZSM-HYM	SNSB, Zoologische Staatssammlung Muenchen
MRS_JFT0691	MRS_JFT0691	MRS_JFT0691	NMS	National Museums Scotland
CNCHYM45325		MRS_JFT 0223	CNC	Canadian National Collection of Insects, Arachnids and Nematodes
ZSM-HYM-33157-G11	ZSM-HYM-33157-G11	ZSM-HYM-33157-G11	ZSM-HYM	SNSB, Zoologische Staatssammlung Muenchen
ZSM-HYM-42396-F08	ZSM-HYM-42396-F08	ZSM-HYM-42396-F08	ZSM-HYM	SNSB, Zoologische Staatssammlung Muenchen
ZSM-HYM-ZLAB01-E11	ZSM-HYM-ZLAB01-E11	ZSM-HYM-ZLAB01-E11	ZSM-HYM	SNSB, Zoologische Staatssammlung Muenchen
ZSM-HYM-42326-D06	ZSM-HYM-42326-D06	ZSM-HYM-42326-D06	ZSM-HYM	SNSB, Zoologische Staatssammlung Muenchen
ZSM-HYM-42385-H08	ZSM-HYM-42385-H08	ZSM-HYM-42385-H08	ZSM-HYM	SNSB, Zoologische Staatssammlung Muenchen
ZSM-HYM-33157-G10	ZSM-HYM-33157-G10	ZSM-HYM-33157-G10	ZSM-HYM	SNSB, Zoologische Staatssammlung Muenchen
ZSM-HYM-33157-G09	ZSM-HYM-33157-G09	ZSM-HYM-33157-G09	ZSM-HYM	SNSB, Zoologische Staatssammlung Muenchen
ZSM-HYM-33157-E11	ZSM-HYM-33157-E11	ZSM-HYM-33157-E11	ZSM-HYM	Canadian National Collection of Insects, Arachnids and Nematodes
ZSM-HYM-42326-B06	ZSM-HYM-42326-B06	ZSM-HYM-42326-B06	ZSM-HYM	SNSB, Zoologische Staatssammlung Muenchen
ZSM-HYM-33157-H07	ZSM-HYM-33157-H07	ZSM-HYM-33157-H07	ZSM-HYM	SNSB, Zoologische Staatssammlung Muenchen
ZSM-HYM-33157-G12	ZSM-HYM-33157-G12	ZSM-HYM-33157-G12	ZSM-HYM	SNSB, Zoologische Staatssammlung Muenchen
ZSM-HYM-42384-E11	ZSM-HYM-42384-E11	ZSM-HYM-42384-E11	ZSM-HYM	SNSB, Zoologische Staatssammlung Muenchen
BIOUG42687-C04	GMP#10400	BIOUG42687-C04	SNSB	SNSB, Zoologische Staatssammlung Muenchen
BIOUG42697-G07	GMP#10400	BIOUG42697-G07	SNSB	SNSB, Zoologische Staatssammlung Muenchen
ZSM-HYM-ZLAB01-C05	ZSM-HYM-ZLAB01-C05	ZSM-HYM-ZLAB01-C05	ZSM-HYM	SNSB, Zoologische Staatssammlung Muenchen
ZSM-HYM-42383-A01	ZSM-HYM-42383-A01	ZSM-HYM-42383-A01	ZSM-HYM	SNSB, Zoologische Staatssammlung Muenchen
ZSM-HYM-42377-E08	ZSM-HYM-42377-E08	ZSM-HYM-42377-E08	ZSM-HYM	SNSB, Zoologische Staatssammlung Muenchen
ZSM-HYM-33154-H02	ZSM-HYM-33154-H02	ZSM-HYM-33154-H02	ZSM-HYM	SNSB, Zoologische Staatssammlung Muenchen
ZSM-HYM-33161-B03	ZSM-HYM-33161-B03	ZSM-HYM-33161-B03	ZSM-HYM	Canadian National Collection of Insects, Arachnids and Nematodes
ZSM-HYM-33420-A03	ZSM-HYM-33420-A03	ZSM-HYM-33420-A03	ZSM-HYM	Canadian National Collection of Insects, Arachnids and Nematodes
ZSM-HYM-42382-G12	ZSM-HYM-42382-G12	ZSM-HYM-42382-G12	ZSM-HYM	SNSB, Zoologische Staatssammlung Muenchen
CNCHYM49288		MRS_JFT 0154	CNC	Canadian National Collection of Insects, Arachnids and Nematodes
CNC1447813		CNC1447813	CNC	Canadian National Collection of Insects, Arachnids and Nematodes
CNCHYM 00331		CNCHYM 00331	CNC	Canadian National Collection of Insects, Arachnids and Nematodes
CNCHYM 00330		CNCHYM 00330	CNC	Canadian National Collection of Insects, Arachnids and Nematodes
BIOUG07768-G08	bayw.11	BIOUG07768-G08	SNSB-ZSM-MAL	SNSB, Zoologische Staatssammlung Muenchen
HYM00001784	HYM00001784			Canadian National Collection of Insects, Arachnids and Nematodes
MRS_JFT0049	MRS_JFT0049	MRS_JFT0049		Canadian National Collection of Insects, Arachnids and Nematodes
MRS 0049	MRS 0049			Natural History Museum, London
MRS 0048	MRS 0048			Natural History Museum, London
MRS 0050	MRS 0050			Natural History Museum, London
MRS-JFT 0656	MRS-JFT 0656	MRS-JFT 0656	MRS-JFT	Canadian National Collection of Insects, Arachnids and Nematodes
MRS-JFT 0655	MRS-JFT 0655	MRS-JFT 0655	MRS-JFT	Canadian National Collection of Insects, Arachnids and Nematodes
ZSM-HYM-33165-E05	ZSM-HYM-33165-E05	ZSM-HYM-33165-E05	ZSM-HYM	SNSB, Zoologische Staatssammlung Muenchen
MRS_JFT 0118		MRS_JFT 0118	NMS	Canadian National Collection of Insects, Arachnids and Nematodes
MS 108		MS 108		National Museums Scotland
MS 107		MS 107		National Museums Scotland
MS 106		MS 106		National Museums Scotland
MS 005		MS 005	NMS	National Museums Scotland
MRS_JFT0268	MRS_JFT0268	MRS_JFT0268	CNC	Canadian National Collection of Insects, Arachnids and Nematodes
MRS_JFT0425		MRS_JFT 0425	CNC	Canadian National Collection of Insects, Arachnids and Nematodes
ZSM-HYM-33420-A02	ZSM-HYM-33420-A02	ZSM-HYM-33420-A02	ZSM-HYM	SNSB, Zoologische Staatssammlung Muenchen
MS 055		MS 055	NMS	National Museums Scotland
ZSM-HYM-42326-A10	ZSM-HYM-42326-A10	ZSM-HYM-42326-A10	ZSM-HYM	SNSB, Zoologische Staatssammlung Muenchen
MS 095		MS 095		National Museums Scotland
CNC1182785	CNC1182785	CNC1182785	CNC	Canadian National Collection of Insects, Arachnids and Nematodes
ZSM-HYM-42388-G06	ZSM-HYM-42388-G06	ZSM-HYM-42388-G06	ZSM-HYM	SNSB, Zoologische Staatssammlung Muenchen
ZSM-HYM-42396-E05	ZSM-HYM-42396-E05	ZSM-HYM-42396-E05	ZSM-HYM	SNSB, Zoologische Staatssammlung Muenchen
ZSM-HYM-33168-B10	ZSM-HYM-33168-B10	ZSM-HYM-33168-B10	ZSM-HYM	SNSB, Zoologische Staatssammlung Muenchen
ZSM-HYM-42379-C09	ZSM-HYM-42379-C09	ZSM-HYM-42379-C09	ZSM-HYM	SNSB, Zoologische Staatssammlung Muenchen
ZSM-HYM-33161-H08	ZSM-HYM-33161-H08	ZSM-HYM-33161-H08	ZSM-HYM	SNSB, Zoologische Staatssammlung Muenchen
ZSM-HYM-42395-B05	ZSM-HYM-42395-B05	ZSM-HYM-42395-B05	ZSM-HYM	SNSB, Zoologische Staatssammlung Muenchen
ZSM-HYM-42378-F10	ZSM-HYM-42378-F10	ZSM-HYM-42378-F10	ZSM-HYM	SNSB, Zoologische Staatssammlung Muenchen
ZSM-HYM-33161-B05	ZSM-HYM-33161-B05	ZSM-HYM-33161-B05	ZSM-HYM	SNSB, Zoologische Staatssammlung Muenchen
ZSM-HYM-42378-B08	ZSM-HYM-42378-B08	ZSM-HYM-42378-B08	ZSM-HYM	SNSB, Zoologische Staatssammlung Muenchen
ZSM-HYM-42378-B07	ZSM-HYM-42378-B07	ZSM-HYM-42378-B07	ZSM-HYM	SNSB, Zoologische Staatssammlung Muenchen
ZSM-HYM-33161-B04	ZSM-HYM-33161-B04	ZSM-HYM-33161-B04	ZSM-HYM	Canadian National Collection of Insects, Arachnids and Nematodes
MRS-JFT 0604	MRS-JFT 0604	MRS-JFT 0604	MRS-JFT	Canadian National Collection of Insects, Arachnids and Nematodes
MRS-Cot-cal	MRS-Cot-cal	NMS:MRS-Cot-cal		National Museums Scotland
ZSM-HYM-33169-A02	ZSM-HYM-33169-A02	ZSM-HYM-33169-A02	ZSM-HYM	SNSB, Zoologische Staatssammlung Muenchen
MS 082		MS 082	NMS	National Museums Scotland
ZSM-HYM-42385-G03	ZSM-HYM-42385-G03	ZSM-HYM-42385-G03	ZSM-HYM	SNSB, Zoologische Staatssammlung Muenchen
ZSM-HYM-42393-H02	ZSM-HYM-42393-H02	ZSM-HYM-42393-H02	ZSM-HYM	SNSB, Zoologische Staatssammlung Muenchen
MRS_JFT0436	MRS_JFT0436	MRS_JFT0436	CNC	Canadian National Collection of Insects, Arachnids and Nematodes
MS 102		MS 102	NMS	National Museums Scotland
BC-ZSM-HYM-24109-E04	BC-ZSM-HYM-24109-E04	BC-ZSM-HYM-24109-E04	SNSB-ZSM-HYM	SNSB, Zoologische Staatssammlung Muenchen
ZSM-HYM-42325-F05	ZSM-HYM-42325-F05	ZSM-HYM-42325-F05	ZSM-HYM	SNSB, Zoologische Staatssammlung Muenchen
ZSM-HYM-42390-G12	ZSM-HYM-42390-G12	ZSM-HYM-42390-G12	ZSM-HYM	SNSB, Zoologische Staatssammlung Muenchen
ZSM-HYM-33165-G09	ZSM-HYM-33165-G09	ZSM-HYM-33165-G09	ZSM-HYM	SNSB, Zoologische Staatssammlung Muenchen
MRS 0054	MRS 0054			Natural History Museum, London
ZSM-HYM-42398-E12	ZSM-HYM-42398-E12	ZSM-HYM-42398-E12	ZSM-HYM	SNSB, Zoologische Staatssammlung Muenchen
ZSM-HYM-33159-B05	ZSM-HYM-33159-B05	ZSM-HYM-33159-B05	ZSM-HYM	SNSB, Zoologische Staatssammlung Muenchen
ZSM-HYM-42392-D02	ZSM-HYM-42392-D02	ZSM-HYM-42392-D02	ZSM-HYM	Canadian National Collection of Insects, Arachnids and Nematodes
ZSM-HYM-42392-B02	ZSM-HYM-42392-B02	ZSM-HYM-42392-B02	ZSM-HYM	SNSB, Zoologische Staatssammlung Muenchen
ZSM-HYM-42392-B01	ZSM-HYM-42392-B01	ZSM-HYM-42392-B01	ZSM-HYM	SNSB, Zoologische Staatssammlung Muenchen
ZSM-HYM-42392-A10	ZSM-HYM-42392-A10	ZSM-HYM-42392-A10	ZSM-HYM	Canadian National Collection of Insects, Arachnids and Nematodes
ZSM-HYM-33158-E09	ZSM-HYM-33158-E09	ZSM-HYM-33158-E09	ZSM-HYM	SNSB, Zoologische Staatssammlung Muenchen
ZSM-HYM-42392-B06	ZSM-HYM-42392-B06	ZSM-HYM-42392-B06	ZSM-HYM	SNSB, Zoologische Staatssammlung Muenchen
ZSM-HYM-33159-H10	ZSM-HYM-33159-H10	ZSM-HYM-33159-H10	ZSM-HYM	SNSB, Zoologische Staatssammlung Muenchen
ZSM-HYM-42392-G03	ZSM-HYM-42392-G03	ZSM-HYM-42392-G03	ZSM-HYM	Canadian National Collection of Insects, Arachnids and Nematodes
CNCHYM 00893		CNCHYM 00893	CNC	Canadian National Collection of Insects, Arachnids and Nematodes
CNCHYM 00892		CNCHYM 00892	CNC	Canadian National Collection of Insects, Arachnids and Nematodes
CNCH1127	CNCH1127	CNCH1127	CNCH	Canadian National Collection of Insects, Arachnids and Nematodes
CNCH1126	CNCH1126	CNCH1126	CNCH	Canadian National Collection of Insects, Arachnids and Nematodes
CNCHYM45357		MRS_JFT 0220	CNC	Canadian National Collection of Insects, Arachnids and Nematodes
CNCHYM 01694		CNCHYM 01694	CNC	Canadian National Collection of Insects, Arachnids and Nematodes
CNCHYM 01693		CNCHYM 01693	CNC	Canadian National Collection of Insects, Arachnids and Nematodes
CNCHYM 01692		CNCHYM 01692	CNC	Canadian National Collection of Insects, Arachnids and Nematodes
ZSM-HYM-42385-D06	ZSM-HYM-42385-D06	ZSM-HYM-42385-D06	ZSM-HYM	SNSB, Zoologische Staatssammlung Muenchen
ZSM-HYM-42381-D01	ZSM-HYM-42381-D01	ZSM-HYM-42381-D01	ZSM-HYM	SNSB, Zoologische Staatssammlung Muenchen
ZSM-HYM-42375-D03	ZSM-HYM-42375-D03	ZSM-HYM-42375-D03	ZSM-HYM	SNSB, Zoologische Staatssammlung Muenchen
ZSM-HYM-42375-D01	ZSM-HYM-42375-D01	ZSM-HYM-42375-D01	ZSM-HYM	Canadian National Collection of Insects, Arachnids and Nematodes
ZSM-HYM-42375-C09	ZSM-HYM-42375-C09	ZSM-HYM-42375-C09	ZSM-HYM	SNSB, Zoologische Staatssammlung Muenchen
ZSM-HYM-42375-C10	ZSM-HYM-42375-C10	ZSM-HYM-42375-C10	ZSM-HYM	SNSB, Zoologische Staatssammlung Muenchen
ZSM-HYM-42380-B06	ZSM-HYM-42380-B06	ZSM-HYM-42380-B06	ZSM-HYM	SNSB, Zoologische Staatssammlung Muenchen
ZSM-HYM-42385-C11	ZSM-HYM-42385-C11	ZSM-HYM-42385-C11	ZSM-HYM	SNSB, Zoologische Staatssammlung Muenchen
ZSM-HYM-42384-E02	ZSM-HYM-42384-E02	ZSM-HYM-42384-E02	ZSM-HYM	SNSB, Zoologische Staatssammlung Muenchen
ZSM-HYM-42383-C10	ZSM-HYM-42383-C10	ZSM-HYM-42383-C10	ZSM-HYM	SNSB, Zoologische Staatssammlung Muenchen
ZSM-HYM-42383-C09	ZSM-HYM-42383-C09	ZSM-HYM-42383-C09	ZSM-HYM	SNSB, Zoologische Staatssammlung Muenchen
ZSM-HYM-42378-D08	ZSM-HYM-42378-D08	ZSM-HYM-42378-D08	ZSM-HYM	SNSB, Zoologische Staatssammlung Muenchen
ZSM-HYM-33154-G11	ZSM-HYM-33154-G11	ZSM-HYM-33154-G11	ZSM-HYM	Canadian National Collection of Insects, Arachnids and Nematodes
ZSM-HYM-33152-H07	ZSM-HYM-33152-H07	ZSM-HYM-33152-H07	ZSM-HYM	Canadian National Collection of Insects, Arachnids and Nematodes
CNCHYM 01013		CNCHYM 01013	CNC	Canadian National Collection of Insects, Arachnids and Nematodes
ZSM-HYM-42389-A11	ZSM-HYM-42389-A11	ZSM-HYM-42389-A11	ZSM-HYM	SNSB, Zoologische Staatssammlung Muenchen
ZSM-HYM-42388-H01	ZSM-HYM-42388-H01	ZSM-HYM-42388-H01	ZSM-HYM	SNSB, Zoologische Staatssammlung Muenchen
ZSM-HYM-42388-G11	ZSM-HYM-42388-G11	ZSM-HYM-42388-G11	ZSM-HYM	SNSB, Zoologische Staatssammlung Muenchen
ZSM-HYM-33154-A05	ZSM-HYM-33154-A05	ZSM-HYM-33154-A05	ZSM-HYM	SNSB, Zoologische Staatssammlung Muenchen
ZSM-HYM-33152-H05	ZSM-HYM-33152-H05	ZSM-HYM-33152-H05	ZSM-HYM	SNSB, Zoologische Staatssammlung Muenchen
ZSM-HYM-33152-H03	ZSM-HYM-33152-H03	ZSM-HYM-33152-H03	ZSM-HYM	SNSB, Zoologische Staatssammlung Muenchen
ZSM-HYM-42394-G09	ZSM-HYM-42394-G09	ZSM-HYM-42394-G09	ZSM-HYM	SNSB, Zoologische Staatssammlung Muenchen
ZSM-HYM-42394-F12	ZSM-HYM-42394-F12	ZSM-HYM-42394-F12	ZSM-HYM	SNSB, Zoologische Staatssammlung Muenchen
ZSM-HYM-42394-F11	ZSM-HYM-42394-F11	ZSM-HYM-42394-F11	ZSM-HYM	SNSB, Zoologische Staatssammlung Muenchen
ZSM-HYM-42383-A03	ZSM-HYM-42383-A03	ZSM-HYM-42383-A03	ZSM-HYM	SNSB, Zoologische Staatssammlung Muenchen
ZSM-HYM-33154-G12	ZSM-HYM-33154-G12	ZSM-HYM-33154-G12	ZSM-HYM	SNSB, Zoologische Staatssammlung Muenchen
CNCHYM 01024		CNCHYM 01024	CNC	Canadian National Collection of Insects, Arachnids and Nematodes
CNCHYM 01023		CNCHYM 01023	CNC	Canadian National Collection of Insects, Arachnids and Nematodes
CNCHYM 01021		CNCHYM 01021	CNC	Canadian National Collection of Insects, Arachnids and Nematodes
CNCHYM 01020		CNCHYM 01020	CNC	Canadian National Collection of Insects, Arachnids and Nematodes
CNCHYM 01019		CNCHYM 01019	CNC	Canadian National Collection of Insects, Arachnids and Nematodes
ZSM-HYM-42386-G05	ZSM-HYM-42386-G05	ZSM-HYM-42386-G05	ZSM-HYM	SNSB, Zoologische Staatssammlung Muenchen
ZSM-HYM-42377-D11	ZSM-HYM-42377-D11	ZSM-HYM-42377-D11	ZSM-HYM	SNSB, Zoologische Staatssammlung Muenchen
CNCHYM 03231		CNCHYM 03231	CNC	Canadian National Collection of Insects, Arachnids and Nematodes
JMIC 0011	JMIC 0011	JMIC 0011	JMIC	Canadian National Collection of Insects, Arachnids and Nematodes
ZSM-HYM-33166-C03	ZSM-HYM-33166-C03	ZSM-HYM-33166-C03	ZSM-HYM	SNSB, Zoologische Staatssammlung Muenchen
BC-ZSM-HYM-23872-F08	BC-ZSM-HYM-23872-F08	BC-ZSM-HYM-23872-F08	SNSB-ZSM-HYM	SNSB, Zoologische Staatssammlung Muenchen
BC-ZSM-HYM-23872-A04	BC-ZSM-HYM-23872-A04	BC-ZSM-HYM-23872-A04	SNSB-ZSM-HYM	SNSB, Zoologische Staatssammlung Muenchen
ZSM-HYM-33154-B09	ZSM-HYM-33154-B09	ZSM-HYM-33154-B09	ZSM-HYM	SNSB, Zoologische Staatssammlung Muenchen
ZSM-HYM-33166-D10	ZSM-HYM-33166-D10	ZSM-HYM-33166-D10	ZSM-HYM	SNSB, Zoologische Staatssammlung Muenchen
BC-ZSM-HYM-27569-F09	BC-ZSM-HYM-27569-F09	BC-ZSM-HYM-27569-F09	ZSM-HYM	SNSB, Zoologische Staatssammlung Muenchen
ZSM-HYM-ZLAB01-F05	ZSM-HYM-ZLAB01-F05	ZSM-HYM-ZLAB01-F05	ZSM-HYM	SNSB, Zoologische Staatssammlung Muenchen
ZSM-HYM-42393-B07	ZSM-HYM-42393-B07	ZSM-HYM-42393-B07	ZSM-HYM	SNSB, Zoologische Staatssammlung Muenchen
ZSM-HYM-33165-A08	ZSM-HYM-33165-A08	ZSM-HYM-33165-A08	ZSM-HYM	SNSB, Zoologische Staatssammlung Muenchen
CNCHYM 01335		CNCHYM 01335	CNC	Canadian National Collection of Insects, Arachnids and Nematodes
ZSM-HYM-33162-E11	ZSM-HYM-33162-E11	ZSM-HYM-33162-E11	ZSM-HYM	SNSB, Zoologische Staatssammlung Muenchen
ZSM-HYM-42391-B03	ZSM-HYM-42391-B03	ZSM-HYM-42391-B03	ZSM-HYM	SNSB, Zoologische Staatssammlung Muenchen
ZSM-HYM-42390-C04	ZSM-HYM-42390-C04	ZSM-HYM-42390-C04	ZSM-HYM	SNSB, Zoologische Staatssammlung Muenchen
ZSM-HYM-42390-B08	ZSM-HYM-42390-B08	ZSM-HYM-42390-B08	ZSM-HYM	SNSB, Zoologische Staatssammlung Muenchen
ZSM-HYM-42390-B07	ZSM-HYM-42390-B07	ZSM-HYM-42390-B07	ZSM-HYM	SNSB, Zoologische Staatssammlung Muenchen
ZSM-HYM-33163-A09	ZSM-HYM-33163-A09	ZSM-HYM-33163-A09	ZSM-HYM	SNSB, Zoologische Staatssammlung Muenchen
ZSM-HYM-42389-G08	ZSM-HYM-42389-G08	ZSM-HYM-42389-G08	ZSM-HYM	SNSB, Zoologische Staatssammlung Muenchen
ZSM-HYM-33168-H06	ZSM-HYM-33168-H06	ZSM-HYM-33168-H06	ZSM-HYM	SNSB, Zoologische Staatssammlung Muenchen
ZSM-HYM-42325-G10	ZSM-HYM-42325-G10	ZSM-HYM-42325-G10	ZSM-HYM	SNSB, Zoologische Staatssammlung Muenchen
MRS-JFT 0640	MRS-JFT 0640	MRS-JFT 0640	MRS-JFT	Canadian National Collection of Insects, Arachnids and Nematodes
CNC471954	CNC471954	CNC471954	CNC	Canadian National Collection of Insects, Arachnids and Nematodes
ZSM-HYM-42325-C09	ZSM-HYM-42325-C09	ZSM-HYM-42325-C09	ZSM-HYM	SNSB, Zoologische Staatssammlung Muenchen
ZSM-HYM-42378-F09	ZSM-HYM-42378-F09	ZSM-HYM-42378-F09	ZSM-HYM	SNSB, Zoologische Staatssammlung Muenchen
ZSM-HYM-33160-F12	ZSM-HYM-33160-F12	ZSM-HYM-33160-F12	ZSM-HYM	SNSB, Zoologische Staatssammlung Muenchen
ZSM-HYM-33160-F10	ZSM-HYM-33160-F10	ZSM-HYM-33160-F10	ZSM-HYM	SNSB, Zoologische Staatssammlung Muenchen
MRS_JFT0770		MRS_JFT 0770		National Museums Scotland
ZSM-HYM-33164-G03	ZSM-HYM-33164-G03	ZSM-HYM-33164-G03	ZSM-HYM	SNSB, Zoologische Staatssammlung Muenchen
ZSM-HYM-42378-B05	ZSM-HYM-42378-B05	ZSM-HYM-42378-B05	ZSM-HYM	SNSB, Zoologische Staatssammlung Muenchen
ZSM-HYM-42381-C12	ZSM-HYM-42381-C12	ZSM-HYM-42381-C12	ZSM-HYM	SNSB, Zoologische Staatssammlung Muenchen
ZSM-HYM-42395-B12	ZSM-HYM-42395-B12	ZSM-HYM-42395-B12	ZSM-HYM	SNSB, Zoologische Staatssammlung Muenchen
ZSM-HYM-42375-F10	ZSM-HYM-42375-F10	ZSM-HYM-42375-F10	ZSM-HYM	SNSB, Zoologische Staatssammlung Muenchen
ZSM-HYM-42381-F10	ZSM-HYM-42381-F10	ZSM-HYM-42381-F10	ZSM-HYM	SNSB, Zoologische Staatssammlung Muenchen
ZSM-HYM-42391-E10	ZSM-HYM-42391-E10	ZSM-HYM-42391-E10	ZSM-HYM	SNSB, Zoologische Staatssammlung Muenchen
ZSM-HYM-42391-E09	ZSM-HYM-42391-E09	ZSM-HYM-42391-E09	ZSM-HYM	SNSB, Zoologische Staatssammlung Muenchen
ZSM-HYM-42391-D03	ZSM-HYM-42391-D03	ZSM-HYM-42391-D03	ZSM-HYM	SNSB, Zoologische Staatssammlung Muenchen
ZSM-HYM-42391-B12	ZSM-HYM-42391-B12	ZSM-HYM-42391-B12	ZSM-HYM	SNSB, Zoologische Staatssammlung Muenchen
ZSM-HYM-42391-B11	ZSM-HYM-42391-B11	ZSM-HYM-42391-B11	ZSM-HYM	SNSB, Zoologische Staatssammlung Muenchen
ZSM-HYM-42396-E09	ZSM-HYM-42396-E09	ZSM-HYM-42396-E09	ZSM-HYM	SNSB, Zoologische Staatssammlung Muenchen
ZSM-HYM-42395-A10	ZSM-HYM-42395-A10	ZSM-HYM-42395-A10	ZSM-HYM	SNSB, Zoologische Staatssammlung Muenchen
ZSM-HYM-42394-H03	ZSM-HYM-42394-H03	ZSM-HYM-42394-H03	ZSM-HYM	SNSB, Zoologische Staatssammlung Muenchen
ZSM-HYM-42380-A03	ZSM-HYM-42380-A03	ZSM-HYM-42380-A03	ZSM-HYM	SNSB, Zoologische Staatssammlung Muenchen
BC-ZSM-HYM-24118-E02	BC-ZSM-HYM-24118-E02	BC-ZSM-HYM-24118-E02	SNSB-ZSM-HYM	SNSB, Zoologische Staatssammlung Muenchen
ZSM-HYM-42384-H07	ZSM-HYM-42384-H07	ZSM-HYM-42384-H07	ZSM-HYM	SNSB, Zoologische Staatssammlung Muenchen
ZSM-HYM-42384-B05	ZSM-HYM-42384-B05	ZSM-HYM-42384-B05	ZSM-HYM	SNSB, Zoologische Staatssammlung Muenchen
ZSM-HYM-33156-F05	ZSM-HYM-33156-F05	ZSM-HYM-33156-F05	ZSM-HYM	SNSB, Zoologische Staatssammlung Muenchen
ZSM-HYM-42396-F07	ZSM-HYM-42396-F07	ZSM-HYM-42396-F07	ZSM-HYM	SNSB, Zoologische Staatssammlung Muenchen
ZSM-HYM-42395-C01	ZSM-HYM-42395-C01	ZSM-HYM-42395-C01	ZSM-HYM	SNSB, Zoologische Staatssammlung Muenchen
ZSM-HYM-42324-D06	ZSM-HYM-42324-D06	ZSM-HYM-42324-D06	ZSM-HYM	SNSB, Zoologische Staatssammlung Muenchen
ZSM-HYM-42378-G03	ZSM-HYM-42378-G03	ZSM-HYM-42378-G03	ZSM-HYM	SNSB, Zoologische Staatssammlung Muenchen
ZSM-HYM-42394-E10	ZSM-HYM-42394-E10	ZSM-HYM-42394-E10	ZSM-HYM	SNSB, Zoologische Staatssammlung Muenchen
ZSM-HYM-42398-C10	ZSM-HYM-42398-C10	ZSM-HYM-42398-C10	ZSM-HYM	SNSB, Zoologische Staatssammlung Muenchen
ZSM-HYM-42394-C09	ZSM-HYM-42394-C09	ZSM-HYM-42394-C09	ZSM-HYM	SNSB, Zoologische Staatssammlung Muenchen
ZSM-HYM-42394-B03	ZSM-HYM-42394-B03	ZSM-HYM-42394-B03	ZSM-HYM	SNSB, Zoologische Staatssammlung Muenchen
ZSM-HYM-42323-C08	ZSM-HYM-42323-C08	ZSM-HYM-42323-C08	ZSM-HYM	SNSB, Zoologische Staatssammlung Muenchen
ZSM-HYM-42393-H01	ZSM-HYM-42393-H01	ZSM-HYM-42393-H01	ZSM-HYM	SNSB, Zoologische Staatssammlung Muenchen
ZSM-HYM-42323-A03	ZSM-HYM-42323-A03	ZSM-HYM-42323-A03	ZSM-HYM	SNSB, Zoologische Staatssammlung Muenchen
ZSM-HYM-33156-F04	ZSM-HYM-33156-F04	ZSM-HYM-33156-F04	ZSM-HYM	Canadian National Collection of Insects, Arachnids and Nematodes
ZSM-HYM-42382-C03	ZSM-HYM-42382-C03	ZSM-HYM-42382-C03	ZSM-HYM	SNSB, Zoologische Staatssammlung Muenchen
ZSM-HYM-42382-C02	ZSM-HYM-42382-C02	ZSM-HYM-42382-C02	ZSM-HYM	SNSB, Zoologische Staatssammlung Muenchen
ZSM-HYM-42376-D12	ZSM-HYM-42376-D12	ZSM-HYM-42376-D12	ZSM-HYM	SNSB, Zoologische Staatssammlung Muenchen
ZSM-HYM-42397-H06	ZSM-HYM-42397-H06	ZSM-HYM-42397-H06	ZSM-HYM	Canadian National Collection of Insects, Arachnids and Nematodes
ZSM-HYM-42397-H05	ZSM-HYM-42397-H05	ZSM-HYM-42397-H05	ZSM-HYM	Canadian National Collection of Insects, Arachnids and Nematodes
ZSM-HYM-42386-G09	ZSM-HYM-42386-G09	ZSM-HYM-42386-G09	ZSM-HYM	Canadian National Collection of Insects, Arachnids and Nematodes
ZSM-HYM-33168-H04	ZSM-HYM-33168-H04	ZSM-HYM-33168-H04	ZSM-HYM	SNSB, Zoologische Staatssammlung Muenchen
ZSM-HYM-33168-H05	ZSM-HYM-33168-H05	ZSM-HYM-33168-H05	ZSM-HYM	SNSB, Zoologische Staatssammlung Muenchen
ZSM-HYM-33168-E10	ZSM-HYM-33168-E10	ZSM-HYM-33168-E10	ZSM-HYM	SNSB, Zoologische Staatssammlung Muenchen
ZSM-HYM-33168-E09	ZSM-HYM-33168-E09	ZSM-HYM-33168-E09	ZSM-HYM	SNSB, Zoologische Staatssammlung Muenchen
ZSM-HYM-42324-C06	ZSM-HYM-42324-C06	ZSM-HYM-42324-C06	ZSM-HYM	SNSB, Zoologische Staatssammlung Muenchen
MRS_JFT0802		MRS_JFT 0802		National Museums Scotland
MRS_JFT0801		MRS_JFT 0801		National Museums Scotland
MRS_JFT0342	MRS_JFT0342	MRS_JFT0342	CNC	National Museums Scotland
MRS_JFT0714	MRS_JFT0714	MRS_JFT0714	NMS	National Museums Scotland
CNCH1019	CNCH1019	CNCH1019	CNCH	Canadian National Collection of Insects, Arachnids and Nematodes
ZSM-HYM-42376-D11	ZSM-HYM-42376-D11	ZSM-HYM-42376-D11	ZSM-HYM	SNSB, Zoologische Staatssammlung Muenchen
ZSM-HYM-42376-D10	ZSM-HYM-42376-D10	ZSM-HYM-42376-D10	ZSM-HYM	SNSB, Zoologische Staatssammlung Muenchen
ZSM-HYM-42381-F04	ZSM-HYM-42381-F04	ZSM-HYM-42381-F04	ZSM-HYM	SNSB, Zoologische Staatssammlung Muenchen
BIOUG42788-F01	GMP#10400	BIOUG42788-F01	SNSB	SNSB, Zoologische Staatssammlung Muenchen
ZSM-HYM-42326-F04	ZSM-HYM-42326-F04	ZSM-HYM-42326-F04	ZSM-HYM	SNSB, Zoologische Staatssammlung Muenchen
ZSM-HYM-42381-A05	ZSM-HYM-42381-A05	ZSM-HYM-42381-A05	ZSM-HYM	SNSB, Zoologische Staatssammlung Muenchen
ZSM-HYM-42381-A02	ZSM-HYM-42381-A02	ZSM-HYM-42381-A02	ZSM-HYM	SNSB, Zoologische Staatssammlung Muenchen
ZSM-HYM-42375-E09	ZSM-HYM-42375-E09	ZSM-HYM-42375-E09	ZSM-HYM	SNSB, Zoologische Staatssammlung Muenchen
ZSM-HYM-33168-H09	ZSM-HYM-33168-H09	ZSM-HYM-33168-H09	ZSM-HYM	SNSB, Zoologische Staatssammlung Muenchen
ZSM-HYM-42325-D07	ZSM-HYM-42325-D07	ZSM-HYM-42325-D07	ZSM-HYM	SNSB, Zoologische Staatssammlung Muenchen
ZSM-HYM-42391-E06	ZSM-HYM-42391-E06	ZSM-HYM-42391-E06	ZSM-HYM	SNSB, Zoologische Staatssammlung Muenchen
ZSM-HYM-33157-F07	ZSM-HYM-33157-F07	ZSM-HYM-33157-F07	ZSM-HYM	SNSB, Zoologische Staatssammlung Muenchen
ZSM-HYM-42380-A08	ZSM-HYM-42380-A08	ZSM-HYM-42380-A08	ZSM-HYM	SNSB, Zoologische Staatssammlung Muenchen
ZSM-HYM-42380-A07	ZSM-HYM-42380-A07	ZSM-HYM-42380-A07	ZSM-HYM	SNSB, Zoologische Staatssammlung Muenchen
ZSM-HYM-42380-A06	ZSM-HYM-42380-A06	ZSM-HYM-42380-A06	ZSM-HYM	Canadian National Collection of Insects, Arachnids and Nematodes
ZSM-HYM-42380-A05	ZSM-HYM-42380-A05	ZSM-HYM-42380-A05	ZSM-HYM	Canadian National Collection of Insects, Arachnids and Nematodes
ZSM-HYM-42325-D06	ZSM-HYM-42325-D06	ZSM-HYM-42325-D06	ZSM-HYM	SNSB, Zoologische Staatssammlung Muenchen
ZSM-HYM-42325-D01	ZSM-HYM-42325-D01	ZSM-HYM-42325-D01	ZSM-HYM	SNSB, Zoologische Staatssammlung Muenchen
ZSM-HYM-42325-C12	ZSM-HYM-42325-C12	ZSM-HYM-42325-C12	ZSM-HYM	SNSB, Zoologische Staatssammlung Muenchen
ZSM-HYM-42379-F08	ZSM-HYM-42379-F08	ZSM-HYM-42379-F08	ZSM-HYM	SNSB, Zoologische Staatssammlung Muenchen
ZSM-HYM-33165-F06	ZSM-HYM-33165-F06	ZSM-HYM-33165-F06	ZSM-HYM	SNSB, Zoologische Staatssammlung Muenchen
ZSM-HYM-33162-B05	ZSM-HYM-33162-B05	ZSM-HYM-33162-B05	ZSM-HYM	SNSB, Zoologische Staatssammlung Muenchen
ZSM-HYM-42326-B01	ZSM-HYM-42326-B01	ZSM-HYM-42326-B01	ZSM-HYM	SNSB, Zoologische Staatssammlung Muenchen
ZSM-HYM-42395-E03	ZSM-HYM-42395-E03	ZSM-HYM-42395-E03	ZSM-HYM	SNSB, Zoologische Staatssammlung Muenchen
ZSM-HYM-42324-G09	ZSM-HYM-42324-G09	ZSM-HYM-42324-G09	ZSM-HYM	SNSB, Zoologische Staatssammlung Muenchen
ZSM-HYM-33156-E02	ZSM-HYM-33156-E02	ZSM-HYM-33156-E02	ZSM-HYM	Canadian National Collection of Insects, Arachnids and Nematodes
ZSM-HYM-33156-E01	ZSM-HYM-33156-E01	ZSM-HYM-33156-E01	ZSM-HYM	SNSB, Zoologische Staatssammlung Muenchen
ZSM-HYM-33156-D12	ZSM-HYM-33156-D12	ZSM-HYM-33156-D12	ZSM-HYM	SNSB, Zoologische Staatssammlung Muenchen
ZSM-HYM-33156-D11	ZSM-HYM-33156-D11	ZSM-HYM-33156-D11	ZSM-HYM	SNSB, Zoologische Staatssammlung Muenchen
ZSM-HYM-42324-E12	ZSM-HYM-42324-E12	ZSM-HYM-42324-E12	ZSM-HYM	SNSB, Zoologische Staatssammlung Muenchen
ZSM-HYM-42324-D04	ZSM-HYM-42324-D04	ZSM-HYM-42324-D04	ZSM-HYM	SNSB, Zoologische Staatssammlung Muenchen
ZSM-HYM-33156-A01	ZSM-HYM-33156-A01	ZSM-HYM-33156-A01	ZSM-HYM	SNSB, Zoologische Staatssammlung Muenchen
ZSM-HYM-42384-A03	ZSM-HYM-42384-A03	ZSM-HYM-42384-A03	ZSM-HYM	SNSB, Zoologische Staatssammlung Muenchen
ZSM-HYM-42378-D02	ZSM-HYM-42378-D02	ZSM-HYM-42378-D02	ZSM-HYM	SNSB, Zoologische Staatssammlung Muenchen
ZSM-HYM-42389-A08	ZSM-HYM-42389-A08	ZSM-HYM-42389-A08	ZSM-HYM	SNSB, Zoologische Staatssammlung Muenchen
ZSM-HYM-33155-E07	ZSM-HYM-33155-E07	ZSM-HYM-33155-E07	ZSM-HYM	SNSB, Zoologische Staatssammlung Muenchen
ZSM-HYM-42388-F12	ZSM-HYM-42388-F12	ZSM-HYM-42388-F12	ZSM-HYM	SNSB, Zoologische Staatssammlung Muenchen
ZSM-HYM-42323-D11	ZSM-HYM-42323-D11	ZSM-HYM-42323-D11	ZSM-HYM	SNSB, Zoologische Staatssammlung Muenchen
ZSM-HYM-42376-E01	ZSM-HYM-42376-E01	ZSM-HYM-42376-E01	ZSM-HYM	SNSB, Zoologische Staatssammlung Muenchen
WAM 0444	WAM 0444	WAM 0444	WAM	Canadian National Collection of Insects, Arachnids and Nematodes
MRS_JFT0934		MRS_JFT 0934		National Museums Scotland
ZSM-HYM-42382-F05	ZSM-HYM-42382-F05	ZSM-HYM-42382-F05	ZSM-HYM	SNSB, Zoologische Staatssammlung Muenchen
ZSM-HYM-42382-F04	ZSM-HYM-42382-F04	ZSM-HYM-42382-F04	ZSM-HYM	SNSB, Zoologische Staatssammlung Muenchen
ZSM-HYM-33153-H06	ZSM-HYM-33153-H06	ZSM-HYM-33153-H06	ZSM-HYM	Canadian National Collection of Insects, Arachnids and Nematodes
ZSM-HYM-33420-D06	ZSM-HYM-33420-D06	ZSM-HYM-33420-D06	ZSM-HYM	SNSB, Zoologische Staatssammlung Muenchen
ZSM-HYM-33165-A02	ZSM-HYM-33165-A02	ZSM-HYM-33165-A02	ZSM-HYM	SNSB, Zoologische Staatssammlung Muenchen
ZSM-HYM-42381-C10	ZSM-HYM-42381-C10	ZSM-HYM-42381-C10	ZSM-HYM	SNSB, Zoologische Staatssammlung Muenchen
WMIC 0245	WMIC 0245	WMIC 0245	WMIC	Canadian National Collection of Insects, Arachnids and Nematodes
ZSM-HYM-42324-D03	ZSM-HYM-42324-D03	ZSM-HYM-42324-D03	ZSM-HYM	SNSB, Zoologische Staatssammlung Muenchen
ZSM-HYM-33160-F06	ZSM-HYM-33160-F06	ZSM-HYM-33160-F06	ZSM-HYM	Canadian National Collection of Insects, Arachnids and Nematodes
ZSM-HYM-42325-B01	ZSM-HYM-42325-B01	ZSM-HYM-42325-B01	ZSM-HYM	SNSB, Zoologische Staatssammlung Muenchen
ZSM-HYM-33156-E06	ZSM-HYM-33156-E06	ZSM-HYM-33156-E06	ZSM-HYM	SNSB, Zoologische Staatssammlung Muenchen
WMIC 0244	WMIC 0244	WMIC 0244	WMIC	Canadian National Collection of Insects, Arachnids and Nematodes
ZSM-HYM-33156-E07	ZSM-HYM-33156-E07	ZSM-HYM-33156-E07	ZSM-HYM	SNSB, Zoologische Staatssammlung Muenchen
ZSM-HYM-33156-E05	ZSM-HYM-33156-E05	ZSM-HYM-33156-E05	ZSM-HYM	SNSB, Zoologische Staatssammlung Muenchen
CNCHYM45380	CNCHYM45380	CNCHYM45380	CNC	Canadian National Collection of Insects, Arachnids and Nematodes
ZSM-HYM-33166-C08	ZSM-HYM-33166-C08	ZSM-HYM-33166-C08	ZSM-HYM	SNSB, Zoologische Staatssammlung Muenchen
ZSM-HYM-33165-G04	ZSM-HYM-33165-G04	ZSM-HYM-33165-G04	ZSM-HYM	SNSB, Zoologische Staatssammlung Muenchen
BIOUG05949-B01	bayw.7	BIOUG05949-B01	SNSB-ZSM-MAL	SNSB, Zoologische Staatssammlung Muenchen
ZSM-HYM-42384-B08	ZSM-HYM-42384-B08	ZSM-HYM-42384-B08	ZSM-HYM	SNSB, Zoologische Staatssammlung Muenchen
BIOUG18647-F03	GMP#04669	BIOUG18647-F03	BIOUG	Centre for Biodiversity Genomics
ZSM-HYM-42391-B09	ZSM-HYM-42391-B09	ZSM-HYM-42391-B09	ZSM-HYM	SNSB, Zoologische Staatssammlung Muenchen
ZSM-HYM-33157-E03	ZSM-HYM-33157-E03	ZSM-HYM-33157-E03	ZSM-HYM	Canadian National Collection of Insects, Arachnids and Nematodes
ZSM-HYM-42380-C10	ZSM-HYM-42380-C10	ZSM-HYM-42380-C10	ZSM-HYM	SNSB, Zoologische Staatssammlung Muenchen
ZSM-HYM-33167-F01	ZSM-HYM-33167-F01	ZSM-HYM-33167-F01	ZSM-HYM	Canadian National Collection of Insects, Arachnids and Nematodes
ZSM-HYM-42379-A12	ZSM-HYM-42379-A12	ZSM-HYM-42379-A12	ZSM-HYM	SNSB, Zoologische Staatssammlung Muenchen
ZSM-HYM-42324-C05	ZSM-HYM-42324-C05	ZSM-HYM-42324-C05	ZSM-HYM	SNSB, Zoologische Staatssammlung Muenchen
ZSM-HYM-42377-F06	ZSM-HYM-42377-F06	ZSM-HYM-42377-F06	ZSM-HYM	SNSB, Zoologische Staatssammlung Muenchen
ZSM-HYM-42383-A06	ZSM-HYM-42383-A06	ZSM-HYM-42383-A06	ZSM-HYM	SNSB, Zoologische Staatssammlung Muenchen
ZSM-HYM-42447-D08	ZSM-HYM-42447-D08	ZSM-HYM-42447-D08	ZSM-HYM	SNSB, Zoologische Staatssammlung Muenchen
BC-ZSM-HYM-23873-E06	BC-ZSM-HYM-23873-E06	BC-ZSM-HYM-23873-E06	SNSB-ZSM-HYM	SNSB, Zoologische Staatssammlung Muenchen
ZSM-HYM-33158-E06	ZSM-HYM-33158-E06	ZSM-HYM-33158-E06	ZSM-HYM	SNSB, Zoologische Staatssammlung Muenchen
ZSM-HYM-33158-E05	ZSM-HYM-33158-E05	ZSM-HYM-33158-E05	ZSM-HYM	SNSB, Zoologische Staatssammlung Muenchen
ZSM-HYM-33158-B02	ZSM-HYM-33158-B02	ZSM-HYM-33158-B02	ZSM-HYM	Canadian National Collection of Insects, Arachnids and Nematodes
ZSM-HYM-33158-A09	ZSM-HYM-33158-A09	ZSM-HYM-33158-A09	ZSM-HYM	SNSB, Zoologische Staatssammlung Muenchen
ZSM-HYM-33158-A10	ZSM-HYM-33158-A10	ZSM-HYM-33158-A10	ZSM-HYM	SNSB, Zoologische Staatssammlung Muenchen
ZSM-HYM-33158-B03	ZSM-HYM-33158-B03	ZSM-HYM-33158-B03	ZSM-HYM	SNSB, Zoologische Staatssammlung Muenchen
ZSM-HYM-42393-D05	ZSM-HYM-42393-D05	ZSM-HYM-42393-D05	ZSM-HYM	SNSB, Zoologische Staatssammlung Muenchen
CNCHYM 03145		CNCHYM 03145	CNC	Canadian National Collection of Insects, Arachnids and Nematodes
ZSM-HYM-42380-E08	ZSM-HYM-42380-E08	ZSM-HYM-42380-E08	ZSM-HYM	SNSB, Zoologische Staatssammlung Muenchen
ZSM-HYM-42385-C09	ZSM-HYM-42385-C09	ZSM-HYM-42385-C09	ZSM-HYM	SNSB, Zoologische Staatssammlung Muenchen
MRS_JFT0444	MRS_JFT0444	MRS_JFT0444	CNC	Canadian National Collection of Insects, Arachnids and Nematodes
ZSM-HYM-42388-D09	ZSM-HYM-42388-D09	ZSM-HYM-42388-D09	ZSM-HYM	SNSB, Zoologische Staatssammlung Muenchen
MRS_JFT0355	MRS_JFT0355	MRS_JFT0355	CNC	Canadian National Collection of Insects, Arachnids and Nematodes
ZSM-HYM-33153-G08	ZSM-HYM-33153-G08	ZSM-HYM-33153-G08	ZSM-HYM	SNSB, Zoologische Staatssammlung Muenchen
CNC602554	CNC602554	CNC602554	CNC	Canadian National Collection of Insects, Arachnids and Nematodes
ZSM-HYM-33162-A05	ZSM-HYM-33162-A05	ZSM-HYM-33162-A05	ZSM-HYM	SNSB, Zoologische Staatssammlung Muenchen
MRS-JFT 0582	MRS-JFT 0582	MRS-JFT 0582	MRS-JFT	Canadian National Collection of Insects, Arachnids and Nematodes

## Sheet: Taxonomy
Project:	DS-MCGNRECS (341 records selected)			User:	Jose Fernandez Triana
Created:	2023-09-15
Sample ID	Phylum	Class	Order	Family	Subfamily	Tribe	Genus	Species	Subspecies	Identifier	Identifier Email	Identification Method	Taxonomy Notes
CNCHYM45392	Arthropoda	Insecta	Hymenoptera	Braconidae	Microgastrinae		Apanteles	Apanteles galleriae		Mark Shaw	markshaw1945@gmail.com
ZSM-HYM-42384-E09	Arthropoda	Insecta	Hymenoptera	Braconidae	Microgastrinae		Apanteles	Apanteles galleriae		Amelie Hoecherl	amelie.hoecherl@gmail.com	BIN Taxonomy match
MRS_JFT0380	Arthropoda	Insecta	Hymenoptera	Braconidae	Microgastrinae		Apanteles	Apanteles galleriae		Mark Shaw	markshaw1945@gmail.com
ZSM-HYM-33154-A12	Arthropoda	Insecta	Hymenoptera	Braconidae	Microgastrinae		Apanteles	Apanteles galleriae		Jose Fernandez Triana	cnc.braconidae@gmail.com	Specimen Observation
ZSM-HYM-33154-A11	Arthropoda	Insecta	Hymenoptera	Braconidae	Microgastrinae		Apanteles	Apanteles galleriae		Amelie Hoecherl	amelie.hoecherl@gmail.com	BIN taxonomy match	23-nov-2021
CNCH2502	Arthropoda	Insecta	Hymenoptera	Braconidae	Microgastrinae		Apanteles	Apanteles kubensis		Kate Perez	kperez@uoguelph.ca	BIN Taxonomy Match	Identified to genus by Jose Fernando Triana
CNCH2526	Arthropoda	Insecta	Hymenoptera	Braconidae	Microgastrinae		Apanteles	Apanteles kubensis		Kate Perez	kperez@uoguelph.ca	BIN Taxonomy Match	Identified to genus by Jose Fernando Triana
CNCH2522	Arthropoda	Insecta	Hymenoptera	Braconidae	Microgastrinae		Apanteles	Apanteles kubensis		Kate Perez	kperez@uoguelph.ca	BIN Taxonomy Match	Identified to genus by Jose Fernando Triana
CNCHYM 00136	Arthropoda	Insecta	Hymenoptera	Braconidae	Microgastrinae		Apanteles	Apanteles kubensis		A. Kotenko
ZSM-HYM-33153-F03	Arthropoda	Insecta	Hymenoptera	Braconidae	Microgastrinae		Apanteles	Apanteles kubensis		Amelie Hoecherl	amelie.hoecherl@gmail.com	Specimen Observation
ZSM-HYM-42376-G08	Arthropoda	Insecta	Hymenoptera	Braconidae	Microgastrinae		Apanteles	Apanteles kubensis		Amelie Hoecherl	amelie.hoecherl@gmail.com	Specimen Observation
BC-ZSM-HYM-23872-B02	Arthropoda	Insecta	Hymenoptera	Braconidae	Microgastrinae		Choeras	Choeras ciscaucasicus		Amelie Hoecherl	amelie.hoecherl@gmail.com	BIN Taxonomy match
ZSM-HYM-33158-H10	Arthropoda	Insecta	Hymenoptera	Braconidae	Microgastrinae		Choeras	Choeras ciscaucasicus		Amelie Hoecherl	amelie.hoecherl@gmail.com	BIN Taxonomy match
ZSM-HYM-33158-H02	Arthropoda	Insecta	Hymenoptera	Braconidae	Microgastrinae		Choeras	Choeras ciscaucasicus		Amelie Hoecherl	amelie.hoecherl@gmail.com	BIN Taxonomy match
ZSM-HYM-42392-B10	Arthropoda	Insecta	Hymenoptera	Braconidae	Microgastrinae		Choeras	Choeras ciscaucasicus		Amelie Hoecherl	amelie.hoecherl@gmail.com	Specimen Observation
ZSM-HYM-33159-A07	Arthropoda	Insecta	Hymenoptera	Braconidae	Microgastrinae		Choeras	Choeras ciscaucasicus		Amelie Hoecherl	amelie.hoecherl@gmail.com	BIN Taxonomy match
CNCHYM 00280	Arthropoda	Insecta	Hymenoptera	Braconidae	Microgastrinae		Choeras	Choeras gnarus		Jose Fernandez Triana	cnc.braconidae@gmail.com	Specimen examination	Actual name is Choeras gnarus (Tobias & Kotenko, 1984)
CNC472136	Arthropoda	Insecta	Hymenoptera	Braconidae	Microgastrinae		Choeras	Choeras gnarus		Jose Fernandez Triana	cnc.braconidae@gmail.com	Specimen examination
CNC1967347	Arthropoda	Insecta	Hymenoptera	Braconidae	Microgastrinae		Choeras	Choeras gnarus		Jose Fernandez Triana	cnc.braconidae@gmail.com	Specimen examination
ZSM-HYM-42383-F04	Arthropoda	Insecta	Hymenoptera	Braconidae	Microgastrinae		Choeras	Choeras gnarus		Amelie Hoecherl	amelie.hoecherl@gmail.com	BIN Taxonomy match
ZSM-HYM-33153-F04	Arthropoda	Insecta	Hymenoptera	Braconidae	Microgastrinae		Choeras	Choeras gnarus		Amelie Hoecherl	amelie.hoecherl@gmail.com	BIN Taxonomy match
ZSM-HYM-42383-A11	Arthropoda	Insecta	Hymenoptera	Braconidae	Microgastrinae		Choeras	Choeras gnarus		Amelie Hoecherl	amelie.hoecherl@gmail.com	BIN Taxonomy match
ZSM-HYM-42326-H02	Arthropoda	Insecta	Hymenoptera	Braconidae	Microgastrinae		Choeras	Choeras gnarus		Amelie Hoecherl	amelie.hoecherl@gmail.com	BIN Taxonomy match
ZSM-HYM-42381-C04	Arthropoda	Insecta	Hymenoptera	Braconidae	Microgastrinae		Choeras	Choeras gnarus		Amelie Hoecherl	amelie.hoecherl@gmail.com	BIN Taxonomy match
ZSM-HYM-42379-A06	Arthropoda	Insecta	Hymenoptera	Braconidae	Microgastrinae		Choeras	Choeras gnarus		Amelie Hoecherl	amelie.hoecherl@gmail.com	Specimen Observation
ZSM-HYM-33152-G01	Arthropoda	Insecta	Hymenoptera	Braconidae	Microgastrinae		Choeras	Choeras gnarus		Amelie Hoecherl	amelie.hoecherl@gmail.com	BIN Taxonomy match
ZSM-HYM-33154-H03	Arthropoda	Insecta	Hymenoptera	Braconidae	Microgastrinae		Choeras	Choeras gnarus		Amelie Hoecherl	amelie.hoecherl@gmail.com	BIN Taxonomy match
ZSM-HYM-42382-B06	Arthropoda	Insecta	Hymenoptera	Braconidae	Microgastrinae		Choeras	Choeras gnarus		Amelie Hoecherl	amelie.hoecherl@gmail.com	Specimen Observation
ZSM-HYM-42392-D03	Arthropoda	Insecta	Hymenoptera	Braconidae	Microgastrinae		Choeras	Choeras gnarus		Amelie Hoecherl	amelie.hoecherl@gmail.com	BIN Taxonomy match
BIOUG42697-G11	Arthropoda	Insecta	Hymenoptera	Braconidae	Microgastrinae		Choeras	Choeras gnarus		Amelie Hoecherl	amelie.hoecherl@gmail.com	BIN Taxonomy match
ZSM-HYM-42385-F03	Arthropoda	Insecta	Hymenoptera	Braconidae	Microgastrinae		Choeras	Choeras gnarus		Amelie Hoecherl	amelie.hoecherl@gmail.com	BIN Taxonomy match
ZSM-HYM-33168-B02	Arthropoda	Insecta	Hymenoptera	Braconidae	Microgastrinae		Choeras	Choeras gnarus		Amelie Hoecherl	amelie.hoecherl@gmail.com	BIN Taxonomy match
ZSM-HYM-33167-C07	Arthropoda	Insecta	Hymenoptera	Braconidae	Microgastrinae		Choeras	Choeras gnarus		Amelie Hoecherl	amelie.hoecherl@gmail.com	BIN Taxonomy match
ZSM-HYM-33166-E07	Arthropoda	Insecta	Hymenoptera	Braconidae	Microgastrinae		Choeras	Choeras gnarus		Amelie Hoecherl	amelie.hoecherl@gmail.com	BIN Taxonomy match
ZSM-HYM-33167-A08	Arthropoda	Insecta	Hymenoptera	Braconidae	Microgastrinae		Choeras	Choeras gnarus		Amelie Hoecherl	amelie.hoecherl@gmail.com	BIN Taxonomy match
ZSM-HYM-33167-A07	Arthropoda	Insecta	Hymenoptera	Braconidae	Microgastrinae		Choeras	Choeras gnarus		Amelie Hoecherl	amelie.hoecherl@gmail.com	Specimen Observation
ZSM-HYM-33167-A05	Arthropoda	Insecta	Hymenoptera	Braconidae	Microgastrinae		Choeras	Choeras gnarus		Amelie Hoecherl	amelie.hoecherl@gmail.com	BIN Taxonomy match
ZSM-HYM-33167-A04	Arthropoda	Insecta	Hymenoptera	Braconidae	Microgastrinae		Choeras	Choeras gnarus		Amelie Hoecherl	amelie.hoecherl@gmail.com	Specimen Observation
ZSM-HYM-33166-F09	Arthropoda	Insecta	Hymenoptera	Braconidae	Microgastrinae		Choeras	Choeras gnarus		Amelie Hoecherl	amelie.hoecherl@gmail.com	BIN Taxonomy match
ZSM-HYM-42394-F09	Arthropoda	Insecta	Hymenoptera	Braconidae	Microgastrinae		Choeras	Choeras gnarus		Amelie Hoecherl	amelie.hoecherl@gmail.com	BIN Taxonomy match
ZSM-HYM-42389-C05	Arthropoda	Insecta	Hymenoptera	Braconidae	Microgastrinae		Choeras	Choeras gnarus		Amelie Hoecherl	amelie.hoecherl@gmail.com	BIN Taxonomy match
ZSM-HYM-42394-E11	Arthropoda	Insecta	Hymenoptera	Braconidae	Microgastrinae		Choeras	Choeras gnarus		Amelie Hoecherl	amelie.hoecherl@gmail.com	BIN Taxonomy match
ZSM-HYM-33162-B10	Arthropoda	Insecta	Hymenoptera	Braconidae	Microgastrinae		Choeras	Choeras gnarus		Amelie Hoecherl	amelie.hoecherl@gmail.com	Specimen Observation
ZSM-HYM-42382-B05	Arthropoda	Insecta	Hymenoptera	Braconidae	Microgastrinae		Choeras	Choeras gnarus		Amelie Hoecherl	amelie.hoecherl@gmail.com	Specimen Observation
ZSM-HYM-42323-F09	Arthropoda	Insecta	Hymenoptera	Braconidae	Microgastrinae		Choeras	Choeras gnarus		Amelie Hoecherl	amelie.hoecherl@gmail.com	BIN Taxonomy match
ZSM-HYM-42388-G07	Arthropoda	Insecta	Hymenoptera	Braconidae	Microgastrinae		Choeras	Choeras gnarus		Amelie Hoecherl	amelie.hoecherl@gmail.com	BIN Taxonomy match
ZSM-HYM-42323-A10	Arthropoda	Insecta	Hymenoptera	Braconidae	Microgastrinae		Choeras	Choeras gnarus		Amelie Hoecherl	amelie.hoecherl@gmail.com	BIN Taxonomy match
ZSM-HYM-33154-G09	Arthropoda	Insecta	Hymenoptera	Braconidae	Microgastrinae		Choeras	Choeras gnarus		Amelie Hoecherl	amelie.hoecherl@gmail.com	BIN Taxonomy match
ZSM-HYM-42398-H04	Arthropoda	Insecta	Hymenoptera	Braconidae	Microgastrinae		Choeras	Choeras gnarus		Amelie Hoecherl	amelie.hoecherl@gmail.com	BIN Taxonomy match
WAM 0076	Arthropoda	Insecta	Hymenoptera	Braconidae	Microgastrinae		Choeras	Choeras gnarus		Jose Fernandez Triana	cnc.braconidae@gmail.com	Specimen examination
ZSM-HYM-33154-E12	Arthropoda	Insecta	Hymenoptera	Braconidae	Microgastrinae		Choeras	Choeras gnarus		Amelie Hoecherl	amelie.hoecherl@gmail.com	BIN Taxonomy match
ZSM-HYM-42382-H01	Arthropoda	Insecta	Hymenoptera	Braconidae	Microgastrinae		Choeras	Choeras gnarus		Amelie Hoecherl	amelie.hoecherl@gmail.com	BIN Taxonomy match
ZSM-HYM-42389-B05	Arthropoda	Insecta	Hymenoptera	Braconidae	Microgastrinae		Choeras	Choeras gnarus		Amelie Hoecherl	amelie.hoecherl@gmail.com	BIN Taxonomy match
ZSM-HYM-33156-G05	Arthropoda	Insecta	Hymenoptera	Braconidae	Microgastrinae		Choeras	Choeras gnarus		Amelie Hoecherl	amelie.hoecherl@gmail.com	BIN Taxonomy match
ZSM-HYM-42376-E07	Arthropoda	Insecta	Hymenoptera	Braconidae	Microgastrinae		Choeras	Choeras gnarus		Amelie Hoecherl	amelie.hoecherl@gmail.com	BIN Taxonomy match
MRS_JFT0691	Arthropoda	Insecta	Hymenoptera	Braconidae	Microgastrinae		Cotesia	Cotesia coryphe		Mark Shaw	markshaw1945@gmail.com
CNCHYM45325	Arthropoda	Insecta	Hymenoptera	Braconidae	Microgastrinae		Cotesia	Cotesia coryphe		Mark Shaw	markshaw1945@gmail.com
ZSM-HYM-33157-G11	Arthropoda	Insecta	Hymenoptera	Braconidae	Microgastrinae		Cotesia	Cotesia coryphe		Amelie Hoecherl	amelie.hoecherl@gmail.com	BIN taxonomy match	26-jan-2023
ZSM-HYM-42396-F08	Arthropoda	Insecta	Hymenoptera	Braconidae	Microgastrinae		Cotesia	Cotesia coryphe		Amelie Hoecherl	amelie.hoecherl@gmail.com	BIN taxonomy match	26-jan-2023
ZSM-HYM-ZLAB01-E11	Arthropoda	Insecta	Hymenoptera	Braconidae	Microgastrinae		Cotesia	Cotesia coryphe		Jose Fernandez Triana	cnc.braconidae@gmail.com	Specimen Observation	26-jan-2023
ZSM-HYM-42326-D06	Arthropoda	Insecta	Hymenoptera	Braconidae	Microgastrinae		Cotesia	Cotesia coryphe		Amelie Hoecherl	amelie.hoecherl@gmail.com	BIN taxonomy match	26-jan-2023
ZSM-HYM-42385-H08	Arthropoda	Insecta	Hymenoptera	Braconidae	Microgastrinae		Cotesia	Cotesia coryphe		Amelie Hoecherl	amelie.hoecherl@gmail.com	BIN taxonomy match	26-jan-2023
ZSM-HYM-33157-G10	Arthropoda	Insecta	Hymenoptera	Braconidae	Microgastrinae		Cotesia	Cotesia coryphe		Amelie Hoecherl	amelie.hoecherl@gmail.com	BIN taxonomy match	26-jan-2023
ZSM-HYM-33157-G09	Arthropoda	Insecta	Hymenoptera	Braconidae	Microgastrinae		Cotesia	Cotesia coryphe		Amelie Hoecherl	amelie.hoecherl@gmail.com	BIN taxonomy match	26-jan-2023
ZSM-HYM-33157-E11	Arthropoda	Insecta	Hymenoptera	Braconidae	Microgastrinae		Cotesia	Cotesia coryphe		Amelie Hoecherl	amelie.hoecherl@gmail.com	BIN taxonomy match	26-jan-2023
ZSM-HYM-42326-B06	Arthropoda	Insecta	Hymenoptera	Braconidae	Microgastrinae		Cotesia	Cotesia coryphe		Amelie Hoecherl	amelie.hoecherl@gmail.com	BIN taxonomy match	26-jan-2023
ZSM-HYM-33157-H07	Arthropoda	Insecta	Hymenoptera	Braconidae	Microgastrinae		Cotesia	Cotesia coryphe		Amelie Hoecherl	amelie.hoecherl@gmail.com	BIN taxonomy match	26-jan-2023
ZSM-HYM-33157-G12	Arthropoda	Insecta	Hymenoptera	Braconidae	Microgastrinae		Cotesia	Cotesia coryphe		Amelie Hoecherl	amelie.hoecherl@gmail.com	BIN taxonomy match	26-jan-2023
ZSM-HYM-42384-E11	Arthropoda	Insecta	Hymenoptera	Braconidae	Microgastrinae		Cotesia	Cotesia coryphe		Amelie Hoecherl	amelie.hoecherl@gmail.com	BIN taxonomy match	26-jan-2023
BIOUG42687-C04	Arthropoda	Insecta	Hymenoptera	Braconidae	Microgastrinae		Cotesia	Cotesia coryphe		Amelie Hoecherl	amelie.hoecherl@gmail.com	BIN taxonomy match	26-jan-2023
BIOUG42697-G07	Arthropoda	Insecta	Hymenoptera	Braconidae	Microgastrinae		Cotesia	Cotesia coryphe		Amelie Hoecherl	amelie.hoecherl@gmail.com	BIN taxonomy match	26-jan-2023
ZSM-HYM-ZLAB01-C05	Arthropoda	Insecta	Hymenoptera	Braconidae	Microgastrinae		Cotesia	Cotesia coryphe		Jose Fernandez Triana	cnc.braconidae@gmail.com	Specimen Observation	26-jan-2023
ZSM-HYM-42383-A01	Arthropoda	Insecta	Hymenoptera	Braconidae	Microgastrinae		Cotesia	Cotesia coryphe		Amelie Hoecherl	amelie.hoecherl@gmail.com	BIN taxonomy match	26-jan-2023
ZSM-HYM-42377-E08	Arthropoda	Insecta	Hymenoptera	Braconidae	Microgastrinae		Cotesia	Cotesia coryphe		Amelie Hoecherl	amelie.hoecherl@gmail.com	BIN taxonomy match	26-jan-2023
ZSM-HYM-33154-H02	Arthropoda	Insecta	Hymenoptera	Braconidae	Microgastrinae		Cotesia	Cotesia coryphe		Amelie Hoecherl	amelie.hoecherl@gmail.com	BIN taxonomy match	26-jan-2023
ZSM-HYM-33161-B03	Arthropoda	Insecta	Hymenoptera	Braconidae	Microgastrinae		Cotesia	Cotesia coryphe		Jose Fernandez Triana	cnc.braconidae@gmail.com	Specimen Observation	26-jan-2023
ZSM-HYM-33420-A03	Arthropoda	Insecta	Hymenoptera	Braconidae	Microgastrinae		Cotesia	Cotesia coryphe		Amelie Hoecherl	amelie.hoecherl@gmail.com	BIN taxonomy match	26-jan-2023
ZSM-HYM-42382-G12	Arthropoda	Insecta	Hymenoptera	Braconidae	Microgastrinae		Cotesia	Cotesia coryphe		Amelie Hoecherl	amelie.hoecherl@gmail.com	BIN taxonomy match	26-jan-2023
CNCHYM49288	Arthropoda	Insecta	Hymenoptera	Braconidae	Microgastrinae		Cotesia	Cotesia eulipis		Mark Shaw	markshaw1945@gmail.com
CNC1447813	Arthropoda	Insecta	Hymenoptera	Braconidae	Microgastrinae		Cotesia	Cotesia eulipis		Jose Fernandez Triana	cnc.braconidae@gmail.com	Specimen examination
CNCHYM 00331	Arthropoda	Insecta	Hymenoptera	Braconidae	Microgastrinae		Cotesia	Cotesia eulipis		Jose Fernandez Triana	cnc.braconidae@gmail.com	Sequence comparison
CNCHYM 00330	Arthropoda	Insecta	Hymenoptera	Braconidae	Microgastrinae		Cotesia	Cotesia eulipis		Jose Fernandez Triana	cnc.braconidae@gmail.com
BIOUG07768-G08	Arthropoda	Insecta	Hymenoptera	Braconidae	Microgastrinae		Cotesia	Cotesia eulipis		Kate Perez	kperez@uoguelph.ca	BIN Taxonomy Match
HYM00001784	Arthropoda	Insecta	Hymenoptera	Braconidae	Microgastrinae		Cotesia	Cotesia eulipis		Jose Fernandez Triana	cnc.braconidae@gmail.com
MRS_JFT0049	Arthropoda	Insecta	Hymenoptera	Braconidae	Microgastrinae		Cotesia	Cotesia eulipis		Mark Shaw	markshaw1945@gmail.com
MRS 0049	Arthropoda	Insecta	Hymenoptera	Braconidae	Microgastrinae		Cotesia	Cotesia eulipis		Mark Shaw	markshaw1945@gmail.com
MRS 0048	Arthropoda	Insecta	Hymenoptera	Braconidae	Microgastrinae		Cotesia	Cotesia eulipis		Mark Shaw	markshaw1945@gmail.com
MRS 0050	Arthropoda	Insecta	Hymenoptera	Braconidae	Microgastrinae		Cotesia	Cotesia eulipis		Mark Shaw	markshaw1945@gmail.com
MRS-JFT 0656	Arthropoda	Insecta	Hymenoptera	Braconidae	Microgastrinae		Cotesia	Cotesia eunomiae		Mark Shaw	markshaw1945@gmail.com
MRS-JFT 0655	Arthropoda	Insecta	Hymenoptera	Braconidae	Microgastrinae		Cotesia	Cotesia eunomiae		Mark Shaw	markshaw1945@gmail.com
ZSM-HYM-33165-E05	Arthropoda	Insecta	Hymenoptera	Braconidae	Microgastrinae		Cotesia	Cotesia eunomiae		Jose Fernandez Triana	cnc.braconidae@gmail.com	Specimen Observation
MRS_JFT 0118	Arthropoda	Insecta	Hymenoptera	Braconidae	Microgastrinae		Cotesia	Cotesia eunomiae		Mark Shaw	markshaw1945@gmail.com		Cotesia eunomiae Shaw
MS 108	Arthropoda	Insecta	Hymenoptera	Braconidae	Microgastrinae		Cotesia	Cotesia eunomiae		Mark Shaw	markshaw1945@gmail.com
MS 107	Arthropoda	Insecta	Hymenoptera	Braconidae	Microgastrinae		Cotesia	Cotesia eunomiae		Mark Shaw	markshaw1945@gmail.com
MS 106	Arthropoda	Insecta	Hymenoptera	Braconidae	Microgastrinae		Cotesia	Cotesia eunomiae		Mark Shaw	markshaw1945@gmail.com
MS 005	Arthropoda	Insecta	Hymenoptera	Braconidae	Microgastrinae		Cotesia	Cotesia inducta		Mark Shaw	markshaw1945@gmail.com
MRS_JFT0268	Arthropoda	Insecta	Hymenoptera	Braconidae	Microgastrinae		Cotesia	Cotesia inducta		Mark Shaw	markshaw1945@gmail.com
MRS_JFT0425	Arthropoda	Insecta	Hymenoptera	Braconidae	Microgastrinae		Cotesia	Cotesia inducta		Mark Shaw	markshaw1945@gmail.com
ZSM-HYM-33420-A02	Arthropoda	Insecta	Hymenoptera	Braconidae	Microgastrinae		Cotesia	Cotesia inducta		Jose Fernandez Triana	cnc.braconidae@gmail.com	Specimen examination
MS 055	Arthropoda	Insecta	Hymenoptera	Braconidae	Microgastrinae		Cotesia	Cotesia mendicae		Mark Shaw	markshaw1945@gmail.com
ZSM-HYM-42326-A10	Arthropoda	Insecta	Hymenoptera	Braconidae	Microgastrinae		Cotesia	Cotesia mendicae		Jose Fernandez Triana	cnc.braconidae@gmail.com	Specimen Observation
MS 095	Arthropoda	Insecta	Hymenoptera	Braconidae	Microgastrinae		Cotesia	Cotesia risilis		Mark Shaw	markshaw1945@gmail.com
CNC1182785	Arthropoda	Insecta	Hymenoptera	Braconidae	Microgastrinae		Cotesia	Cotesia risilis		Amelie Hoecherl	amelie.hoecherl@gmail.com	Haplotype Network Analysis
ZSM-HYM-42388-G06	Arthropoda	Insecta	Hymenoptera	Braconidae	Microgastrinae		Cotesia	Cotesia risilis		Amelie Hoecherl	amelie.hoecherl@gmail.com	BIN Taxonomy match
ZSM-HYM-42396-E05	Arthropoda	Insecta	Hymenoptera	Braconidae	Microgastrinae		Cotesia	Cotesia risilis		Amelie Hoecherl	amelie.hoecherl@gmail.com	BIN Taxonomy match
ZSM-HYM-33168-B10	Arthropoda	Insecta	Hymenoptera	Braconidae	Microgastrinae		Cotesia	Cotesia risilis		Amelie Hoecherl	amelie.hoecherl@gmail.com	BIN Taxonomy match
ZSM-HYM-42379-C09	Arthropoda	Insecta	Hymenoptera	Braconidae	Microgastrinae		Cotesia	Cotesia risilis		Amelie Hoecherl	amelie.hoecherl@gmail.com	BIN Taxonomy match
ZSM-HYM-33161-H08	Arthropoda	Insecta	Hymenoptera	Braconidae	Microgastrinae		Cotesia	Cotesia risilis		Amelie Hoecherl	amelie.hoecherl@gmail.com	BIN Taxonomy match
ZSM-HYM-42395-B05	Arthropoda	Insecta	Hymenoptera	Braconidae	Microgastrinae		Cotesia	Cotesia risilis		Amelie Hoecherl	amelie.hoecherl@gmail.com	BIN Taxonomy match
ZSM-HYM-42378-F10	Arthropoda	Insecta	Hymenoptera	Braconidae	Microgastrinae		Cotesia	Cotesia risilis		Amelie Hoecherl	amelie.hoecherl@gmail.com	BIN Taxonomy match
ZSM-HYM-33161-B05	Arthropoda	Insecta	Hymenoptera	Braconidae	Microgastrinae		Cotesia	Cotesia risilis		Amelie Hoecherl	amelie.hoecherl@gmail.com	BIN Taxonomy match
ZSM-HYM-42378-B08	Arthropoda	Insecta	Hymenoptera	Braconidae	Microgastrinae		Cotesia	Cotesia risilis		Amelie Hoecherl	amelie.hoecherl@gmail.com	BIN Taxonomy match
ZSM-HYM-42378-B07	Arthropoda	Insecta	Hymenoptera	Braconidae	Microgastrinae		Cotesia	Cotesia risilis		Amelie Hoecherl	amelie.hoecherl@gmail.com	BIN Taxonomy match
ZSM-HYM-33161-B04	Arthropoda	Insecta	Hymenoptera	Braconidae	Microgastrinae		Cotesia	Cotesia risilis		Jose Fernandez Triana	cnc.braconidae@gmail.com	Specimen Observation
MRS-JFT 0604	Arthropoda	Insecta	Hymenoptera	Braconidae	Microgastrinae		Cotesia	Cotesia risilis		Mark Shaw	markshaw1945@gmail.com		Cotesia risilis.
MRS-Cot-cal	Arthropoda	Insecta	Hymenoptera	Braconidae	Microgastrinae		Cotesia	Cotesia selenevora		Mark Shaw	markshaw1945@gmail.com
ZSM-HYM-33169-A02	Arthropoda	Insecta	Hymenoptera	Braconidae	Microgastrinae		Cotesia	Cotesia selenevora		Jose Fernandez Triana	cnc.braconidae@gmail.com	Specimen Observation
MS 082	Arthropoda	Insecta	Hymenoptera	Braconidae	Microgastrinae		Cotesia	Cotesia subordinaria		Mark Shaw	markshaw1945@gmail.com
ZSM-HYM-42385-G03	Arthropoda	Insecta	Hymenoptera	Braconidae	Microgastrinae		Cotesia	Cotesia subordinaria		Jose Fernandez Triana	cnc.braconidae@gmail.com	Specimen Observation
ZSM-HYM-42393-H02	Arthropoda	Insecta	Hymenoptera	Braconidae	Microgastrinae		Cotesia	Cotesia subordinaria		Amelie Hoecherl	amelie.hoecherl@gmail.com	BIN Taxonomy match
MRS_JFT0436	Arthropoda	Insecta	Hymenoptera	Braconidae	Microgastrinae		Cotesia	Cotesia subordinaria		Mark Shaw	markshaw1945@gmail.com
MS 102	Arthropoda	Insecta	Hymenoptera	Braconidae	Microgastrinae		Cotesia	Cotesia subordinaria		Mark Shaw	markshaw1945@gmail.com
BC-ZSM-HYM-24109-E04	Arthropoda	Insecta	Hymenoptera	Braconidae	Microgastrinae		Cotesia	Cotesia tetrica		Kate Perez	kperez@uoguelph.ca	BIN Taxonomy Match
ZSM-HYM-42325-F05	Arthropoda	Insecta	Hymenoptera	Braconidae	Microgastrinae		Cotesia	Cotesia tetrica		Amelie Hoecherl	amelie.hoecherl@gmail.com	BIN Taxonomy match
ZSM-HYM-42390-G12	Arthropoda	Insecta	Hymenoptera	Braconidae	Microgastrinae		Cotesia	Cotesia tetrica		Amelie Hoecherl	amelie.hoecherl@gmail.com	BIN Taxonomy match
ZSM-HYM-33165-G09	Arthropoda	Insecta	Hymenoptera	Braconidae	Microgastrinae		Cotesia	Cotesia tetrica		Jose Fernandez Triana	cnc.braconidae@gmail.com	Specimen Observation
MRS 0054	Arthropoda	Insecta	Hymenoptera	Braconidae	Microgastrinae		Cotesia	Cotesia tetrica		Mark Shaw	markshaw1945@gmail.com
ZSM-HYM-42398-E12	Arthropoda	Insecta	Hymenoptera	Braconidae	Microgastrinae		Cotesia	Cotesia tetrica		Amelie Hoecherl	amelie.hoecherl@gmail.com	BIN Taxonomy match
ZSM-HYM-33159-B05	Arthropoda	Insecta	Hymenoptera	Braconidae	Microgastrinae		Deuterixys	Deuterixys plugarui		Amelie Hoecherl	amelie.hoecherl@gmail.com	BIN Taxonomy match
ZSM-HYM-42392-D02	Arthropoda	Insecta	Hymenoptera	Braconidae	Microgastrinae		Deuterixys	Deuterixys plugarui		Jose Fernandez Triana	cnc.braconidae@gmail.com	Specimen Observation
ZSM-HYM-42392-B02	Arthropoda	Insecta	Hymenoptera	Braconidae	Microgastrinae		Deuterixys	Deuterixys plugarui		Amelie Hoecherl	amelie.hoecherl@gmail.com	BIN Taxonomy match
ZSM-HYM-42392-B01	Arthropoda	Insecta	Hymenoptera	Braconidae	Microgastrinae		Deuterixys	Deuterixys plugarui		Amelie Hoecherl	amelie.hoecherl@gmail.com	BIN Taxonomy match
ZSM-HYM-42392-A10	Arthropoda	Insecta	Hymenoptera	Braconidae	Microgastrinae		Deuterixys	Deuterixys plugarui		Amelie Hoecherl	amelie.hoecherl@gmail.com	BIN Taxonomy match
ZSM-HYM-33158-E09	Arthropoda	Insecta	Hymenoptera	Braconidae	Microgastrinae		Deuterixys	Deuterixys plugarui		Amelie Hoecherl	amelie.hoecherl@gmail.com	BIN Taxonomy match
ZSM-HYM-42392-B06	Arthropoda	Insecta	Hymenoptera	Braconidae	Microgastrinae		Deuterixys	Deuterixys plugarui		Amelie Hoecherl	amelie.hoecherl@gmail.com	BIN Taxonomy match
ZSM-HYM-33159-H10	Arthropoda	Insecta	Hymenoptera	Braconidae	Microgastrinae		Deuterixys	Deuterixys plugarui		Amelie Hoecherl	amelie.hoecherl@gmail.com	BIN Taxonomy match
ZSM-HYM-42392-G03	Arthropoda	Insecta	Hymenoptera	Braconidae	Microgastrinae		Deuterixys	Deuterixys plugarui		Amelie Hoecherl	amelie.hoecherl@gmail.com	BIN Taxonomy match
CNCHYM 00893	Arthropoda	Insecta	Hymenoptera	Braconidae	Microgastrinae		Diolcogaster	Diolcogaster claritibia		Amelie Hoecherl	amelie.hoecherl@gmail.com	Updated according to Fernandez-Triana et al. 2014	Diolcogaster nr. orontes
CNCHYM 00892	Arthropoda	Insecta	Hymenoptera	Braconidae	Microgastrinae		Diolcogaster	Diolcogaster claritibia		Jose Fernandez Triana	cnc.braconidae@gmail.com
CNCH1127	Arthropoda	Insecta	Hymenoptera	Braconidae	Microgastrinae		Diolcogaster	Diolcogaster claritibia		Jose Fernandez Triana	cnc.braconidae@gmail.com
CNCH1126	Arthropoda	Insecta	Hymenoptera	Braconidae	Microgastrinae		Diolcogaster	Diolcogaster claritibia		Jose Fernandez Triana	cnc.braconidae@gmail.com
CNCHYM45357	Arthropoda	Insecta	Hymenoptera	Braconidae	Microgastrinae		Diolcogaster	Diolcogaster claritibia		Mark Shaw	markshaw1945@gmail.com
CNCHYM 01694	Arthropoda	Insecta	Hymenoptera	Braconidae	Microgastrinae		Diolcogaster	Diolcogaster claritibia		Jose Fernandez Triana	cnc.braconidae@gmail.com
CNCHYM 01693	Arthropoda	Insecta	Hymenoptera	Braconidae	Microgastrinae		Diolcogaster	Diolcogaster claritibia		Jose Fernandez Triana	cnc.braconidae@gmail.com
CNCHYM 01692	Arthropoda	Insecta	Hymenoptera	Braconidae	Microgastrinae		Diolcogaster	Diolcogaster claritibia		Jose Fernandez Triana	cnc.braconidae@gmail.com
ZSM-HYM-42385-D06	Arthropoda	Insecta	Hymenoptera	Braconidae	Microgastrinae		Diolcogaster	Diolcogaster claritibia		Amelie Hoecherl	amelie.hoecherl@gmail.com	BIN Taxonomy match
ZSM-HYM-42381-D01	Arthropoda	Insecta	Hymenoptera	Braconidae	Microgastrinae		Diolcogaster	Diolcogaster claritibia		Amelie Hoecherl	amelie.hoecherl@gmail.com	BIN Taxonomy match
ZSM-HYM-42375-D03	Arthropoda	Insecta	Hymenoptera	Braconidae	Microgastrinae		Diolcogaster	Diolcogaster claritibia		Amelie Hoecherl	amelie.hoecherl@gmail.com	BIN Taxonomy match
ZSM-HYM-42375-D01	Arthropoda	Insecta	Hymenoptera	Braconidae	Microgastrinae		Diolcogaster	Diolcogaster claritibia		Jose Fernandez Triana	cnc.braconidae@gmail.com	Specimen Observation
ZSM-HYM-42375-C09	Arthropoda	Insecta	Hymenoptera	Braconidae	Microgastrinae		Diolcogaster	Diolcogaster claritibia		Amelie Hoecherl	amelie.hoecherl@gmail.com	BIN Taxonomy match
ZSM-HYM-42375-C10	Arthropoda	Insecta	Hymenoptera	Braconidae	Microgastrinae		Diolcogaster	Diolcogaster claritibia		Amelie Hoecherl	amelie.hoecherl@gmail.com	BIN Taxonomy match
ZSM-HYM-42380-B06	Arthropoda	Insecta	Hymenoptera	Braconidae	Microgastrinae		Diolcogaster	Diolcogaster claritibia		Amelie Hoecherl	amelie.hoecherl@gmail.com	BIN Taxonomy match
ZSM-HYM-42385-C11	Arthropoda	Insecta	Hymenoptera	Braconidae	Microgastrinae		Diolcogaster	Diolcogaster claritibia		Amelie Hoecherl	amelie.hoecherl@gmail.com	BIN Taxonomy match
ZSM-HYM-42384-E02	Arthropoda	Insecta	Hymenoptera	Braconidae	Microgastrinae		Diolcogaster	Diolcogaster claritibia		Amelie Hoecherl	amelie.hoecherl@gmail.com	BIN Taxonomy match
ZSM-HYM-42383-C10	Arthropoda	Insecta	Hymenoptera	Braconidae	Microgastrinae		Diolcogaster	Diolcogaster claritibia		Amelie Hoecherl	amelie.hoecherl@gmail.com	BIN Taxonomy match
ZSM-HYM-42383-C09	Arthropoda	Insecta	Hymenoptera	Braconidae	Microgastrinae		Diolcogaster	Diolcogaster claritibia		Amelie Hoecherl	amelie.hoecherl@gmail.com	BIN Taxonomy match
ZSM-HYM-42378-D08	Arthropoda	Insecta	Hymenoptera	Braconidae	Microgastrinae		Diolcogaster	Diolcogaster claritibia		Amelie Hoecherl	amelie.hoecherl@gmail.com	BIN Taxonomy match
ZSM-HYM-33154-G11	Arthropoda	Insecta	Hymenoptera	Braconidae	Microgastrinae		Diolcogaster	Diolcogaster claritibia		Jose Fernandez Triana	cnc.braconidae@gmail.com	Specimen Observation
ZSM-HYM-33152-H07	Arthropoda	Insecta	Hymenoptera	Braconidae	Microgastrinae		Diolcogaster	Diolcogaster claritibia		Jose Fernandez Triana	cnc.braconidae@gmail.com	Specimen Observation
CNCHYM 01013	Arthropoda	Insecta	Hymenoptera	Braconidae	Microgastrinae		Dolichogenidea	Dolichogenidea cerialis		A. Kotenko
ZSM-HYM-42389-A11	Arthropoda	Insecta	Hymenoptera	Braconidae	Microgastrinae		Dolichogenidea	Dolichogenidea cerialis		Amelie Hoecherl	amelie.hoecherl@gmail.com	BIN Taxonomy match
ZSM-HYM-42388-H01	Arthropoda	Insecta	Hymenoptera	Braconidae	Microgastrinae		Dolichogenidea	Dolichogenidea cerialis		Amelie Hoecherl	amelie.hoecherl@gmail.com	BIN Taxonomy match
ZSM-HYM-42388-G11	Arthropoda	Insecta	Hymenoptera	Braconidae	Microgastrinae		Dolichogenidea	Dolichogenidea cerialis		Amelie Hoecherl	amelie.hoecherl@gmail.com	BIN Taxonomy match
ZSM-HYM-33154-A05	Arthropoda	Insecta	Hymenoptera	Braconidae	Microgastrinae		Dolichogenidea	Dolichogenidea cerialis		Jose Fernandez Triana	cnc.braconidae@gmail.com	Specimen Observation
ZSM-HYM-33152-H05	Arthropoda	Insecta	Hymenoptera	Braconidae	Microgastrinae		Dolichogenidea	Dolichogenidea cheles		Amelie Hoecherl	amelie.hoecherl@gmail.com	BIN taxonomy match	23-nov-2021
ZSM-HYM-33152-H03	Arthropoda	Insecta	Hymenoptera	Braconidae	Microgastrinae		Dolichogenidea	Dolichogenidea cheles		Jose Fernandez Triana	cnc.braconidae@gmail.com	Specimen Observation
ZSM-HYM-42394-G09	Arthropoda	Insecta	Hymenoptera	Braconidae	Microgastrinae		Dolichogenidea	Dolichogenidea cheles		Amelie Hoecherl	amelie.hoecherl@gmail.com		11-aug-2022
ZSM-HYM-42394-F12	Arthropoda	Insecta	Hymenoptera	Braconidae	Microgastrinae		Dolichogenidea	Dolichogenidea cheles		Amelie Hoecherl	amelie.hoecherl@gmail.com		11-aug-2022
ZSM-HYM-42394-F11	Arthropoda	Insecta	Hymenoptera	Braconidae	Microgastrinae		Dolichogenidea	Dolichogenidea cheles		Amelie Hoecherl	amelie.hoecherl@gmail.com	BIN Taxonomy match	11-aug-2022
ZSM-HYM-42383-A03	Arthropoda	Insecta	Hymenoptera	Braconidae	Microgastrinae		Dolichogenidea	Dolichogenidea cheles		Amelie Hoecherl	amelie.hoecherl@gmail.com	BIN Taxonomy match
ZSM-HYM-33154-G12	Arthropoda	Insecta	Hymenoptera	Braconidae	Microgastrinae		Dolichogenidea	Dolichogenidea cheles		Amelie Hoecherl	amelie.hoecherl@gmail.com	BIN Taxonomy match
CNCHYM 01024	Arthropoda	Insecta	Hymenoptera	Braconidae	Microgastrinae		Dolichogenidea	Dolichogenidea coleophorae
CNCHYM 01023	Arthropoda	Insecta	Hymenoptera	Braconidae	Microgastrinae		Dolichogenidea	Dolichogenidea coleophorae
CNCHYM 01021	Arthropoda	Insecta	Hymenoptera	Braconidae	Microgastrinae		Dolichogenidea	Dolichogenidea coleophorae
CNCHYM 01020	Arthropoda	Insecta	Hymenoptera	Braconidae	Microgastrinae		Dolichogenidea	Dolichogenidea coleophorae
CNCHYM 01019	Arthropoda	Insecta	Hymenoptera	Braconidae	Microgastrinae		Dolichogenidea	Dolichogenidea coleophorae
ZSM-HYM-42386-G05	Arthropoda	Insecta	Hymenoptera	Braconidae	Microgastrinae		Dolichogenidea	Dolichogenidea coleophorae		Amelie Hoecherl	amelie.hoecherl@gmail.com	BIN Taxonomy match
ZSM-HYM-42377-D11	Arthropoda	Insecta	Hymenoptera	Braconidae	Microgastrinae		Dolichogenidea	Dolichogenidea coleophorae		Jose Fernandez Triana	cnc.braconidae@gmail.com	Specimen Observation
CNCHYM 03231	Arthropoda	Insecta	Hymenoptera	Braconidae	Microgastrinae		Glyptapanteles	Glyptapanteles indiensis
JMIC 0011	Arthropoda	Insecta	Hymenoptera	Braconidae	Microgastrinae		Glyptapanteles	Glyptapanteles indiensis		Jose Fernandez Triana	cnc.braconidae@gmail.com	Specimen Observation
ZSM-HYM-33166-C03	Arthropoda	Insecta	Hymenoptera	Braconidae	Microgastrinae		Glyptapanteles	Glyptapanteles indiensis		Amelie Hoecherl	amelie.hoecherl@gmail.com	BIN taxonomy match	23-oct-2022
BC-ZSM-HYM-23872-F08	Arthropoda	Insecta	Hymenoptera	Braconidae	Microgastrinae		Glyptapanteles	Glyptapanteles indiensis		Amelie Hoecherl	amelie.hoecherl@gmail.com	BIN taxonomy match	23-oct-2022
BC-ZSM-HYM-23872-A04	Arthropoda	Insecta	Hymenoptera	Braconidae	Microgastrinae		Glyptapanteles	Glyptapanteles indiensis		Amelie Hoecherl	amelie.hoecherl@gmail.com	BIN taxonomy match	23-oct-2022
ZSM-HYM-33154-B09	Arthropoda	Insecta	Hymenoptera	Braconidae	Microgastrinae		Glyptapanteles	Glyptapanteles indiensis		Amelie Hoecherl	amelie.hoecherl@gmail.com	Specimen Observation	23-oct-2022
ZSM-HYM-33166-D10	Arthropoda	Insecta	Hymenoptera	Braconidae	Microgastrinae		Glyptapanteles	Glyptapanteles indiensis		Amelie Hoecherl	amelie.hoecherl@gmail.com	BIN taxonomy match	23-oct-2022
BC-ZSM-HYM-27569-F09	Arthropoda	Insecta	Hymenoptera	Braconidae	Microgastrinae		Glyptapanteles	Glyptapanteles indiensis		Amelie Hoecherl	amelie.hoecherl@gmail.com	BIN taxonomy match	23-oct-2022
ZSM-HYM-ZLAB01-F05	Arthropoda	Insecta	Hymenoptera	Braconidae	Microgastrinae		Glyptapanteles	Glyptapanteles indiensis		Amelie Hoecherl	amelie.hoecherl@gmail.com	Specimen Observation	23-oct-2022
ZSM-HYM-42393-B07	Arthropoda	Insecta	Hymenoptera	Braconidae	Microgastrinae		Glyptapanteles	Glyptapanteles indiensis		Amelie Hoecherl	amelie.hoecherl@gmail.com	Specimen Observation	23-oct-2022
ZSM-HYM-33165-A08	Arthropoda	Insecta	Hymenoptera	Braconidae	Microgastrinae		Glyptapanteles	Glyptapanteles indiensis		Amelie Hoecherl	amelie.hoecherl@gmail.com	Specimen Observation	23-oct-2022
CNCHYM 01335	Arthropoda	Insecta	Hymenoptera	Braconidae	Microgastrinae		Glyptapanteles	Glyptapanteles popovi
ZSM-HYM-33162-E11	Arthropoda	Insecta	Hymenoptera	Braconidae	Microgastrinae		Glyptapanteles	Glyptapanteles popovi		Amelie Hoecherl	amelie.hoecherl@gmail.com	BIN Taxonomy match
ZSM-HYM-42391-B03	Arthropoda	Insecta	Hymenoptera	Braconidae	Microgastrinae		Glyptapanteles	Glyptapanteles popovi		Amelie Hoecherl	amelie.hoecherl@gmail.com	BIN Taxonomy match
ZSM-HYM-42390-C04	Arthropoda	Insecta	Hymenoptera	Braconidae	Microgastrinae		Glyptapanteles	Glyptapanteles popovi		Amelie Hoecherl	amelie.hoecherl@gmail.com	BIN Taxonomy match
ZSM-HYM-42390-B08	Arthropoda	Insecta	Hymenoptera	Braconidae	Microgastrinae		Glyptapanteles	Glyptapanteles popovi		Amelie Hoecherl	amelie.hoecherl@gmail.com	BIN Taxonomy match
ZSM-HYM-42390-B07	Arthropoda	Insecta	Hymenoptera	Braconidae	Microgastrinae		Glyptapanteles	Glyptapanteles popovi		Amelie Hoecherl	amelie.hoecherl@gmail.com	BIN Taxonomy match
ZSM-HYM-33163-A09	Arthropoda	Insecta	Hymenoptera	Braconidae	Microgastrinae		Glyptapanteles	Glyptapanteles popovi		Jose Fernandez Triana	cnc.braconidae@gmail.com	Specimen Observation
ZSM-HYM-42389-G08	Arthropoda	Insecta	Hymenoptera	Braconidae	Microgastrinae		Illidops	Illidops cloelia		Amelie Hoecherl	amelie.hoecherl@gmail.com	BIN Taxonomy match
ZSM-HYM-33168-H06	Arthropoda	Insecta	Hymenoptera	Braconidae	Microgastrinae		Illidops	Illidops splendidus		Amelie Hoecherl	amelie.hoecherl@gmail.com	BIN Taxonomy match
ZSM-HYM-42325-G10	Arthropoda	Insecta	Hymenoptera	Braconidae	Microgastrinae		Microgaster			Amelie Hoecherl	amelie.hoecherl@gmail.com	Haplotype network analysis
MRS-JFT 0640	Arthropoda	Insecta	Hymenoptera	Braconidae	Microgastrinae		Microgaster	Microgaster arctostaphylica		Mark Shaw	markshaw1945@gmail.com
CNC471954	Arthropoda	Insecta	Hymenoptera	Braconidae	Microgastrinae		Microgaster	Microgaster arctostaphylica		Kendra J. Jaspers fayer	kendra.fayer@gmail.com	Sequence comparison
ZSM-HYM-42325-C09	Arthropoda	Insecta	Hymenoptera	Braconidae	Microgastrinae		Microgaster	Microgaster arctostaphylica		Jose Fernandez Triana	cnc.braconidae@gmail.com	Specimen Observation
ZSM-HYM-42378-F09	Arthropoda	Insecta	Hymenoptera	Braconidae	Microgastrinae		Microgaster	Microgaster arctostaphylica		Amelie Hoecherl	amelie.hoecherl@gmail.com	BIN Taxonomy match
ZSM-HYM-33160-F12	Arthropoda	Insecta	Hymenoptera	Braconidae	Microgastrinae		Microgaster	Microgaster arctostaphylica		Amelie Hoecherl	amelie.hoecherl@gmail.com	BIN Taxonomy match
ZSM-HYM-33160-F10	Arthropoda	Insecta	Hymenoptera	Braconidae	Microgastrinae		Microgaster	Microgaster arctostaphylica		Jose Fernandez Triana	cnc.braconidae@gmail.com	Specimen Observation
MRS_JFT0770	Arthropoda	Insecta	Hymenoptera	Braconidae	Microgastrinae		Microgaster	Microgaster arctostaphylica		Mark Shaw	markshaw1945@gmail.com
ZSM-HYM-33164-G03	Arthropoda	Insecta	Hymenoptera	Braconidae	Microgastrinae		Microgaster	Microgaster arctostaphylica		Amelie Hoecherl	amelie.hoecherl@gmail.com	BIN Taxonomy match
ZSM-HYM-42378-B05	Arthropoda	Insecta	Hymenoptera	Braconidae	Microgastrinae		Microgaster	Microgaster caris		Amelie Hoecherl	amelie.hoecherl@gmail.com	BIN Taxonomy match
ZSM-HYM-42381-C12	Arthropoda	Insecta	Hymenoptera	Braconidae	Microgastrinae		Microgaster	Microgaster caris		Amelie Hoecherl	amelie.hoecherl@gmail.com	BIN Taxonomy match
ZSM-HYM-42395-B12	Arthropoda	Insecta	Hymenoptera	Braconidae	Microgastrinae		Microgaster	Microgaster caris		Amelie Hoecherl	amelie.hoecherl@gmail.com	BIN Taxonomy match
ZSM-HYM-42375-F10	Arthropoda	Insecta	Hymenoptera	Braconidae	Microgastrinae		Microgaster	Microgaster caris		Amelie Hoecherl	amelie.hoecherl@gmail.com	BIN Taxonomy match
ZSM-HYM-42381-F10	Arthropoda	Insecta	Hymenoptera	Braconidae	Microgastrinae		Microgaster	Microgaster caris		Amelie Hoecherl	amelie.hoecherl@gmail.com	BIN Taxonomy match
ZSM-HYM-42391-E10	Arthropoda	Insecta	Hymenoptera	Braconidae	Microgastrinae		Microgaster	Microgaster caris		Amelie Hoecherl	amelie.hoecherl@gmail.com	BIN Taxonomy match
ZSM-HYM-42391-E09	Arthropoda	Insecta	Hymenoptera	Braconidae	Microgastrinae		Microgaster	Microgaster caris		Amelie Hoecherl	amelie.hoecherl@gmail.com	BIN Taxonomy match
ZSM-HYM-42391-D03	Arthropoda	Insecta	Hymenoptera	Braconidae	Microgastrinae		Microgaster	Microgaster caris		Amelie Hoecherl	amelie.hoecherl@gmail.com	BIN Taxonomy match
ZSM-HYM-42391-B12	Arthropoda	Insecta	Hymenoptera	Braconidae	Microgastrinae		Microgaster	Microgaster caris		Amelie Hoecherl	amelie.hoecherl@gmail.com	BIN Taxonomy match
ZSM-HYM-42391-B11	Arthropoda	Insecta	Hymenoptera	Braconidae	Microgastrinae		Microgaster	Microgaster caris		Amelie Hoecherl	amelie.hoecherl@gmail.com	BIN Taxonomy match
ZSM-HYM-42396-E09	Arthropoda	Insecta	Hymenoptera	Braconidae	Microgastrinae		Microgaster	Microgaster caris		Amelie Hoecherl	amelie.hoecherl@gmail.com	BIN Taxonomy match
ZSM-HYM-42395-A10	Arthropoda	Insecta	Hymenoptera	Braconidae	Microgastrinae		Microgaster	Microgaster caris		Amelie Hoecherl	amelie.hoecherl@gmail.com	BIN Taxonomy match
ZSM-HYM-42394-H03	Arthropoda	Insecta	Hymenoptera	Braconidae	Microgastrinae		Microgaster	Microgaster caris		Amelie Hoecherl	amelie.hoecherl@gmail.com	BIN Taxonomy match
ZSM-HYM-42380-A03	Arthropoda	Insecta	Hymenoptera	Braconidae	Microgastrinae		Microgaster	Microgaster caris		Amelie Hoecherl	amelie.hoecherl@gmail.com	BIN Taxonomy match
BC-ZSM-HYM-24118-E02	Arthropoda	Insecta	Hymenoptera	Braconidae	Microgastrinae		Microgaster	Microgaster caris		Amelie Hoecherl	amelie.hoecherl@gmail.com	BIN Taxonomy match
ZSM-HYM-42384-H07	Arthropoda	Insecta	Hymenoptera	Braconidae	Microgastrinae		Microgaster	Microgaster caris		Amelie Hoecherl	amelie.hoecherl@gmail.com	BIN Taxonomy match
ZSM-HYM-42384-B05	Arthropoda	Insecta	Hymenoptera	Braconidae	Microgastrinae		Microgaster	Microgaster caris		Amelie Hoecherl	amelie.hoecherl@gmail.com	BIN Taxonomy match
ZSM-HYM-33156-F05	Arthropoda	Insecta	Hymenoptera	Braconidae	Microgastrinae		Microgaster	Microgaster caris		Amelie Hoecherl	amelie.hoecherl@gmail.com	BIN taxonomy match	23-nov-2021
ZSM-HYM-42396-F07	Arthropoda	Insecta	Hymenoptera	Braconidae	Microgastrinae		Microgaster	Microgaster caris		Amelie Hoecherl	amelie.hoecherl@gmail.com	BIN Taxonomy match
ZSM-HYM-42395-C01	Arthropoda	Insecta	Hymenoptera	Braconidae	Microgastrinae		Microgaster	Microgaster caris		Amelie Hoecherl	amelie.hoecherl@gmail.com	BIN Taxonomy match
ZSM-HYM-42324-D06	Arthropoda	Insecta	Hymenoptera	Braconidae	Microgastrinae		Microgaster	Microgaster caris		Amelie Hoecherl	amelie.hoecherl@gmail.com	BIN Taxonomy match
ZSM-HYM-42378-G03	Arthropoda	Insecta	Hymenoptera	Braconidae	Microgastrinae		Microgaster	Microgaster caris		Amelie Hoecherl	amelie.hoecherl@gmail.com	BIN Taxonomy match
ZSM-HYM-42394-E10	Arthropoda	Insecta	Hymenoptera	Braconidae	Microgastrinae		Microgaster	Microgaster caris		Amelie Hoecherl	amelie.hoecherl@gmail.com	BIN Taxonomy match
ZSM-HYM-42398-C10	Arthropoda	Insecta	Hymenoptera	Braconidae	Microgastrinae		Microgaster	Microgaster caris		Amelie Hoecherl	amelie.hoecherl@gmail.com	BIN Taxonomy match
ZSM-HYM-42394-C09	Arthropoda	Insecta	Hymenoptera	Braconidae	Microgastrinae		Microgaster	Microgaster caris		Amelie Hoecherl	amelie.hoecherl@gmail.com	BIN Taxonomy match
ZSM-HYM-42394-B03	Arthropoda	Insecta	Hymenoptera	Braconidae	Microgastrinae		Microgaster	Microgaster caris		Amelie Hoecherl	amelie.hoecherl@gmail.com	BIN Taxonomy match
ZSM-HYM-42323-C08	Arthropoda	Insecta	Hymenoptera	Braconidae	Microgastrinae		Microgaster	Microgaster caris		Amelie Hoecherl	amelie.hoecherl@gmail.com	BIN Taxonomy match
ZSM-HYM-42393-H01	Arthropoda	Insecta	Hymenoptera	Braconidae	Microgastrinae		Microgaster	Microgaster caris		Amelie Hoecherl	amelie.hoecherl@gmail.com	BIN Taxonomy match
ZSM-HYM-42323-A03	Arthropoda	Insecta	Hymenoptera	Braconidae	Microgastrinae		Microgaster	Microgaster caris		Amelie Hoecherl	amelie.hoecherl@gmail.com	BIN Taxonomy match
ZSM-HYM-33156-F04	Arthropoda	Insecta	Hymenoptera	Braconidae	Microgastrinae		Microgaster	Microgaster caris		Amelie Hoecherl	amelie.hoecherl@gmail.com	BIN taxonomy match	23-nov-2021
ZSM-HYM-42382-C03	Arthropoda	Insecta	Hymenoptera	Braconidae	Microgastrinae		Microgaster	Microgaster caris		Amelie Hoecherl	amelie.hoecherl@gmail.com	BIN Taxonomy match
ZSM-HYM-42382-C02	Arthropoda	Insecta	Hymenoptera	Braconidae	Microgastrinae		Microgaster	Microgaster caris		Amelie Hoecherl	amelie.hoecherl@gmail.com	BIN Taxonomy match
ZSM-HYM-42376-D12	Arthropoda	Insecta	Hymenoptera	Braconidae	Microgastrinae		Microgaster	Microgaster caris		Amelie Hoecherl	amelie.hoecherl@gmail.com	BIN Taxonomy match
ZSM-HYM-42397-H06	Arthropoda	Insecta	Hymenoptera	Braconidae	Microgastrinae		Microgaster	Microgaster nervosae		Jose Fernandez Triana	cnc.braconidae@gmail.com	Specimen Observation	23-oct-2022
ZSM-HYM-42397-H05	Arthropoda	Insecta	Hymenoptera	Braconidae	Microgastrinae		Microgaster	Microgaster nervosae		Jose Fernandez Triana	cnc.braconidae@gmail.com	Specimen Observation	23-oct-2022
ZSM-HYM-42386-G09	Arthropoda	Insecta	Hymenoptera	Braconidae	Microgastrinae		Microgaster	Microgaster nervosae		Jose Fernandez Triana	cnc.braconidae@gmail.com	Specimen Observation	23-oct-2022
ZSM-HYM-33168-H04	Arthropoda	Insecta	Hymenoptera	Braconidae	Microgastrinae		Microgaster	Microgaster nervosae		Jose Fernandez Triana	cnc.braconidae@gmail.com	Specimen Observation	23-oct-2022
ZSM-HYM-33168-H05	Arthropoda	Insecta	Hymenoptera	Braconidae	Microgastrinae		Microgaster	Microgaster nervosae		Jose Fernandez Triana	cnc.braconidae@gmail.com	Specimen Observation	23-oct-2022
ZSM-HYM-33168-E10	Arthropoda	Insecta	Hymenoptera	Braconidae	Microgastrinae		Microgaster	Microgaster nervosae		Jose Fernandez Triana	cnc.braconidae@gmail.com	Specimen Observation	23-oct-2022
ZSM-HYM-33168-E09	Arthropoda	Insecta	Hymenoptera	Braconidae	Microgastrinae		Microgaster	Microgaster nervosae		Jose Fernandez Triana	cnc.braconidae@gmail.com	Specimen Observation	23-oct-2022
ZSM-HYM-42324-C06	Arthropoda	Insecta	Hymenoptera	Braconidae	Microgastrinae		Microgaster	Microgaster nervosae		Jose Fernandez Triana	cnc.braconidae@gmail.com	Specimen Observation	23-oct-2022
MRS_JFT0802	Arthropoda	Insecta	Hymenoptera	Braconidae	Microgastrinae		Microgaster	Microgaster nervosae		Mark Shaw	markshaw1945@gmail.com	Morphology
MRS_JFT0801	Arthropoda	Insecta	Hymenoptera	Braconidae	Microgastrinae		Microgaster	Microgaster nervosae		Mark Shaw	markshaw1945@gmail.com	Morphology
MRS_JFT0342	Arthropoda	Insecta	Hymenoptera	Braconidae	Microgastrinae		Microgaster	Microgaster nixalebion		Mark Shaw	markshaw1945@gmail.com
MRS_JFT0714	Arthropoda	Insecta	Hymenoptera	Braconidae	Microgastrinae		Microgaster	Microgaster nixalebion		Amelie Hoecherl	amelie.hoecherl@gmail.com	BIN Taxonomy Match (Aug 2023)	Identified to genus by Mark Shaw
CNCH1019	Arthropoda	Insecta	Hymenoptera	Braconidae	Microgastrinae		Microgaster	Microgaster nixalebion		Kate Perez	kperez@uoguelph.ca	BIN Taxonomy Match	Identified to genus by Jose Fernando Triana
ZSM-HYM-42376-D11	Arthropoda	Insecta	Hymenoptera	Braconidae	Microgastrinae		Microgaster	Microgaster nixalebion		Amelie Hoecherl	amelie.hoecherl@gmail.com	BIN Taxonomy match
ZSM-HYM-42376-D10	Arthropoda	Insecta	Hymenoptera	Braconidae	Microgastrinae		Microgaster	Microgaster nixalebion		Amelie Hoecherl	amelie.hoecherl@gmail.com	BIN Taxonomy match
ZSM-HYM-42381-F04	Arthropoda	Insecta	Hymenoptera	Braconidae	Microgastrinae		Microgaster	Microgaster nixalebion		Amelie Hoecherl	amelie.hoecherl@gmail.com	BIN Taxonomy match
BIOUG42788-F01	Arthropoda	Insecta	Hymenoptera	Braconidae	Microgastrinae		Microgaster	Microgaster nixalebion		Kate Perez	kperez@uoguelph.ca	BIN Taxonomy Match below Phylum (Jun 2019)
ZSM-HYM-42326-F04	Arthropoda	Insecta	Hymenoptera	Braconidae	Microgastrinae		Microgaster	Microgaster nixalebion		Amelie Hoecherl	amelie.hoecherl@gmail.com	BIN Taxonomy match
ZSM-HYM-42381-A05	Arthropoda	Insecta	Hymenoptera	Braconidae	Microgastrinae		Microgaster	Microgaster nixalebion		Amelie Hoecherl	amelie.hoecherl@gmail.com	BIN Taxonomy match
ZSM-HYM-42381-A02	Arthropoda	Insecta	Hymenoptera	Braconidae	Microgastrinae		Microgaster	Microgaster nixalebion		Amelie Hoecherl	amelie.hoecherl@gmail.com	BIN Taxonomy match
ZSM-HYM-42375-E09	Arthropoda	Insecta	Hymenoptera	Braconidae	Microgastrinae		Microgaster	Microgaster nixalebion		Amelie Hoecherl	amelie.hoecherl@gmail.com	BIN Taxonomy match
ZSM-HYM-33168-H09	Arthropoda	Insecta	Hymenoptera	Braconidae	Microgastrinae		Microgaster	Microgaster nixalebion		Amelie Hoecherl	amelie.hoecherl@gmail.com	BIN Taxonomy match
ZSM-HYM-42325-D07	Arthropoda	Insecta	Hymenoptera	Braconidae	Microgastrinae		Microgaster	Microgaster nixalebion		Amelie Hoecherl	amelie.hoecherl@gmail.com	BIN Taxonomy match
ZSM-HYM-42391-E06	Arthropoda	Insecta	Hymenoptera	Braconidae	Microgastrinae		Microgaster	Microgaster nixalebion		Amelie Hoecherl	amelie.hoecherl@gmail.com	BIN Taxonomy match
ZSM-HYM-33157-F07	Arthropoda	Insecta	Hymenoptera	Braconidae	Microgastrinae		Microgaster	Microgaster nixalebion		Amelie Hoecherl	amelie.hoecherl@gmail.com	BIN Taxonomy match
ZSM-HYM-42380-A08	Arthropoda	Insecta	Hymenoptera	Braconidae	Microgastrinae		Microgaster	Microgaster nixalebion		Amelie Hoecherl	amelie.hoecherl@gmail.com	BIN Taxonomy match
ZSM-HYM-42380-A07	Arthropoda	Insecta	Hymenoptera	Braconidae	Microgastrinae		Microgaster	Microgaster nixalebion		Amelie Hoecherl	amelie.hoecherl@gmail.com	BIN Taxonomy match
ZSM-HYM-42380-A06	Arthropoda	Insecta	Hymenoptera	Braconidae	Microgastrinae		Microgaster	Microgaster nixalebion		Amelie Hoecherl	amelie.hoecherl@gmail.com	BIN Taxonomy match
ZSM-HYM-42380-A05	Arthropoda	Insecta	Hymenoptera	Braconidae	Microgastrinae		Microgaster	Microgaster nixalebion		Amelie Hoecherl	amelie.hoecherl@gmail.com	BIN Taxonomy match
ZSM-HYM-42325-D06	Arthropoda	Insecta	Hymenoptera	Braconidae	Microgastrinae		Microgaster	Microgaster nixalebion		Amelie Hoecherl	amelie.hoecherl@gmail.com	BIN Taxonomy match
ZSM-HYM-42325-D01	Arthropoda	Insecta	Hymenoptera	Braconidae	Microgastrinae		Microgaster	Microgaster nixalebion		Amelie Hoecherl	amelie.hoecherl@gmail.com	BIN Taxonomy match
ZSM-HYM-42325-C12	Arthropoda	Insecta	Hymenoptera	Braconidae	Microgastrinae		Microgaster	Microgaster nixalebion		Amelie Hoecherl	amelie.hoecherl@gmail.com	BIN Taxonomy match
ZSM-HYM-42379-F08	Arthropoda	Insecta	Hymenoptera	Braconidae	Microgastrinae		Microgaster	Microgaster nixalebion		Amelie Hoecherl	amelie.hoecherl@gmail.com	BIN Taxonomy match
ZSM-HYM-33165-F06	Arthropoda	Insecta	Hymenoptera	Braconidae	Microgastrinae		Microgaster	Microgaster nixalebion		Amelie Hoecherl	amelie.hoecherl@gmail.com	BIN Taxonomy match
ZSM-HYM-33162-B05	Arthropoda	Insecta	Hymenoptera	Braconidae	Microgastrinae		Microgaster	Microgaster nixalebion		Jose Fernandez Triana	cnc.braconidae@gmail.com	Specimen Observation
ZSM-HYM-42326-B01	Arthropoda	Insecta	Hymenoptera	Braconidae	Microgastrinae		Microgaster	Microgaster nixalebion		Amelie Hoecherl	amelie.hoecherl@gmail.com	BIN Taxonomy match
ZSM-HYM-42395-E03	Arthropoda	Insecta	Hymenoptera	Braconidae	Microgastrinae		Microgaster	Microgaster nixalebion		Amelie Hoecherl	amelie.hoecherl@gmail.com	BIN Taxonomy match
ZSM-HYM-42324-G09	Arthropoda	Insecta	Hymenoptera	Braconidae	Microgastrinae		Microgaster	Microgaster nixalebion		Amelie Hoecherl	amelie.hoecherl@gmail.com	BIN Taxonomy match
ZSM-HYM-33156-E02	Arthropoda	Insecta	Hymenoptera	Braconidae	Microgastrinae		Microgaster	Microgaster nixalebion		Amelie Hoecherl	amelie.hoecherl@gmail.com	BIN Taxonomy match
ZSM-HYM-33156-E01	Arthropoda	Insecta	Hymenoptera	Braconidae	Microgastrinae		Microgaster	Microgaster nixalebion		Amelie Hoecherl	amelie.hoecherl@gmail.com	BIN Taxonomy match
ZSM-HYM-33156-D12	Arthropoda	Insecta	Hymenoptera	Braconidae	Microgastrinae		Microgaster	Microgaster nixalebion		Amelie Hoecherl	amelie.hoecherl@gmail.com	BIN Taxonomy match
ZSM-HYM-33156-D11	Arthropoda	Insecta	Hymenoptera	Braconidae	Microgastrinae		Microgaster	Microgaster nixalebion		Amelie Hoecherl	amelie.hoecherl@gmail.com	BIN Taxonomy match
ZSM-HYM-42324-E12	Arthropoda	Insecta	Hymenoptera	Braconidae	Microgastrinae		Microgaster	Microgaster nixalebion		Amelie Hoecherl	amelie.hoecherl@gmail.com	BIN Taxonomy match
ZSM-HYM-42324-D04	Arthropoda	Insecta	Hymenoptera	Braconidae	Microgastrinae		Microgaster	Microgaster nixalebion		Amelie Hoecherl	amelie.hoecherl@gmail.com	BIN Taxonomy match
ZSM-HYM-33156-A01	Arthropoda	Insecta	Hymenoptera	Braconidae	Microgastrinae		Microgaster	Microgaster nixalebion		Amelie Hoecherl	amelie.hoecherl@gmail.com	BIN Taxonomy match
ZSM-HYM-42384-A03	Arthropoda	Insecta	Hymenoptera	Braconidae	Microgastrinae		Microgaster	Microgaster nixalebion		Amelie Hoecherl	amelie.hoecherl@gmail.com	BIN Taxonomy match
ZSM-HYM-42378-D02	Arthropoda	Insecta	Hymenoptera	Braconidae	Microgastrinae		Microgaster	Microgaster nixalebion		Amelie Hoecherl	amelie.hoecherl@gmail.com	BIN Taxonomy match
ZSM-HYM-42389-A08	Arthropoda	Insecta	Hymenoptera	Braconidae	Microgastrinae		Microgaster	Microgaster nixalebion		Amelie Hoecherl	amelie.hoecherl@gmail.com	BIN Taxonomy match
ZSM-HYM-33155-E07	Arthropoda	Insecta	Hymenoptera	Braconidae	Microgastrinae		Microgaster	Microgaster nixalebion		Amelie Hoecherl	amelie.hoecherl@gmail.com	BIN Taxonomy match
ZSM-HYM-42388-F12	Arthropoda	Insecta	Hymenoptera	Braconidae	Microgastrinae		Microgaster	Microgaster nixalebion		Amelie Hoecherl	amelie.hoecherl@gmail.com	BIN Taxonomy match
ZSM-HYM-42323-D11	Arthropoda	Insecta	Hymenoptera	Braconidae	Microgastrinae		Microgaster	Microgaster nixalebion		Amelie Hoecherl	amelie.hoecherl@gmail.com	BIN Taxonomy match
ZSM-HYM-42376-E01	Arthropoda	Insecta	Hymenoptera	Braconidae	Microgastrinae		Microgaster	Microgaster nixalebion		Amelie Hoecherl	amelie.hoecherl@gmail.com	BIN Taxonomy match
WAM 0444	Arthropoda	Insecta	Hymenoptera	Braconidae	Microgastrinae		Microgaster	Microgaster nixalebion		Kate Perez	kperez@uoguelph.ca	BIN Taxonomy Match	Identified to genus by Mark Shaw
MRS_JFT0934	Arthropoda	Insecta	Hymenoptera	Braconidae	Microgastrinae		Microgaster	Microgaster nixalebion		Mark Shaw	markshaw1945@gmail.com
ZSM-HYM-42382-F05	Arthropoda	Insecta	Hymenoptera	Braconidae	Microgastrinae		Microgaster	Microgaster nixalebion		Amelie Hoecherl	amelie.hoecherl@gmail.com	BIN Taxonomy match
ZSM-HYM-42382-F04	Arthropoda	Insecta	Hymenoptera	Braconidae	Microgastrinae		Microgaster	Microgaster nixalebion		Amelie Hoecherl	amelie.hoecherl@gmail.com	BIN Taxonomy match
ZSM-HYM-33153-H06	Arthropoda	Insecta	Hymenoptera	Braconidae	Microgastrinae		Microgaster	Microgaster nixalebion		Amelie Hoecherl	amelie.hoecherl@gmail.com	BIN Taxonomy match
ZSM-HYM-33420-D06	Arthropoda	Insecta	Hymenoptera	Braconidae	Microgastrinae		Microgaster	Microgaster nixalebion		Amelie Hoecherl	amelie.hoecherl@gmail.com	BIN Taxonomy match
ZSM-HYM-33165-A02	Arthropoda	Insecta	Hymenoptera	Braconidae	Microgastrinae		Microgaster	Microgaster nixalebion		Amelie Hoecherl	amelie.hoecherl@gmail.com	BIN Taxonomy match
ZSM-HYM-42381-C10	Arthropoda	Insecta	Hymenoptera	Braconidae	Microgastrinae		Microgaster	Microgaster nixalebion		Amelie Hoecherl	amelie.hoecherl@gmail.com	BIN Taxonomy match
WMIC 0245	Arthropoda	Insecta	Hymenoptera	Braconidae	Microgastrinae		Microgaster	Microgaster procera		Jose Fernandez Triana	cnc.braconidae@gmail.com
ZSM-HYM-42324-D03	Arthropoda	Insecta	Hymenoptera	Braconidae	Microgastrinae		Microgaster	Microgaster procera		Amelie Hoecherl	amelie.hoecherl@gmail.com	BIN Taxonomy match
ZSM-HYM-33160-F06	Arthropoda	Insecta	Hymenoptera	Braconidae	Microgastrinae		Microgaster	Microgaster procera		Jose Fernandez Triana	cnc.braconidae@gmail.com	Specimen examination	23-nov-2021
ZSM-HYM-42325-B01	Arthropoda	Insecta	Hymenoptera	Braconidae	Microgastrinae		Microgaster	Microgaster procera		Amelie Hoecherl	amelie.hoecherl@gmail.com	BIN Taxonomy match
ZSM-HYM-33156-E06	Arthropoda	Insecta	Hymenoptera	Braconidae	Microgastrinae		Microgaster	Microgaster procera		Amelie Hoecherl	amelie.hoecherl@gmail.com	BIN Taxonomy match
WMIC 0244	Arthropoda	Insecta	Hymenoptera	Braconidae	Microgastrinae		Microgaster	Microgaster procera		Jose Fernandez Triana	cnc.braconidae@gmail.com
ZSM-HYM-33156-E07	Arthropoda	Insecta	Hymenoptera	Braconidae	Microgastrinae		Microgaster	Microgaster procera		Amelie Hoecherl	amelie.hoecherl@gmail.com	BIN Taxonomy match
ZSM-HYM-33156-E05	Arthropoda	Insecta	Hymenoptera	Braconidae	Microgastrinae		Microgaster	Microgaster procera		Amelie Hoecherl	amelie.hoecherl@gmail.com	BIN Taxonomy match
CNCHYM45380	Arthropoda	Insecta	Hymenoptera	Braconidae	Microgastrinae		Microgaster	Microgaster raschkiellae		Mark Shaw	markshaw1945@gmail.com
ZSM-HYM-33166-C08	Arthropoda	Insecta	Hymenoptera	Braconidae	Microgastrinae		Microgaster	Microgaster raschkiellae		Amelie Hoecherl	amelie.hoecherl@gmail.com	Morphology	23-nov-2021
ZSM-HYM-33165-G04	Arthropoda	Insecta	Hymenoptera	Braconidae	Microgastrinae		Microgaster	Microgaster raschkiellae		Jose Fernandez Triana	cnc.braconidae@gmail.com	Morphology	23-nov-2021
BIOUG05949-B01	Arthropoda	Insecta	Hymenoptera	Braconidae	Microgastrinae		Microplitis	Microplitis coactus		Kate Perez	kperez@uoguelph.ca	BIN Taxonomy Match
ZSM-HYM-42384-B08	Arthropoda	Insecta	Hymenoptera	Braconidae	Microgastrinae		Microplitis	Microplitis coactus		Jose Fernandez Triana	cnc.braconidae@gmail.com	Specimen Observation
BIOUG18647-F03	Arthropoda	Insecta	Hymenoptera	Braconidae	Microgastrinae		Microplitis	Microplitis coactus		Kate Perez	kperez@uoguelph.ca	BIN Taxonomy Match
ZSM-HYM-42391-B09	Arthropoda	Insecta	Hymenoptera	Braconidae	Microgastrinae		Microplitis	Microplitis kewleyi		Amelie Hoecherl	amelie.hoecherl@gmail.com	BIN Taxonomy match
ZSM-HYM-33157-E03	Arthropoda	Insecta	Hymenoptera	Braconidae	Microgastrinae		Microplitis	Microplitis kewleyi		Amelie Hoecherl	amelie.hoecherl@gmail.com	BIN Taxonomy match
ZSM-HYM-42380-C10	Arthropoda	Insecta	Hymenoptera	Braconidae	Microgastrinae		Microplitis	Microplitis kewleyi		Amelie Hoecherl	amelie.hoecherl@gmail.com	BIN Taxonomy match
ZSM-HYM-33167-F01	Arthropoda	Insecta	Hymenoptera	Braconidae	Microgastrinae		Microplitis	Microplitis kewleyi		Jose Fernandez Triana	cnc.braconidae@gmail.com	Specimen Observation
ZSM-HYM-42379-A12	Arthropoda	Insecta	Hymenoptera	Braconidae	Microgastrinae		Microplitis	Microplitis kewleyi		Amelie Hoecherl	amelie.hoecherl@gmail.com	BIN Taxonomy match
ZSM-HYM-42324-C05	Arthropoda	Insecta	Hymenoptera	Braconidae	Microgastrinae		Microplitis	Microplitis kewleyi		Amelie Hoecherl	amelie.hoecherl@gmail.com	BIN Taxonomy match
ZSM-HYM-42377-F06	Arthropoda	Insecta	Hymenoptera	Braconidae	Microgastrinae		Microplitis	Microplitis kewleyi		Amelie Hoecherl	amelie.hoecherl@gmail.com	BIN Taxonomy match
ZSM-HYM-42383-A06	Arthropoda	Insecta	Hymenoptera	Braconidae	Microgastrinae		Microplitis	Microplitis kewleyi		Amelie Hoecherl	amelie.hoecherl@gmail.com	BIN Taxonomy match
ZSM-HYM-42447-D08	Arthropoda	Insecta	Hymenoptera	Braconidae	Microgastrinae		Microplitis	Microplitis naenia		Jose Fernandez Triana	cnc.braconidae@gmail.com	Specimen Observation
BC-ZSM-HYM-23873-E06	Arthropoda	Insecta	Hymenoptera	Braconidae	Microgastrinae		Microplitis	Microplitis naenia		Mark Shaw	markshaw1945@gmail.com	Image + taxon ID tree
ZSM-HYM-33158-E06	Arthropoda	Insecta	Hymenoptera	Braconidae	Microgastrinae		Microplitis	Microplitis naenia		Jose Fernandez Triana	cnc.braconidae@gmail.com	Specimen Observation
ZSM-HYM-33158-E05	Arthropoda	Insecta	Hymenoptera	Braconidae	Microgastrinae		Microplitis	Microplitis naenia		Amelie Hoecherl	amelie.hoecherl@gmail.com	BIN taxonomy match	03-aug-2023
ZSM-HYM-33158-B02	Arthropoda	Insecta	Hymenoptera	Braconidae	Microgastrinae		Microplitis	Microplitis naenia		Amelie Hoecherl	amelie.hoecherl@gmail.com	BIN taxonomy match	03-aug-2023
ZSM-HYM-33158-A09	Arthropoda	Insecta	Hymenoptera	Braconidae	Microgastrinae		Microplitis	Microplitis naenia		Amelie Hoecherl	amelie.hoecherl@gmail.com	BIN taxonomy match	03-aug-2023
ZSM-HYM-33158-A10	Arthropoda	Insecta	Hymenoptera	Braconidae	Microgastrinae		Microplitis	Microplitis naenia		Jose Fernandez Triana	cnc.braconidae@gmail.com	Specimen Observation	03-aug-2023
ZSM-HYM-33158-B03	Arthropoda	Insecta	Hymenoptera	Braconidae	Microgastrinae		Microplitis	Microplitis naenia		Jose Fernandez Triana	cnc.braconidae@gmail.com	Specimen Observation	03-aug-2023
ZSM-HYM-42393-D05	Arthropoda	Insecta	Hymenoptera	Braconidae	Microgastrinae		Microplitis	Microplitis naenia		Amelie Hoecherl	amelie.hoecherl@gmail.com	BIN Taxonomy match	03-aug-2023
CNCHYM 03145	Arthropoda	Insecta	Hymenoptera	Braconidae	Microgastrinae		Pholetesor	Pholetesor bedelliae		J. Whitfield
ZSM-HYM-42380-E08	Arthropoda	Insecta	Hymenoptera	Braconidae	Microgastrinae		Pholetesor	Pholetesor bedelliae		Jose Fernandez Triana	cnc.braconidae@gmail.com	Specimen Observation
ZSM-HYM-42385-C09	Arthropoda	Insecta	Hymenoptera	Braconidae	Microgastrinae		Pholetesor	Pholetesor bedelliae		Amelie Hoecherl	amelie.hoecherl@gmail.com
MRS_JFT0444	Arthropoda	Insecta	Hymenoptera	Braconidae	Microgastrinae		Protapanteles	Protapanteles endemus		Mark Shaw	markshaw1945@gmail.com
ZSM-HYM-42388-D09	Arthropoda	Insecta	Hymenoptera	Braconidae	Microgastrinae		Protapanteles	Protapanteles endemus		Amelie Hoecherl	amelie.hoecherl@gmail.com	BIN Taxonomy match
MRS_JFT0355	Arthropoda	Insecta	Hymenoptera	Braconidae	Microgastrinae		Protapanteles	Protapanteles endemus		Mark Shaw	markshaw1945@gmail.com
ZSM-HYM-33153-G08	Arthropoda	Insecta	Hymenoptera	Braconidae	Microgastrinae		Protapanteles	Protapanteles endemus		Jose Fernandez Triana	cnc.braconidae@gmail.com	Specimen Observation
CNC602554	Arthropoda	Insecta	Hymenoptera	Braconidae	Microgastrinae		Rasivalva	Rasivalva desueta		Jose Fernandez Triana	cnc.braconidae@gmail.com	Specimen examination
ZSM-HYM-33162-A05	Arthropoda	Insecta	Hymenoptera	Braconidae	Microgastrinae		Rasivalva	Rasivalva desueta		Amelie Hoecherl	amelie.hoecherl@gmail.com	Specimen Observation
MRS-JFT 0582	Arthropoda	Insecta	Hymenoptera	Braconidae	Microgastrinae		Rasivalva	Rasivalva desueta		Mark Shaw	markshaw1945@gmail.com	Sequence comparison

## Sheet: Specimen Details
Project:	DS-MCGNRECS (341 records selected)			User:	Jose Fernandez Triana
Created:	2023-09-15
Sample ID	Sex	Reproduction	Life Stage	Extra Info	Notes	Voucher Status	Tissue Descriptor	External URLs	Associated Taxa	Associated Specimens
CNCHYM45392				?Galleria sp.	Ex beehive with Galleria
ZSM-HYM-42384-E09	F		adult
MRS_JFT0380			Adult	Achroia grisella
ZSM-HYM-33154-A12	F		adult
ZSM-HYM-33154-A11	F		adult
CNCH2502		S	A
CNCH2526		S	A
CNCH2522		S	A
CNCHYM 00136			A		Det. 1981	Vouchered:Registered Collection	Tissue
ZSM-HYM-33153-F03	F		adult
ZSM-HYM-42376-G08	F		adult
BC-ZSM-HYM-23872-B02			Adult						ex:Sterrnopterix fusca,on:Tilia cordata
ZSM-HYM-33158-H10	F		adult
ZSM-HYM-33158-H02	F		adult
ZSM-HYM-42392-B10			adult
ZSM-HYM-33159-A07	F		adult
CNCHYM 00280			A			Vouchered:Registered Collection	Tissue
CNC472136			adult
CNC1967347			adult
ZSM-HYM-42383-F04	F		adult
ZSM-HYM-33153-F04	F		adult
ZSM-HYM-42383-A11	F		adult
ZSM-HYM-42326-H02	F		adult
ZSM-HYM-42381-C04	F		adult
ZSM-HYM-42379-A06	F		adult
ZSM-HYM-33152-G01	F		adult
ZSM-HYM-33154-H03	F		adult
ZSM-HYM-42382-B06	F		adult
ZSM-HYM-42392-D03			adult
BIOUG42697-G11						Vouchered:Registered Collection	inv whole voucher
ZSM-HYM-42385-F03	F		adult
ZSM-HYM-33168-B02	F		adult
ZSM-HYM-33167-C07	F		adult
ZSM-HYM-33166-E07	F		adult
ZSM-HYM-33167-A08	F		adult
ZSM-HYM-33167-A07	F		adult
ZSM-HYM-33167-A05	F		adult
ZSM-HYM-33167-A04	F		adult
ZSM-HYM-33166-F09	F		adult
ZSM-HYM-42394-F09	F		adult
ZSM-HYM-42389-C05	F		adult
ZSM-HYM-42394-E11	F		adult
ZSM-HYM-33162-B10	F		adult
ZSM-HYM-42382-B05	F		adult
ZSM-HYM-42323-F09	F		adult
ZSM-HYM-42388-G07	F		adult
ZSM-HYM-42323-A10	F		adult
ZSM-HYM-33154-G09	F		adult
ZSM-HYM-42398-H04	F		adult
WAM 0076		S	A
ZSM-HYM-33154-E12	F		adult
ZSM-HYM-42382-H01	F		adult
ZSM-HYM-42389-B05	F		adult
ZSM-HYM-33156-G05	F		adult
ZSM-HYM-42376-E07	F		adult
MRS_JFT0691			Adult	Hemaris fuciformis
CNCHYM45325				Hemaris tityrus
ZSM-HYM-33157-G11	F		adult
ZSM-HYM-42396-F08	F		adult
ZSM-HYM-ZLAB01-E11			adult
ZSM-HYM-42326-D06	F		adult
ZSM-HYM-42385-H08	F		adult
ZSM-HYM-33157-G10	F		adult
ZSM-HYM-33157-G09	F		adult
ZSM-HYM-33157-E11	F		adult
ZSM-HYM-42326-B06	F		adult
ZSM-HYM-33157-H07	F		adult
ZSM-HYM-33157-G12	F		adult
ZSM-HYM-42384-E11	F		adult
BIOUG42687-C04						Vouchered:Registered Collection	inv whole voucher
BIOUG42697-G07						Vouchered:Registered Collection	inv whole voucher
ZSM-HYM-ZLAB01-C05			adult
ZSM-HYM-42383-A01	F		adult
ZSM-HYM-42377-E08	F		adult
ZSM-HYM-33154-H02	F		adult
ZSM-HYM-33161-B03	F		adult
ZSM-HYM-33420-A03	F		adult
ZSM-HYM-42382-G12	F		adult
CNCHYM49288				Rheumaptera hastata
CNC1447813			Adult	Rheumaptera hastata
CNCHYM 00331			A	Operophtera bruceata	Cotesia jft 09 near acauda: Operophtera bruceata	Vouchered:Registered Collection	Tissue
CNCHYM 00330			A	Operophtera bruceata	Cotesia jft 09 near acauda: Operophtera bruceata	Vouchered:Registered Collection	Tissue
BIOUG07768-G08			A	Bayerischer National Park	July 18th - 25th, 2012	Vouchered:Registered Collection
HYM00001784		S	A
MRS_JFT0049				Operophtera brumata					Host:Operophtera brumata
MRS 0049			A	Operophtera brumata
MRS 0048			A	Operophtera brumata
MRS 0050			A	Operophtera brumata
MRS-JFT 0656				Proclossiana eunomiae	Boloria s. lato (re-det as Proclossiana eunomiae)
MRS-JFT 0655				Proclossiana eunomiae	Boloria s. lato (re-det as Proclossiana eunomiae)
ZSM-HYM-33165-E05	F		adult
MRS_JFT 0118			Adult	Boloria eunomiae
MS 108			Adult	Boloria (Proclossiana) eunomiae
MS 107			Adult	Boloria (Proclossiana) eunomiae
MS 106			Adult	Boloria (Proclossiana) eunomiae
MS 005			Adult	Satyrium w-album
MRS_JFT0268			Adult	Leptotes pirithous
MRS_JFT0425				Leptotes pirithous
ZSM-HYM-33420-A02	F		adult
MS 055			Adult	Phragmatobia fuliginosa
ZSM-HYM-42326-A10	F		adult
MS 095				Gonepteryx sp.
CNC1182785			adult
ZSM-HYM-42388-G06	F		adult
ZSM-HYM-42396-E05	F		adult
ZSM-HYM-33168-B10	F		adult
ZSM-HYM-42379-C09	F		adult
ZSM-HYM-33161-H08	F		adult
ZSM-HYM-42395-B05	F		adult
ZSM-HYM-42378-F10	F		adult
ZSM-HYM-33161-B05	F		adult
ZSM-HYM-42378-B08	F		adult
ZSM-HYM-42378-B07	F		adult
ZSM-HYM-33161-B04	F		adult
MRS-JFT 0604				Strymon w-album
MRS-Cot-cal			A	Clossiana selene	alcohol preserved
ZSM-HYM-33169-A02	F		adult
MS 082			Adult	Rivula sericealis
ZSM-HYM-42385-G03	F		adult
ZSM-HYM-42393-H02	F		adult
MRS_JFT0436			Adult	Rivula sericealis
MS 102			Adult	Rivula sericealis
BC-ZSM-HYM-24109-E04			Adult
ZSM-HYM-42325-F05	F		adult
ZSM-HYM-42390-G12	F		adult
ZSM-HYM-33165-G09	F		adult
MRS 0054			A	Aphantopus hyperanthus
ZSM-HYM-42398-E12	F		adult
ZSM-HYM-33159-B05	F		adult
ZSM-HYM-42392-D02			adult
ZSM-HYM-42392-B02			adult
ZSM-HYM-42392-B01			adult
ZSM-HYM-42392-A10			adult
ZSM-HYM-33158-E09	F		adult
ZSM-HYM-42392-B06			adult
ZSM-HYM-33159-H10	F		adult
ZSM-HYM-42392-G03			adult
CNCHYM 00893			A			Vouchered:Registered Collection	Tissue
CNCHYM 00892			A			Vouchered:Registered Collection	Tissue
CNCH1127		S	A
CNCH1126		S	A
CNCHYM45357				Plutella xylostella
CNCHYM 01694					Austin, Dangerfield	Vouchered:Registered Collection	Tissue
CNCHYM 01693					Austin, Dangerfield	Vouchered:Registered Collection	Tissue
CNCHYM 01692						Vouchered:Registered Collection	Tissue
ZSM-HYM-42385-D06	F		adult
ZSM-HYM-42381-D01	F		adult
ZSM-HYM-42375-D03	F		adult
ZSM-HYM-42375-D01	F		adult
ZSM-HYM-42375-C09	F		adult
ZSM-HYM-42375-C10	F		adult
ZSM-HYM-42380-B06	F		adult
ZSM-HYM-42385-C11	F		adult
ZSM-HYM-42384-E02	F		adult
ZSM-HYM-42383-C10	F		adult
ZSM-HYM-42383-C09	F		adult
ZSM-HYM-42378-D08	F		adult
ZSM-HYM-33154-G11	F		adult
ZSM-HYM-33152-H07	F		adult
CNCHYM 01013			A			Vouchered:Registered Collection	Tissue
ZSM-HYM-42389-A11	F		adult
ZSM-HYM-42388-H01	F		adult
ZSM-HYM-42388-G11	F		adult
ZSM-HYM-33154-A05	F		adult
ZSM-HYM-33152-H05	F		adult
ZSM-HYM-33152-H03	F		adult
ZSM-HYM-42394-G09	F		adult
ZSM-HYM-42394-F12	F		adult
ZSM-HYM-42394-F11	F		adult
ZSM-HYM-42383-A03	F		adult
ZSM-HYM-33154-G12	F		adult
CNCHYM 01024			A			Vouchered:Registered Collection	Tissue		Coleophora fuscedinella
CNCHYM 01023			A			Museum Vouchered:Type	Tissue		Coleophora fuscedinella
CNCHYM 01021			A			Vouchered:Registered Collection	Tissue		Coleophora fuscedinella
CNCHYM 01020			A			Vouchered:Registered Collection	Tissue		Coleophora fuscedinella
CNCHYM 01019			A			Vouchered:Registered Collection	Tissue		Coleophora serratella|White birch
ZSM-HYM-42386-G05	F		adult
ZSM-HYM-42377-D11	F		adult
CNCHYM 03231			A		No. S46-881|F.I.S. 1946	Vouchered:Registered Collection	Tissue		Lymantria obfuscata
JMIC 0011		S	A
ZSM-HYM-33166-C03	F		adult
BC-ZSM-HYM-23872-F08	F		Adult	Operophtera brumata					ex:Operophtera brumata,on:Carpinus betulus
BC-ZSM-HYM-23872-A04			Adult	Operophtera brumata					ex:Operophtera brumata,on:Quercus cerris
ZSM-HYM-33154-B09	F		adult
ZSM-HYM-33166-D10	F		adult
BC-ZSM-HYM-27569-F09			adult	?Alsophila aescularia	A023-F405, Alsophila auscularia?				ex:Alsophila aescularia?,on:Quercus robur
ZSM-HYM-ZLAB01-F05			adult	Operophtera brumata					ex:Operophtera brumata
ZSM-HYM-42393-B07			adult
ZSM-HYM-33165-A08	F		adult
CNCHYM 01335						Vouchered:Registered Collection	Tissue
ZSM-HYM-33162-E11	F		adult
ZSM-HYM-42391-B03	F		adult
ZSM-HYM-42390-C04	F		adult
ZSM-HYM-42390-B08	F		adult
ZSM-HYM-42390-B07	F		adult
ZSM-HYM-33163-A09	F		adult
ZSM-HYM-42389-G08	F		adult
ZSM-HYM-33168-H06	F		adult
ZSM-HYM-42325-G10	F		adult
MRS-JFT 0640				?Stictea mygdeana
CNC471954			adult
ZSM-HYM-42325-C09	F		adult
ZSM-HYM-42378-F09	F		adult
ZSM-HYM-33160-F12	F		adult
ZSM-HYM-33160-F10	F		adult
MRS_JFT0770				Argyroploce arbutella/Stictea mygdoniana
ZSM-HYM-33164-G03	F		adult
ZSM-HYM-42378-B05	F		adult
ZSM-HYM-42381-C12	F		adult
ZSM-HYM-42395-B12	F		adult
ZSM-HYM-42375-F10	F		adult
ZSM-HYM-42381-F10	F		adult
ZSM-HYM-42391-E10	F		adult
ZSM-HYM-42391-E09	F		adult
ZSM-HYM-42391-D03	F		adult
ZSM-HYM-42391-B12	F		adult
ZSM-HYM-42391-B11	F		adult
ZSM-HYM-42396-E09	F		adult
ZSM-HYM-42395-A10	F		adult
ZSM-HYM-42394-H03	F		adult
ZSM-HYM-42380-A03	F		adult
BC-ZSM-HYM-24118-E02			Adult
ZSM-HYM-42384-H07	F		adult
ZSM-HYM-42384-B05	F		adult
ZSM-HYM-33156-F05	F		adult
ZSM-HYM-42396-F07	F		adult
ZSM-HYM-42395-C01	F		adult
ZSM-HYM-42324-D06	F		adult
ZSM-HYM-42378-G03	F		adult
ZSM-HYM-42394-E10	F		adult
ZSM-HYM-42398-C10	F		adult
ZSM-HYM-42394-C09	F		adult
ZSM-HYM-42394-B03	F		adult
ZSM-HYM-42323-C08	F		adult
ZSM-HYM-42393-H01	F		adult
ZSM-HYM-42323-A03	F		adult
ZSM-HYM-33156-F04	F		adult
ZSM-HYM-42382-C03	F		adult
ZSM-HYM-42382-C02	F		adult
ZSM-HYM-42376-D12	F		adult
ZSM-HYM-42397-H06	F		adult
ZSM-HYM-42397-H05	F		adult
ZSM-HYM-42386-G09	F		adult
ZSM-HYM-33168-H04	F		adult
ZSM-HYM-33168-H05	F		adult
ZSM-HYM-33168-E10	F		adult
ZSM-HYM-33168-E09	F		adult
ZSM-HYM-42324-C06	F		adult
MRS_JFT0802				Agonopterix nervosa	Paratype
MRS_JFT0801				Agonopterix nervosa	Paratype
MRS_JFT0342			Adult	Anthophila fabriciana
MRS_JFT0714	M		Adult	Vanessa cardui	Vanessa cardui on Echium
CNCH1019
ZSM-HYM-42376-D11	F		adult
ZSM-HYM-42376-D10	F		adult
ZSM-HYM-42381-F04	F		adult
BIOUG42788-F01						Vouchered:Registered Collection	inv whole voucher
ZSM-HYM-42326-F04	F		adult
ZSM-HYM-42381-A05	F		adult
ZSM-HYM-42381-A02	F		adult
ZSM-HYM-42375-E09	F		adult
ZSM-HYM-33168-H09	F		adult
ZSM-HYM-42325-D07	F		adult
ZSM-HYM-42391-E06	F		adult
ZSM-HYM-33157-F07	F		adult
ZSM-HYM-42380-A08	F		adult
ZSM-HYM-42380-A07	F		adult
ZSM-HYM-42380-A06	F		adult
ZSM-HYM-42380-A05	F		adult
ZSM-HYM-42325-D06	F		adult
ZSM-HYM-42325-D01	F		adult
ZSM-HYM-42325-C12	F		adult
ZSM-HYM-42379-F08	F		adult
ZSM-HYM-33165-F06	F		adult
ZSM-HYM-33162-B05	F		adult
ZSM-HYM-42326-B01	F		adult
ZSM-HYM-42395-E03	F		adult
ZSM-HYM-42324-G09	F		adult
ZSM-HYM-33156-E02	F		adult
ZSM-HYM-33156-E01	F		adult
ZSM-HYM-33156-D12	F		adult
ZSM-HYM-33156-D11	F		adult
ZSM-HYM-42324-E12	F		adult
ZSM-HYM-42324-D04	F		adult
ZSM-HYM-33156-A01	F		adult
ZSM-HYM-42384-A03	F		adult
ZSM-HYM-42378-D02	F		adult
ZSM-HYM-42389-A08	F		adult
ZSM-HYM-33155-E07	F		adult
ZSM-HYM-42388-F12	F		adult
ZSM-HYM-42323-D11	F		adult
ZSM-HYM-42376-E01	F		adult
WAM 0444		S	A	Vanessa atalanta
MRS_JFT0934				Patania ruralis
ZSM-HYM-42382-F05	F		adult
ZSM-HYM-42382-F04	F		adult
ZSM-HYM-33153-H06	F		adult
ZSM-HYM-33420-D06	F		adult
ZSM-HYM-33165-A02	F		adult
ZSM-HYM-42381-C10	F		adult
WMIC 0245		S	A
ZSM-HYM-42324-D03	F		adult
ZSM-HYM-33160-F06	F		adult
ZSM-HYM-42325-B01	F		adult
ZSM-HYM-33156-E06	F		adult
WMIC 0244		S	A
ZSM-HYM-33156-E07	F		adult
ZSM-HYM-33156-E05	F		adult
CNCHYM45380			Adult	Mompha raschkiella
ZSM-HYM-33166-C08	F		adult
ZSM-HYM-33165-G04	F		adult
BIOUG05949-B01		S	A	Bayerischer National Park	June 14th - 20th, 2012	Vouchered:Registered Collection
ZSM-HYM-42384-B08	F		adult
BIOUG18647-F03			A	Torngat Mountains NP	Trap 2	Vouchered:Registered Collection	Whole Voucher
ZSM-HYM-42391-B09	F		adult
ZSM-HYM-33157-E03	F		adult
ZSM-HYM-42380-C10	F		adult
ZSM-HYM-33167-F01	F		adult
ZSM-HYM-42379-A12	F		adult
ZSM-HYM-42324-C05	F		adult
ZSM-HYM-42377-F06	F		adult
ZSM-HYM-42383-A06	F		adult
ZSM-HYM-42447-D08
BC-ZSM-HYM-23873-E06			Adult						ex: Orthosia cruda, on: Quercus cerris
ZSM-HYM-33158-E06	F		adult
ZSM-HYM-33158-E05	F		adult
ZSM-HYM-33158-B02	F		adult
ZSM-HYM-33158-A09	F		adult
ZSM-HYM-33158-A10	F		adult
ZSM-HYM-33158-B03	F		adult
ZSM-HYM-42393-D05			adult
CNCHYM 03145			A	Paratype	Code 2-296k	Vouchered:Registered Collection	Tissue
ZSM-HYM-42380-E08	F		adult
ZSM-HYM-42385-C09	F		adult
MRS_JFT0444			Adult		coc on Ribes w. Abraxas grossulariae
ZSM-HYM-42388-D09	F		adult
MRS_JFT0355			Adult	Thyatira batis
ZSM-HYM-33153-G08	F		adult
CNC602554			adult
ZSM-HYM-33162-A05	F		adult
MRS-JFT 0582	M			?Eilema deplana

## Sheet: Collection Data
Project:	DS-MCGNRECS (341 records selected)			User:	Jose Fernandez Triana
Created:	2023-09-15
Sample ID	Collectors	Collection Date	Country/Ocean	State/Province	Region	Sector	Exact Site	Lat	Lon	Elev	Depth	Elevation Precision	Depth Precision	GPS Source	Coordinate Accuracy	Event Time	Collection Date Accuracy	Habitat	Sampling Protocol	Collection Notes	Site Code	Collection Event ID
CNCHYM45392	Mark Shaw	12-Jan-1900	United Kingdom				England, Battle, Sussex	53.9784	-2.85294					Coordinates from country centroid
ZSM-HYM-42384-E09	J. Mueller	13-Jul-2019	Germany	Bavaria			Passau, Heining	48.583	13.391	432								Agricultural arable field	Malaise Trap			7544_2_Ag
MRS_JFT0380	Mark Shaw	01-Aug-2013	Malta		Zejtun		Zejtun
ZSM-HYM-33154-A12	D. Doczkal	27-Sep-2020	Germany	Baden-Wuerttemberg			Malsch, Hansjakobstr. 7, Urban Garden	48.884	8.32	120								Urban Garden	Malaise Trap			dd.mgart1.15
ZSM-HYM-33154-A11	D. Doczkal	27-Sep-2020	Germany	Baden-Wuerttemberg			Malsch, Hansjakobstr. 7, Urban Garden	48.884	8.32	120								Urban Garden	Malaise Trap			dd.mgart1.15
CNCH2502	P. Tripotin	06-Oct-2006	South Korea		Chungnam		Daejon-si, Wadong	36.4006	127.444
CNCH2526	P. Tripotin	06-Oct-2006	South Korea		Chungnam		Daejon-si, Wadong	36.4006	127.444
CNCH2522	P. Tripotin	06-Oct-2006	South Korea		Chungnam		Daejon-si, Wadong	36.4006	127.444
CNCHYM 00136	A.Kotenko	11-Jul-1979	Ukraine		Crimea		Angarskiy pass	44.75	34.34					Coordinates from Google Maps	10000
ZSM-HYM-33153-F03	D. Doczkal	16-Aug-2020	Germany	Baden-Wuerttemberg			Malsch, Hansjakobstr. 7, Urban Garden	48.884	8.32	120								Urban Garden	Malaise Trap			dd.mgart1.12
ZSM-HYM-42376-G08	J. Mueller	12-Jul-2019	Germany	Bavaria			Fabrikschleichach, Naehe Weilersbachtal	49.917	10.525	408								Semi-natural forest	Malaise Trap			6029_3_For
BC-ZSM-HYM-23872-B02	P. Drozd	09-May-2014	Czech Republic		Moravia, South Moravia		obora Soutok, Lanzhot	48.69	16.945	165										H032F2364	T030
ZSM-HYM-33158-H10	B. Leroy	02-Jul-2019	Germany	Bavaria			Iphofen	49.646	10.315	355								Eiche	Canopy Fogging			AHM-F3-2
ZSM-HYM-33158-H02	B. Leroy	03-Jul-2019	Germany	Bavaria			Bad Windsheim	49.482	10.468	382								Krone: Eiche, Unterholz: Hainbuche + Linde	Canopy Fogging			THC-F3-2
ZSM-HYM-42392-B10	Leroy, B.	10-Jul-2020	Germany	Bavaria			Aub	49.542	10.053	316								Eiche (gemischt)	Canopy Fogging			JHC-F5-3
ZSM-HYM-33159-A07	B. Leroy	02-Jul-2019	Germany	Bavaria			Theres	49.997	10.412	275								Krone: Eiche, Unterholz: Hainbuche	Canopy Fogging			MHM-F3-1
CNCHYM 00280		04-Jun-1986	Moldova		Rajon Anenii Noi		H??rbov????	46.84	29.35					Google Maps	30000
CNC472136	SMTP	08-Jul-2003	Sweden	Dalarna			Saterdalen, Nasakerspussen; Saters kommun	60.367	15.717									Alder wood ravine	Malaise trap	8-21.VII.2003
CNC1967347	Swedish Malaise Trap Project	20-Aug-2005	Sweden				Sm, Nybro kommun, Alsterbro/Alsteran.	63.122	15.07									Mixed forest	Malaise trap	Collection Date Accuracy: 20-25.Aug.2005
ZSM-HYM-42383-F04	J. Mueller	19-Jul-2019	Germany	Bavaria			Marquartstein, Nahe Berg Torkopf	47.767	12.43	786								Urban forest	Malaise Trap			8240_2_For
ZSM-HYM-33153-F04	D. Doczkal	16-Aug-2020	Germany	Baden-Wuerttemberg			Malsch, Hansjakobstr. 7, Urban Garden	48.884	8.32	120								Urban Garden	Malaise Trap			dd.mgart1.12
ZSM-HYM-42383-A11	J. Mueller	15-Jul-2019	Germany	Bavaria			Haselbach, Wald	48.642	11.019	485								Agricultural forest	Malaise Trap			7332_3_For
ZSM-HYM-42326-H02	GBOL3, R. Albrecht	21-Jul-2021	Germany	Bavaria			Muenchen, NSG Allacher Lohe	48.201	11.483	499								Heide-Mosaik	Malaise Trap			gb.aloh1.03
ZSM-HYM-42381-C04	J. Mueller	12-Jul-2019	Germany	Bavaria			Mauth, Naturpark Bayerischer Wald	48.89	13.563	858								Semi-natural forest	Malaise Trap			7147_1_N
ZSM-HYM-42379-A06	J. Mueller	12-Jul-2019	Germany	Bavaria			Willersdorf, Untere Mark	49.733	10.985	292								Semi-natural forest	Malaise Trap			6231_4_For
ZSM-HYM-33152-G01	D. Doczkal	21-Jun-2020	Germany	Baden-Wuerttemberg			Malsch, Hansjakobstr. 7, Urban Garden	48.884	8.32	120								Urban Garden	Malaise Trap			dd.mgart1.08
ZSM-HYM-33154-H03	D. Doczkal	02-Aug-2020	Germany	Baden-Wuerttemberg			Malsch, Hansjakobstr. 7, Urban Garden	48.884	8.32	120								Urban Garden	Malaise Trap			dd.mgart2.11
ZSM-HYM-42382-B06	J. Mueller	13-Jul-2019	Germany	Bavaria			Bamberg, Naturwaldreservat Wolfsruhe, Bruderwald	49.856	10.899	282								Urban forest	Malaise Trap			6131_1_For
ZSM-HYM-42392-D03	Leroy, B.	10-Jul-2020	Germany	Bavaria			Aub	49.542	10.053	316								Eiche (gemischt)	Canopy Fogging			JHC-F5-2
BIOUG42697-G11	Axel Hausman	31-Jul-2017	Germany	Bavaria	Munich	Zoologische Staatssammlung Muenchen		48.1648	11.4849	519				GPS			-7	Urban	Malaise Trap
ZSM-HYM-42385-F03	J. Mueller	13-Jul-2019	Germany	Bavaria			Joeslein, Forst Neustaedtlein am Forst	49.992	11.482	411								Semi-natural forest	Malaise Trap			6034_2_For
ZSM-HYM-33168-B02	D. Doczkal, J. Voith	16-Aug-2016	Germany	Bavaria			Chiemgauer Alpen Ruhpolding, Fischbach	47.709	12.657	720									Malaise Trap			dv.fiba2.07
ZSM-HYM-33167-C07	D. Doczkal, J. Voith	17-Aug-2016	Germany	Bavaria			Ammergebirge Halblech, Im Laich, Kiesbank	47.606	10.841	904									Malaise Trap			dv.hale2.06
ZSM-HYM-33166-E07	D. Doczkal, J. Voith	29-Jul-2016	Germany	Bavaria			Ammergebirge Halblech, Im Laich, Kiesbank	47.606	10.841	901									Malaise Trap			dv.hale1.05
ZSM-HYM-33167-A08	D. Doczkal, J. Voith	29-Jul-2016	Germany	Bavaria			Ammergebirge Halblech, Im Laich, Kiesbank	47.606	10.841	904									Malaise Trap			dv.hale2.05
ZSM-HYM-33167-A07	D. Doczkal, J. Voith	29-Jul-2016	Germany	Bavaria			Ammergebirge Halblech, Im Laich, Kiesbank	47.606	10.841	904									Malaise Trap			dv.hale2.05
ZSM-HYM-33167-A05	D. Doczkal, J. Voith	29-Jul-2016	Germany	Bavaria			Ammergebirge Halblech, Im Laich, Kiesbank	47.606	10.841	904									Malaise Trap			dv.hale2.05
ZSM-HYM-33167-A04	D. Doczkal, J. Voith	29-Jul-2016	Germany	Bavaria			Ammergebirge Halblech, Im Laich, Kiesbank	47.606	10.841	904									Malaise Trap			dv.hale2.05
ZSM-HYM-33166-F09	D. Doczkal, J. Voith	17-Aug-2016	Germany	Bavaria			Ammergebirge Halblech, Im Laich, Kiesbank	47.606	10.841	901									Malaise Trap			dv.hale1.06
ZSM-HYM-42394-F09	GBOL3, R. Albrecht	13-Jul-2021	Germany	Bavaria			Moos, Isarmuendung, Hartholzauwald	48.786	12.959	313									Malaise Trap			gb.ismue3.04
ZSM-HYM-42389-C05	Doczkal, D. & Grabow, K.	16-Aug-2020	Germany	Baden-Wuerttemberg			Malsch, Luderbusch	48.913	8.332	117									Malaise Trap			dg.luder10.20
ZSM-HYM-42394-E11	GBOL3, R. Albrecht	25-Aug-2021	Germany	Bavaria			Moos, Isarmuendung, Pfeifengraswiese	48.779	12.95	313									Malaise Trap			gb.ismue2.07
ZSM-HYM-33162-B10	D. Doczkal, J. Voith	04-Oct-2017	Germany	Bavaria			NP Berchtesgaden, Koenigsee, Rinnkendlsteig	47.551	12.964	695								Buchenwald, an liegendem Totholz	Malaise Trap			dv.rink3.10
ZSM-HYM-42382-B05	J. Mueller	13-Jul-2019	Germany	Bavaria			Bamberg, Naturwaldreservat Wolfsruhe, Bruderwald	49.856	10.899	282								Urban forest	Malaise Trap			6131_1_For
ZSM-HYM-42323-F09	Doczkal, D.	06-Jul-2018	Germany	Bavaria			Lohr a. M., Romberg	49.986	9.59	185								ehem. Hutewald, an Gruppe alter Eichen mit Biotopholz , teilsonnig	Malaise Trap			dd.romb5.03
ZSM-HYM-42388-G07	Doczkal, D. & Grabow, K.	26-Jul-2020	Germany	Baden-Wuerttemberg			Malsch, Luderbusch	48.913	8.332	117									Malaise Trap			dg.luder10.17
ZSM-HYM-42323-A10	Doczkal, D.	21-Aug-2011	Germany	Baden-Wuerttemberg			Gaggenau, Sulzbach, Querbach	48.797	8.378	375									Malaise Trap			dd.qbach.04
ZSM-HYM-33154-G09	D. Doczkal	19-Jul-2020	Germany	Baden-Wuerttemberg			Malsch, Hansjakobstr. 7, Urban Garden	48.884	8.32	120								Urban Garden	Malaise Trap			dd.mgart2.10
ZSM-HYM-42398-H04	Doczkal, D.	09-Jul-2011	Germany	Baden-Wuerttemberg			Gaggenau, Michelbach, Michelbach	48.821	8.388	340									Malaise Trap			dd.mbach.02
WAM 0076			Sweden
ZSM-HYM-33154-E12	D. Doczkal	05-Jul-2020	Germany	Baden-Wuerttemberg			Malsch, Hansjakobstr. 7, Urban Garden	48.884	8.32	120								Urban Garden	Malaise Trap			dd.mgart2.09
ZSM-HYM-42382-H01	J. Mueller	13-Jul-2019	Germany	Bavaria			Oberndorf, Naehe Krebsbach	49.868	9.516	342								Semi-natural meadow	Malaise Trap			6123_1_Gra
ZSM-HYM-42389-B05	Doczkal, D. & Grabow, K.	09-Aug-2020	Germany	Baden-Wuerttemberg			Malsch, Luderbusch	48.913	8.332	117									Malaise Trap			dg.luder10.19
ZSM-HYM-33156-G05	D. Doczkal, J. Voith	28-Jun-2017	Germany	Bavaria			NP Berchtesgaden, Wald w St.Bartholomae	47.547	12.965	620								an totem Bergahorn	Malaise Trap			dv.barth.03
ZSM-HYM-42376-E07	J. Mueller	12-Jul-2019	Germany	Bavaria			Fabrikschleichach, Naehe Weilersbachtal	49.917	10.525	408								Semi-natural forest	Malaise Trap			6029_3_For
MRS_JFT0691	Mark R. Shaw	17-Jul-2016	Netherlands				N. Holland , dunes	52.1341	5.55414					Coordinates from country centroid
CNCHYM45325	Mark Shaw	26-Jun-2011	United Kingdom				England, Bentley Woods, Wilts	53.9784	-2.85294					Coordinates from country centroid
ZSM-HYM-33157-G11	D. Doczkal, J. Voith	03-Aug-2017	Germany	Bavaria			Lkr. Kelheim Abensberg-Sandharlanden, NSG Sandharlandener Heide	48.845	11.801	376								beweideter Kalkmagerrasen, Wacholder+Solitaerkiefern	Malaise Trap			dv.sahar.06
ZSM-HYM-42396-F08	GBOL3, R. Albrecht	25-Aug-2021	Germany	Bavaria			Moos, Isarmuendung, Magerrasen, sumpfig	48.78	12.966	313									Malaise Trap			gb.ismue8.07
ZSM-HYM-ZLAB01-E11	Langer, W.; GBOL3; Hoecherl, A.	22-Jun-2021	Austria			Hinterreit	Gemeinde Grossgmain	47.75	12.946	493									Rearing	cf. Hemaris fuciformis, Kokon 23.06.21, Parasitoid geschluepft 28.06.2021		ah.gbol21.19
ZSM-HYM-42326-D06	GBOL3, R. Albrecht	21-Jul-2021	Germany	Bavaria			Muenchen, NSG Allacher Lohe	48.199	11.475	502								Heide-Mosaik	Malaise Trap			gb.aloh2.03
ZSM-HYM-42385-H08	J. Mueller	16-Jul-2019	Germany	Bavaria			Arnstein, Rieden	49.938	10.051	260								Agricultural settlement	Malaise Trap			6026_3_Urb
ZSM-HYM-33157-G10	D. Doczkal, J. Voith	03-Aug-2017	Germany	Bavaria			Lkr. Kelheim Abensberg-Sandharlanden, NSG Sandharlandener Heide	48.845	11.801	376								beweideter Kalkmagerrasen, Wacholder+Solitaerkiefern	Malaise Trap			dv.sahar.06
ZSM-HYM-33157-G09	D. Doczkal, J. Voith	03-Aug-2017	Germany	Bavaria			Lkr. Kelheim Abensberg-Sandharlanden, NSG Sandharlandener Heide	48.845	11.801	376								beweideter Kalkmagerrasen, Wacholder+Solitaerkiefern	Malaise Trap			dv.sahar.06
ZSM-HYM-33157-E11	D. Doczkal, J. Voith	03-Aug-2017	Germany	Bavaria			Lkr. Kelheim Abensberg-Sandharlanden, NSG Sandharlandener Heide	48.845	11.801	376								beweideter Kalkmagerrasen, Wacholder+Solitaerkiefern	Malaise Trap			dv.sahar.06
ZSM-HYM-42326-B06	GBOL3, R. Albrecht	23-Jun-2021	Germany	Bavaria			Muenchen, NSG Allacher Lohe	48.199	11.475	502								Heide-Mosaik	Malaise Trap			gb.aloh2.01
ZSM-HYM-33157-H07	D. Doczkal, J. Voith	08-Sep-2017	Germany	Bavaria			Lkr. Kelheim Abensberg-Sandharlanden, NSG Sandharlandener Heide	48.845	11.801	376								beweideter Kalkmagerrasen, Wacholder+Solitaerkiefern	Malaise Trap			dv.sahar.08
ZSM-HYM-33157-G12	D. Doczkal, J. Voith	03-Aug-2017	Germany	Bavaria			Lkr. Kelheim Abensberg-Sandharlanden, NSG Sandharlandener Heide	48.845	11.801	376								beweideter Kalkmagerrasen, Wacholder+Solitaerkiefern	Malaise Trap			dv.sahar.06
ZSM-HYM-42384-E11	J. Mueller	16-Jul-2019	Germany	Bavaria			Bad Koenigshofen	50.292	10.484	274								Agricultural meadow	Malaise Trap			5728_2_Gra
BIOUG42687-C04	Axel Hausman	31-Jul-2017	Germany	Bavaria	Munich	Zoologische Staatssammlung Muenchen		48.1648	11.4849	519				GPS			-7	Urban	Malaise Trap
BIOUG42697-G07	Axel Hausman	31-Jul-2017	Germany	Bavaria	Munich	Zoologische Staatssammlung Muenchen		48.1648	11.4849	519				GPS			-7	Urban	Malaise Trap
ZSM-HYM-ZLAB01-C05	GBOL3; Hoecherl, A.	30-Jun-2021	Germany	Bavaria		Moos	Isarmuendung, Magerrasen, sumpfig	48.78	12.966	313								Magerrasen, sumpfig	Sweep-Net			gb.ismu8K.02
ZSM-HYM-42383-A01	J. Mueller	16-Jul-2019	Germany	Bavaria			Sielstetten, oestlich Grafendorfer Forst	48.578	11.863	520								Agricultural meadow	Malaise Trap			7437_1_Gra
ZSM-HYM-42377-E08	J. Mueller	12-Jul-2019	Germany	Bavaria			Forchheim, Untere Mark bei Willersdorf	49.739	10.969	261								Semi-natural arable field	Malaise Trap			6231_4_Ag
ZSM-HYM-33154-H02	D. Doczkal	02-Aug-2020	Germany	Baden-Wuerttemberg			Malsch, Hansjakobstr. 7, Urban Garden	48.884	8.32	120								Urban Garden	Malaise Trap			dd.mgart2.11
ZSM-HYM-33161-B03	D. Doczkal, J. Voith	30-Jul-2017	Germany	Bavaria			NP Berchtesgaden, Koenigsee, Rinnkendlsteig	47.553	12.964	775									Malaise Trap			dv.rink1.05
ZSM-HYM-33420-A03	D. Doczkal, S. Schmidt, J. Voith	16-Jun-2014	Germany	Bavaria			Oberstdorf, Oytal Schuttkegel E Gleitweg	47.389	10.348	1200												ds.oyt2.04
ZSM-HYM-42382-G12	J. Mueller	13-Jul-2019	Germany	Bavaria			Oberndorf, Naehe Krebsbach	49.868	9.516	342								Semi-natural meadow	Malaise Trap			6123_1_Gra
CNCHYM49288	Mark Shaw	25-Apr-1990	United Kingdom				Argyll VC 101 KPBland 3665	53.9784	-2.85294					Coordinates from country centroid
CNC1447813	G.S. Walley	10-Aug-1940	Canada	Prince Edward Island			Brackley Beach Can. Nat. Park	46.4311	-63.2161
CNCHYM 00331	K.Deglow	17-May-2001	Canada	British Columbia			Winfield	50.061	-119.431									Orchard
CNCHYM 00330	K.Deglow	17-May-2001	Canada	British Columbia			Winfield	50.061	-119.431									Orchard
BIOUG07768-G08	G. Sellmayer	25-Jul-2012	Germany	Bavaria	Niederbeyrn	Bayerischer National Park		48.951	13.422	842									Malaise Trap		BIOUG:BAV-NP
HYM00001784	Goulet & Boudreault	19-Jul-2006	Canada	Yukon Territory		Top of the World Hgwy, km 82		64.09	-140.951
MRS_JFT0049	Mark Shaw	28-Jun-2010	Finland				Utsjoki, Kevo. 77414	65.0158	25.6574					Coordinates from country centroid
MRS 0049		28-Jun-2010	Finland	Lapland	Utsjoki, Kevo. 77414:35001 (Grid 27degE)		Utsjoki, Kevo. 77414
MRS 0048		28-Jun-2010	Norway				Hana. 70o14`24 N 28o27`51 E	70.24	28.4642
MRS 0050		28-Jun-2010	Finland	Lapland	Utsjoki, Vetsikko. 77652:35124 (Grid 27degE)		Utsjoki, Vetsikko. 77652
MRS-JFT 0656		14-Jun-1992	Finland				Janakkala
MRS-JFT 0655		14-Jun-1992	Finland				Janakkala
ZSM-HYM-33165-E05	D. Doczkal	11-Jul-2018	Germany	Bavaria			Rhoen Hausen, Kleines Moor	50.487	10.039	890								mesotrophe, feuchte Borstgrasrasenbrache (?? evtl besser als aeltere Schlagflur zu bezeichnen)	Malaise Trap			dd.rhoen4.06
MRS_JFT 0118	Mark Shaw	30-May-2001	France				Py.-Or., Porte	46.6424	2.19402					Coordinates from country centroid
MS 108	Mark Shaw	01-Jan-2004	Belgium				Pisserotte
MS 107	Mark Shaw	01-Jan-2004	Belgium				Pisserotte
MS 106	Mark Shaw	01-Jan-2004	Belgium				Pisserotte
MS 005	Mark Shaw	01-Jun-2005	United Kingdom	England			Biggleswade
MRS_JFT0268	Mark Shaw	06-Jan-1900	Spain		Cordoba, Huerta El Cano		Cordoba, Huerta El Cano	40.365	-3.65163					Coordinates from country centroid
MRS_JFT0425	Mark Shaw	05-Dec-2013	Spain				Cordoba, Los Idolos
ZSM-HYM-33420-A02	D. Doczkal, S. Schmidt, J. Voith	16-Jun-2014	Germany	Bavaria			Oberstdorf, Oytal Schuttkegel E Gleitweg	47.389	10.348	1200												ds.oyt2.04
MS 055	Mark Shaw	06-Aug-2006	Austria				Raglitz
ZSM-HYM-42326-A10	D. Doczkal, J. Voith	21-Sep-2017	Germany	Bavaria			Balderschwang, Leiterberg	47.489	10.088	1600								an S-exp. Felsen in unbeweidetem Rasen, Steilhang nahe Gipfel	Malaise Trap			dv.leit3.10
MS 095	Mark Shaw	21-Jun-2009	Spain	Catalonia			St Pere de Vilamajour
CNC1182785	J. Paukkunen	29-Aug-2018	Finland	Uusimaa			Helsinki, Kaisaniemi Botanic Garden	60.176	24.945										Malaise trap
ZSM-HYM-42388-G06	Doczkal, D. & Grabow, K.	26-Jul-2020	Germany	Baden-Wuerttemberg			Malsch, Luderbusch	48.913	8.332	117									Malaise Trap			dg.luder10.17
ZSM-HYM-42396-E05	GBOL3, R. Albrecht	29-Jul-2021	Germany	Bavaria			Moos, Isarmuendung, Magerrasen, sumpfig	48.78	12.966	313									Malaise Trap			gb.ismue8.05
ZSM-HYM-33168-B10	D. Doczkal, J. Voith	30-Aug-2016	Germany	Bavaria			Chiemgauer Alpen Ruhpolding, Fischbach	47.709	12.657	720									Malaise Trap			dv.fiba2.08
ZSM-HYM-42379-C09	J. Mueller	09-Jul-2019	Germany	Bavaria			Muenchen, Fasanerie, Feldmoching, an den Gleisen	48.193	11.517	509								Urban forest	Malaise Trap			7835_1_For
ZSM-HYM-33161-H08	D. Doczkal, J. Voith	09-Aug-2017	Germany	Bavaria			NP Berchtesgaden, Koenigsee, Rinnkendlsteig	47.555	12.965	750									Malaise Trap			dv.rink2.06
ZSM-HYM-42395-B05	GBOL3, R. Albrecht	30-Jun-2021	Germany	Bavaria			Moos, Isarmuendung, Weichholzauwald	48.792	12.968	312									Malaise Trap			gb.ismue4.03
ZSM-HYM-42378-F10	J. Mueller	16-Jul-2019	Germany	Bavaria			Bad Toelz, Forst am Isarstausee	47.77	11.547	652								Urban forest	Malaise Trap			8235_1_For
ZSM-HYM-33161-B05	D. Doczkal, J. Voith	30-Jul-2017	Germany	Bavaria			NP Berchtesgaden, Koenigsee, Rinnkendlsteig	47.553	12.964	775									Malaise Trap			dv.rink1.05
ZSM-HYM-42378-B08	J. Mueller	13-Jul-2019	Germany	Bavaria			Neu-Geusmanns, Wald	49.76	11.48	474								Semi-natural forest	Malaise Trap			6234_2_For
ZSM-HYM-42378-B07	J. Mueller	13-Jul-2019	Germany	Bavaria			Neu-Geusmanns, Wald	49.76	11.48	474								Semi-natural forest	Malaise Trap			6234_2_For
ZSM-HYM-33161-B04	D. Doczkal, J. Voith	30-Jul-2017	Germany	Bavaria			NP Berchtesgaden, Koenigsee, Rinnkendlsteig	47.553	12.964	775									Malaise Trap			dv.rink1.05
MRS-JFT 0604	M.R. Shaw	04-Apr-2011	France				Var, Callas													4.IV.2011
MRS-Cot-cal	J. Choutt	01-Jun-2008	Belgium	Luxembourg			Libin
ZSM-HYM-33169-A02	D. Doczkal, J. Voith	08-Sep-2017	Germany	Bavaria			Lkr. Kelheim Siegenburg, Bombodrom	48.755	11.791	411								Silbergrasrasen, Besenginster	Malaise Trap			dv.sieg3.08
MS 082	Mark Shaw	20-Jul-2009	United Kingdom	England			Eastleach
ZSM-HYM-42385-G03	J. Mueller	13-Jul-2019	Germany	Bavaria			Waldbrunn, Stadtforst	49.762	9.803	299								Agricultural settlement	Malaise Trap			6224_2_Urb
ZSM-HYM-42393-H02	GBOL3, R. Albrecht	30-Jun-2021	Germany	Bavaria			Plattling, Isarmuendung, renat. Kiesbank	48.781	12.906	317									Malaise Trap			gb.ismue1.03
MRS_JFT0436	Mark Shaw	01-Jun-2014	Poland		Biebrza Nat Pk		Biebrza Nat Pk
MS 102	Mark Shaw	01-Aug-2009	United Kingdom	England			Eastleach
BC-ZSM-HYM-24109-E04	D. Doczkal, S. Schmidt & J. Voith	06-Aug-2014	Germany	Bavaria			Allgaeu, Oberstdorf, Oytal, Schochen, alp. Rasen	47.392	10.37	1930										17-Jul-6-Aug-2014		ds.scho1.4
ZSM-HYM-42325-F05	D. Doczkal, J. Voith	25-Aug-2017	Germany	Bavaria			Balderschwang, Leiterberg	47.486	10.09	1290								S-exp. steiler Felshang, auf kl. Raseninsel, an Haselstrauch	Malaise Trap			dv.leit1.08
ZSM-HYM-42390-G12	D. Doczkal, J. Voith	02-Aug-2018	Germany	Bavaria			Garmisch-Partenkirchen, Zugspitze, Platt	47.405	11.009	1980								obere Grenze Latschengebuesch, vor steinigem alpinem Rasen, stark windexponiert (Aufwind aus Raintal)	Malaise Trap			dv.zugsp7.3
ZSM-HYM-33165-G09	D. Doczkal	25-Jul-2018	Germany	Bavaria			Rhoen Hausen, Kleines Moor	50.487	10.039	890								mesotrophe, feuchte Borstgrasrasenbrache (?? evtl besser als aeltere Schlagflur zu bezeichnen)	Malaise Trap			dd.rhoen4.07
MRS 0054		04-May-2011	Austria				Raglitz	47.6319	13.7978					Coordinates from country centroid
ZSM-HYM-42398-E12	GBOL3, R. Albrecht	18-Aug-2021	Germany	Bavaria			Lkr. Weilheim, Paehl, Hartschimmelhof Niedermoor w Goasl	47.942	11.182	713									Malaise Trap			gb.pmor7.08
ZSM-HYM-33159-B05	B. Leroy	03-Jul-2019	Germany	Bavaria			Uffenheim	49.544	10.252	357								Krone: Eiche, Unterholz: Linden	Canopy Fogging			HLC-F3-3
ZSM-HYM-42392-D02	Leroy, B.	07-Jul-2020	Germany	Bavaria			Bibart	49.657	10.435	325								Krone: Eiche, Unterholz: Hainbuche	Canopy Fogging			DLC-F5-2
ZSM-HYM-42392-B02	Leroy, B.	19-May-2020	Germany	Bavaria			Bad Windsheim	49.47	10.446	400								Krone: Eiche, Unterholz: Hainbuche + Linde	Canopy Fogging			TLC-F4-4
ZSM-HYM-42392-B01	Leroy, B.	19-May-2020	Germany	Bavaria			Bad Windsheim	49.47	10.446	400								Krone: Eiche, Unterholz: Hainbuche + Linde	Canopy Fogging			TLC-F4-4
ZSM-HYM-42392-A10	Leroy, B.	20-May-2020	Germany	Bavaria			Bad Windsheim	49.488	10.513	411								Krone: Eiche, Unterholz: Hainbuche	Canopy Fogging			GLC-F4-1
ZSM-HYM-33158-E09	B. Leroy	02-Jun-2019	Germany	Bavaria			Wiesentheid	49.803	10.277	216								Krone: Eiche, Unterholz: Linden	Canopy Fogging			OLM-F2-1
ZSM-HYM-42392-B06	Leroy, B.	20-May-2020	Germany	Bavaria			Schonungen	50.075	10.426	341								Krone: Eiche + Buche, Unterholz: Hainbuche	Canopy Fogging			SLC-F4-2
ZSM-HYM-33159-H10	B. Leroy	02-Jul-2019	Germany	Bavaria			Wonfurt	49.994	10.408	264								Krone: Eiche, Unterholz: Hainbuche	Canopy Fogging			MHC-F3-2
ZSM-HYM-42392-G03	Leroy, B.	09-Jul-2020	Germany	Bavaria			Bad Windsheim, Rappenau	49.482	10.468	382								Krone: Eiche, Unterholz: Hainbuche + Linde	Canopy Fogging			THC-F5-1
CNCHYM 00893	J.Klapperich, S.Klapperich	09-Feb-1968	Jordan				East Jordan Wadi Schaib	31.3871	36.9573					Coordinates from country centroid
CNCHYM 00892	Mavromoustakis	21-Apr-1966	Cyprus				Amathus	35.117	33.3753					Coordinates from country centroid
CNCH1127	P. Mason	03-Jun-1995	France	Occitanie	Languedoc-Roussillon	Herault	Baillargues	43.662	4.014
CNCH1126	P. Mason	05-Jun-1995	France	Occitanie	Languedoc-Roussillon	Herault	Bel Air	43.639	3.75
CNCHYM45357	Mark Shaw	01-Jan-2012	Netherlands				Wageningen	52.1341	5.55414					Coordinates from country centroid
CNCHYM 01694	P.Mason, S.Girardoz	23-Jun-2010	Canada	Ontario			Central Experimental Farm, DBM Field Cage Trials	49.2501	-84.4998					Coordinates from province centroid
CNCHYM 01693	P.Mason, S.Girardoz	23-Jun-2010	Canada	Ontario			Central Experimental Farm, DBM Field Cage Trials
CNCHYM 01692	P.Mason, S.Girardoz	23-Jun-2010	Canada	Ontario			Central Experimental Farm, DBM Field Cage Trials
ZSM-HYM-42385-D06	J. Mueller	10-Jul-2019	Germany	Bavaria			Forkendorf, Naehe Thiergarten	49.903	11.555	423								Urban arable field	Malaise Trap			6035_3_Ag
ZSM-HYM-42381-D01	J. Mueller	12-Jul-2019	Germany	Bavaria			Wimmelbach, Naehe Untere Mark, Weiherufer	49.71	10.994	290								Semi-natural meadow	Malaise Trap			6231_4_Gra
ZSM-HYM-42375-D03	J. Mueller	11-Jul-2019	Germany	Bavaria			Bayreuth, Laineck	49.959	11.618	358								Urban settlement	Malaise Trap			6035_2_Urb
ZSM-HYM-42375-D01	J. Mueller	11-Jul-2019	Germany	Bavaria			Bayreuth, Laineck	49.959	11.618	358								Urban settlement	Malaise Trap			6035_2_Urb
ZSM-HYM-42375-C09	J. Mueller	11-Jul-2019	Germany	Bavaria			Bayreuth, Laineck	49.959	11.618	358								Urban settlement	Malaise Trap			6035_2_Urb
ZSM-HYM-42375-C10	J. Mueller	11-Jul-2019	Germany	Bavaria			Bayreuth, Laineck	49.959	11.618	358								Urban settlement	Malaise Trap			6035_2_Urb
ZSM-HYM-42380-B06	J. Mueller	16-Jul-2019	Germany	Bavaria			Wunsiedel, Waldrand SW von Wintersreuth	50.035	12.039	538								Urban arable field	Malaise Trap			5938_3_Ag
ZSM-HYM-42385-C11	J. Mueller	16-Jul-2019	Germany	Bavaria			Bobingen, Friedhof	48.272	10.84	524								Urban settlement	Malaise Trap			7730_2_Urb
ZSM-HYM-42384-E02	J. Mueller	16-Jul-2019	Germany	Bavaria			Iphofen, Moenchsondheim	49.668	10.28	263								Agricultural settlement	Malaise Trap			6327_2_Urb
ZSM-HYM-42383-C10	J. Mueller	12-Jul-2019	Germany	Bavaria			Hassfurt, Mechenried	50.096	10.483	254								Agricultural arable field	Malaise Trap			5928_2_Ag
ZSM-HYM-42383-C09	J. Mueller	12-Jul-2019	Germany	Bavaria			Hassfurt, Mechenried	50.096	10.483	254								Agricultural arable field	Malaise Trap			5928_2_Ag
ZSM-HYM-42378-D08	J. Mueller	16-Jul-2019	Germany	Bavaria			Volkach, Kolitzheim	49.922	10.234	229								Agricultural settlement	Malaise Trap			6027_3_Urb
ZSM-HYM-33154-G11	D. Doczkal	19-Jul-2020	Germany	Baden-Wuerttemberg			Malsch, Hansjakobstr. 7, Urban Garden	48.884	8.32	120								Urban Garden	Malaise Trap			dd.mgart2.10
ZSM-HYM-33152-H07	D. Doczkal	05-Jul-2020	Germany	Baden-Wuerttemberg			Malsch, Hansjakobstr. 7, Urban Garden	48.884	8.32	120								Urban Garden	Malaise Trap			dd.mgart1.09
CNCHYM 01013	A.Kotenko	04-Sep-1991	Ukraine				Kaniv Nature Reserve, Shlehiv island	49.71	31.57					Coordinates roughly from site	0
ZSM-HYM-42389-A11	Doczkal, D. & Grabow, K.	02-Aug-2020	Germany	Baden-Wuerttemberg			Malsch, Luderbusch	48.913	8.332	117									Malaise Trap			dg.luder10.18
ZSM-HYM-42388-H01	Doczkal, D. & Grabow, K.	26-Jul-2020	Germany	Baden-Wuerttemberg			Malsch, Luderbusch	48.913	8.332	117									Malaise Trap			dg.luder10.17
ZSM-HYM-42388-G11	Doczkal, D. & Grabow, K.	26-Jul-2020	Germany	Baden-Wuerttemberg			Malsch, Luderbusch	48.913	8.332	117									Malaise Trap			dg.luder10.17
ZSM-HYM-33154-A05	D. Doczkal	13-Sep-2020	Germany	Baden-Wuerttemberg			Malsch, Hansjakobstr. 7, Urban Garden	48.884	8.32	120								Urban Garden	Malaise Trap			dd.mgart1.14
ZSM-HYM-33152-H05	D. Doczkal	05-Jul-2020	Germany	Baden-Wuerttemberg			Malsch, Hansjakobstr. 7, Urban Garden	48.884	8.32	120								Urban Garden	Malaise Trap			dd.mgart1.09
ZSM-HYM-33152-H03	D. Doczkal	05-Jul-2020	Germany	Baden-Wuerttemberg			Malsch, Hansjakobstr. 7, Urban Garden	48.884	8.32	120								Urban Garden	Malaise Trap			dd.mgart1.09
ZSM-HYM-42394-G09	GBOL3, R. Albrecht	29-Jul-2021	Germany	Bavaria			Moos, Isarmuendung, Hartholzauwald	48.786	12.959	313									Malaise Trap			gb.ismue3.05
ZSM-HYM-42394-F12	GBOL3, R. Albrecht	13-Jul-2021	Germany	Bavaria			Moos, Isarmuendung, Hartholzauwald	48.786	12.959	313									Malaise Trap			gb.ismue3.04
ZSM-HYM-42394-F11	GBOL3, R. Albrecht	13-Jul-2021	Germany	Bavaria			Moos, Isarmuendung, Hartholzauwald	48.786	12.959	313									Malaise Trap			gb.ismue3.04
ZSM-HYM-42383-A03	J. Mueller	16-Jul-2019	Germany	Bavaria			Sielstetten, oestlich Grafendorfer Forst	48.578	11.863	520								Agricultural meadow	Malaise Trap			7437_1_Gra
ZSM-HYM-33154-G12	D. Doczkal	19-Jul-2020	Germany	Baden-Wuerttemberg			Malsch, Hansjakobstr. 7, Urban Garden	48.884	8.32	120								Urban Garden	Malaise Trap			dd.mgart2.10
CNCHYM 01024		09-Aug-1973	Switzerland				Aigle	46.7368	8.28693					Coordinates from country centroid
CNCHYM 01023		15-Mar-1938	United Kingdom	England
CNCHYM 01021		13-Aug-1975	Germany					51.083	10.4262					Coordinates from country centroid
CNCHYM 01020	A.G.Raske, J.D.Rowe	19-Jun-1975	Canada	Newfoundland and Labrador			3 miles West Gambo
CNCHYM 01019		27-Jul-1985	Canada	Newfoundland and Labrador			Gambo
ZSM-HYM-42386-G05	Doczkal, D. & Grabow, K.	24-May-2020	Germany	Baden-Wuerttemberg			Malsch, Luderbusch	48.912	8.332	112									Malaise Trap			dg.luder04.08
ZSM-HYM-42377-D11	J. Mueller	12-Jul-2019	Germany	Bavaria			Forchheim, Untere Mark bei Willersdorf	49.739	10.969	261								Semi-natural arable field	Malaise Trap			6231_4_Ag
CNCHYM 03231		04-May-1977	India				Kashmir Sprinagar	23.5863	81.173					Coordinates from country centroid			-3
JMIC 0011	K. Yamagishi	09-Jul-1995	Japan		Aichi		Mt. Chausu, ssw			1300
ZSM-HYM-33166-C03	D. Doczkal	23-Jul-2018	Germany	Bavaria			Rhoen Hausen, Eisgraben Basaltblockhalde Waldrand	50.503	10.09	735								Basaltblockhalde, Waldrand	Malaise Trap			dd.rhoen8.07
BC-ZSM-HYM-23872-F08	P. Drozd	08-May-2014	Czech Republic		Moravia, South Moravia		obora Soutok, Lanzhot	48.69	16.945	165										H072F1917	T028
BC-ZSM-HYM-23872-A04	P. Drozd	14-May-2013	Czech Republic		Moravia, South Moravia		obora Soutok, Lanzhot	48.69	16.945	165										H032F1547	T001
ZSM-HYM-33154-B09	D. Doczkal	11-Oct-2020	Germany	Baden-Wuerttemberg			Malsch, Hansjakobstr. 7, Urban Garden	48.884	8.32	120								Urban Garden	Malaise Trap			dd.mgart1.16
ZSM-HYM-33166-D10	D. Doczkal	09-Aug-2018	Germany	Bavaria			Rhoen Hausen, Eisgraben Basaltblockhalde Waldrand	50.503	10.09	735								Basaltblockhalde, Waldrand	Malaise Trap			dd.rhoen8.08
BC-ZSM-HYM-27569-F09	M. Sigut	05-May-2015	Czech Republic		South Moravia		obora Soutok, Lanzhot	48.69	16.945	165												mb.suma.03
ZSM-HYM-ZLAB01-F05	Langer, W.; GBOL3; Hoecherl, A.	28-May-2021	Germany	Bavaria		Muenchen	Suedpark	48.103	11.509	550								Park in Urban Area	Rearing	cf. Operophtera brumata, wasp larvae pupated 02.06.21, adult wasps emerged 07.06.21		ah.gbol21.22
ZSM-HYM-42393-B07	Leroy, B.	10-Jul-2020	Germany	Bavaria			Markt Nordheim, Kehrenberg	49.547	10.366	419								Krone: Eiche + Buche, Unterholz: Hainbuche	Canopy Fogging			HHC-F5-1
ZSM-HYM-33165-A08	D. Doczkal	23-Aug-2017	Germany	Bavaria			Rhoen Fladungen, NSG Schwarzes Moor, Kermi-Hochmoor	50.512	10.069	780								Hochmoor mit Schlenken, an Spirke	Malaise Trap			dd.kerm1.08
CNCHYM 01335		30-Jun-1981	Armenia				Khosrov, mountain oak forest	40.1784	45.0549					Coordinates from country centroid
ZSM-HYM-33162-E11	D. Doczkal, J. Voith	02-Aug-2018	Germany	Bavaria			Garmisch-Partenkirchen, Zugspitze, Platt	47.412	11.007	2210								SSW-exp. steiniger Hang, Polsterseggenrasen (mit Anklaengen an Blausgrashalde)	Malaise Trap			dv.zugsp4.3
ZSM-HYM-42391-B03	D. Doczkal, J. Voith	11-Sep-2018	Germany	Bavaria			Garmisch-Partenkirchen, Zugspitze, Platt	47.407	11.006	2030								SW-exp. Felsbank in lueckigem steinigem Alpinrasen	Malaise Trap			dv.zugsp8.5
ZSM-HYM-42390-C04	D. Doczkal, J. Voith	09-Oct-2018	Germany	Bavaria			Garmisch-Partenkirchen, Zugspitze, Platt	47.407	11.008	2005								obere Grenze Latschengebuesch, kleinraeumiges Mosaik mit Zwergstrauchheide und (sub-)alpinen Rasen	Malaise Trap			dv.zugsp5.6
ZSM-HYM-42390-B08	D. Doczkal, J. Voith	11-Sep-2018	Germany	Bavaria			Garmisch-Partenkirchen, Zugspitze, Platt	47.407	11.008	2005								obere Grenze Latschengebuesch, kleinraeumiges Mosaik mit Zwergstrauchheide und (sub-)alpinen Rasen	Malaise Trap			dv.zugsp5.5
ZSM-HYM-42390-B07	D. Doczkal, J. Voith	11-Sep-2018	Germany	Bavaria			Garmisch-Partenkirchen, Zugspitze, Platt	47.407	11.008	2005								obere Grenze Latschengebuesch, kleinraeumiges Mosaik mit Zwergstrauchheide und (sub-)alpinen Rasen	Malaise Trap			dv.zugsp5.5
ZSM-HYM-33163-A09	D. Doczkal, J. Voith	11-Sep-2018	Germany	Bavaria			Garmisch-Partenkirchen, Zugspitze, Platt	47.406	11.009	1965								Latschengebuesch, etwas feuchtere Mulde mit artenreichem Mosaik aus alpinen Rasen und Zwergstrauchheide/Latschengebuesch	Malaise Trap			dv.zugsp6.5
ZSM-HYM-42389-G08	D. Doczkal, J. Voith	02-Aug-2018	Germany	Bavaria			Garmisch-Partenkirchen, Zugspitze, Platt	47.407	11.008	2005								obere Grenze Latschengebuesch, kleinraeumiges Mosaik mit Zwergstrauchheide und (sub-)alpinen Rasen	Malaise Trap			dv.zugsp5.3
ZSM-HYM-33168-H06	D. Doczkal, J. Voith	26-May-2017	Germany	Bavaria			Lkr. Kelheim Siegenburg, Bombodrom	48.755	11.791	411								Silbergrasrasen, Besenginster	Malaise Trap			dv.sieg3.02
ZSM-HYM-42325-G10	D. Doczkal, J. Voith	21-Jul-2017	Germany	Bavaria			Balderschwang, Leiterberg	47.489	10.088	1600								an S-exp. Felsen in unbeweidetem Rasen, Steilhang nahe Gipfel	Malaise Trap			dv.leit3.05
MRS-JFT 0640	M.R. Shaw	20-May-2014	United Kingdom	Scotland			Scotland, Morays, Boat of Garton NH9319
CNC471954	SMTP	17-Jul-2005	Sweden	Gotland			Roleks; Gotlands kommun	57.537	18.338									border between mixed pine forest and open grazed calcareous pasture	Malaise trap	17.VII-9.VIII.2005
ZSM-HYM-42325-C09	J. Mueller	13-Jul-2019	Germany	Bavaria			Oberndorf, Naehe Krebsbach	49.868	9.516	342								Semi-natural meadow	Malaise Trap			6123_1_Gra
ZSM-HYM-42378-F09	J. Mueller	16-Jul-2019	Germany	Bavaria			Bad Toelz, Forst am Isarstausee	47.77	11.547	652								Urban forest	Malaise Trap			8235_1_For
ZSM-HYM-33160-F12	D. Doczkal, J. Voith	14-Jun-2017	Germany	Bavaria			NP Berchtesgaden, Koenigsee, Rinnkendlsteig	47.553	12.964	775									Malaise Trap			dv.rink1.02
ZSM-HYM-33160-F10	D. Doczkal, J. Voith	14-Jun-2017	Germany	Bavaria			NP Berchtesgaden, Koenigsee, Rinnkendlsteig	47.553	12.964	775									Malaise Trap			dv.rink1.02
MRS_JFT0770	Mark Shaw	30-Apr-2016	United Kingdom
ZSM-HYM-33164-G03	D. Doczkal	18-Jul-2017	Germany	Bavaria			Rhoen Fladungen, NSG Schwarzes Moor, Kermi-Hochmoor	50.512	10.069	780								Hochmoor mit Schlenken, an Spirke	Malaise Trap			dd.kerm1.06
ZSM-HYM-42378-B05	J. Mueller	13-Jul-2019	Germany	Bavaria			Neu-Geusmanns, Wald	49.76	11.48	474								Semi-natural forest	Malaise Trap			6234_2_For
ZSM-HYM-42381-C12	J. Mueller	12-Jul-2019	Germany	Bavaria			Wimmelbach, Naehe Untere Mark, Weiherufer	49.71	10.994	290								Semi-natural meadow	Malaise Trap			6231_4_Gra
ZSM-HYM-42395-B12	GBOL3, R. Albrecht	13-Jul-2021	Germany	Bavaria			Moos, Isarmuendung, Weichholzauwald	48.792	12.968	312									Malaise Trap			gb.ismue4.04
ZSM-HYM-42375-F10	J. Mueller	20-Jul-2019	Germany	Bavaria			Berchtesgaden, Bischofswiesener Ache	47.629	12.975	597								Semi-natural meadow	Malaise Trap			8343_4_Gra
ZSM-HYM-42381-F10	J. Mueller	16-Jul-2019	Germany	Bavaria			Ketterschwang, Wald	47.963	10.676	650								Agricultural forest	Malaise Trap			8030_1_For
ZSM-HYM-42391-E10	GBOL3, R. Albrecht	30-Jun-2021	Germany	Bavaria			Moos, Isarmuendung, Pfeifengraswiese	48.779	12.95	313									Malaise Trap			gb.ismue2.03
ZSM-HYM-42391-E09	GBOL3, R. Albrecht	30-Jun-2021	Germany	Bavaria			Moos, Isarmuendung, Pfeifengraswiese	48.779	12.95	313									Malaise Trap			gb.ismue2.03
ZSM-HYM-42391-D03	GBOL3, R. Albrecht	16-Jun-2021	Germany	Bavaria			Moos, Isarmuendung, Pfeifengraswiese	48.779	12.95	313									Malaise Trap			gb.ismue2.02
ZSM-HYM-42391-B12	GBOL3, R. Albrecht	25-Aug-2021	Germany	Bavaria			Plattling, Isarmuendung, renat. Kiesbank	48.781	12.906	317									Malaise Trap			gb.ismue1.07
ZSM-HYM-42391-B11	GBOL3, R. Albrecht	25-Aug-2021	Germany	Bavaria			Plattling, Isarmuendung, renat. Kiesbank	48.781	12.906	317									Malaise Trap			gb.ismue1.07
ZSM-HYM-42396-E09	GBOL3, R. Albrecht	12-Aug-2021	Germany	Bavaria			Moos, Isarmuendung, Magerrasen, sumpfig	48.78	12.966	313									Malaise Trap			gb.ismue8.06
ZSM-HYM-42395-A10	GBOL3, R. Albrecht	25-Aug-2021	Germany	Bavaria			Moos, Isarmuendung, Hartholzauwald	48.786	12.959	313									Malaise Trap			gb.ismue3.07
ZSM-HYM-42394-H03	GBOL3, R. Albrecht	12-Aug-2021	Germany	Bavaria			Moos, Isarmuendung, Pfeifengraswiese	48.779	12.95	313									Malaise Trap			gb.ismue2.06
ZSM-HYM-42380-A03	J. Mueller	15-Jul-2019	Germany	Bavaria			Dienhausen	47.886	10.827	724								Semi-natural arable field	Malaise Trap			8130_2_Ag
BC-ZSM-HYM-24118-E02	D. Doczkal, S. Schmidt & J. Voith	01-Jun-2014	Germany	Bavaria			Allgaeu, Oberstdorf, Oytal Magerweide E Oytalhaus	47.388	10.344	1056										17-May-1-Jun-2014		ds.oyt3.03
ZSM-HYM-42384-H07	J. Mueller	15-Jul-2019	Germany	Bavaria			Marktoberdorf, N von Rieder	47.76	10.643	769								Urban meadow	Malaise Trap			8229_2_Gra
ZSM-HYM-42384-B05	J. Mueller	11-Jul-2019	Germany	Bavaria			Atzmannsberg, Hessenreuther und Atzmannsberger Forst	49.825	11.963	550								Semi-natural forest	Malaise Trap			6137_4_For
ZSM-HYM-33156-F05	D. Doczkal, J. Voith	21-Aug-2017	Germany	Bavaria			NP Berchtesgaden, Wald w St.Bartholomae	47.547	12.965	620								an totem Bergahorn	Malaise Trap			dv.barth.07
ZSM-HYM-42396-F07	GBOL3, R. Albrecht	25-Aug-2021	Germany	Bavaria			Moos, Isarmuendung, Magerrasen, sumpfig	48.78	12.966	313									Malaise Trap			gb.ismue8.07
ZSM-HYM-42395-C01	GBOL3, R. Albrecht	25-Aug-2021	Germany	Bavaria			Moos, Isarmuendung, Weichholzauwald	48.792	12.968	312									Malaise Trap			gb.ismue4.07
ZSM-HYM-42324-D06	D. Doczkal, J. Voith	13-Jul-2017	Germany	Bavaria			Siegenburg,	48.755	11.791	411								Silbergrasrasen, Besenginster	Malaise Trap			dv.sieg3.05
ZSM-HYM-42378-G03	J. Mueller	16-Jul-2019	Germany	Bavaria			Bad Toelz, Forst am Isarstausee	47.77	11.547	652								Urban forest	Malaise Trap			8235_1_For
ZSM-HYM-42394-E10	GBOL3, R. Albrecht	25-Aug-2021	Germany	Bavaria			Moos, Isarmuendung, Pfeifengraswiese	48.779	12.95	313									Malaise Trap			gb.ismue2.07
ZSM-HYM-42398-C10	D. Doczkal, J. Voith	04-Jul-2016	Germany	Bavaria			Ruhpolding, Fischbach	47.709	12.657	720									Malaise Trap			dv.fiba2.04
ZSM-HYM-42394-C09	GBOL3, R. Albrecht	29-Jul-2021	Germany	Bavaria			Moos, Isarmuendung, Pfeifengraswiese	48.779	12.95	313									Malaise Trap			gb.ismue2.05
ZSM-HYM-42394-B03	GBOL3, R. Albrecht	13-Jul-2021	Germany	Bavaria			Moos, Isarmuendung, Pfeifengraswiese	48.779	12.95	313									Malaise Trap			gb.ismue2.04
ZSM-HYM-42323-C08	D. Doczkal, J. Voith	14-Jul-2017	Germany	Bavaria			Berchtesgaden, Koenigsee, Wald w St. Bartholomae	47.547	12.965	620								an totem Bergahorn	Malaise Trap			dv.barth.04
ZSM-HYM-42393-H01	GBOL3, R. Albrecht	30-Jun-2021	Germany	Bavaria			Plattling, Isarmuendung, renat. Kiesbank	48.781	12.906	317									Malaise Trap			gb.ismue1.03
ZSM-HYM-42323-A03	D. Doczkal, J. Voith	13-Sep-2016	Germany	Bavaria			Ruhpolding, Fischbach	47.716	12.658	710									Malaise Trap			dv.fiba1.09
ZSM-HYM-33156-F04	D. Doczkal, J. Voith	21-Aug-2017	Germany	Bavaria			NP Berchtesgaden, Wald w St.Bartholomae	47.547	12.965	620								an totem Bergahorn	Malaise Trap			dv.barth.07
ZSM-HYM-42382-C03	J. Mueller	15-Jul-2019	Germany	Bavaria			Rothenbuch	49.963	9.389	346								Semi-natural settlement	Malaise Trap			6022_1_Urb
ZSM-HYM-42382-C02	J. Mueller	15-Jul-2019	Germany	Bavaria			Rothenbuch	49.963	9.389	346								Semi-natural settlement	Malaise Trap			6022_1_Urb
ZSM-HYM-42376-D12	J. Mueller	12-Jul-2019	Germany	Bavaria			Fabrikschleichach, Naehe Weilersbachtal	49.917	10.525	408								Semi-natural forest	Malaise Trap			6029_3_For
ZSM-HYM-42397-H06	D. Doczkal, J. Voith	22-May-2016	Germany	Bavaria			Bodenwoehr, Truppenuebungsplatz	49.264	12.358	395								SW-exp. Waldrand (Kiefer), vegetationsarme Sandboeschung, Magerwiesen	Malaise Trap			dv.bowoe4.02
ZSM-HYM-42397-H05	D. Doczkal, J. Voith	22-May-2016	Germany	Bavaria			Bodenwoehr, Truppenuebungsplatz	49.264	12.358	395								SW-exp. Waldrand (Kiefer), vegetationsarme Sandboeschung, Magerwiesen	Malaise Trap			dv.bowoe4.02
ZSM-HYM-42386-G09	Doczkal, D. & Grabow, K.	12-Apr-2020	Germany	Baden-Wuerttemberg			Malsch, Luderbusch	48.912	8.332	114									Malaise Trap			dg.luder05.03
ZSM-HYM-33168-H04	D. Doczkal, J. Voith	26-May-2017	Germany	Bavaria			Lkr. Kelheim Siegenburg, Bombodrom	48.755	11.791	411								Silbergrasrasen, Besenginster	Malaise Trap			dv.sieg3.02
ZSM-HYM-33168-H05	D. Doczkal, J. Voith	26-May-2017	Germany	Bavaria			Lkr. Kelheim Siegenburg, Bombodrom	48.755	11.791	411								Silbergrasrasen, Besenginster	Malaise Trap			dv.sieg3.02
ZSM-HYM-33168-E10	D. Doczkal, J. Voith	26-May-2017	Germany	Bavaria			Lkr. Kelheim Siegenburg, Bombodrom	48.759	11.809	407								sehr magerer saurer Sandrasen, E-exp. Kiefern-Waldrand	Malaise Trap			dv.sieg1.02
ZSM-HYM-33168-E09	D. Doczkal, J. Voith	26-May-2017	Germany	Bavaria			Lkr. Kelheim Siegenburg, Bombodrom	48.759	11.809	407								sehr magerer saurer Sandrasen, E-exp. Kiefern-Waldrand	Malaise Trap			dv.sieg1.02
ZSM-HYM-42324-C06	D. Doczkal, J. Voith	14-Jun-2017	Germany	Bavaria			Siegenburg, Bombodrom	48.755	11.791	411								Silbergrasrasen, Besenginster	Malaise Trap			dv.sieg3.03
MRS_JFT0802	Mark Shaw	01-May-2019	United Kingdom
MRS_JFT0801	Mark Shaw	23-Apr-2019	United Kingdom
MRS_JFT0342	Mark Shaw	15-Aug-2013	United Kingdom	England	England, Beetham, Cumbria		England, Beetham, Cumbria
MRS_JFT0714	Mark R. Shaw	15-Jun-2016	Spain				Catalonia, El Puig
CNCH1019	J. Skevington	14-Jun-2009	Serbia				2.3 km SE of Nova Varos, along Creek	43.443	19.853	1014
ZSM-HYM-42376-D11	J. Mueller	12-Jul-2019	Germany	Bavaria			Fabrikschleichach, Naehe Weilersbachtal	49.917	10.525	408								Semi-natural forest	Malaise Trap			6029_3_For
ZSM-HYM-42376-D10	J. Mueller	12-Jul-2019	Germany	Bavaria			Fabrikschleichach, Naehe Weilersbachtal	49.917	10.525	408								Semi-natural forest	Malaise Trap			6029_3_For
ZSM-HYM-42381-F04	J. Mueller	14-Jul-2019	Germany	Bavaria			Selb, Schoenwald	50.187	12.1	675								Urban forest	Malaise Trap			5838_2_For
BIOUG42788-F01	Axel Hausman	31-Jul-2017	Germany	Bavaria	Munich	Zoologische Staatssammlung Muenchen		48.1648	11.4849	519				GPS			-7	Urban	Malaise Trap
ZSM-HYM-42326-F04	GBOL3, R. Albrecht	19-Aug-2021	Germany	Bavaria			Muenchen, NSG Allacher Lohe	48.199	11.475	502								Heide-Mosaik	Malaise Trap			gb.aloh2.05
ZSM-HYM-42381-A05	J. Mueller	15-Jul-2019	Germany	Bavaria			Thiersheim, Karlmuehle	50.075	12.152	517								Agricultural arable field	Malaise Trap			5938_2_Ag
ZSM-HYM-42381-A02	J. Mueller	15-Jul-2019	Germany	Bavaria			Thiersheim, Karlmuehle	50.075	12.152	517								Agricultural arable field	Malaise Trap			5938_2_Ag
ZSM-HYM-42375-E09	J. Mueller	13-Jul-2019	Germany	Bavaria			Schaerding	48.436	13.41	304								Agricultural arable field	Malaise Trap			7546_3_Ag
ZSM-HYM-33168-H09	D. Doczkal, J. Voith	08-Sep-2017	Germany	Bavaria			Lkr. Kelheim Siegenburg, Bombodrom	48.755	11.791	411								Silbergrasrasen, Besenginster	Malaise Trap			dv.sieg3.08
ZSM-HYM-42325-D07	J. Mueller	13-Jul-2019	Germany	Bavaria			Schaerding	48.436	13.41	304								Agricultural arable field	Malaise Trap			7546_3_Ag
ZSM-HYM-42391-E06	GBOL3, R. Albrecht	30-Jun-2021	Germany	Bavaria			Moos, Isarmuendung, Pfeifengraswiese	48.779	12.95	313									Malaise Trap			gb.ismue2.03
ZSM-HYM-33157-F07	D. Doczkal, J. Voith	03-Aug-2017	Germany	Bavaria			Lkr. Kelheim Abensberg-Sandharlanden, NSG Sandharlandener Heide	48.845	11.801	376								beweideter Kalkmagerrasen, Wacholder+Solitaerkiefern	Malaise Trap			dv.sahar.06
ZSM-HYM-42380-A08	J. Mueller	15-Jul-2019	Germany	Bavaria			Dienhausen	47.886	10.827	724								Semi-natural arable field	Malaise Trap			8130_2_Ag
ZSM-HYM-42380-A07	J. Mueller	15-Jul-2019	Germany	Bavaria			Dienhausen	47.886	10.827	724								Semi-natural arable field	Malaise Trap			8130_2_Ag
ZSM-HYM-42380-A06	J. Mueller	15-Jul-2019	Germany	Bavaria			Dienhausen	47.886	10.827	724								Semi-natural arable field	Malaise Trap			8130_2_Ag
ZSM-HYM-42380-A05	J. Mueller	15-Jul-2019	Germany	Bavaria			Dienhausen	47.886	10.827	724								Semi-natural arable field	Malaise Trap			8130_2_Ag
ZSM-HYM-42325-D06	J. Mueller	13-Jul-2019	Germany	Bavaria			Schaerding	48.436	13.41	304								Agricultural arable field	Malaise Trap			7546_3_Ag
ZSM-HYM-42325-D01	J. Mueller	15-Jul-2019	Germany	Bavaria			Dienhausen	47.886	10.827	724								Semi-natural arable field	Malaise Trap			8130_2_Ag
ZSM-HYM-42325-C12	J. Mueller	15-Jul-2019	Germany	Bavaria			Dienhausen	47.886	10.827	724								Semi-natural arable field	Malaise Trap			8130_2_Ag
ZSM-HYM-42379-F08	J. Mueller	12-Jul-2019	Germany	Bavaria			Guetersleben, Gramschatzer Wald	49.873	9.932	272								Semi-natural forest	Malaise Trap			6125_2_For
ZSM-HYM-33165-F06	D. Doczkal	25-Jul-2018	Germany	Bavaria			Rhoen Hausen, Kleines Moor	50.487	10.039	890								mesotrophe, feuchte Borstgrasrasenbrache (?? evtl besser als aeltere Schlagflur zu bezeichnen)	Malaise Trap			dd.rhoen4.07
ZSM-HYM-33162-B05	D. Doczkal, J. Voith	09-Aug-2017	Germany	Bavaria			NP Berchtesgaden, Koenigsee, Rinnkendlsteig	47.551	12.964	695								Buchenwald, an liegendem Totholz	Malaise Trap			dv.rink3.06
ZSM-HYM-42326-B01	GBOL3, R. Albrecht	23-Jun-2021	Germany	Bavaria			Muenchen, NSG Allacher Lohe	48.199	11.475	502								Heide-Mosaik	Malaise Trap			gb.aloh2.01
ZSM-HYM-42395-E03	GBOL3, R. Albrecht	13-Jul-2021	Germany	Bavaria			Moos, Isarmuendung, Stromtalwiese	48.777	12.994	310								Falle direkt am Bachrand; Euphorbia-Bestand	Malaise Trap			gb.ismue6.04
ZSM-HYM-42324-G09	D. Doczkal, J. Voith	23-Aug-2017	Germany	Bavaria			Siegenburg, Bombodrom	48.755	11.791	411								Silbergrasrasen, Besenginster	Malaise Trap			dv.sieg3.07
ZSM-HYM-33156-E02	D. Doczkal, J. Voith	28-Jun-2017	Germany	Bavaria			NP Berchtesgaden, Wald w St.Bartholomae	47.547	12.965	620								an totem Bergahorn	Malaise Trap			dv.barth.03
ZSM-HYM-33156-E01	D. Doczkal, J. Voith	28-Jun-2017	Germany	Bavaria			NP Berchtesgaden, Wald w St.Bartholomae	47.547	12.965	620								an totem Bergahorn	Malaise Trap			dv.barth.03
ZSM-HYM-33156-D12	D. Doczkal, J. Voith	28-Jun-2017	Germany	Bavaria			NP Berchtesgaden, Wald w St.Bartholomae	47.547	12.965	620								an totem Bergahorn	Malaise Trap			dv.barth.03
ZSM-HYM-33156-D11	D. Doczkal, J. Voith	28-Jun-2017	Germany	Bavaria			NP Berchtesgaden, Wald w St.Bartholomae	47.547	12.965	620								an totem Bergahorn	Malaise Trap			dv.barth.03
ZSM-HYM-42324-E12	D. Doczkal, J. Voith	29-Jun-2017	Germany	Bavaria			Siegenburg, Bombodrom	48.755	11.791	411								Silbergrasrasen, Besenginster	Malaise Trap			dv.sieg3.04
ZSM-HYM-42324-D04	D. Doczkal, J. Voith	13-Jul-2017	Germany	Bavaria			Siegenburg, Bombodrom	48.755	11.791	411								Silbergrasrasen, Besenginster	Malaise Trap			dv.sieg3.05
ZSM-HYM-33156-A01	D. Doczkal	14-Jul-2018	Germany	Bavaria			Lkr. MSP, Lohr, Beilstein, Weinberg Waldrand	50.003	9.563	195								an Trockenmauer in oeko-Weinberg (Wildtulpe) vor historischem Waldrand an S-Hang	Malaise Trap			dd.beilst.07
ZSM-HYM-42384-A03	J. Mueller	13-Jul-2019	Germany	Bavaria			Sankt Wolfgang, Wald	48.466	13.146	474								Agricultural forest	Malaise Trap			7544_2_For
ZSM-HYM-42378-D02	J. Mueller	16-Jul-2019	Germany	Bavaria			Volkach, Kolitzheim	49.922	10.234	229								Agricultural settlement	Malaise Trap			6027_3_Urb
ZSM-HYM-42389-A08	Doczkal, D. & Grabow, K.	02-Aug-2020	Germany	Baden-Wuerttemberg			Malsch, Luderbusch	48.913	8.332	117									Malaise Trap			dg.luder10.18
ZSM-HYM-33155-E07	D. Doczkal	03-Jun-2018	Germany	Bavaria			Lkr. MSP, Lohr, Beilstein, Weinberg Waldrand	50.003	9.563	195								an Trockenmauer in oeko-Weinberg (Wildtulpe) vor historischem Waldrand an S-Hang	Malaise Trap			dd.beilst.04
ZSM-HYM-42388-F12	Doczkal, D. & Grabow, K.	26-Jul-2020	Germany	Baden-Wuerttemberg			Malsch, Luderbusch	48.913	8.332	117									Malaise Trap			dg.luder10.17
ZSM-HYM-42323-D11	Doczkal, D.	09-Jul-2011	Germany	Baden-Wuerttemberg			Malsch, Hardtwald NE Kieswerk Glaser	48.915	8.313	125									Malaise Trap			dd.mkgf5.35
ZSM-HYM-42376-E01	J. Mueller	12-Jul-2019	Germany	Bavaria			Fabrikschleichach, Naehe Weilersbachtal	49.917	10.525	408								Semi-natural forest	Malaise Trap			6029_3_For
WAM 0444		12-May-2006	Spain	Catalonia	Barcelona		Barcelona (Can Liro)
MRS_JFT0934	Mark Shaw	15-Jun-2007	Austria				No: Opponitz
ZSM-HYM-42382-F05	J. Mueller	12-Jul-2019	Germany	Bavaria			Fabrikschleichach, Lichtung	49.918	10.56	366								Semi-natural meadow	Malaise Trap			6029_3_Gra
ZSM-HYM-42382-F04	J. Mueller	12-Jul-2019	Germany	Bavaria			Fabrikschleichach, Lichtung	49.918	10.56	366								Semi-natural meadow	Malaise Trap			6029_3_Gra
ZSM-HYM-33153-H06	D. Doczkal	13-Sep-2020	Germany	Baden-Wuerttemberg			Malsch, Hansjakobstr. 7, Urban Garden	48.884	8.32	120								Urban Garden	Malaise Trap			dd.mgart1.14
ZSM-HYM-33420-D06	D. Doczkal	14-Jul-2013	Germany	Bavaria			Boebing, Ammertal	47.747	10.965	686								Cratoneurion				dd.crat1.05
ZSM-HYM-33165-A02	D. Doczkal	09-Aug-2017	Germany	Bavaria			Rhoen Fladungen, NSG Schwarzes Moor, Kermi-Hochmoor	50.512	10.069	780								Hochmoor mit Schlenken, an Spirke	Malaise Trap			dd.kerm1.07
ZSM-HYM-42381-C10	J. Mueller	12-Jul-2019	Germany	Bavaria			Wimmelbach, Naehe Untere Mark, Weiherufer	49.71	10.994	290								Semi-natural meadow	Malaise Trap			6231_4_Gra
WMIC 0245	M. Sharkey	31-Jul-2005	Canada	Prince Edward Island	Georgetown		Near Georgetown	46.417	-62.667	8
ZSM-HYM-42324-D03	D. Doczkal, J. Voith	13-Jul-2017	Germany	Bavaria			Siegenburg, Bombodrom	48.755	11.791	411								Silbergrasrasen, Besenginster	Malaise Trap			dv.sieg3.05
ZSM-HYM-33160-F06	D. Doczkal, J. Voith	30-Jul-2017	Germany	Bavaria			NP Berchtesgaden, Koenigsee, Rinnkendlsteig	47.553	12.964	775									Malaise Trap			dv.rink1.05
ZSM-HYM-42325-B01	J. Mueller	12-Jul-2019	Germany	Bavaria			Schmelzenholzham, Waldrand	48.488	13.124	468								Urban forest	Malaise Trap			7446_1_For
ZSM-HYM-33156-E06	D. Doczkal, J. Voith	28-Jun-2017	Germany	Bavaria			NP Berchtesgaden, Wald w St.Bartholomae	47.547	12.965	620								an totem Bergahorn	Malaise Trap			dv.barth.03
WMIC 0244	M. Sharkey	31-Jul-2005	Canada	Prince Edward Island	Georgetown		Near Georgetown	46.417	-62.667	8
ZSM-HYM-33156-E07	D. Doczkal, J. Voith	28-Jun-2017	Germany	Bavaria			NP Berchtesgaden, Wald w St.Bartholomae	47.547	12.965	620								an totem Bergahorn	Malaise Trap			dv.barth.03
ZSM-HYM-33156-E05	D. Doczkal, J. Voith	28-Jun-2017	Germany	Bavaria			NP Berchtesgaden, Wald w St.Bartholomae	47.547	12.965	620								an totem Bergahorn	Malaise Trap			dv.barth.03
CNCHYM45380	Mark Shaw	04-Jul-2012	United Kingdom	Scotland			Scotland, Armadale, Skye
ZSM-HYM-33166-C08	D. Doczkal	23-Jul-2018	Germany	Bavaria			Rhoen Hausen, Eisgraben Basaltblockhalde Waldrand	50.503	10.09	735								Basaltblockhalde, Waldrand	Malaise Trap			dd.rhoen8.07
ZSM-HYM-33165-G04	D. Doczkal	25-Jul-2018	Germany	Bavaria			Rhoen Hausen, Kleines Moor	50.487	10.039	890								mesotrophe, feuchte Borstgrasrasenbrache (?? evtl besser als aeltere Schlagflur zu bezeichnen)	Malaise Trap			dd.rhoen4.07
BIOUG05949-B01	G. Sellmayer	20-Jun-2012	Germany	Bavaria	Niederbeyrn	Bayerischer National Park		48.9509	13.422	842									Malaise Trap		BIOUG:BAV-NP
ZSM-HYM-42384-B08	J. Mueller	11-Jul-2019	Germany	Bavaria			Atzmannsberg, Hessenreuther und Atzmannsberger Forst	49.825	11.963	550								Semi-natural forest	Malaise Trap			6137_4_For
BIOUG18647-F03	D.Whitaker	01-Aug-2014	Canada	Newfoundland and Labrador	Torngat Mountains National Park	Saglek/Base Camp, S of park		58.451	-62.798	5				GPS			-4		Malaise Trap	cold/rainy week	BIOUG:TORNGAT-NP
ZSM-HYM-42391-B09	GBOL3, R. Albrecht	25-Aug-2021	Germany	Bavaria			Plattling, Isarmuendung, renat. Kiesbank	48.781	12.906	317									Malaise Trap			gb.ismue1.07
ZSM-HYM-33157-E03	D. Doczkal, J. Voith	03-Aug-2017	Germany	Bavaria			Lkr. Kelheim Abensberg-Sandharlanden, NSG Sandharlandener Heide	48.845	11.801	376								beweideter Kalkmagerrasen, Wacholder+Solitaerkiefern	Malaise Trap			dv.sahar.06
ZSM-HYM-42380-C10	J. Mueller	19-Jul-2019	Germany	Bavaria			Marquartstein, Nahe Rathaus	47.759	12.462	543								Urban settlement	Malaise Trap			8240_2_Urb
ZSM-HYM-33167-F01	D. Doczkal, J. Voith	16-Sep-2016	Germany	Bavaria			Ammergebirge Halblech, Im Laich, Kiesbank	47.606	10.841	904									Malaise Trap			dv.hale2.08
ZSM-HYM-42379-A12	J. Mueller	12-Jul-2019	Germany	Bavaria			Willersdorf, Untere Mark	49.733	10.985	292								Semi-natural forest	Malaise Trap			6231_4_For
ZSM-HYM-42324-C05	D. Doczkal, J. Voith	23-Aug-2017	Germany	Bavaria			Siegenburg, Bombodrom	48.76	11.807	410								sehr magerer saurer Sandrasen, E-exp. Kiefern-Waldrand	Malaise Trap			dv.sieg2.07
ZSM-HYM-42377-F06	J. Mueller	12-Jul-2019	Germany	Bavaria			Forchheim, Untere Mark bei Willersdorf	49.739	10.969	261								Semi-natural arable field	Malaise Trap			6231_4_Ag
ZSM-HYM-42383-A06	J. Mueller	16-Jul-2019	Germany	Bavaria			Sielstetten, oestlich Grafendorfer Forst	48.578	11.863	520								Agricultural meadow	Malaise Trap			7437_1_Gra
ZSM-HYM-42447-D08	D. Rabl	29-May-2021	Germany	Thuringia			Neubrunn	50.511	10.457	448								Acer campestris	Canopy Fogging			UF09_1
BC-ZSM-HYM-23873-E06	P. Drozd	14-May-2013	Czech Republic		Moravia, South Moravia		obora Soutok, Lanzhot	48.69	16.945	165										H079F1973	T001
ZSM-HYM-33158-E06	B. Leroy	23-May-2019	Germany	Bavaria			Schonungen	50.077	10.429	359								Krone: Eiche + Buche, Unterholz: Hainbuche	Canopy Fogging			SLM-F2-4
ZSM-HYM-33158-E05	B. Leroy	23-May-2019	Germany	Bavaria			Schonungen	50.077	10.429	359								Krone: Eiche + Buche, Unterholz: Hainbuche	Canopy Fogging			SLM-F2-4
ZSM-HYM-33158-B02	B. Leroy	01-May-2019	Germany	Bavaria			Wiesentheid	49.803	10.277	216								Krone: Eiche, Unterholz: Linden	Canopy Fogging			OLM-F1-4
ZSM-HYM-33158-A09	B. Leroy	01-May-2019	Germany	Bavaria			Prichsenstadt	49.855	10.304	258								Krone: Eiche, Unterholz: Feldahorn	Canopy Fogging			OHC-F1-2
ZSM-HYM-33158-A10	B. Leroy	02-May-2019	Germany	Bavaria			Iphofen	49.646	10.315	355								Eiche	Canopy Fogging			AHM-F1.2-2
ZSM-HYM-33158-B03	B. Leroy	01-May-2019	Germany	Bavaria			Wiesentheid	49.803	10.277	216								Krone: Eiche, Unterholz: Linden	Canopy Fogging			OLM-F1-4
ZSM-HYM-42393-D05	Leroy, B.	28-May-2021	Germany	Bavaria			Grettstadt	49.963	10.372	248								Krone: Eiche, Unterholz: Feldahorn + Hainbuche	Canopy Fogging			NLC-F6-1
CNCHYM 03145	C.M.Yoshimoto	09-Jul-1970	Canada	New Brunswick			Fredericton
ZSM-HYM-42380-E08	J. Mueller	16-Jul-2019	Germany	Bavaria			Volkach, Stammheim am Main	49.92	10.192	215								Agricultural arable field	Malaise Trap			6027_3_Ag
ZSM-HYM-42385-C09	J. Mueller	11-Jul-2019	Germany	Bavaria			Bayreuth, Gemein, Trebgast	49.989	11.603	348								Urban arable field	Malaise Trap			6035_2_Ag
MRS_JFT0444	Mark Shaw	01-May-2014	Poland		Biebrza Nat Pk		Biebrza Nat Pk
ZSM-HYM-42388-D09	Doczkal, D. & Grabow, K.	19-Jul-2020	Germany	Baden-Wuerttemberg			Malsch, Luderbusch	48.913	8.332	117									Malaise Trap			dg.luder10.16
MRS_JFT0355	Mark Shaw	25-Jul-2013	France		Jura, Ounans		Jura, Ounans
ZSM-HYM-33153-G08	D. Doczkal	30-Aug-2020	Germany	Baden-Wuerttemberg			Malsch, Hansjakobstr. 7, Urban Garden	48.884	8.32	120								Urban Garden	Malaise Trap			dd.mgart1.13
CNC602554		17-Jul-2003	Sweden	Oland			Gamla Skogsby (Kalkstad); Morbylanga kommun	56.617	16.508									meadow with shrub vegetation	Malaise trap	17.VII-7.VIII.2003
ZSM-HYM-33162-A05	D. Doczkal, J. Voith	21-Aug-2017	Germany	Bavaria			NP Berchtesgaden, Koenigsee, Rinnkendlsteig	47.555	12.965	750									Malaise Trap			dv.rink2.07
MRS-JFT 0582	M.R. Shaw	01-Dec-2009	Germany				Bayernwald Nat Pk, Schoberg													XII.2009

## Sheet: Custom
Project:	DS-MCGNRECS (341 records selected)			User:	Jose Fernandez Triana
Created:	2023-09-15

## Sheet: Tags
Project:	DS-MCGNRECS (341 records selected)			User:	Jose Fernandez Triana
Created:	2023-09-15
Sample ID	Specimen Tags	Sequence Tags	Image Tags	Trace Tags
CNCHYM45392
ZSM-HYM-42384-E09	CCDB:SMRT
MRS_JFT0380
ZSM-HYM-33154-A12
ZSM-HYM-33154-A11
CNCH2502
CNCH2526
CNCH2522
CNCHYM 00136
ZSM-HYM-33153-F03
ZSM-HYM-42376-G08	CCDB:SMRT
BC-ZSM-HYM-23872-B02	database
ZSM-HYM-33158-H10	CCDB:SMRT
ZSM-HYM-33158-H02	CCDB:SMRT
ZSM-HYM-42392-B10	CCDB:SMRT
ZSM-HYM-33159-A07	CCDB:SMRT
CNCHYM 00280
CNC472136
CNC1967347
ZSM-HYM-42383-F04	CCDB:SMRT
ZSM-HYM-33153-F04
ZSM-HYM-42383-A11	CCDB:SMRT
ZSM-HYM-42326-H02	CCDB:SMRT
ZSM-HYM-42381-C04	CCDB:SMRT
ZSM-HYM-42379-A06	CCDB:SMRT
ZSM-HYM-33152-G01
ZSM-HYM-33154-H03
ZSM-HYM-42382-B06	CCDB:SMRT
ZSM-HYM-42392-D03	CCDB:SMRT
BIOUG42697-G11	CCDB:SMRT
ZSM-HYM-42385-F03	CCDB:SMRT
ZSM-HYM-33168-B02	CCDB:SMRT
ZSM-HYM-33167-C07
ZSM-HYM-33166-E07	CCDB:SMRT
ZSM-HYM-33167-A08
ZSM-HYM-33167-A07
ZSM-HYM-33167-A05
ZSM-HYM-33167-A04
ZSM-HYM-33166-F09	CCDB:SMRT
ZSM-HYM-42394-F09	CCDB:SMRT
ZSM-HYM-42389-C05	CCDB:SMRT
ZSM-HYM-42394-E11	CCDB:SMRT
ZSM-HYM-33162-B10	CCDB:SMRT
ZSM-HYM-42382-B05	CCDB:SMRT
ZSM-HYM-42323-F09	CCDB:SMRT
ZSM-HYM-42388-G07	CCDB:SMRT
ZSM-HYM-42323-A10	CCDB:SMRT
ZSM-HYM-33154-G09
ZSM-HYM-42398-H04	CCDB:SMRT
WAM 0076
ZSM-HYM-33154-E12
ZSM-HYM-42382-H01	CCDB:SMRT
ZSM-HYM-42389-B05	CCDB:SMRT
ZSM-HYM-33156-G05	CCDB:SMRT
ZSM-HYM-42376-E07	CCDB:SMRT
MRS_JFT0691
CNCHYM45325
ZSM-HYM-33157-G11	CCDB:SMRT
ZSM-HYM-42396-F08	CCDB:SMRT
ZSM-HYM-ZLAB01-E11
ZSM-HYM-42326-D06	CCDB:SMRT
ZSM-HYM-42385-H08	CCDB:SMRT
ZSM-HYM-33157-G10	CCDB:SMRT
ZSM-HYM-33157-G09	CCDB:SMRT
ZSM-HYM-33157-E11	CCDB:SMRT
ZSM-HYM-42326-B06	CCDB:SMRT
ZSM-HYM-33157-H07	CCDB:SMRT
ZSM-HYM-33157-G12	CCDB:SMRT
ZSM-HYM-42384-E11	CCDB:SMRT
BIOUG42687-C04	CCDB:SMRT
BIOUG42697-G07	CCDB:SMRT
ZSM-HYM-ZLAB01-C05
ZSM-HYM-42383-A01	CCDB:SMRT
ZSM-HYM-42377-E08	CCDB:SMRT
ZSM-HYM-33154-H02
ZSM-HYM-33161-B03
ZSM-HYM-33420-A03
ZSM-HYM-42382-G12	CCDB:SMRT
CNCHYM49288
CNC1447813	CCDB:NGSFT
CNCHYM 00331
CNCHYM 00330
BIOUG07768-G08	BOLD:AUTOEDIT
HYM00001784
MRS_JFT0049
MRS 0049
MRS 0048
MRS 0050
MRS-JFT 0656
MRS-JFT 0655
ZSM-HYM-33165-E05	CCDB:SMRT
MRS_JFT 0118
MS 108
MS 107
MS 106
MS 005
MRS_JFT0268
MRS_JFT0425
ZSM-HYM-33420-A02
MS 055
ZSM-HYM-42326-A10	CCDB:SMRT
MS 095
CNC1182785
ZSM-HYM-42388-G06	CCDB:SMRT
ZSM-HYM-42396-E05	CCDB:SMRT
ZSM-HYM-33168-B10	CCDB:SMRT
ZSM-HYM-42379-C09	CCDB:SMRT
ZSM-HYM-33161-H08
ZSM-HYM-42395-B05	CCDB:SMRT
ZSM-HYM-42378-F10	CCDB:SMRT
ZSM-HYM-33161-B05
ZSM-HYM-42378-B08	CCDB:SMRT
ZSM-HYM-42378-B07	CCDB:SMRT
ZSM-HYM-33161-B04
MRS-JFT 0604
MRS-Cot-cal
ZSM-HYM-33169-A02
MS 082
ZSM-HYM-42385-G03	CCDB:SMRT
ZSM-HYM-42393-H02	CCDB:SMRT
MRS_JFT0436
MS 102
BC-ZSM-HYM-24109-E04	BOLD:AUTOEDIT
ZSM-HYM-42325-F05	CCDB:SMRT
ZSM-HYM-42390-G12	CCDB:SMRT
ZSM-HYM-33165-G09	CCDB:SMRT
MRS 0054
ZSM-HYM-42398-E12	CCDB:SMRT
ZSM-HYM-33159-B05	CCDB:SMRT
ZSM-HYM-42392-D02	CCDB:SMRT
ZSM-HYM-42392-B02	CCDB:SMRT
ZSM-HYM-42392-B01	CCDB:SMRT
ZSM-HYM-42392-A10	CCDB:SMRT
ZSM-HYM-33158-E09	CCDB:SMRT
ZSM-HYM-42392-B06	CCDB:SMRT
ZSM-HYM-33159-H10	CCDB:SMRT
ZSM-HYM-42392-G03	CCDB:SMRT
CNCHYM 00893
CNCHYM 00892
CNCH1127
CNCH1126
CNCHYM45357
CNCHYM 01694	Centroid-AAH1034, Valid2022-MP
CNCHYM 01693
CNCHYM 01692
ZSM-HYM-42385-D06	CCDB:SMRT
ZSM-HYM-42381-D01	CCDB:SMRT
ZSM-HYM-42375-D03	CCDB:SMRT
ZSM-HYM-42375-D01	CCDB:SMRT
ZSM-HYM-42375-C09	CCDB:SMRT
ZSM-HYM-42375-C10	CCDB:SMRT
ZSM-HYM-42380-B06	CCDB:SMRT
ZSM-HYM-42385-C11	CCDB:SMRT
ZSM-HYM-42384-E02	CCDB:SMRT
ZSM-HYM-42383-C10	CCDB:SMRT
ZSM-HYM-42383-C09	CCDB:SMRT
ZSM-HYM-42378-D08	CCDB:SMRT
ZSM-HYM-33154-G11
ZSM-HYM-33152-H07
CNCHYM 01013
ZSM-HYM-42389-A11	CCDB:SMRT
ZSM-HYM-42388-H01	CCDB:SMRT
ZSM-HYM-42388-G11	CCDB:SMRT
ZSM-HYM-33154-A05
ZSM-HYM-33152-H05
ZSM-HYM-33152-H03
ZSM-HYM-42394-G09	CCDB:SMRT
ZSM-HYM-42394-F12	CCDB:SMRT
ZSM-HYM-42394-F11	CCDB:SMRT
ZSM-HYM-42383-A03	CCDB:SMRT
ZSM-HYM-33154-G12
CNCHYM 01024
CNCHYM 01023
CNCHYM 01021
CNCHYM 01020
CNCHYM 01019
ZSM-HYM-42386-G05	CCDB:SMRT
ZSM-HYM-42377-D11	CCDB:SMRT
CNCHYM 03231
JMIC 0011
ZSM-HYM-33166-C03	CCDB:SMRT
BC-ZSM-HYM-23872-F08	database
BC-ZSM-HYM-23872-A04	database
ZSM-HYM-33154-B09
ZSM-HYM-33166-D10	CCDB:SMRT
BC-ZSM-HYM-27569-F09	database
ZSM-HYM-ZLAB01-F05
ZSM-HYM-42393-B07	CCDB:SMRT
ZSM-HYM-33165-A08	CCDB:SMRT
CNCHYM 01335
ZSM-HYM-33162-E11	CCDB:SMRT
ZSM-HYM-42391-B03	CCDB:SMRT
ZSM-HYM-42390-C04	CCDB:SMRT
ZSM-HYM-42390-B08	CCDB:SMRT
ZSM-HYM-42390-B07	CCDB:SMRT
ZSM-HYM-33163-A09	CCDB:SMRT
ZSM-HYM-42389-G08	CCDB:SMRT
ZSM-HYM-33168-H06	CCDB:SMRT
ZSM-HYM-42325-G10	CCDB:SMRT
MRS-JFT 0640
CNC471954
ZSM-HYM-42325-C09	CCDB:SMRT
ZSM-HYM-42378-F09	CCDB:SMRT
ZSM-HYM-33160-F12
ZSM-HYM-33160-F10
MRS_JFT0770
ZSM-HYM-33164-G03	CCDB:SMRT
ZSM-HYM-42378-B05	CCDB:SMRT
ZSM-HYM-42381-C12	CCDB:SMRT
ZSM-HYM-42395-B12	CCDB:SMRT
ZSM-HYM-42375-F10	CCDB:SMRT
ZSM-HYM-42381-F10	CCDB:SMRT
ZSM-HYM-42391-E10	CCDB:SMRT
ZSM-HYM-42391-E09	CCDB:SMRT
ZSM-HYM-42391-D03	CCDB:SMRT
ZSM-HYM-42391-B12	CCDB:SMRT
ZSM-HYM-42391-B11	CCDB:SMRT
ZSM-HYM-42396-E09	CCDB:SMRT
ZSM-HYM-42395-A10	CCDB:SMRT
ZSM-HYM-42394-H03	CCDB:SMRT
ZSM-HYM-42380-A03	CCDB:SMRT
BC-ZSM-HYM-24118-E02	BOLD:AUTOEDIT
ZSM-HYM-42384-H07	CCDB:SMRT
ZSM-HYM-42384-B05	CCDB:SMRT
ZSM-HYM-33156-F05	CCDB:SMRT
ZSM-HYM-42396-F07	CCDB:SMRT
ZSM-HYM-42395-C01	CCDB:SMRT
ZSM-HYM-42324-D06	CCDB:SMRT
ZSM-HYM-42378-G03	CCDB:SMRT
ZSM-HYM-42394-E10	CCDB:SMRT
ZSM-HYM-42398-C10	CCDB:SMRT
ZSM-HYM-42394-C09	CCDB:SMRT
ZSM-HYM-42394-B03	CCDB:SMRT
ZSM-HYM-42323-C08	CCDB:SMRT
ZSM-HYM-42393-H01	CCDB:SMRT
ZSM-HYM-42323-A03	CCDB:SMRT
ZSM-HYM-33156-F04	CCDB:SMRT
ZSM-HYM-42382-C03	CCDB:SMRT
ZSM-HYM-42382-C02	CCDB:SMRT
ZSM-HYM-42376-D12	CCDB:SMRT
ZSM-HYM-42397-H06	CCDB:SMRT
ZSM-HYM-42397-H05	CCDB:SMRT
ZSM-HYM-42386-G09	CCDB:SMRT
ZSM-HYM-33168-H04	CCDB:SMRT
ZSM-HYM-33168-H05	CCDB:SMRT
ZSM-HYM-33168-E10	CCDB:SMRT
ZSM-HYM-33168-E09	CCDB:SMRT
ZSM-HYM-42324-C06	CCDB:SMRT
MRS_JFT0802
MRS_JFT0801
MRS_JFT0342
MRS_JFT0714
CNCH1019
ZSM-HYM-42376-D11	CCDB:SMRT
ZSM-HYM-42376-D10	CCDB:SMRT
ZSM-HYM-42381-F04	CCDB:SMRT
BIOUG42788-F01	CCDB:SMRT
ZSM-HYM-42326-F04	CCDB:SMRT
ZSM-HYM-42381-A05	CCDB:SMRT
ZSM-HYM-42381-A02	CCDB:SMRT
ZSM-HYM-42375-E09	CCDB:SMRT
ZSM-HYM-33168-H09	CCDB:SMRT
ZSM-HYM-42325-D07	CCDB:SMRT
ZSM-HYM-42391-E06	CCDB:SMRT
ZSM-HYM-33157-F07	CCDB:SMRT
ZSM-HYM-42380-A08	CCDB:SMRT
ZSM-HYM-42380-A07	CCDB:SMRT
ZSM-HYM-42380-A06	CCDB:SMRT
ZSM-HYM-42380-A05	CCDB:SMRT
ZSM-HYM-42325-D06	CCDB:SMRT
ZSM-HYM-42325-D01	CCDB:SMRT
ZSM-HYM-42325-C12	CCDB:SMRT
ZSM-HYM-42379-F08	CCDB:SMRT
ZSM-HYM-33165-F06	CCDB:SMRT
ZSM-HYM-33162-B05	CCDB:SMRT
ZSM-HYM-42326-B01	CCDB:SMRT
ZSM-HYM-42395-E03	CCDB:SMRT
ZSM-HYM-42324-G09	CCDB:SMRT
ZSM-HYM-33156-E02	CCDB:SMRT
ZSM-HYM-33156-E01	CCDB:SMRT
ZSM-HYM-33156-D12	CCDB:SMRT
ZSM-HYM-33156-D11	CCDB:SMRT
ZSM-HYM-42324-E12	CCDB:SMRT
ZSM-HYM-42324-D04	CCDB:SMRT
ZSM-HYM-33156-A01	CCDB:SMRT
ZSM-HYM-42384-A03	CCDB:SMRT
ZSM-HYM-42378-D02	CCDB:SMRT
ZSM-HYM-42389-A08	CCDB:SMRT
ZSM-HYM-33155-E07	CCDB:SMRT
ZSM-HYM-42388-F12	CCDB:SMRT
ZSM-HYM-42323-D11	CCDB:SMRT
ZSM-HYM-42376-E01	CCDB:SMRT
WAM 0444
MRS_JFT0934
ZSM-HYM-42382-F05	CCDB:SMRT
ZSM-HYM-42382-F04	CCDB:SMRT
ZSM-HYM-33153-H06
ZSM-HYM-33420-D06
ZSM-HYM-33165-A02	CCDB:SMRT
ZSM-HYM-42381-C10	CCDB:SMRT
WMIC 0245
ZSM-HYM-42324-D03	CCDB:SMRT
ZSM-HYM-33160-F06
ZSM-HYM-42325-B01	CCDB:SMRT
ZSM-HYM-33156-E06	CCDB:SMRT
WMIC 0244	Centroid-AAA9548, Valid2022-MP
ZSM-HYM-33156-E07	CCDB:SMRT
ZSM-HYM-33156-E05	CCDB:SMRT
CNCHYM45380
ZSM-HYM-33166-C08	CCDB:SMRT
ZSM-HYM-33165-G04	CCDB:SMRT
BIOUG05949-B01	BOLD:AUTOEDIT
ZSM-HYM-42384-B08	CCDB:SMRT
BIOUG18647-F03	BOLD:AUTOEDIT, Centroid-ACA4555, Valid2022-MP
ZSM-HYM-42391-B09	CCDB:SMRT
ZSM-HYM-33157-E03	CCDB:SMRT
ZSM-HYM-42380-C10	CCDB:SMRT
ZSM-HYM-33167-F01
ZSM-HYM-42379-A12	CCDB:SMRT
ZSM-HYM-42324-C05	CCDB:SMRT
ZSM-HYM-42377-F06	CCDB:SMRT
ZSM-HYM-42383-A06	CCDB:SMRT
ZSM-HYM-42447-D08	CCDB:SMRT
BC-ZSM-HYM-23873-E06	database
ZSM-HYM-33158-E06	CCDB:SMRT
ZSM-HYM-33158-E05	CCDB:SMRT
ZSM-HYM-33158-B02	CCDB:SMRT
ZSM-HYM-33158-A09	CCDB:SMRT
ZSM-HYM-33158-A10	CCDB:SMRT
ZSM-HYM-33158-B03	CCDB:SMRT
ZSM-HYM-42393-D05	CCDB:SMRT
CNCHYM 03145
ZSM-HYM-42380-E08	CCDB:SMRT
ZSM-HYM-42385-C09	CCDB:MANEDITSMRT, CCDB:SMRT
MRS_JFT0444
ZSM-HYM-42388-D09	CCDB:SMRT
MRS_JFT0355
ZSM-HYM-33153-G08
CNC602554
ZSM-HYM-33162-A05	CCDB:SMRT
MRS-JFT 0582
