# Supplementary material for: ﻿Scratching the tip of the iceberg: integrative taxonomy reveals 30 new species records of Microgastrinae (Braconidae) parasitoid wasps for Germany, including new Holarctic distributions
Source: Zookeys. 2024 Jan 11;1188:305–86. doi: 10.3897/zookeys.1188.112516 (PMC10797786; doi:10.3897/zookeys.1188.112516)
Supplement: Supplementary material 2 — COI-Sequences for DS-MCGNRECS [file zookeys-1188-305_article-112516__-s002.fas]

>MARKB239-21|Apanteles galleriae|CNCHYM45392|BOLD:AAG1400
ATATTTCATATTTGGACTATGAGCCGGTATATTAGGATTTTCAATAAGATTAATTATTCGATTAGAATTAGGAACACCTGGATCATTAATTGGAAATGATCAAATTTATAATAATATTGTTACCTCACATGCTTTTATTATAATTTTCTTTATAGTAATACCCGTAATAATTGGAGGATTTGGAAATTGATTAATTCCACTAATATTAGGTGCACCTGATATATCTTTCCCTCGAATAAATAATATAAGATTTTGATTATTAATTCCCTCACTATTATTATTAATTTTAAGAGGATTTATTAACATCGGTATAGGAACTGGTTGAACCGTTTATCCTCCTTTATCATTAATTTTAAGACATGGAGGTATATCAGTAGATATAGGAATTTTCTCTTTACATTTAGCCGGTGCATCATCAATTATAGGAGCAGTAAATTTTATTACCACTATCATAAATATACGAGTT---AACCTATTTATTATAGATAAAATATCATTATTTATTTGATCAGTATTTATTACAGCTATTTTATTATTATTATCTTTACCAGTATTAGCAGGTGCTATTACTATATTATTAACCGATCGAAATTTAAATACAAGATTTTTTGATCCAGCTGGTGGGGGTGACCCAATCTTATATCAACACT
>GBDTA14497-21|Apanteles galleriae|ZSM-HYM-42384-E09|BOLD:AAG1400
TTTATATTTCATATTTGGACTATGAGCCGGTATATTAGGATTTTCAATAAGATTAATTATTCGATTAGAATTAGGAACACCTGGATCATTAATTGGAAATGATCAAATTTATAATAATATTGTTACCTCACATGCTTTTATTATAATTTTCTTTATAGTAATACCCGTAATAATTGGAGGATTTGGAAATTGATTAATTCCACTAATATTAGGTGCACCTGATATATCTTTCCCTCGAATAAATAATATAAGATTTTGATTATTAATTCCCTCACTATTATTATTAATTTTAAGAGGATTTATTAACATCGGTATAGGAACTGGTTGAACCGTTTATCCTCCTTTATCATTAATTTTAAGACATGGAGGTATATCAGTAGATATAGGAATTTTCTCTTTACATTTAGCCGGTGCATCATCAATTATAGGAGCAGTAAATTTTATTACCACTATCATAAATATACGAGTTAACCTATTTATTATAGATAAAATATCATTATTTATTTGATCAGTATTTATTACAGCTATTTTATTATTATTATCTTTACCAGTATTAGCAGGTGCTATTACTATATTATTAACCGATCGAAATTTAAATACAAGATTTTTTGATCCAGCTGGTGGGGGTGACCCAATCTTATATCAACACTTAT
>MARKB091-21|Apanteles galleriae|MRS_JFT0380|BOLD:AAG1400
NNNNNNNNNNNNNNNNNNNNNNNNNNNNNNNNNNNNNNNNNNNNNNNNNNNNNNNNNNNNNNNNNNNNNNNNNNNNNNNNNNNNNNNNNNNNNNNNNNNNNNNNNNNNNNNNNNNNNNNNNNNNNNNNNNNNNNNNNNNNNNNNNNNNNNNNNNNNNNNNNNNNNNNNNNNNNNNNNNNNNNNNNNNNNNNNNNNNNNNNNNNNNNNNNNNNNNNNNNNNNNNNNNNNNNNNNNNNNNNNNNNNNNNNNNNNTAAGATTTTGATTATTAATTCCCTCACTATTATTATTAATTTTAAGAGGATTTATTAACATCGGTATAGGAACTGGTTGAACCGTTTATCCTCCTTTATCATTAATTTTAAGACATGGAGGTATATCAGTAGATATAGGAATTTTCTCTTTACATTTAGCCGGTGCATCATCAATTATAGGAGCAGTAAATTTTATTACCACTATCATAAATATAC---GAGTTAACCTATTTATTATAGAT---AAAATATCATTATTTATTTGATCAGTATTTATTACAGCTATTTTATTATTATTATCTTTACCAGTATTAGCAGGTGCTATTACTATATTATTAACCGATCGAAATTTAAATACAAGATTTTTTGATCCAGCTGGTGGGGGTGACCCAATCTTATATCAACACTTATTTN
>GBDTA392-21|Apanteles galleriae|ZSM-HYM-33154-A12|BOLD:AAG1400
TATTTTATATTTCATATTTGGACTATGAGCCGGTATATTAGGATTTTCAATAAGATTAATTATTCGATTAGAATTAGGAACACCTGGATCATTAATTGGAAATGATCAAATTTATAATAATATTGTTACCTCACATGCTTTTATTATAATTTTCTTTATAGTAATACCCGTAATAATTGGAGGATTTGGAAATTGATTAATTCCACTAATATTAGGTGCACCTGATATATCTTTCCCTCGAATAAATAATATAAGATTTTGATTATTAATTCCCTCACTATTATTATTAATTTTAAGAGGATTTATTAACATCGGTATAGGAACTGGTTGAACCGTTTATCCTCCTTTATCATTAATTTTAAGACATGGAGGTATATCAGTAGATATAGGAATTTTCTCTTTACATTTAGCCGGTGCATCATCAATTATAGGAGCAGTAAATTTTATTACCACTATCATAAATATACGAGTTAACCTATTTATTATAGATAAAATATCATTATTTATTTGATCAGTATTTATTACAGCTATTTTATTATTATTATCTTTACCAGTATTAGCAGGTGCTATTACTATATTATTAACCGATCGAAATTTAAATACAAGATTTTTTGATCCAGCTGGTGGGGGTGACCCAATCTTATATCAACACTTATTT
>GBDTA391-21|Apanteles galleriae|ZSM-HYM-33154-A11|BOLD:AAG1400
TATTTTATATTTCATATTTGGACTATGAGCCGGTATATTAGGATTTTCAATAAGATTAATTATTCGATTAGAATTAGGAACACCTGGATCATTAATTGGAAATGATCAAATTTATAATAATATTGTTACCTCACATGCTTTTATTATAATTTTCTTTATAGTAATACCCGTAATAATTGGAGGATTTGGAAATTGATTAATTCCACTAATATTAGGTGCACCTGATATATCTTTCCCTCGAATAAATAATATAAGATTTTGATTATTAATTCCCTCACTATTATTATTAATTTTAAGAGGATTTATTAACATCGGTATAGGAACTGGTTGAACCGTTTATCCTCCTTTATCATTAATTTTAAGACATGGAGGTATATCAGTAGATATAGGAATTTTCTCTTTACATTTAGCCGGTGCATCATCAATTATAGGAGCAGTAAATTTTATTACCACTATCATAAATATACGAGTTAACCTATTTATTATAGATAAAATATCATTATTTATTTGATCAGTATTTATTACAGCTATTTTATTATTATTATCTTTACCAGTATTAGCAGGTGCTATTACTATATTATTAACCGATCGAAATTTAAATACAAGATTTTTTGATCCAGCTGGTGGGGGTGACCCAATCTTATATCAACACTTATTT
>CNCBA047-10|Apanteles kubensis|CNCH2502|BOLD:AAH1340
TATACTATATTTTTTATTTGGATTATGGTCAGGAATATTAGGATTTTCTTTAAGATTAATTATTCGTTTAGAATTAGGAATACCAGGATCATTAATTGGAAATGATCAAATTTATAATAGTATTGTTACTTCACATGCTTTTATTATAATTTTTTTTATAGTTATACCTGTAATAATTGGAGGATTTGGAAATTGATTAATTCCTTTAATATTAGGAGCCCCAGATATATCTTTCCCCCGAATAAACAATATAAGATTTTGATTATTAATTCCTTCTTTATTTTTATTAATTTTAAGAAGTTTTATTAACGTTGGAGTAGGAACTGGATGAACAGTTTATCCCCCATTATCATTAATTTTAGGACATGGAGGAATATCAGTTGATATAAGAATTTTTTCATTACATTTAGCCGGAGCATCATCTATTATAGGAGCTGTAAATTTTATTACTACTATTATAAATATACGAATTAATTTATTTATTATAGATAAAATATCTTTATTTATTTGATCTGTATTTATTACAGCAATTTTATTATTATTATCTTTACCTGTATTAGCCGGAGCAATTACAATATTATTAACTGATCGAAATTTAAATACTAGATTTTTTGATCCAGCAGGAGGGGGAGATCCAATTTTATACCAACATTTATTT
>CNCBA071-10|Apanteles kubensis|CNCH2526|BOLD:AAH1340
TATACTATATTTTTTATTTGGATTATGATCAGGAATATTAGGATTTTCTTTAAGATTAATTATTCGTTTAGAATTAGGAATACCAGGATCATTAATTGGAAATGATCAAATTTATAATAGTATTGTTACTTCACATGCTTTTATTATAATTTTTTTTATAGTTATACCTGTAATAATTGGAGGATTTGGAAATTGATTAATTCCTTTAATATTAGGAGCCCCAGATATATCTTTCCCCCGAATAAACAATATAAGATTTTGATTATTAATTCCTTCTTTATTTTTATTAATTTTAAGAAGTTTTATTAACGTTGGAGTAGGAACTGGATGAACAGTTTATCCCCCATTATCATTAATTTTAGGACATGGAGGAATATCAGTTGATATAAGAATTTTTTCATTACATTTAGCCGGAGCATCATCTATTATAGGAGCTGTAAATTTTATTACTACTATTATAAATATACGAATTAATTTATTTATTATAGATAAAATATCTTTATTTATTTGATCTGTATTTATTACAGCAATTTTATTATTATTATCTTTACCTGTATTAGCCGGAGCAATTACAATATTATTAACTGATCGAAATTTAAATACTAGATTTTTTGATCCAGCAGGAGGGGGAGATCCAATTTTATACCAACATTTATTT
>CNCBA067-10|Apanteles kubensis|CNCH2522|BOLD:AAH1340
TATACTATATTTTTTATTTGGATTATGATCAGGAATATTGGGATTTTCTTTAAGATTAATTATTCGTTTAGAATTAGGAATACCAGGATCATTAATTGGAAATGATCAAATTTATAATAGTATTGTTACTTCACATGCTTTTATTATAATTTTTTTTATAGTTATACCTGTAATAATTGGAGGATTTGGAAATTGATTAATTCCTTTAATATTAGGAGCCCCAGATATATCTTTCCCCCGAATAAACAATATAAGATTTTGATTATTAATTCCTTCTTTATTTTTATTAATTTTAAGAAGTTTTATTAACGTTGGAGTAGGAACTGGATGAACAGTTTATCCCCCATTATCATTAATTTTAGGACATGGAGGAATATCAGTTGATATAAGAATTTTTTCATTACATTTAGCCGGAGCATCATCTATTATAGGAGCTGTAAATTTTATTACTACTATTATAAATATACGAATTAATTTATTTATTATAGATAAAATATCTTTATTTATTTGATCTGTATTTATTACAGCAATTTTATTATTATTATCTTTACCTGTATTAGCCGGAGCAATTACAATATTATTAACTGATCGAAATTTAAATACTAGATTTTTTGATCCAGCAGGAGGGGGAGATCCAATTTTATACCAACATTTATTT
>HYCND1846-11|Apanteles kubensis|CNCHYM 00136|BOLD:AAH1340
-------------------------------------------------------------------------------------GGATCATTAATTGGAAATGATCAAATTTATAATAGTATTGTTACTTCACATGCTTTTATTATAATTTTTTTTATAGTTATACCTGTGATAATTGGAGGATTTGGAAATTGATTAATTCCTTTAATATTAGGAGCCCCAGATATATCTTTCCCCCGAATAAACAATATAAGATTTTGATTATTAATTCCTTCTTTATTTTTATTAATTTTAAGAAGTTTTATTAACGTTGGAGTAGGAACTGGATGAACAGTTTATCCCCCATTATCATTAATTTTAGGACATGGAGGAATATCAGTTGATATAAGAATTTTTTCATTACATTTAGCCGGAGCATCATCTATTATAGGAGCTGTAAATTTTATTACTACTATTATAAATATACGAATTAATTTATTTATTATAGATAAAATATCTTTATTTATTTGATCTGTATTTATTACAGCAATTTTATTATTATTATCTTTACCTGTATTAGCCGGAGCAATTACAATATTATTAACTGATCGAAATTTAAATACTAGATTTTTTGATCCAGCAGGAGGGGGAGATCCAATTTTATACCAACATTTATTT
>GBDTA348-21|Apanteles kubensis|ZSM-HYM-33153-F03|BOLD:AAH1340
TATACTATATTTTTTATTTGGATTATGATCAGGAATATTAGGATTTTCTTTAAGATTAATTATTCGTTTAGAATTAGGAATACCAGGATCATTAATTGGAAATGATCAAATTTATAATAGTATTGTTACTTCACATGCTTTTATTATAATTTTTTTTATAGTTATACCTGTGATAATTGGAGGATTTGGAAATTGATTAATTCCTTTAATATTAGGAGCCCCAGATATATCTTTCCCCCGAATAAACAATATAAGATTTTGATTATTAATTCCTTCTTTATTTTTATTAATTTTAAGAAGTTTTATTAACGTTGGAGTAGGAACTGGATGAACAGTTTATCCCCCATTATCATTAATTTTAGGACATGGAGGAATATCAGTTGATATAAGAATTTTTTCATTACATTTAGCCGGAGCATCATCTATTATAGGAGCTGTAAATTTTATTACTACTATTATAAATATACGAATTAATTTATTTATTATAGATAAAATATCTTTATTTATTTGATCTGTATTTATTACAGCAATTTTATTATTATTATCTTTACCTGTATTAGCCGGAGCAATTACAATATTATTAACTGATCGAAATTTAAATACTAGATTTTTTGATCCAGCAGGAGGGGGAGATCCAATTTTATACCAACATTTATTT
>GBDTA13760-21|Apanteles kubensis|ZSM-HYM-42376-G08|BOLD:AAH1340
ACTATATTTTTTATTTGGATTATGATCAGGAATATTAGGATTTTCTTTAAGATTAATTATTCGTTTAGAATTAGGAATACCAGGATCATTAATTGGAAATGATCAAATTTATAATAGTATTGTTACTTCACATGCTTTTATTATAATTTTTTTTATAGTTATACCTGTGATAATTGGAGGATTTGGAAATTGATTAATTCCTTTAATATTAGGAGCCCCAGATATATCTTTCCCCCGAATAAACAATATAAGATTTTGATTATTAATTCCTTCTTTATTTTTATTAATTTTAAGAAGTTTTATTAACGTTGGAGTAGGAACTGGATGAACAGTTTATCCCCCATTATCATTAATTTTAGGACATGGAGGAATATCAGTTGATATAAGAATTTTTTCATTACATTTAGCCGGAGCATCATCTATTATAGGAGCTGTAAATTTTATTACTACTATTATAAATATACGAATTAATTTATTTATTATAGATAAAATATCTTTATTTATTTGATCTGTATTTATTACAGCAATTTTATTATTATTATCTTTACCTGTATTAGCCGGAGCAATTACAATATTATTAACTGATCGAAATTTAAATACTAGATTTTTTGATCCAGCAGGAGGGGGAGATCCAATTTTATACCAACATTTAT
>BCHYM7329-15|Choeras ciscaucasicus|BC-ZSM-HYM-23872-B02|BOLD:ACU3996
TATATTATATTTTATTTTTGGTTTGTGATCTGGTATATTAGGATTTTCTATAAGAATAATTATTCGATTAGAATTAGGAATACCTGGTAGATTAATTGGTAATGATCAGATTTATAATAGAATTGTAACTGCTCATGCTTTTATTATAATTTTTTTTATAGTTATACCAGTTATAATTGGGGGTTTTGGTAATTGGTTAATTCCTTTAATATTAGGATCTCCAGATATAGCATTTCCTCGAATAAATAATATAAGATTTTGGCTTTTAATTCCTTCTTTAAGAATATTAGTTTTAAGTAGATTTATTAACACTGGTGTAGGAACTGGTTGAACAGTTTATCCTCCATTGTCTTTAATTTTAGGTCACGGGGGTATATCTGTTGATATAGGAATTTTTTCTTTACATTTAGCTGGTATTTCTTCAATTATAGGAGCTATTAATTTTATTTCAACAATTTTAAATTTGCGTACAATATTATTTAATATAGATAAGATGTCTTTATTTTCTTGGTCAGTATTTATTACTGCTATTTTATTATTATTATCTTTACCAGTTTTAGCTGGGGCAATTACTATATTATTGACTGATCGGAATTTAAATACAAGGTTTTTTGATCCTGGAGGAGGGGGTGATCCTATTTTATATCAACATTTATTT
>GBDTA854-21|Choeras ciscaucasicus|ZSM-HYM-33158-H10|BOLD:ACU3996
ATTATATTTTATTTTTGGTTTGTGATCTGGTATATTAGGATTTTCTATAAGAATAATTATTCGATTAGAATTAGGAATACCTGGTAGATTAATTGGTAATGATCAGATTTATAATAGAATTGTAACTGCTCATGCTTTTATTATAATTTTTTTTATAGTTATACCAGTTATAATTGGGGGTTTTGGTAATTGGTTAATTCCTTTAATATTAGGATCCCCAGATATAGCATTTCCTCGAATAAATAATATAAGATTTTGGCTTTTAATTCCTTCTTTAAGAATATTAGTTTTAAGTAGATTTATTAACACTGGTGTAGGAACTGGTTGAACAGTTTATCCTCCATTGTCTTTAATTTTAGGTCACGGGGGTATATCTGTTGATATAGGAATTTTTTCTTTACATTTAGCTGGTATTTCTTCAATTATAGGAGCTATTAATTTTATTTCAACAATTTTAAATTTGCGTACAATATTATTTAATATAGATAAGATGTCTTTATTTTCTTGGTCAGTATTTATTACTGCTATTTTATTATTATTATCTTTACCAGTTTTAGCTGGGGCAATTACTATATTATTGACTGATCGGAATTTAAATACAAGGTTTTTTGATCCTGGAGGAGGGGGTGATCCTATTTTATATCAACATTTATT
>GBDTA846-21|Choeras ciscaucasicus|ZSM-HYM-33158-H02|BOLD:ACU3996
ATTATATTTTATTTTTGGTTTGTGATCTGGTATATTAGGATTTTCTATAAGAATAATTATTCGATTAGAATTAGGAATACCTGGTAGATTAATTGGTAATGATCAGATTTATAATAGAATTGTAACTGCTCATGCTTTTATTATAATTTTTTTTATAGTTATACCAGTTATAATTGGGGGTTTTGGTAATTGGTTAATTCCTTTAATATTAGGATCCCCAGATATAGCATTTCCTCGAATAAATAATATAAGATTTTGGCTTTTAATTCCTTCTTTAAGAATATTAGTTTTAAGTAGATTTATTAACACTGGTGTAGGAACTGGTTGAACAGTTTATCCTCCATTGTCTTTAATTTTAGGTCACGGGGGTATATCTGTTGATATAGGAATTTTTTCTTTACATTTAGCTGGTATTTCTTCAATTATAGGAGCTATTAATTTTATTTCAACAATTTTAAATTTGCGTACAATATTATTTAATATAGATAAGATGTCTTTATTTTCTTGGTCAGTATTTATTACTGCTATTTTATTATTATTATCTTTACCAGTTTTAGCTGGGGCAATTACTATATTATTGACTGATCGGAATTTAAATACAAGGTTTTTTGATCCTGGAGGAGGGGGTGATCCTATTTTATATCAACATTTATT
>GBDTA15222-21|Choeras ciscaucasicus|ZSM-HYM-42392-B10|BOLD:ACU3996
ATTATATTTTATTTTTGGTTTGTGATCTGGTATATTAGGATTTTCTATAAGAATAATTATTCGATTAGAATTAGGAATACCTGGTAGATTAATTGGTAATGATCAGATTTATAATAGAATTGTAACTGCTCATGCTTTTATTATAATTTTTTTTATAGTTATACCAGTTATAATTGGGGGTTTTGGTAATTGGTTAATTCCTTTAATATTAGGATCTCCAGATATAGCATTTCCTCGAATAAATAATATAAGATTTTGGCTTTTAATTCCTTCTTTAAGAATATTAGTTTTAAGTAGATTTATTAACACTGGTGTAGGAACTGGTTGAACAGTTTATCCTCCATTGTCTTTAATTTTAGGTCACGGGGGTATATCTGTTGATATAGGAATTTTTTCTTTACATTTAGCTGGTATTTCTTCAATTATAGGAGCCATTAATTTTATTTCAACAATTTTAAATTTGCGTACAATATTATTTAATATAGATAAGATGTCTTTATTTTCTTGGTCAGTATTTATTACTGCTATTTTATTATTATTATCTTTACCAGTTTTAGCTGGGGCAATTACTATATTATTGACTGATCGGAATTTAAATACAAGGTTTTTTGATCCTGGAGGAGGGGGTGATCCTATTTTATATCAACATTTAT
>GBDTA862-21|Choeras ciscaucasicus|ZSM-HYM-33159-A07|BOLD:ACU3996
TATTATATTTTATTTTTGGTTTGTGATCTGGTATATTAGGATTTTCTATAAGAATAATTATTCGATTAGAATTAGGAATACCTGGTAGATTAATTGGTAATGATCAGATTTATAATAGAATTGTAACTGCTCATGCTTTTATTATAATTTTTTTTATAGTTATACCAGTTATAATTGGGGGTTTTGGTAATTGGTTAATTCCTTTAATATTAGGATCCCCAGATATAGCATTTCCTCGAATAAATAATATAAGATTTTGGCTTTTAATTCCTTCTTTAAGAATATTAGTTTTAAGTAGATTTATTAACACTGGTGTAGGAACTGGTTGAACAGTTTATCCTCCGTTGTCTTTAATTTTAGGTCACGGGGGTATATCTGTTGATATAGGAATTTTTTCTTTACATTTAGCTGGTATTTCTTCAATTATAGGAGCTATTAATTTTATTTCAACAATTTTAAATTTGCGTACAATATTATTTAATATAGATAAGATGTCTTTATTTTCTTGGTCAGTATTTATTACTGCTATTTTATTATTATTATCTTTACCAGTTTTAGCTGGGGCAATTACTATATTATTGACTGATCGGAATTTAAATACAAGGTTTTTTGATCCTGGAGGAGGGGGTGATCCTATTTTATATCAACATTTATTT
>HYCNE090-11|Choeras gnarus|CNCHYM 00280|BOLD:AAU6216
--------------------------------------------------------------------------------------------------------------------------------------------------------------------------------------------------------------------------------------------CTCGAATAAATAATATGAGATTTTGGCTTTTAATTCCTTCTTTAAGAATATTAATTTTAAGAAGTTTTATTAATATTGGTGTAGGAACAGGTTGAACAGTTTATCCACCATTATCTTTAATTTTAGGTCATGGTGGTATATCAGTTGATATAGGTATTTTTTCTTTACATTTAGCTGGTATTTCTTCAATTATAGGGGCCATTAATTTTATTTCAACAATTTTGAATTTACGTACG---AGTTTATTTGATATAGATAAAATATCTTTATTTTCTTGATCGGTCTTTATTACTGCAATTTTATTATTATTATCATTACCAGTTTTAGCTGGAGCTATTACTATATTATTAACTGATCGAAATTTAAATACAAGATTTTTTGATCCTGGTGGTGGGGGGGATCCTATTTTATATCAACATTTATTT
>MISCA379-22|Choeras gnarus|CNC472136|BOLD:AAU6216
TTTTATATTTTATTTTTGGGTTATGATCAGGTATATTAGGATTTTCTATAAGAATAATTATTCGTTTAGAGTTAGGGATACCAGGAAGTTTAATTGGTAATGATCAAATTTATAATAGAATTGTTACTGCTCATGCTTTTATTATAATTTTTTTTATGGTGATACCAGTAATAATTGGAGGTTTTGGAAATTGGTTAATTCCTTTAATGTTAGGATCTCCTGATATAGCATTTCCTCGAATAAATAATATGAGATTTTGGCTTTTAATTCCTTCTTTAAGAATATTAATTTTAAGAAGTTTTATTAATATTGGTGTAGGAACAGGTTGAACAGTTTATCCACCATTATCTTTAATTTTAGGTCATGGTGGTATATCAGTTGATATAGGTATTTTTTCTTTACATTTAGCTGGTATTTCTTCAATTATAGGGGCCATTAATTTTATTTCAACAATTTTGAATTTACGTACGAGTTTATTTGATATAGATAAAATATCTTTATTTTCTTGATCGGTCTTTATTACTGCAATTTTATTATTATTATCATTACCAGTTTTAGCTGGAGCTATTACTATATTATTAACTGATCGAAATTTAAATACAAGATTTTTTGATCCTGGTGGTGGGGGGGATCCTATTTTATATCAACATTTATTT
>MISCA231-22|Choeras gnarus|CNC1967347|BOLD:AAU6216
TATTTTATATTTTATTTTTGGGTTATGATCAGGTATATTAGGATTTTCTATAAGAATAATTATTCGTTTAGAGTTAGGGATACCAGGAAGTTTAATTGGTAATGATCAAATTTATAATAGAATTGTTACTGCTCATGCTTTTATTATAATTTTTTTTATGGTGATACCAGTAATAATTGGAGGTTTTGGAAATTGGTTAATTCCTTTAATGTTAGGATCTCCTGATATAGCATTTCCTCGAATAAATAATATGAGATTTTGGCTTTTAATTCCTTCTTTAAGAATATTAATTTTAAGAAGTTTTATTAATATTGGTGTAGGAACAGGTTGAACAGTTTATCCACCATTATCTTTAATTTTAGGTCATGGTGGTATATCAGTTGATATAGGTATTTTTTCTTTACATTTAGCTGGTATTTCTTCAATTATAGGGGCCATTAATTTTATTTCAACAATTTTGAATTTACGTACGAGTTTATTTGATATAGATAAAATATCTTTATTTTCTTGATCGGTCTTTATTACTGCAATTTTATTATTATTATCATTACCAGTTTTAGCTGGAGCTATTACTATATTATTAACTGATCGAAATTTAAATACAAGATTTTT
>GBDTA14409-21|Choeras gnarus|ZSM-HYM-42383-F04|BOLD:AAU6216
TTTATATTTTATTTTTGGGTTATGATCAGGTATATTAGGATTTTCTATAAGAATAATTATTCGTTTAGAGTTAGGGATACCAGGAAGTTTAATTGGTAATGATCAAATTTATAATAGAATTGTTACTGCTCATGCTTTTATTATAATTTTTTTTATGGTGATACCAGTAATAATTGGAGGTTTTGGAAATTGGTTAATTCCTTTAATGTTAGGATCTCCTGATATAGCATTTCCTCGAATAAATAATATGAGATTTTGGCTTTTAATTCCTTCTTTAAGAATATTAATTTTAAGAAGTTTTATTAATATTGGTGTAGGAACAGGTTGAACAGTTTATCCACCATTATCTTTAATTTTAGGTCATGGTGGTATATCAGTTGATATAGGTATTTTTTCTTTACATTTAGCTGGTATTTCTTCAATTATAGGGGCCATTAATTTTATTTCAACAATTTTGAATTTACGTACGAGTTTATTTGATATAGATAAAATATCTTTATTTTCTTGATCGGTCTTTATTACTGCAATTTTATTATTATTATCATTACCAGTTTTAGCTGGAGCTATTACTATATTATTAACTGATCGAAATTTAAATACAAGATTTTTTGATCCTGGTGGTGGGGGGGATCCTATTTTATATCAACATTTAT
>GBDTA349-21|Choeras gnarus|ZSM-HYM-33153-F04|BOLD:AAU6216
TATTTTATATTTTATTTTTGGGTTATGATCAGGTATATTAGGATTTTCTATAAGAATAATTATTCGTTTAGAGTTAGGGATACCAGGAAGTTTAATTGGTAATGATCAAATTTATAATAGAATTGTTACTGCTCATGCTTTTATTATAATTTTTTTTATGGTGATACCAGTAATAATTGGAGGTTTTGGAAATTGGTTAATTCCTTTAATGTTAGGATCTCCTGATATAGCATTTCCTCGAATAAATAATATGAGATTTTGGCTTTTAATTCCTTCTTTAAGAATATTAATTTTAAGAAGTTTTATTAATATTGGTGTAGGAACAGGTTGAACAGTTTATCCACCATTATCTTTAATTTTAGGTCATGGTGGTATATCAGTTGATATAGGTATTTTTTCTTTACATTTAGCTGGTATTTCTTCAATTATAGGGGCCATTAATTTTATTTCAACAATTTTGAATTTACGTACGAGTTTATTTGATATAGATAAAATATCTTTATTTTCTTGATCGGTCTTTATTACTGCAATTTTATTATTATTATCATTACCAGTTTTAGCTGGAGCTATTACTATATTATTAACTGATCGAAATTTAAATACAAGATTTTTTGATCCTGGTGGTGGGGGGGATCCTATTTTATATCAACATTTATTT
>GBDTA14356-21|Choeras gnarus|ZSM-HYM-42383-A11|BOLD:AAU6216
TTTATATTTTATTTTTGGGTTATGATCAGGTATATTAGGATTTTCTATAAGAATAATTATTCGTTTAGAGTTAGGGATACCAGGAAGTTTAATTGGTAATGATCAAATTTATAATAGAATTGTTACTGCTCATGCTTTTATTATAATTTTTTTTATGGTGATACCAGTAATAATTGGAGGTTTTGGAAATTGGTTAATTCCTTTAATGTTAGGATCTCCTGATATAGCATTTCCTCGAATAAATAATATGAGATTTTGGCTTTTAATTCCTTCTTTAAGAATATTAATTTTAAGAAGTTTTATTAATATTGGTGTAGGAACAGGTTGAACAGTTTATCCACCATTATCTTTAATTTTAGGTCATGGTGGTATATCAGTTGATATAGGTATTTTTTCTTTACATTTAGCTGGTATTTCTTCAATTATAGGGGCCATTAATTTTATTTCAACAATTTTGAATTTACGTACGAGTTTATTTGATATAGATAAAATATCTTTATTTTCTTGATCGGTCTTTATTACTGCAATTTTATTATTATTATCATTACCAGTTTTAGCTGGAGCTATTACTATATTATTAACTGATCGAAATTTAAATACAAGATTTTTTGATCCTGGTGGTGGGGGGGATCCTATTTTATAT
>GBDTA16236-21|Choeras gnarus|ZSM-HYM-42326-H02|BOLD:AAU6216
TTATATTTTATTTTTGGGTTATGATCAGGTATATTAGGATTTTCTATAAGAATAATTATTCGTTTAGAGTTAGGGATACCAGGAAGTTTAATTGGTAATGATCAAATTTATAATAGAATTGTTACTGCTCATGCTTTTATTATAATTTTTTTTATGGTAATACCAGTAATAATTGGAGGTTTTGGAAATTGGTTAATTCCTTTAATGTTAGGATCTCCTGATATAGCATTTCCTCGAATAAATAATATGAGATTTTGGCTTTTAATTCCTTCTTTAAGAATATTAATTTTAAGAAGTTTTATTAATATTGGTGTAGGAACAGGTTGAACAGTTTATCCACCATTATCTTTAATTTTAGGTCATGGTGGTATATCAGTTGATATAGGTATTTTTTCTTTACATTTAGCTGGTATTTCTTCAATTATAGGGGCCATTAATTTTATTTCAACAATTTTGAATTTACGTACGAGTTTATTTGATATAGATAAAATATCTTTATTTTCTTGATCGGTCTTTATTACTGCAATTTTATTATTATTATCATTACCAGTTTTAGCTGGAGCTATTACTATATTATTAACTGATCGAAATTTAAATACAAGATTTTTTGATCCTGGTGGTGGGGGGGATCCTATTTTATATC
>GBDTA14183-21|Choeras gnarus|ZSM-HYM-42381-C04|BOLD:AAU6216
TTTATATTTTATTTTTGGGTTATGATCAGGTATATTAGGATTTTCTATAAGAATAATTATTCGTTTAGAGTTAGGAATACCAGGAAGTTTAATTGGTAATGATCAAATTTATAATAGAATTGTTACTGCTCATGCTTTTATTATAATTTTTTTTATGGTGATACCAGTAATAATTGGAGGTTTTGGAAATTGGTTAATTCCTTTAATGTTAGGATCTCCTGATATAGCATTTCCTCGAATAAATAATATGAGATTTTGGCTTTTAATTCCTTCTTTAAGAATATTAATTTTAAGAAGTTTTATTAATATTGGTGTAGGAACAGGTTGAACAGTTTATCCACCATTATCTTTAATTTTAGGTCATGGTGGTATATCAGTTGATATAGGTATTTTTTCTTTACATTTAGCTGGTATTTCTTCAATTATAGGGGCCATTAATTTTATTTCAACAATTTTGAATTTACGTACGAGTTTATTTGATATAGATAAAATATCTTTATTTTCTTGATCGGTCTTTATTACTGCAATTTTATTATTATTATCATTACCAGTTTTAGCTGGAGCTATTACTATATTATTAACTGATCGAAATTTAAATACAAGATTTTTTGATCCTGGTGGTGGGGGGGATCCTATTTTATATCAACATTTAT
>GBDTA13971-21|Choeras gnarus|ZSM-HYM-42379-A06|BOLD:AAU6216
TTTATATTTTATTTTTGGGTTATGATCAGGTATATTAGGATTTTCTATAAGAATAATTATTCGTTTAGAGTTAGGGATACCAGGAAGTTTAATTGGTAATGATCAAATTTATAATAGAATTGTTACTGCTCATGCTTTTATTATAATTTTTTTTATGGTGATACCAGTAATAATTGGAGGTTTTGGAAATTGGTTAATTCCTTTAATGTTAGGATCTCCTGATATAGCATTTCCTCGAATAAATAATATGAGATTTTGGCTTTTAATTCCTTCTTTAAGAATATTAATTTTAAGAAGTTTTATTAATATTGGTGTAGGAACAGGTTGAACAGTTTATCCACCATTATCTTTAATTTTAGGTCATGGTGGTATATCAGTTGATATAGGTATTTTTTCTTTACATTTAGCTGGTATTTCTTCAATTATAGGGGCCATTAATTTTATTTCAACAATTTTGAATTTACGTACGAGTTTATTTGATATAGATAAAATATCTTTATTTTCTTGATCGGTCTTTATTACTGCAATTTTATTATTATTATCATTACCAGTTTTAGCTGGAGCTATTACTATATTATTAACTGATCGAAATTTAAATACAAGATTTTTTGATCCTGGTGGTGGGGGGGATCCTATTTTATATCAACATTTAT
>GBDTA263-21|Choeras gnarus|ZSM-HYM-33152-G01|BOLD:AAU6216
TATTTTATATTTTATTTTTGGGTTATGATCAGGTATATTAGGATTTTCTATAAGAATAATTATTCGTTTAGAGTTAGGGATACCAGGAAGTTTAATTGGTAATGATCAAATTTATAATAGAATTGTTACTGCTCATGCTTTTATTATAATTTTTTTTATGGTGATACCAGTAATAATTGGAGGTTTTGGAAATTGGTTAATTCCTTTAATGTTAGGATCTCCTGATATAGCATTTCCTCGAATAAATAATATGAGATTTTGGCTTTTAATTCCTTCTTTAAGAATATTAATTTTAAGAAGTTTTATTAATATTGGTGTAGGAACAGGTTGAACAGTTTATCCACCATTATCTTTAATTTTAGGTCATGGTGGTATATCAGTTGATATAGGTATTTTTTCTTTACATTTAGCTGGTATTTCTTCAATTATAGGGGCCATTAATTTTATTTCAACAATTTTGAATTTACGTACGAGTTTATTTGATATAGATAAAATATCTTTATTTTCTTGATCGGTCTTTATTACTGCAATTTTATTATTATTATCATTACCAGTTTTAGCTGGAGCTATTACTATATTATTAACTGATCGAAATTTAAATACAAGATTTTTTGATCCTGGTGGTGGGGGGGATCCTATTTTATATCAACATTTATTT
>GBDTA467-21|Choeras gnarus|ZSM-HYM-33154-H03|BOLD:AAU6216
TATTTTATATTTTATTTTTGGGTTATGATCAGGTATATTAGGATTTTCTATAAGAATAATTATTCGTTTAGAGTTAGGGATACCAGGAAGTTTAATTGGTAATGATCAAATTTATAATAGAATTGTTACTGCTCATGCTTTTATTATAATTTTTTTTATGGTGATACCAGTAATAATTGGAGGTTTTGGAAATTGGTTAATTCCTTTAATGTTAGGATCTCCTGATATAGCATTTCCTCGAATAAATAATATGAGATTTTGGCTTTTAATTCCTTCTTTAAGAATATTAATTTTAAGAAGTTTTATTAATATTGGTGTAGGAACAGGTTGAACAGTTTATCCACCATTATCTTTAATTTTAGGTCATGGTGGTATATCAGTTGATATAGGTATTTTTTCTTTACATTTAGCTGGTATTTCTTCAATTATAGGGGCCATTAATTTTATTTCAACAATTTTGAATTTACGTACGAGTTTATTTGATATAGATAAAATATCTTTATTTTCTTGATCGGTCTTTATTACTGCAATTTTATTATTATTATCATTACCAGTTTTAGCTGGAGCTATTACTATATTATTAACTGATCGAAATTTAAATACAAGATTTTTTGATCCTGGTGGTGGGGGGGATCCTATTTTATATCAACATTTATTT
>GBDTA14268-21|Choeras gnarus|ZSM-HYM-42382-B06|BOLD:AAU6216
TTATATTTTATTTTTGGGTTATGATCAGGTATATTAGGATTTTCTATAAGAATAATTATTCGTTTAGAGTTAGGGATACCAGGAAGTTTAATTGGTAATGATCAAATTTATAATAGAATTGTTACTGCTCATGCTTTTATTATAATTTTTTTTATGGTGATACCAGTAATAATTGGAGGTTTTGGAAATTGGTTAATTCCTTTAATGTTAGGATCTCCTGATATAGCATTTCCTCGAATAAATAATATGAGATTTTGGCTTTTAATTCCTTCTTTAAGAATATTAATTTTAAGAAGTTTTATTAATATTGGTGTAGGAACAGGTTGAACAGTTTATCCACCATTATCTTTAATTTTAGGTCATGGTGGTATATCAGTTGATATAGGTATTTTTTCTTTACATTTAGCTGGTATTTCTTCAATTATAGGGGCCATTAATTTTATTTCAACAATTTTGAATTTACGTACGAGTTTATTTGATATAGATAAAATATCTTTATTTTCTTGATCGGTCTTTATTACTGCAATTTTATTATTATTATCATTACCAGTTTTAGCTGGAGCTATTACTATATTATTAACTGATCGAAATTTAAATACAAGATTTTTTGATCCTGGTGGTGGGGGGGATCCTATTTTATA
>GBDTA15239-21|Choeras gnarus|ZSM-HYM-42392-D03|BOLD:AAU6216
TTATATTTTATTTTTGGGTTATGATCAGGTATATTAGGATTTTCTATAAGAATAATTATTCGTTTAGAGTTAGGGATACCAGGAAGTTTAATTGGTAATGATCAAATTTATAATAGAATTGTTACTGCTCATGCTTTTATTATAATTTTTTTTATGGTGATACCAGTAATAATTGGAGGTTTTGGAAATTGGTTAATTCCTTTAATGTTAGGATCTCCTGATATAGCATTTCCTCGAATAAATAATATGAGATTTTGGCTTTTAATTCCTTCTTTAAGAATATTAATTTTAAGAAGTTTTATTAATATTGGTGTAGGAACAGGTTGAACAGTTTATCCACCATTATCTTTAATTTTAGGTCATGGTGGTATATCAGTTGATATAGGTATTTTTTCTTTACATTTAGCTGGTATTTCTTCAATTATAGGGGCCATTAATTTTATTTCAACAATTTTGAATTTACGTACGAGTTTATTTGATATAGATAAAATATCTTTATTTTCTTGATCGGTCTTTATTACTGCAATTTTATTATTATTATCATTACCAGTTTTAGCTGGAGCTATTACTATATTATTAACTGATCGAAATTTAAATACAAGATTTTTTGATCCTGGTGGTGGGGGGGATCCTATTTTATA
>GMGMQ1662-18|Choeras gnarus|BIOUG42697-G11|BOLD:AAU6216
TTTATATTTTATTTTTGGGTTATGATCAGGTATATTAGGATTTTCTATAAGAATAATTATTCGTTTAGAGTTAGGGATACCAGGAAGTTTAATTGGTAATGATCAAATTTATAATAGAATTGTTACTGCTCATGCTTTTATTATAATTTTTTTTATGGTGATACCAGTAATAATTGGAGGTTTTGGAAATTGGTTAATTCCTTTAATGTTAGGATCTCCTGATATAGCATTTCCTCGAATAAATAATATGAGATTTTGGCTTTTAATTCCTTCTTTAAGAATATTAATTTTAAGAAGTTTTATTAATATTGGTGTAGGAACAGGTTGAACAGTTTATCCACCATTATCTTTAATTTTAGGTCATGGTGGTATATCAGTTGATATAGGTATTTTTTCTTTACATTTAGCTGGTATTTCTTCAATTATAGGGGCCATTAATTTTATTTCAACAATTTTGAATTTACGTACGAGTTTATTTGATATAGATAAAATATCTTTATTTTCTTGATCGGTCTTTATTACTGCAATTTTATTATTATTATCATTACCAGTTTTAGCTGGAGCTATTACTATATTATTAACTGATCGAAATTTAAATACAAGATTTTTTGATCCTGGTGGTGGGGGGGATCCTATTTTATATCAACATTTAT--------------
>GBDTA14598-21|Choeras gnarus|ZSM-HYM-42385-F03|BOLD:AAU6216
TTATATTTTATTTTTGGGTTATGATCAGGTATATTAGGATTTTCTATAAGAATAATTATTCGTTTAGAGTTAGGGATACCAGGAAGTTTAATTGGTAATGATCAAATTTATAATAGAATTGTTACTGCTCATGCTTTTATTATAATTTTTTTTATGGTGATACCAGTAATAATTGGAGGTTTTGGAAATTGGTTAATTCCTTTAATGTTAGGATCTCCTGATATAGCATTTCCTCGAATAAATAATATGAGATTTTGGCTTTTAATTCCTTCTTTAAGAATATTAATTTTAAGAAGTTTTATTAATATTGGTGTAGGAACAGGTTGAACAGTTTATCCACCATTATCTTTAATTTTAGGTCATGGTGGTATATCAGTTGATATAGGTATTTTTTCTTTACATTTAGCTGGTATTTCTTCAATTATAGGGGCCATTAATTTTATTTCAACAATTTTGAATTTACGTACGAGTTTATTTGATATAGATAAAATATCTTTATTTTCTTGATCGGTCTTTATTACTGCAATTTTATTATTATTATCATTACCAGTTTTAGCTGGAGCTATTACTATATTATTAACTGATCGAAATTTAAATACAAGATTTTTTGATCCTGGTGGTGGGGGGGATCCTATTTTATA
>GBDTA1724-21|Choeras gnarus|ZSM-HYM-33168-B02|BOLD:AAU6216
TTTATATTTTATTTTTGGGTTATGATCAGGTATATTAGGATTTTCTATAAGAATAATTATTCGTTTAGAGTTAGGGATACCAGGAAGTTTAATTGGTAATGATCAAATTTATAATAGAATTGTTACTGCTCATGCTTTTATTATAATTTTTTTTATGGTGATACCAGTAATAATTGGAGGTTTTGGAAATTGGTTAATTCCTTTAATGTTAGGATCTCCTGATATAGCATTTCCTCGAATAAATAATATGAGATTTTGGCTTTTAATTCCTTCTTTAAGAATATTAATTTTAAGAAGTTTTATTAATATTGGTGTAGGAACAGGTTGAACAGTTTATCCACCATTATCTTTAATTTTAGGTCATGGTGGTATATCAGTTGATATAGGTATTTTTTCTTTACATTTAGCTGGTATTTCTTCAATTATAGGGGCCATTAATTTTATTTCAACAATTTTGAATTTACGTACGAGTTTATTTGATATAGATAAAATATCTTTATTTTCTTGATCGGTCTTTATTACTGCAATTTTATTATTATTATCATTACCAGTTTTAGCTGGAGCTATTACTATATTATTAACTGATCGAAATTTAAATACAAGATTTTTTGATCCTGGTGGTGGGGGGGATCCTATTTTATATCAACATTTATT
>GBDTA1646-21|Choeras gnarus|ZSM-HYM-33167-C07|BOLD:AAU6216
TATTTTATATTTTATTTTTGGGTTATGATCAGGTATATTAGGATTTTCTATAAGAATAATTATTCGTTTAGAGTTAGGGATACCAGGAAGTTTAATTGGTAATGATCAAATTTATAATAGAATTGTTACTGCTCATGCTTTTATTATAATTTTTTTTATGGTGATACCAGTAATAATTGGAGGTTTTGGAAATTGGTTAATTCCTTTAATGTTAGGATCTCCTGATATAGCATTTCCTCGAATAAATAATATGAGATTTTGGCTTTTAATTCCTTCTTTAAGAATATTAATTTTAAGAAGTTTTATTAATATTGGTGTAGGAACAGGTTGAACAGTTTATCCACCATTATCTTTAATTTTAGGTCATGGTGGTATATCAGTTGATATAGGTATTTTTTCTTTACATTTAGCTGGTATTTCTTCAATTATAGGGGCCATTAATTTTATTTCAACAATTTTGAATTTACGTACGAGTTTATTTGATATAGATAAAATATCTTTATTTTCTTGATCGGTCTTTATTACTGCAATTTTATTATTATTATCATTACCAGTTTTAGCTGGAGCTATTACTATATTATTAACTGATCGAAATTTAAATACAAGATTTTTTG
>GBDTA1575-21|Choeras gnarus|ZSM-HYM-33166-E07|BOLD:AAU6216
TTATATTTTATTTTTGGGTTATGATCAGGTATATTAGGATTTTCTATAAGAATAATTATTCGTTTAGAGTTAGGGATACCAGGAAGTTTAATTGGTAATGATCAAATTTATAATAGAATTGTTACTGCTCATGCTTTTATTATAATTTTTTTTATGGTGATACCAGTAATAATTGGAGGTTTTGGAAATTGGTTAATTCCTTTAATGTTAGGATCTCCTGATATAGCATTTCCTCGAATAAATAATATGAGATTTTGGCTTTTAATTCCTTCTTTAAGAATATTAATTTTAAGAAGTTTTATTAATATTGGTGTAGGAACAGGTTGAACAGTTTATCCACCATTATCTTTAATTTTAGGTCATGGTGGTATATCAGTTGATATAGGTATTTTTTCTTTACATTTAGCTGGTATTTCTTCAATTATAGGGGCCATTAATTTTATTTCAACAATTTTGAATTTACGTACGAGTTTATTTGATATAGATAAAATATCTTTATTTTCTTGATCGGTCTTTATTACTGCAATTTTATTATTATTATCATTACCAGTTTTAGCTGGAGCTATTACTATATTATTAACTGATCGAAATTTAAATACAAGATTTTTTGATCCTGGTGGTGGGGGGGATCCTATTTTATATCAACATTTATT
>GBDTA1623-21|Choeras gnarus|ZSM-HYM-33167-A08|BOLD:AAU6216
TATTTTATATTTTATTTTTGGGTTATGATCAGGTATATTAGGATTTTCTATAAGAATAATTATTCGTTTAGAGTTAGGGATACCAGGAAGTTTAATTGGTAATGATCAAATTTATAATAGAATTGTTACTGCTCATGCTTTTATTATAATTTTTTTTATGGTGATACCAGTAATAATTGGAGGTTTTGGAAATTGGTTAATTCCTTTAATGTTAGGATCTCCTGATATAGCATTTCCTCGAATAAATAATATGAGATTTTGGCTTTTAATTCCTTCTTTAAGAATATTAATTTTAAGAAGTTTTATTAATATTGGTGTAGGAACAGGTTGAACAGTTTATCCACCATTATCTTTAATTTTAGGTCATGGTGGTATATCAGTTGATATAGGTATTTTTTCTTTACATTTAGCTGGTATTTCTTCAATTATAGGGGCCATTAATTTTATTTCAACAATTTTGAATTTACGTACGAGTTTATTTGATATAGATAAAATATCTTTATTTTCTTGATCGGTCTTTATTACTGCAATTTTATTATTATTATCATTACCAGTTTTAGCTGGAGCTATTACTATATTATTAACTGATCGAAATTTAAATACAAGATTTTTTG
>GBDTA1622-21|Choeras gnarus|ZSM-HYM-33167-A07|BOLD:AAU6216
TATTTTATATTTTATTTTTGGGTTATGATCAGGTATATTAGGATTTTCTATAAGAATAATTATTCGTTTAGAGTTAGGGATACCAGGAAGTTTAATTGGTAATGATCAAATTTATAATAGAATTGTTACTGCTCATGCTTTTATTATAATTTTTTTTATGGTGATACCAGTAATAATTGGAGGTTTTGGAAATTGGTTAATTCCTTTAATGTTAGGATCTCCTGATATAGCATTTCCTCGAATAAATAATATGAGATTTTGGCTTTTAATTCCTTCTTTAAGAATATTAATTTTAAGAAGTTTTATTAATATTGGTGTAGGAACAGGTTGAACAGTTTATCCGCCATTATCTTTAATTTTAGGTCATGGTGGTATATCAGTTGATATAGGTATTTTTTCTTTACATTTAGCTGGTATTTCTTCAATTATAGGGGCCATTAATTTTATTTCAACAATTTTGAATTTACGTACGAGTTTATTTGATATAGATAAAATATCTTTATTTTCTTGATCGGTCTTTATTACTGCAATTTTATTATTATTATCATTACCAGTTTTAGCTGGAGCTATTACTATATTATTAACTGATCGAAATTTAAATACAAGATTTTTTG
>GBDTA1620-21|Choeras gnarus|ZSM-HYM-33167-A05|BOLD:AAU6216
TATTTTATATTTTATTTTTGGGTTATGATCAGGTATATTAGGATTTTCTATAAGAATAATTATTCGTTTAGAGTTAGGGATACCAGGAAGTTTAATTGGTAATGATCAAATTTATAATAGAATTGTTACTGCTCATGCTTTTATTATAATTTTTTTTATGGTGATACCAGTAATAATTGGAGGTTTTGGAAATTGGTTAATTCCTTTAATGTTAGGATCTCCTGATATAGCATTTCCTCGAATAAATAATATGAGATTTTGGCTTTTAATTCCTTCTTTAAGAATATTAATTTTAAGAAGTTTTATTAATATTGGTGTAGGAACAGGTTGAACAGTTTATCCACCATTATCTTTAATTTTAGGTCATGGTGGTATATCAGTTGATATAGGTATTTTTTCTTTACATTTAGCTGGTATTTCTTCAATTATAGGGGCCATTAATTTTATTTCAACAATTTTGAATTTACGTACGAGTTTATTTGATATAGATAAAATATCTTTATTTTCTTGATCGGTCTTTATTACTGCAATTTTATTATTATTATCATTACCAGTTTTAGCTGGAGCTATTACTATATTATTAACTGATCGAAATTTAAATACAAGATTTTTTG
>GBDTA1619-21|Choeras gnarus|ZSM-HYM-33167-A04|BOLD:AAU6216
TATTTTATATTTTATTTTTGGGTTATGATCAGGTATATTAGGATTTTCTATAAGAATAATTATTCGTTTAGAGTTAGGGATACCAGGAAGTTTAATTGGTAATGATCAAATTTATAATAGAATTGTTACTGCTCATGCTTTTATTATAATTTTTTTTATGGTGATACCAGTAATAATTGGAGGTTTTGGAAATTGGTTAATTCCTTTAATGTTAGGATCTCCTGATATAGCATTTCCTCGAATAAATAATATGAGATTTTGGCTTTTAATTCCTTCTTTAAGAATATTAATTTTAAGAAGTTTTATTAATATTGGTGTAGGAACAGGTTGAACAGTTTATCCGCCATTATCTTTAATTTTAGGTCATGGTGGTATATCAGTTGATATAGGTATTTTTTCTTTACATTTAGCTGGTATTTCTTCAATTATAGGGGCCATTAATTTTATTTCAACAATTTTGAATTTACGTACGAGTTTATTTGATATAGATAAAATATCTTTATTTTCTTGATCGGTCTTTATTACTGCAATTTTATTATTATTATCATTACCAGTTTTAGCTGGAGCTATTACTATATTATTAACTGATCGAAATTTAAATACAAGATTTTTTG
>GBDTA1589-21|Choeras gnarus|ZSM-HYM-33166-F09|BOLD:AAU6216
TTTATATTTTATTTTTGGGTTATGATCAGGTATATTAGGATTTTCTATAAGAATAATTATTCGTTTAGAGTTAGGGATACCAGGAAGTTTAATTGGTAATGATCAAATTTATAATAGAATTGTTACTGCTCATGCTTTTATTATAATTTTTTTTATGGTGATACCAGTAATAATTGGAGGTTTTGGAAATTGGTTAATTCCTTTAATGTTAGGATCTCCTGATATAGCATTTCCTCGAATAAATAATATGAGATTTTGGCTTTTAATTCCTTCTTTAAGAATATTAATTTTAAGAAGTTTTATTAATATTGGTGTAGGAACAGGTTGAACAGTTTATCCACCATTATCTTTAATTTTAGGTCATGGTGGTATATCAGTTGATATAGGTATTTTTTCTTTACATTTAGCTGGTATTTCTTCAATTATAGGGGCCATTAATTTTATTTCAACAATTTTGAATTTACGTACGAGTTTATTTGATATAGATAAAATATCTTTATTTTCTTGATCGGTCTTTATTACTGCAATTTTATTATTATTATCATTACCAGTTTTAGCTGGAGCTATTACTATATTATTAACTGATCGAAATTTAAATACAAGATTTTTTGATCCTGGTGGTGGGGGGGATCCTATTTTATATCAACATTTATT
>GBDTA15459-21|Choeras gnarus|ZSM-HYM-42394-F09|BOLD:AAU6216
TTTATATTTTATTTTTGGGTTATGATCAGGTATATTAGGATTTTCTATAAGAATAATTATTCGTTTAGAGTTAGGGATACCAGGAAGTTTAATTGGTAATGATCAAATTTATAATAGAATTGTTACTGCTCATGCTTTTATTATAATTTTTTTTATGGTGATACCAGTAATAATTGGAGGTTTTGGAAATTGGTTAATTCCTTTAATGTTAGGATCTCCTGATATAGCATTTCCTCGAATAAATAATATGAGATTTTGGCTTTTAATTCCTTCTTTAAGAATATTAATTTTAAGAAGTTTTATTAATATTGGTGTAGGAACAGGTTGAACAGTTTATCCACCATTATCTTTAATTTTAGGTCATGGTGGTATATCAGTTGATATAGGTATTTTTTCTTTACATTTAGCTGGTATTTCTTCAATTATAGGGGCCATTAATTTTATTTCAACAATTTTGAATTTACGTACGAGTTTATTTGATATAGATAAAATATCTTTATTTTCTTGATCGGTCTTTATTACTGCAATTTTATTATTATTATCATTACCAGTTTTAGCTGGAGCTATTACTATATTATTAACTGATCGAAATTTAAATACAAGATTTTTTGATCCTGGTGGTGGGGGGGATCCTATTTTATATCAACATTTAT
>GBDTA14944-21|Choeras gnarus|ZSM-HYM-42389-C05|BOLD:AAU6216
TTTATATTTTATTTTTGGGTTATGATCAGGTATATTAGGATTTTCTATAAGAATAATTATTCGTTTAGAGTTAGGGATACCAGGAAGTTTAATTGGTAATGATCAAATTTATAATAGAATTGTTACTGCTCATGCTTTTATTATAATTTTTTTTATGGTGATACCAGTAATAATTGGAGGTTTTGGAAATTGGTTAATTCCTTTAATGTTAGGATCTCCTGATATAGCATTTCCTCGAATAAATAATATGAGATTTTGGCTTTTAATTCCTTCTTTAAGAATATTAATTTTAAGAAGTTTTATTAATATTGGTGTAGGAACAGGTTGAACAGTTTATCCACCATTATCTTTAATTTTAGGTCATGGTGGTATATCAGTTGATATAGGTATTTTTTCTTTACATTTAGCTGGTATTTCTTCAATTATAGGGGCCATTAATTTTATTTCAACAATTTTGAATTTACGTACGAGTTTATTTGATATAGATAAAATATCTTTATTTTCTTGATCGGTCTTTATTACTGCAATTTTATTATTATTATCATTACCAGTTTTAGCTGGAGCTATTACTATATTATTAACTGATCGAAATTTAAATACAAGATTTTTTGATCCTGGTGGTGGGGGGGATCCTATTTTATATCAACATTTAT
>GBDTA15449-21|Choeras gnarus|ZSM-HYM-42394-E11|BOLD:AAU6216
TTATATTTTATTTTTGGGTTATGATCAGGTATATTAGGATTTTCTATAAGAATAATTATTCGTTTAGAGTTAGGGATACCAGGAAGTTTAATTGGTAATGATCAAATTTATAATAGAATTGTTACTGCTCATGCTTTTATTATAATTTTTTTTATGGTGATACCAGTAATAATTGGAGGTTTTGGAAATTGGTTAATTCCTTTAATGTTAGGATCTCCTGATATAGCATTTCCTCGAATAAATAATATGAGATTTTGGCTTTTAATTCCTTCTTTAAGAATATTAATTTTAAGAAGTTTTATTAATATTGGTGTAGGAACAGGTTGAACAGTTTATCCACCATTATCTTTAATTTTAGGTCATGGTGGTATATCAGTTGATATAGGTATTTTTTCTTTACATTTAGCTGGTATTTCTTCAATTATAGGGGCCATTAATTTTATTTCAACAATTTTGAATTTACGTACGAGTTTATTTGATATAGATAAAATATCTTTATTTTCTTGATCGGTTTTTATTACTGCAATTTTATTATTATTATCATTACCAGTTTTAGCTGGAGCTATTACTATATTATTAACTGATCGAAATTTAAATACAAGATTTTTTGATCCTGGTGGTGGGGGGGATCCTATTTTATA
>GBDTA1162-21|Choeras gnarus|ZSM-HYM-33162-B10|BOLD:AAU6216
TTTATATTTTATTTTTGGGTTATGATCAGGTATATTAGGATTTTCTATAAGAATAATTATTCGTTTAGAGTTAGGGATACCAGGAAGTTTAATTGGTAATGATCAAATTTATAATAGAATTGTTACTGCTCATGCTTTTATTATAATTTTTTTTATGGTGATACCAGTAATAATTGGAGGTTTTGGAAATTGGTTAATTCCTTTAATGTTAGGATCTCCTGATATAGCATTTCCTCGAATAAATAATATGAGATTTTGGCTTTTAATTCCTTCTTTAAGAATATTAATTTTAAGAAGTTTTATTAATATTGGTGTAGGAACAGGTTGAACAGTTTATCCACCATTATCTTTAATTTTAGGTCATGGTGGTATATCAGTTGATATAGGTATTTTTTCTTTACATTTAGCTGGTATTTCTTCAATTATAGGGGCCATTAATTTTATTTCAACAATTTTGAATTTACGTACGAGTTTATTTGATATAGATAAAATATCTTTATTTTCTTGATCGGTCTTTATTACTGCAATTTTATTATTATTATCATTACCAGTTTTAGCTGGAGCTATTACTATATTATTAACTGATCGAAATTTAAATACAAGATTTTTTGATCCTGGTGGTGGGGGGGATCCTATTTTATATCAACATTTATT
>GBDTA14267-21|Choeras gnarus|ZSM-HYM-42382-B05|BOLD:AAU6216
TTATATTTTATTTTTGGGTTATGATCAGGTATATTAGGATTTTCTATAAGAATAATTATTCGTTTAGAGTTAGGGATACCAGGAAGTTTAATTGGTAATGATCAAATTTATAATAGAATTGTTACTGCTCATGCTTTTATTATAATTTTTTTTATGGTGATACCAGTAATAATTGGAGGTTTTGGAAATTGGTTAATTCCTTTAATGTTAGGATCTCCTGATATAGCATTTCCTCGAATAAATAATATGAGATTTTGGCTTTTAATTCCTTCTTTAAGAATATTAATTTTAAGAAGTTTTATTAATATTGGTGTAGGAACAGGTTGAACAGTTTATCCACCATTATCTTTAATTTTAGGTCATGGTGGTATATCAGTTGATATAGGTATTTTTTCTTTACATTTAGCTGGTATTTCTTCAATTATAGGGGCCATTAATTTTATTTCAACAATTTTGAATTTACGTACGAGTTTATTTGATATAGATAAAATATCTTTATTTTCTTGATCGGTCTTTATTACTGCAATTTTATTATTATTATCATTACCAGTTTTAGCTGGAGCTATTACTATATTATTAACTGATCGAAATTTAAATACAAGATTTTTTGATCCTGGTGGTGGGGGGGATCCTATTTTATA
>GBDTA15934-21|Choeras gnarus|ZSM-HYM-42323-F09|BOLD:AAU6216
TTATATTTTATTTTTGGGTTATGATCAGGTATATTAGGATTTTCTATAAGAATAATTATTCGTTTAGAGTTAGGGATACCAGGAAGTTTAATTGGTAATGATCAAATTTATAATAGAATTGTTACTGCTCATGCTTTTATTATAATTTTTTTTATGGTGATACCAGTAATAATTGGAGGTTTTGGAAATTGGTTAATTCCTTTAATGTTAGGATCTCCTGATATAGCATTTCCTCGAATAAATAATATGAGATTTTGGCTTTTAATTCCTTCTTTAAGAATATTAATTTTAAGAAGTTTTATTAATATTGGTGTAGGAACAGGTTGAACAGTTTATCCACCATTATCTTTAATTTTAGGTCATGGTGGCATATCAGTTGATATAGGTATTTTTTCTTTACATTTAGCTGGTATTTCTTCAATTATAGGGGCCATTAATTTTATTTCAACAATTTTGAATTTACGTACGAGTTTATTTGATATAGATAAAATATCTTTATTTTCTTGATCGGTCTTTATTACTGCAATTTTATTATTATTATCATTACCAGTTTTAGCTGGAGCTATTACTATATTATTAACTGATCGAAATTTAAATACAAGATTTTTTGATCCTGGTGGTGGGGGGGATCCTATTTTATAT
>GBDTA14899-21|Choeras gnarus|ZSM-HYM-42388-G07|BOLD:AAU6216
TTATATTTTATTTTTGGGTTATGATCAGGTATATTAGGATTTTCTATAAGAATAATTATTCGTTTAGAGTTAGGGATACCAGGAAGTTTAATTGGTAATGATCAAATTTATAATAGAATTGTTACTGCTCATGCTTTTATTATAATTTTTTTTATGGTGATACCAGTAATAATTGGAGGTTTTGGAAATTGGTTAATTCCTTTAATGTTAGGATCTCCTGATATAGCATTTCCTCGAATAAATAATATGAGATTTTGGCTTTTAATTCCTTCTTTAAGAATATTAATTTTAAGAAGTTTTATTAATATTGGTGTAGGAACAGGTTGAACAGTTTATCCACCATTATCTTTAATTTTAGGTCATGGTGGTATATCAGTTGATATAGGTATTTTTTCTTTACATTTAGCTGGTATTTCTTCAATTATAGGGGCCATTAATTTTATTTCAACAATTTTGAATTTACGTACGAGTTTATTTGATATAGATAAAATATCTTTATTTTCTTGATCGGTCTTTATTACTGCAATTTTATTATTATTATCATTACCAGTTTTAGCTGGAGCTATTACTATATTATTAACTGATCGAAATTTAAATACAAGATTTTTTGATCCTGGTGGTGGGGGGGATCCTATTTTATATC
>GBDTA15875-21|Choeras gnarus|ZSM-HYM-42323-A10|BOLD:AAU6216
TTATATTTTATTTTTGGGTTATGATCAGGTATATTAGGATTTTCTATAAGAATAATTATTCGTTTAGAGTTAGGGATACCAGGAAGTTTAATTGGTAATGATCAAATTTATAATAGAATTGTTACTGCTCATGCTTTTATTATAATTTTTTTTATGGTGATACCAGTAATAATTGGAGGTTTTGGAAATTGGTTAATTCCTTTAATGTTAGGATCTCCTGATATAGCATTTCCTCGAATAAATAATATGAGATTTTGGCTTTTAATTCCTTCTTTAAGAATATTAATTTTAAGAAGTTTTATTAATATTGGTGTAGGAACAGGTTGAACAGTTTATCCACCATTATCTTTAATTTTAGGTCATGGTGGTATATCAGTTGATATAGGTATTTTTTCTTTACATTTAGCTGGTATTTCTTCAATTATAGGGGCCATTAATTTTATTTCAACAATTTTGAATTTACGTACGAGTTTATTTGATATAGATAAAATATCTTTATTTTCTTGATCGGTCTTTATTACTGCAATTTTATTATTATTATCATTACCAGTTTTAGCTGGAGCTATTACTATATTATTAACTGATCGAAATTTAAATACAAGATTTTTTGATCCTGGTGGTGGGGGGGATCCTATTTTATAT
>GBDTA461-21|Choeras gnarus|ZSM-HYM-33154-G09|BOLD:AAU6216
TATTTTATATTTTATTTTTGGGTTATGATCAGGTATATTAGGATTTTCTATAAGAATAATTATTCGTTTAGAGTTAGGGATACCAGGAAGTTTAATTGGTAATGATCAAATTTATAATAGAATTGTTACTGCTCATGCTTTTATTATAATTTTTTTTATGGTGATACCAGTAATAATTGGAGGTTTTGGAAATTGGTTAATTCCTTTAATGTTAGGATCTCCTGATATAGCATTTCCTCGAATAAATAATATGAGATTTTGGCTTTTAATTCCTTCTTTAAGAATATTAATTTTAAGAAGTTTTATTAATATTGGTGTAGGAACAGGTTGAACAGTTTATCCACCATTATCTTTAATTTTAGGTCATGGTGGTATATCAGTTGATATAGGTATTTTTTCTTTACATTTAGCTGGTATTTCTTCAATTATAGGGGCCATTAATTTTATTTCAACAATTTTGAATTTACGTACGAGTTTATTTGATATAGATAAAATATCTTTATTTTCTTGATCGGTCTTTATTACTGCAATTTTATTATTATTATCATTACCAGTTTTAGCTGGAGCTATTACTATATTATTAACTGATCGAAATTTAAATACAAGATTTTTTGATCCTGGTGGTGGGGGGGATCCTATTTTATATCAACATTTATTT
>GBDTA15858-21|Choeras gnarus|ZSM-HYM-42398-H04|BOLD:AAU6216
TTATATTTTATTTTTGGGTTATGATCAGGTATATTAGGATTTTCTATAAGAATAATTATTCGTTTAGAGTTAGGGATACCAGGAAGTTTAATTGGTAATGATCAAATTTATAATAGAATTGTTACTGCTCATGCTTTTATTATAATTTTTTTTATGGTGATACCAGTAATAATTGGAGGTTTTGGAAATTGGTTAATTCCTTTAATGTTAGGATCTCCTGATATAGCATTTCCTCGAATAAATAATATGAGATTTTGGCTTTTAATTCCTTCTTTAAGAATATTAATTTTAAGAAGTTTTATTAATATTGGTGTAGGAACAGGTTGAACAGTTTATCCACCATTATCTTTAATTTTAGGTCATGGTGGTATATCAGTTGATATAGGTATTTTTTCTTTACATTTAGCTGGTATTTCTTCAATTATAGGGGCCATTAATTTTATTTCAACAATTTTGAATTTACGTACGAGTTTATTTGATATAGATAAAATATCTTTATTTTCTTGATCGGTCTTTATTACTGCAATTTTATTATTATTATCATTACCAGTTTTAGCTGGAGCTATTACTATATTATTAACTGATCGAAATTTAAATACAAGATTTTTTGATCCTGGTGGTGGGGGGGATCCTATTTTATAT
>WOMIC626-10|Choeras gnarus|WAM 0076|BOLD:AAU6216
--------------------------------------------------------------------------------------GAAGTTTAATTGGTAATGATCAAATTTATAATAGAATTGTTACTGCTCATGCTTTTATTATAATTTTTTTTATGGTGATACCAGTAATAATTGGAGGTTTTGGAAATTGGTTAATTCCTTTAATGTTAGGATCTCCTGATATAGCATTTCCTCGAATAAATAATATGAGATTTTGGCTTTTAATTCCTTCTTTAAGAATATTAATTTTAAGAAGTTTTATTAATATTGGTGTAGGAACAGGTTGAACAGTTTATCCACCATTATCTTTAATTTTAGGTCATGGTGGTATATCAGTTGATATAGGTATTTTTTCTTTACATTTAGCTGGTATTTCTTCAATTATAGGGGCCATTAATTTTATTTCAACAATTTTGAATTTACGTACGAGTTTATTTGATATAGATAAAATATCTTTATTTTCTTGATCGGTCTTTATTACTGCAATTTTATTATTATTATCATTACCAGTTTTAGCTGGAGCTATTACTATATTATTAACTGATCGAAATTTAAATACAAGATTTTTTGATCCTGGTGGTGGGGGGGATCCTATTTTATATCAACATTTATTT
>GBDTA440-21|Choeras gnarus|ZSM-HYM-33154-E12|BOLD:AAU6216
TATTTTATATTTTATTTTTGGGTTATGATCAGGTATATTAGGATTTTCTATAAGAATAATTATTCGTTTAGAGTTAGGGATACCAGGAAGTTTAATTGGTAATGATCAAATTTATAATAGAATTGTTACTGCTCATGCTTTTATTATAATTTTTTTTATGGTGATACCAGTAATAATTGGAGGTTTTGGAAATTGGTTAATTCCTTTAATGTTAGGATCTCCTGATATAGCATTTCCTCGAATAAATAATATGAGATTTTGGCTTTTAATTCCTTCTTTAAGAATATTAATTTTAAGAAGTTTTATTAATATTGGTGTAGGAACAGGTTGAACAGTTTATCCACCATTATCTTTAATTTTAGGTCATGGTGGTATATCAGTTGATATAGGTATTTTTTCTTTACATTTAGCTGGTATTTCTTCAATTATAGGGGCCATTAATTTTATTTCAACAATTTTGAATTTACGTACGAGTTTATTTGATATAGATAAAATATCTTTATTTTCTTGATCGGTCTTTATTACTGCAATTTTATTATTATTATCATTACCAGTTTTAGCTGGAGCTATTACTATATTATTAACTGATCGAAATTTAAATACAAGATTTTTTGATCCTGGTGGTGGGGGGGATCCTATTTTATATCAACATTTATTT
>GBDTA14335-21|Choeras gnarus|ZSM-HYM-42382-H01|BOLD:AAU6216
TTATATTTTATTTTTGGGTTATGATCAGGTATATTAGGATTTTCTATAAGAATAATTATTCGTTTAGAGTTAGGGATACCAGGAAGTTTAATTGGTAATGATCAAATTTATAATAGAATTGTTACTGCTCATGCTTTTATTATAATTTTTTTTATGGTGATACCAGTAATAATTGGAGGTTTTGGAAATTGGTTAATTCCTTTAATGTTAGGATCTCCTGATATAGCATTTCCTCGAATAAATAATATGAGATTTTGGCTTTTAATTCCTTCTTTAAGAATATTAATTTTAAGAAGTTTTATTAATATTGGTGTAGGAACAGGTTGAACAGTTTATCCACCATTATCTTTAATTTTAGGTCATGGTGGTATATCAGTTGATATAGGTATTTTTTCTTTACATTTAGCTGGTATTTCTTCAATTATAGGGGCCATTAATTTTATTTCAACAATTTTGAATTTACGTACGAGTTTATTTGATATAGATAAAATATCTTTATTTTCTTGATCGGTCTTTATTACTGCAATTTTATTATTATTATCATTACCAGTTTTAGCTGGAGCTATTACTATATTATTAACTGATCGAAATTTAAATACAAGATTTTTTGATCCTGGTGGTGGGGGGGATCCTATTTTATATCAACATTT
>GBDTA14932-21|Choeras gnarus|ZSM-HYM-42389-B05|BOLD:AAU6216
TTATATTTTATTTTTGGGTTATGATCAGGTATATTAGGATTTTCTATAAGAATAATTATTCGTTTAGAGTTAGGGATACCAGGAAGTTTAATTGGTAATGATCAAATTTATAATAGAATTGTTACTGCTCATGCTTTTATTATAATTTTTTTTATGGTGATACCAGTAATAATTGGAGGTTTTGGAAATTGGTTAATTCCTTTAATGTTAGGATCTCCTGATATAGCATTTCCTCGAATAAATAATATGAGATTTTGGCTTTTAATTCCTTCTTTAAGAATATTAATTTTAAGAAGTTTTATTAATATTGGTGTAGGAACAGGTTGAACAGTTTATCCACCATTATCTTTAATTTTAGGTCATGGTGGTATATCAGTTGATATAGGTATTTTTTCTTTACATTTAGCTGGTATTTCTTCAATTATAGGGGCCATTAATTTTATTTCAACAATTTTGAATTTACGTACGAGTTTATTTGATATAGATAAAATATCTTTATTTTCTTGATCGGTCTTTATTACTGCAATTTTATTATTATTATCATTACCAGTTTTAGCTGGAGCTATTACTATATTATTAACTGATCGAAATTTAAATACAAGATTTTTTGATCCTGGTGGTGGGGGGGATCCTATTTTATA
>GBDTA647-21|Choeras gnarus|ZSM-HYM-33156-G05|BOLD:AAU6216
TTTTATATTTTATTTTTGGGTTATGATCAGGTATATTAGGATTTTCTATAAGAATAATTATTCGTTTAGAGTTAGGGATACCAGGAAGTTTAATTGGTAATGATCAAATTTATAATAGAATTGTTACTGCTCATGCTTTTATTATAATTTTTTTTATGGTGATACCAGTAATAATTGGAGGTTTTGGAAATTGGTTAATTCCTTTAATGTTAGGATCTCCTGATATAGCATTTCCTCGAATAAATAATATGAGATTTTGGCTTTTAATTCCTTCTTTAAGAATATTAATTTTAAGAAGTTTTATTAATATTGGTGTAGGAACAGGTTGAACAGTTTATCCACCATTATCTTTAATTTTAGGTCATGGTGGTATATCAGTTGATATAGGTATTTTTTCTTTACATTTAGCTGGTATTTCTTCAATTATAGGGGCCATTAATTTTATTTCAACAATTTTGAATTTACGTACGAGTTTATTTGATATAGATAAAATATCTTTATTTTCTTGATCGGTCTTTATTACTGCAATTTTATTATTATTATCATTACCAGTTTTAGCTGGAGCTATTACTATATTATTAACTGATCGAAATTTAAATACAAGATTTTTTGATCCTGGTGGTGGGGGGGATCCTATTTTATATCAACATTTATT
>GBDTA13735-21|Choeras gnarus|ZSM-HYM-42376-E07|BOLD:AAU6216
TTTATATTTTATTTTTGGGTTATGATCAGGTATATTAGGATTTTCTATAAGAATAATTATTCGTTTAGAGTTAGGGATACCAGGAAGTTTAATTGGTAATGATCAAATTTATAATAGAATTGTTACTGCTCATGCTTTTATTATAATTTTTTTTATGGTGATACCAGTAATAATTGGAGGTTTTGGAAATTGGTTAATTCCTTTAATGTTAGGATCTCCTGATATAGCATTTCCTCGAATAAATAATATGAGATTTTGGCTTTTAATTCCTTCTTTAAGAATATTAATTTTAAGAAGTTTTATTAATATTGGTGTAGGAACAGGTTGAACAGTTTATCCACCATTATCTTTAATTTTAGGTCATGGTGGTATATCAGTTGATATAGGTATTTTTTCTTTACATTTAGCTGGTATTTCTTCAATTATAGGGGCCATTAATTTTATTTCAACAATTTTGAATTTACGTACGAGTTTATTTGATATAGATAAAATATCTTTATTTTCTTGATCGGTCTTTATTACTGCAATTTTATTATTATTATCATTACCAGTTTTAGCTGGAGCTATTACTATATTATTAACTGATCGAAATTTAAATACAAGATTTTTTGATCCTGGTGGTGGGGGGGATCCTATTTTATATCAACATTTAT
>BCNCA252-18|Cotesia coryphe|MRS_JFT0691|BOLD:AAA7143
TAGGATTTTCAATAAGATTATTAATTCGTTTAGAATTAGGTATACCAGGAAGATTAATTGGTAATGATCAAATTTATAATAGAATTGTAACTTCTCATGCTTTTATTATAATTTTTTTTATAGTAATACCTGTAATAATTGGTGGTTTTGGAAATTGATTAATTCCATTAATATTAGGATCTCCAGATATATCTTTCCCTCGAATAAATAATATAAGTTTTTGATTATTATTTCCTTCTTTATTATTATTAATTATAAGAAGATTTATTAATGTAGGAGTTGGTACTGGTTGAACTGTATATCCACCTTTATCATTAATTTTAGGTCATGGTGGAATATCTGTTGATTTAGGAATTTTTTCTTTACATTTAGCTGGAGCTTCTTCAATTATAGGTGCTGTAAATTTTATTACTACAATTATAAATATACGTTCAAATTTATTTAATATAGATAAAATATCTTTATTTTCTTGATCTGTATTTATTACTGCAATTTTATTATTATTATCTTTACCTGTTTTAGCTGGTGCTATTACCATATTATTAACTGATCGTAATATAAATACAAGGTTTTTTGATCCTTCAGGTGGCGGTGATCCAATTCTTTATCAGCATTTATTT
>MARKB191-21|Cotesia coryphe|CNCHYM45325|BOLD:AAA7143
NNNNNNNNNNNNNNNNNNNNNNNNNNNNNNNNNNNNNNNNNNNNNNNNNNNNNNNNNNNNNNNNNNNNNNNNNNNNNNNNNNNNNNNNNNNNNNNNNNNNNNNNNNNNNNNNNNNNNNNNNNNNNNNNNNNNNNNNNNNNNNNNNNNNNNNNNNNNNNNNNNNNNNNNNNNNNNNNNNNNNNNNNNNNNNNNNNNNNNNNNNNNNNNNNNNNNNNNNNNNNNNNNNNNNNNNNNAATAAAHAATATAAGTTTTTGATTATTATTTCCTTCTTTATTATTATTAATTATAAGAAGATTTATTAATGTAGGAGTTGGTACTGGTTGAACTGTATATCCACCTTTATCATTAATTTTAGGTCATGGTGGAATATCTGTTGATTTAGGAATTTTTTCTTTACATTTAGCTGGAGCTTCTTCAATTATAGGTGCTGTAAATTTTATTACTACAATTATAAATATACGTTCA---AATTTATTTAATATAGATAAAATATCTTTATTTTCTTGATCTGTATTTATTACTGCAATTTTATTATTATTATCTTTACCTGTTTTAGCTGGTGCTATTACCATATTATTAACTGATCGTAATATAAATACAAGGTTTTTTGATCCTTCANNNNNNNNNNNNNNNNNNNNNNNNNNNNNNN
>GBDTA748-21|Cotesia coryphe|ZSM-HYM-33157-G11|BOLD:AAA7143
ATTATATTTTATATTTGGTTTATGGTCAGGAATATTAGGATTTTCAATAAGATTATTAATTCGTTTAGAATTAGGTATACCAGGAAGATTAATTGGTAATGATCAAATTTATAATAGAATTGTAACTTCTCATGCTTTTATTATAATTTTTTTTATAGTAATACCTGTAATAATTGGTGGTTTTGGAAATTGATTAATTCCATTAATATTAGGATCTCCAGATATATCTTTCCCTCGAATAAATAATATAAGTTTTTGATTATTATTTCCTTCTTTATTATTATTAATTATAAGAAGATTTATTAATGTAGGAGTTGGTACTGGTTGAACTGTATATCCACCTTTATCATTAATTTTAGGTCATGGTGGAATATCTGTTGATTTAGGAATTTTTTCTTTACATTTAGCTGGAGCTTCTTCAATTATAGGTGCTGTAAATTTTATTACTACAATTATAAATATACGTTCAAATTTATTTAATATAGATAAAATATCTTTATTTTCTTGATCTGTATTTATTACTGCAATTTTATTATTATTATCTTTACCTGTTTTAGCTGGTGCTATTACCATATTATTAACTGATCGTAATATAAATACAAGGTTTTTTGATCCTTCAGGTGGTGGTGATCCAATTCTTTATCAGCATTTATT
>GBDTA15648-21|Cotesia coryphe|ZSM-HYM-42396-F08|BOLD:AAA7143
ATTATATTTTATATTTGGTTTATGGTCAGGAATATTAGGATTTTCAATAAGATTATTAATTCGTTTAGAATTAGGTATACCAGGAAGATTAATTGGTAATGATCAAATTTATAATAGAATTGTAACTTCTCATGCTTTTATTATAATTTTTTTTATAGTAATACCTGTAATAATTGGTGGTTTTGGGAATTGATTAATTCCATTAATATTAGGATCTCCAGATATATCTTTCCCTCGAATAAATAATATAAGTTTTTGATTATTATTTCCTTCTTTATTATTATTAATTATAAGAAGATTTATTAATGTAGGAGTTGGTACTGGTTGAACTGTATATCCACCTTTATCATTAATTTTAGGTCATGGTGGAATATCTGTTGATTTAGGAATTTTTTCTTTACATTTAGCTGGAGCTTCTTCAATTATAGGTGCTGTAAATTTTATTACTACAATTATAAATATACGTTCAAATTTATTTAATATAGATAAAATATCTTTATTTTCTTGATCTGTATTTATTACTGCAATTTTATTATTATTATCTTTACCTGTTTTAGCTGGTGCTATTACCATATTATTAACTGATCGTAATATAAATACAAGGTTTTTTGATCCTTCAGGTGGTGGTGATCCAATTCTTTATCAGCATTTAT
>GBMCG059-22|Cotesia coryphe|ZSM-HYM-ZLAB01-E11|BOLD:AAA7143
GGTCAGGAATATTAGGATTTTCAATAAGATTATTAATTCGTTTAGAATTAGGTATACCAGGAAGATTAATTGGTAATGATCAAATTTATAATAGAATTGTAACTTCTCATGCTTTTATTATAATTTTTTTTATAGTAATACCTGTAATAATTGGTGGTTTTGGAAATTGATTAATTCCATTAATATTAGGATCTCCAGATATATCTTTCCCTCGAATAAATAATATAAGTTTTTGATTATTATTTCCTTCTTTATTATTATTAATTATAAGAAGATTTATTAATGTAGGAGTTGGTACTGGTTGAACTGTATATCCACCTTTATCATTAATTTTAGGTCATGGTGGAATATCTGTTGATTTAGGAATTTTTTCTTTACATTTAGCTGGAGCTTCTTCAATTATAGGTGCTGTAAATTTTATTACTACAATTATAAATATACGTTCAAATTTATTTAATATAGATAAAATATCTTTATTTTCTTGATCTGTATTTATTACTGCAATTTTATTATTATTATCTTTACCTGTTTTAGCTGGTGCTATTACCATATTATTAACTGATCGTAATATAAATACAAGGTTTTTTGATCCTTCAGGTGGCGGT
>GBDTA16192-21|Cotesia coryphe|ZSM-HYM-42326-D06|BOLD:AAA7143
TTATATTTTATATTTGGTTTATGGTCAGGAATATTAGGATTTTCAATAAGATTATTAATTCGTTTAGAATTAGGTATACCAGGAAGATTAATTGGTAATGATCAAATTTATAATAGAATTGTAACTTCTCATGCTTTTATTATAATTTTTTTTATAGTAATACCTGTAATAATTGGTGGTTTTGGGAATTGATTAATTCCATTAATATTAGGATCTCCAGATATATCTTTCCCTCGAATAAATAATATAAGTTTTTGATTATTATTTCCTTCTTTATTATTATTAATTATAAGAAGATTTATTAATGTAGGAGTTGGTACTGGTTGAACTGTATATCCACCTTTATCATTAATTTTAGGTCATGGTGGAATATCTGTTGATTTAGGAATTTTTTCTTTACATTTAGCTGGAGCTTCTTCAATTATAGGTGCTGTAAATTTTATTACTACAATTATAAATATACGTTCAAATTTATTTAATATAGATAAAATATCTTTATTTTCTTGATCTGTATTTATTACTGCAATTTTATTATTATTATCTTTACCTGTTTTAGCTGGTGCTATTACCATATTATTAACTGATCGTAATATAAATACAAGGTTTTTTGATCCTTCAGGTGGTGGTGATCCAATTCTTTATCAGCATTTAT
>GBDTA14627-21|Cotesia coryphe|ZSM-HYM-42385-H08|BOLD:AAA7143
ATTATATTTTATATTTGGTTTATGGTCAGGAATATTAGGATTTTCAATAAGATTATTAATTCGTTTAGAATTAGGTATACCAGGAAGATTAATTGGTAATGATCAAATTTATAATAGAATTGTAACTTCTCATGCTTTTATTATAATTTTTTTTATAGTAATACCTGTAATAATTGGTGGTTTTGGAAATTGATTAATTCCATTAATATTAGGATCTCCAGATATATCTTTCCCTCGAATAAATAATATAAGTTTTTGATTATTATTTCCTTCTTTATTATTATTAATTATAAGAAGATTTATTAATGTAGGAGTTGGTACTGGTTGAACTGTATATCCACCTTTATCATTAATTTTAGGTCATGGTGGAATATCTGTTGATTTAGGAATTTTTTCTTTACATTTAGCTGGAGCTTCTTCAATTATAGGTGCTGTAAATTTTATTACTACAATTATAAATATACGTTCAAATTTATTTAATATAGATAAAATATCTTTATTTTCTTGATCTGTATTTATTACTGCAATTTTATTATTATTATCTTTACCTGTTTTAGCTGGTGCTATTACCATATTATTAACTGATCGTAATATAAATACAAGGTTTTTTGATCCTTCAGGTGGTGGTGATCCAATTCTTTATCAGCATTTAT
>GBDTA747-21|Cotesia coryphe|ZSM-HYM-33157-G10|BOLD:AAA7143
ATTATATTTTATATTTGGTTTATGGTCAGGAATATTAGGATTTTCAATAAGATTATTAATTCGTTTAGAATTAGGTATACCAGGAAGATTAATTGGTAATGATCAAATTTATAATAGAATTGTAACTTCTCATGCTTTTATTATAATTTTTTTTATAGTAATACCTGTAATAATTGGTGGTTTTGGAAATTGATTAATTCCATTAATATTAGGATCTCCAGATATATCTTTCCCTCGAATAAATAATATAAGTTTTTGATTATTATTTCCTTCTTTATTATTATTAATTATAAGAAGATTTATTAATGTAGGAGTTGGTACTGGTTGAACTGTATATCCACCTTTATCATTAATTTTAGGTCATGGTGGAATATCTGTTGATTTAGGAATTTTTTCTTTACATTTAGCTGGAGCTTCTTCAATTATAGGTGCTGTAAATTTTATTACTACAATTATAAATATACGTTCAAATTTATTTAATATAGATAAAATATCTTTATTTTCTTGATCTGTATTTATTACTGCAATTTTATTATTATTATCTTTACCTGTTTTAGCTGGTGCTATTACCATATTATTAACTGATCGTAATATAAATACAAGGTTTTTTGATCCTTCAGGTGGTGGTGATCCAATTCTTTATCAGCATTTA
>GBDTA746-21|Cotesia coryphe|ZSM-HYM-33157-G09|BOLD:AAA7143
TATTATATTTTATATTTGGTTTATGGTCAGGAATATTAGGATTTTCAATAAGATTATTAATTCGTTTAGAATTAGGTATACCAGGAAGATTAATTGGTAATGATCAAATTTATAATAGAATTGTAACTTCTCATGCTTTTATTATAATTTTTTTTATAGTAATACCTGTAATAATTGGTGGTTTTGGGAATTGATTAATTCCATTAATATTAGGATCTCCAGATATATCTTTCCCTCGAATAAATAATATAAGTTTTTGATTATTATTTCCTTCTTTATTATTATTAATTATAAGAAGATTTATTAATGTAGGAGTTGGTACTGGTTGAACTGTATATCCACCTTTATCATTAATTTTAGGTCATGGTGGAATATCTGTTGATTTAGGAATTTTTTCTTTACATTTAGCTGGAGCTTCTTCAATTATAGGTGCTGTAAATTTTATTACTACAATTATAAATATACGTTCAAATTTATTTAATATAGATAAAATATCTTTATTTTCTTGATCTGTATTTATTACTGCAATTTTATTATTATTATCTTTACCTGTTTTAGCTGGTGCTATTACCATATTATTAACTGATCGTAATATAAATACAAGGTTTTTTGATCCTTCAGGTGGTGGTGATCCAATTCTTTATCAGCATTTATT
>GBDTA724-21|Cotesia coryphe|ZSM-HYM-33157-E11|BOLD:AAA7143
ATTATATTTTATATTTGGTTTATGGTCAGGAATATTAGGATTTTCAATAAGATTATTAATTCGTTTAGAATTAGGTATACCAGGAAGATTAATTGGTAATGATCAAATTTATAATAGAATTGTAACTTCTCATGCTTTTATTATAATTTTTTTTATAGTAATACCTGTAATAATTGGTGGTTTTGGAAATTGATTAATTCCATTAATATTAGGATCTCCAGATATATCTTTCCCTCGAATAAATAATATAAGTTTTTGATTATTATTTCCTTCTTTATTATTATTAATTATAAGAAGATTTATTAATGTAGGAGTTGGTACTGGTTGAACTGTATATCCACCTTTATCATTAATTTTAGGTCATGGTGGAATATCTGTTGATTTAGGAATTTTTTCTTTACATTTAGCTGGAGCTTCTTCAATTATAGGTGCTGTAAATTTTATTACTACAATTATAAATATACGTTCAAATTTATTTAATATAGATAAAATATCTTTATTTTCTTGATCTGTATTTATTACTGCAATTTTATTATTATTATCTTTACCTGTTTTAGCTGGTGCTATTACCATATTATTAACTGATCGTAATATAAATACAAGGTTTTTTGATCCTTCAGGTGGCGGTGATCCAATTCTTTATCAGCATTTATT
>GBDTA16168-21|Cotesia coryphe|ZSM-HYM-42326-B06|BOLD:AAA7143
ATTATATTTTATATTTGGTTTATGGTCAGGAATATTAGGATTTTCAATAAGATTATTAATTCGTTTAGAATTAGGTATACCAGGAAGATTAATTGGTAATGATCAAATTTATAATAGAATTGTAACTTCTCATGCTTTTATTATAATTTTTTTTATAGTAATACCTGTAATAATTGGTGGTTTTGGGAATTGATTAATTCCATTAATATTAGGATCTCCAGATATATCTTTCCCTCGAATAAATAATATAAGTTTTTGATTATTATTTCCTTCTTTATTATTATTAATTATAAGAAGATTTATTAATGTAGGAGTTGGTACTGGTTGAACTGTATATCCACCTTTATCATTAATTTTAGGTCATGGTGGAATATCTGTTGATTTAGGAATTTTTTCTTTACATTTAGCTGGAGCTTCTTCAATTATAGGTGCTGTAAATTTTATTACTACAATTATAAATATACGTTCAAATTTATTTAATATAGATAAAATATCTTTATTTTCTTGATCTGTATTTATTACTGCAATTTTATTATTATTATCTTTACCTGTTTTAGCTGGTGCTATTACCATATTATTAACTGATCGTAATATAAATACAAGGTTTTTTGATCCTTCAGGTGGTGGTGATCCAATTCTTTATCAGCATTTAT
>GBDTA756-21|Cotesia coryphe|ZSM-HYM-33157-H07|BOLD:AAA7143
TTATATTTTATATTTGGTTTATGGTCAGGAAGTATTAGGATTTTCAATAAGATTATTAATTCGTTTAGAATTAGGTATACCAGGAAGATTAATTGGTAATGATCAAATTTATAATAGAATTGTAACTTCTCATGCTTTTATTATAATTTTTTTTATAGTAATACCTGTAATAATTGGTGGTTTTGGAAATTGATTAATTCCATTAATATTAGGATCTCCAGATATATCTTTCCCTCGAATAAATAATATAAGTTTTTGATTATTATTTCCTTCTTTATTATTATTAATTATAAGAAGATTTATTAATGTAGGAGTTGGTACTGGTTGAACTGTATATCCACCTTTATCATTAATTTTAGGTCATGGTGGAATATCTGTTGATTTAGGAATTTTTTCTTTACATTTAGCTGGAGCTTCTTCAATTATAGGTGCTGTAAATTTTATTACTACAATTATAAATATACGTTCAAATTTATTTAATATAGATAAAATATCTTTATTTTCTTGATCTGTATTTATTACTGCAATTTTATTATTATTATCTTTACCTGTTTTAGCTGGTGCTATTACCATATTATTAACTGATCGTAATATAAATACAAGGTTTTTTGATCCTTCAGGTGGTGGTGATCCAATTCTTTATCAGCATTTATT
>GBDTA749-21|Cotesia coryphe|ZSM-HYM-33157-G12|BOLD:AAA7143
TATTATATTTTATATTTGGTTTATGGTCAGGAATATTAGGATTTTCAATAAGATTATTAATTCGTTTAGAATTAGGTATACCAGGAAGATTAATTGGTAATGATCAAATTTATAATAGAATTGTAACTTCTCATGCTTTTATTATAATTTTTTTTATAGTAATACCTGTAATAATTGGTGGTTTTGGGAATTGATTAATTCCATTAATATTAGGATCTCCAGATATATCTTTCCCTCGAATAAATAATATAAGTTTTTGATTATTATTTCCTTCTTTATTATTATTAATTATAAGAAGATTTATTAATGTAGGAGTTGGTACTGGTTGAACTGTATATCCACCTTTATCATTAATTTTAGGTCATGGTGGAATATCTGTTGATTTAGGAATTTTTTCTTTACATTTAGCTGGAGCTTCTTCAATTATAGGTGCTGTAAATTTTATTACTACAATTATAAATATACGTTCAAATTTATTTAATATAGATAAAATATCTTTATTTTCTTGATCTGTATTTATTACTGCAATTTTATTATTATTATCTTTACCTGTTTTAGCTGGTGCTATTACCATATTATTAACTGATCGTAATATAAATACAAGGTTTTTTGATCCTTCAGGTGGTGGTGATCCAATTCTTTATCAGCATTTATT
>GBDTA14499-21|Cotesia coryphe|ZSM-HYM-42384-E11|BOLD:AAA7143
ATTATATTTTATATTTGGTTTATGGTCAGGAATATTAGGATTTTCAATAAGATTATTAATTCGTTTAGAATTAGGTATACCAGGAAGATTAATTGGTAATGATCAAATTTATAATAGAATTGTAACTTCTCATGCTTTTATTATAATTTTTTTTATAGTAATACCTGTAATAATTGGTGGTTTTGGAAATTGATTAATTCCATTAATATTAGGATCTCCAGATATATCTTTCCCTCGAATAAATAATATAAGTTTTTGATTATTATTTCCTTCTTTATTATTATTAATTATAAGAAGATTTATTAATGTAGGAGTTGGTACTGGTTGAACTGTATATCCACCTTTATCATTAATTTTAGGTCATGGTGGAATATCTGTTGATTTAGGAATTTTTTCTTTACATTTAGCTGGAGCTTCTTCAATTATAGGTGCTGTAAATTTTATTACTACAATTATAAATATACGTTCAAATTTATTTAATATAGATAAAATATCTTTATTTTCTTGATCTGTATTTATTACTGCAATTTTATTATTATTATCTTTACCTGTTTTAGCTGGTGCTATTACCATATTATTAACTGATCGTAATATAAATACAAGGTTTTTTGATCCTTCAGGTGGTGGTGATCCAATTCTTTATCAGCATTTAT
>GMGMQ657-18|Cotesia coryphe|BIOUG42687-C04|BOLD:AAA7143
TTATATTTTATATTTGGTTTATGGTCAGGAATATTAGGATTTTCAATAAGATTATTAATTCGTTTAGAATTAGGTATACCAGGAAGATTAATTGGTAATGATCAAATTTATAATAGAATTGTAACTTCTCATGCTTTTATTATAATTTTTTTTATAGTAATACCTGTAATAATTGGTGGTTTTGGGAATTGATTAATTCCATTAATATTAGGATCTCCAGATATATCTTTCCCTCGAATAAATAATATAAGTTTTTGATTATTATTTCCTTCTTTATTATTATTAATTATAAGAAGATTTATTAATGTAGGAGTTGGTACTGGTTGAACTGTATATCCACCTTTATCATTAATTTTAGGTCATGGTGGAATATCTGTTGATTTAGGAATTTTTTCTTTACATTTAGCTGGAGCTTCTTCAATTATAGGTGCTGTAAATTTTATTACTACAATTATAAATATACGTTCAAATTTATTTAATATAGATAAAATATCTTTATTTTCTTGATCTGTATTTATTACTGCAATTTTATTATTATTATCTTTACCTGTTTTAGCTGGTGCTATTACCATATTATTAACTGATCGTAATATAAATACAAGGTTTTTTGATCCTTCAGGTGGTGGTGATCCAATTCTTTATCAGCATTTAT------
>GMGMQ1658-18|Cotesia coryphe|BIOUG42697-G07|BOLD:AAA7143
TTATATTTTATATTTGGTTTATGGTCAGGAATATTAGGATTTTCAATAAGATTATTAATTCGTTTAGAATTAGGTATACCAGGAAGATTAATTGGTAATGATCAAATTTATAATAGAATTGTAACTTCTCATGCTTTTATTATAATTTTTTTTATAGTAATACCTGTAATAATTGGTGGTTTTGGAAATTGATTAATTCCATTAATATTAGGATCTCCAGATATATCTTTCCCTCGAATAAATAATATAAGTTTTTGATTATTATTTCCTTCTTTATTATTATTAATTATAAGAAGATTTATTAATGTAGGAGTTGGTACTGGTTGAACTGTATATCCACCTTTATCATTAATTTTAGGTCATGGTGGAATATCTGTTGATTTAGGAATTTTTTCTTTACATTTAGCTGGAGCTTCTTCAATTATAGGTGCTGTAAATTTTATTACTACAATTATAAATATACGTTCAAATTTATTTAATATAGATAAAATATCTTTATTTTCTTGATCTGTATTTATTACTGCAATTTTATTATTATTATCTTTACCTGTTTTAGCTGGTGCTATTACCATATTATTAACTGATCGTAATATAAATACAAGGTTTTTTGATCCTTCAGGTGGTGGTGATCCAATTCTTTATCAGCATTTATT----------------------------------------
>GBMCG029-22|Cotesia coryphe|ZSM-HYM-ZLAB01-C05|BOLD:AAA7143
GGAATATTAGGATTTTCAATAAGATTATTAATTCGTTTAGAATTAGGTATACCAGGAAGATTAATTGGTAATGATCAAATTTATAATAGAATTGTAACTTCTCATGCTTTTATTATAATTTTTTTTATAGTAATACCTGTAATAATTGGTGGTTTTGGAAATTGATTAATTCCATTAATATTAGGATCTCCAGATATATCTTTCCCTCGAATAAATAATATAAGTTTTTGATTATTATTTCCTTCTTTATTATTATTAATTATAAGAAGATTTATTAATGTAGGAGTTGGTACTGGTTGAACTGTATATCCACCTTTATCATTAATTTTAGGTCATGGTGGAATATCTGTTGATTTAGGAATTTTTTCTTTACATTTAGCTGGAGCTTCTTCAATTATAGGTGCTGTAAATTTTATTACTACAATTATAAATATACGTTCAAATTTATTTAATATAGATAAAATATCTTTATTTTCTTGATCTGTATTTATTACTGCAATTTTATTATTATTATCTTTACCTGTTTTAGCTGGTGCTATTACCATATTATTAACTGATCGTAATATAAATACAAGGTTTTTTGATCCTTCAGG
>GBDTA14346-21|Cotesia coryphe|ZSM-HYM-42383-A01|BOLD:AAA7143
ATTATATTTTATATTTGGTTTATGGTCAGGAATATTAGGATTTTCAATAAGATTATTAATTCGTTTAGAATTAGGTATACCAGGAAGATTAATTGGTAATGATCAAATTTATAATAGAATTGTAACTTCTCATGCTTTTATTATAATTTTTTTTATAGTAATACCTGTAATAATTGGTGGTTTTGGAAATTGATTAATTCCATTAATATTAGGATCTCCAGATATATCTTTCCCTCGAATAAATAATATAAGTTTTTGATTATTATTTCCTTCTTTATTATTATTAATTATAAGAAGATTTATTAATGTAGGAGTTGGTACTGGTTGAACTGTATATCCACCTTTATCATTAATTTTAGGTCATGGTGGAATATCTGTTGATTTAGGAATTTTTTCTTTACATTTAGCTGGAGCTTCTTCAATTATAGGTGCTGTAAATTTTATTACTACAATTATAAATATACGTTCAAATTTATTTAATATAGATAAAATATCTTTATTTTCTTGATCTGTATTTATTACTGCAATTTTATTATTATTATCTTTACCTGTTTTAGCTGGTGCTATTACCATATTATTAACTGATCGTAATATAAATACAAGGTTTTTTGATCCTTCAGGTGGTGGTGATCCAATTCTTTATCAGCATTTAT
>GBDTA13831-21|Cotesia coryphe|ZSM-HYM-42377-E08|BOLD:AAA7143
ATTATATTTTATATTTGGTTTATGGTCAGGAATATTAGGATTTTCAATAAGATTATTAATTCGTTTAGAATTAGGTATACCAGGAAGATTAATTGGTAATGATCAAATTTATAATAGAATTGTAACTTCTCATGCTTTTATTATAATTTTTTTTATAGTAATACCTGTAATAATTGGTGGTTTTGGGAATTGATTAATTCCATTAATATTAGGATCTCCAGATATATCTTTCCCTCGAATAAATAATATAAGTTTTTGATTATTATTTCCTTCTTTATTATTATTAATTATAAGAAGATTTATTAATGTAGGAGTTGGTACTGGTTGAACTGTATATCCACCTTTATCATTAATTTTAGGTCATGGTGGAATATCTGTTGATTTAGGAATTTTTTCTTTACATTTAGCTGGAGCTTCTTCAATTATAGGTGCTGTAAATTTTATTACTACAATTATAAATATACGTTCAAATTTATTTAATATAGATAAAATATCTTTATTTTCTTGATCTGTATTTATTACTGCAATTTTATTATTATTATCTTTACCTGTTTTAGCTGGTGCTATTACCATATTATTAACTGATCGTAATATAAATACAAGGTTTTTTGATCCTTCAGGTGGTGGTGATCCAATTCTTTATCAGCATTTAT
>GBDTA466-21|Cotesia coryphe|ZSM-HYM-33154-H02|BOLD:AAA7143
AATATTATATTTTATATTTGGTTTATGGTCAGGAATATTAGGATTTTCAATAAGATTATTAATTCGTTTAGAATTAGGTATACCAGGAAGATTAATTGGTAATGATCAAATTTATAATAGAATTGTAACTTCTCATGCTTTTATTATAATTTTTTTTATAGTAATACCTGTAATAATTGGTGGTTTTGGAAATTGATTAATTCCATTAATATTAGGATCTCCAGATATATCTTTCCCTCGAATAAATAATATAAGTTTTTGATTATTATTTCCTTCTTTATTATTATTAATTATAAGAAGATTTATTAATGTAGGAGTTGGTACTGGTTGAACTGTATATCCACCTTTATCATTAATTTTAGGTCATGGTGGAATATCTGTTGATTTAGGAATTTTTTCTTTACATTTAGCTGGAGCTTCTTCAATTATAGGTGCTGTAAATTTTATTACTACAATTATAAATATACGTTCAAATTTATTTAATATAGATAAAATATCTTTATTTTCTTGATCTGTATTTATTACTGCAATTTTATTATTATTATCTTTACCTGTTTTAGCTGGTGCTATTACCATATTATTAACTGATCGTAATATAAATACAAGGTTTTTTGATCCTTCAGGTGGTGGTGATCCAATTCTTTATCAGCATTTATTT
>GBDTA1060-21|Cotesia coryphe|ZSM-HYM-33161-B03|BOLD:AAA7143
AATATTATATTTTATATTTGGTTTATGGTCAGGAATATTAGGATTTTCAATAAGATTATTAATTCGTTTAGAATTAGGTATACCAGGAAGATTAATTGGTAATGATCAAATTTATAATAGAATTGTAACTTCTCATGCTTTTATTATAATTTTTTTTATAGTAATACCTGTAATAATTGGTGGTTTTGGGAATTGATTAATTCCATTAATATTAGGATCTCCAGATATATCTTTCCCTCGAATAAATAATATAAGTTTTTGATTATTATTTCCTTCTTTATTATTATTAATTATAAGAAGATTTATTAATGTAGGAGTTGGTACTGGTTGAACTGTATATCCACCTTTATCATTAATTTTAGGTCATGGTGGAATATCTGTTGATTTAGGAATTTTTTCTTTACATTTAGCTGGAGCTTCTTCAATTATAGGTGCTGTAAATTTTATTACTACAATTATAAATATACGTTCAAATTTATTTAATATAGATAAAATATCTTTATTTTCTTGATCTGTATTTATTACTGCAATTTTATTATTATTATCTTTACCTGTTTTAGCTGGTGCTATTACCATATTATTAACTGATCGTAATATAAATACAAGGTTTTTTGATCCTTCAGGTGGTGGTGATCCAATTCTTTATCAGCATTTATTT
>BCHYM18926-21|Cotesia coryphe|ZSM-HYM-33420-A03|BOLD:AAA7143
AATATTATATTTTATATTTGGTTTATGGTCAGGAATATTAGGATTTTCAATAAGATTATTAATTCGTTTAGAATTAGGTATACCAGGAAGATTAATTGGTAATGATCAAATTTATAATAGAATTGTAACTTCTCATGCTTTTATTATAATTTTTTTTATAGTAATACCTGTAATAATTGGTGGTTTTGGAAATTGATTAATTCCATTAATATTAGGATCTCCAGATATATCTTTCCCTCGAATAAATAATATAAGTTTTTGATTATTATTTCCTTCTTTATTATTATTAATTATAAGAAGATTTATTAATGTAGGAGTTGGTACTGGTTGAACTGTATATCCACCTTTATCATTAATTTTAGGTCATGGTGGAATATCTGTTGATTTAGGAATTTTTTCTTTACATTTAGCTGGAGCTTCTTCAATTATAGGTGCTGTAAATTTTATTACTACAATTATAAATATACGTTCAAATTTATTTAATATAGATAAAATATCTTTATTTTCTTGATCTGTATTTATTACTGCAATTTTATTATTATTATCTTTACCTGTTTTAGCTGGTGCTATTACCATATTATTAACTGATCGTAATATAAATACAAGGTTTTTTGaTCc
>GBDTA14334-21|Cotesia coryphe|ZSM-HYM-42382-G12|BOLD:AAA7143
TATTATATTTTATATTTGGTTTATGGTCAGGAATATTAGGATTTTCAATAAGATTATTAATTCGTTTAGAATTAGGTATACCAGGAAGATTAATTGGTAATGATCAAATTTATAATAGAATTGTAACTTCTCATGCTTTTATTATAATTTTTTTTATAGTAATACCTGTAATAATTGGTGGTTTTGGGAATTGATTAATTCCATTAATATTAGGATCTCCAGATATATCTTTCCCTCGAATAAATAATATAAGTTTTTGATTATTATTTCCTTCTTTATTATTATTAATTATAAGAAGATTTATTAATGTAGGAGTTGGTACTGGTTGAACTGTATATCCACCTTTATCATTAATTTTAGGTCATGGTGGAATATCTGTTGATTTAGGAATTTTTTCTTTACATTTAGCTGGAGCTTCTTCAATTATAGGTGCTGTAAATTTTATTACTACAATTATAAATATACGTTCAAATTTATTTAATATAGATAAAATATCTTTATTTTCTTGATCTGTATTTATTACTGCAATTTTATTATTATTATCTTTACCTGTTTTAGCTGGTGCTATTACCATATTATTAACTGATCGTAATATAAATACAAGGTTTTTTGATCCTTCAGGTGGTGGTGATCCAATTCTTTATCAGCATTTATTT
>MARKB249-21|Cotesia eulipis|CNCHYM49288|BOLD:ACZ1254
NNNNNNNNNNNNNNNNNNNNNNNNNNNNNNNNNNNNNNNNNNNNNNNNNNNNNNNNNNNNNNNNNNNNNNNNNNNNNNNNNNNNNNNNNNNNNNNNNNATCAAATTTATAATAGTATTGTAACTTCTCATGCATTTATTATAATTTTTTTTATAGTTATACCTGTAATAATTGGTGGTTTTGGAAATTGATTAATTCCTTTAATATTAGGATCTCCTGATATATCTTTTCCTCGAATAAATAATATAAGTTTTTGATTATTAATTCCTTCTTTATTAATATTAATTATAAGTGGATTTATTAATGTTGGTGTTGGAACTGGTTGGACAGTTTATCCTCCTTTATCTTTAATTTTAGGTCATGGTGGTATATCAGTTGATTTAGGAATTTTTTCTTTACATTTAGCTGGTGCTTCTTCAATTATAGGTGCTGTTAATTTTATTACTACAATTATGAATATACGTTCT---AATTTATTTAATATAGATAAAATATCTTTATTTTCTTGATCAGTATTTATTACTGCAATTTTATTATTATTATCTTTACCTGTTTTAGCTGGTGCAATTACAATATTATTAACTGATCGTAATATAANNNNNNNNNNNNNNNNNNNNNNNNNNNNNNNNNNNNNNNNNNNNNNNNNNNNNN
>MIHOC055-22|Cotesia eulipis|CNC1447813|BOLD:ACZ1254
AATATTATATTTTATATTTGGTTTATGATCAGGAATATTAGGATTTTCAATAAGATTATTAATTCGTTTAGAATTAGGAATACCTGGAAGATTAATTGGTAATGATCAAATTTATAATAGTATTGTAACTTCTCATGCATTTATTATAATTTTTTTTATAGTTATACCTGTAATAATTGGTGGTTTTGGAAATTGATTAATTCCTTTAATATTAGGATCTCCTGATATATCTTTTCCTCGAATAAATAATATAAGTTTTTGATTATTAATTCCTTCTTTATTAATATTAATTATAAGTGGATTTATTAATGTTGGTGTTGGAACTNNNNNNNNNNNNNNNNNNNNNNNNNNNNNNNNNNNNNNNNNNNNNNNNNNNNNNNNNNNNNNNNNNNNNNNNNNNNNNNNNNNNNNNNNTGCTTCTTCAATTATAGGTGCTGTTAATTTTATTACTACAATTATGAATATACGTTCTAATTTATTTAGTATAGATAAAATATCTTTATTTTCTTGATCAGTATTTATTACTGCAATTTTATTATTATTATCTTTACCTGTTTTAGCTGGTGCAATTACAATATTATTAACTGATCGTAATATAAATACTAGATTTTTTGATCCATCAGGAGGAGGGGATCCTATTCTTTATCAACATTTATTT
>HYCNE141-11|Cotesia eulipis|CNCHYM 00331|BOLD:ACZ1254
--------------------------------------------------------------------------------------------------------------------------------------------------------------------------------------------------------------------------------------------CTCGAATAAATAATATAAGTTTTTGATTATTAATTCCTTCTTTATTAATATTAATTATAAGTGGATTTATTAATGTTGGTGTTGGAACTGGTTGAACAGTTTATCCTCCTTTATCTTTAATTTTAGGTCATGGTGGTATATCAGTTGATTTAGGAATTTTTTCTTTACATTTAGCTGGTGCTTCTTCAATTATAGGTGCTGTTAATTTTATTACTACAATTATGAATATACGTTCT---AATTTATTTAATATAGATAAAATATCTTTATTTTCTTGATCAGTATTTATTACTGCAATTTTATTATTATTATCTTTACCTGTTTTAGCTGGTGCAATTACAATATTATTAACTGATCGTAATATAAATACTAGATTTTTTGATCCATCAGGAGGAGGGGATCCTATTCTTTATCAACATTTATTT
>HYCNE140-11|Cotesia eulipis|CNCHYM 00330|BOLD:ACZ1254
--------------------------------------------------------------------------------------------------------------------------------------------------------------------------------------------------------------------------------------------CTCGAATAAATAATATAAGTTTTTGATTATTAATTCCTTCTTTATTAATATTAATTATAAGTGGATTTATTAATGTTGGTGTTGGAACTGGTTGAACAGTTTATCCTCCTTTATCTTTAATTTTAGGTCATGGTGGTATATCAGTTGATTTAGGAATTTTTTCTTTACATTTAGCTGGTGCTTCTTCAATTATAGGTGCTGTTAATTTTATTACTACAATTATGAATATACGTTCT---AATTTATTTAATATAGATAAAATATCTTTATTTTCTTGATCAGTATTTATTACTGCAATTTTATTATTATTATCTTTACCTGTTTTAGCTGGTGCAATTACAATATTATTAACTGATCGTAATATAAATACTAGATTTTTTGATCCATCAGGAG--------------------------------
>GMGRF5649-13|Cotesia eulipis|BIOUG07768-G08|BOLD:ACZ1254
AATATTATATTTTATATTTGGTTTATGATCAGGAATATTAGGATTTTCAATAAGATTATTAATTCGTTTAGAATTAGGAATACCTGGAAGATTAATTGGTAATGATCAAATTTATAATAGTATTGTAACTTCTCATGCATTTATTATAATTTTTTTTATAGTTATACCTGTAATAATTGGTGGTTTTGGAAATTGATTAATTCCTTTAATATTAGGATCTCCTGATATATCTTTTCCTCGAATAAATAATATAAGTTTTTGATTATTAATTCCTTCTTTATTAATATTAATTATAAGTGGATTTATTAATGTTGGTGTTGGAACTGGTTGAACAGTTTATCCTCCTTTATCTTTAATTTTAGGTCATGGTGGTATATCAGTTGATTTAGGAATTTTTTCTTTACATTTAGCTGGTGCTTCTTCAATTATAGGTGCTGTTAATTTTATTACTACAATTATGAATATACGTTCTAATTTATTTAATATAGATAAAATATCTTTATTTTCTTGATCAGTATTTATTACTGCAATTTTATTATTATTATCTTTAC-----------------------------------------------------------------------------
>ASWAU506-08|Cotesia eulipis|HYM00001784|BOLD:ACZ1254
----------------------------------------------------------------------------------------------------------------------------------------------------------------------------------------------------------------------------------------------------------TAAGTTTTTGATTATTAATTCCTTCTTTATTAATATTAATTATAAGTGGATTTATTAATGTTGGTGTTGGAACTGGTTGAACAGTTTATCCTCCTTTATCTTTAATTTTAGGTCATGGTGGTATATCAGTTGATTTAGGAATTTTTTCTTTACATTTAGCTGGTGCTTCTTCAATTATAGGTGCTGTTAATTTTATTACTACAATTATGAATATACGTTCTAATTTATTTAGTATAGATAAAATATCTTTATTTTCTTGATCAGTATTTATTACTGCAATTTTATTATTATTATCTTTACCTGTTTTAGCTGGTGCAATTACAATATTATTAACTGATCGTAATATAAATACTAGATTTTTTGATCCATCAGGAGGAGGGG--------------------------
>MARKB002-20|Cotesia eulipis|MRS_JFT0049|BOLD:ACZ1254
NNNNNNNNNNNNNNNNNNNNNNNNNNNNNNNNNNNNNNNNNNNNNNNNNNNNNNNNNNNNNNNNNNNNNNNNNNNNNNNNNNNNNNNNNNNNNNNNNNNNNNNNNNNNNNNNNNNNNNNNNNNNNNNNNNNNNNNNNNNNNNNNNNNNNNNNNNNNNNNNNNNNNNNNNNNNNNNNNNNNNNNNNNNNNNNNNNNNNNNNNNNNNNNNNNNNNNNNNNNNNNNNNNNNNNNNNNNNNNNNNAATAAATAATATAAGTTTTTGATTATTAATTCCTTCTTTATTAATATTAATTATAAGTGGATTTATTAATGTTGGTGTTGGAACTGGTTGGACAGTTTATCCTCCTTTATCTTTAATTTTAGGTCATGGTGGTATATCAGTTGATTTAGGAATTTTTTCTTTACATTTAGCTGGTGCTTCTTCAATTATAGGTGCTGTTAATTTTATTACTACAATTATGAATATAC---GTTCTAATTTATTTAATATAGAT---AAAATATCTTTATTTTCTTGATCAGTATTTATTACTGCAATTTTATTATTATTATCTTTACCTGTTTTAGCTGGTGCAATTACAATATTATTAACTGATCGTAATATAAATACTAGATTTTTTGATCCATCAGGAGGAGGGGATCCTATTCTTTATCAACATTTATTTN
>ASQSR301-11|Cotesia eulipis|MRS 0049|BOLD:ACZ1254
AATATTATATTTTATATTTGGTTTATGATCAGGAATATTAGGATTTTCAATAAGATTNTTAATTCGTTTAGAATTAGGAATACCTGGAAGATTAATTGGTAATGATCAAATTTATAATAGTATTGTAACTTCTCATGCATTTATTATAATTTTTTTTATAGTTATACCTGTAATAATTGGTGGTTTTGGAAATTGATTAATTCCTTTAATATTAGGATCTCCTGATATATCTTTTCCTCGAATAAATAATATAAGTTTTTGATTATTAATTCCTTCTTTATTAATATTAATTATAAGTGGATTTATTAATGTTGGTGTTGGAACTGGTTGGACAGTTTATCCTCCTTTATCTTTAATTTTAGGTCATGGTGGTATATCAGTTGATTTAGGAATTTTTTCTTTACATTTAGCTGGTGCTTCTTCAATTATAGGTGCTGTTAATTTTATTACTACAATTATGAATATACGTTCTAATTTATTTAATATAGATAAAATATCTTTATTTTCTTGATCAGTATTTATTACTGCAATTTTATTATTAtTATCTTTACCTGTTTTAGCTGGTGCAATTACAATATTATTAACTGATCGTAATATAAATACTAGATTTTTTGATCCATCAGGAGGAGGGGATCCTATTCTTTATCAACATTTATTT
>ASQSR294-11|Cotesia eulipis|MRS 0048|BOLD:ACZ1254
AATATTATATTTTATATTTGGTTTATGATCAGGAATATTAGGATTTTCAATAAGATTGTTAATTCGTTTAGAATTAGGAATACCTGGAAGATTAATTGGTAATGATCAAATTTATAATAGTATTGTAACTTCTCATGCATTTATTATAATTTTTTTTATAGTTATACCTGTAATAATTGGTGGTTTTGGAAATTGATTAATTCCTTTAATATTAGGATCTCCTGATATATCTTTTCCTCGAATAAATAATATAAGTTTTTGATTATTAATTCCTTCTTTATTAATATTAATTATAAGTGGATTTATTAATGTTGGTGTTGGAACTGGTTGGACAGTTTATCCTCCTTTATCTTTAATTTTAGGTCATGGTGGTATATCAGTTGATTTAGGAATTTTTTCTTTACATTTAGCTGGTGCTTCTTCAATTATAGGTGCTGTTAATTTTATTACTACAATTATGAATATACGTTCTAATTTATTTAATATAGATAAAATATCTTTATTTTCTTGATCAGTATTTATTACTGCAATTTTATTATTATTATCTTTACCTGTTTTAGCTGGTGCAATTACAATATTATTAACTGATCGTAATATAAATACTAGATTTTTTGATCCATCAGGAGGAGGGGATCCTATTCTTTATCAACATTTATTT
>ASQSR291-11|Cotesia eulipis|MRS 0050|BOLD:ACZ1254
AATATTATATTTTATATTTGGTTTATGATCAGGAATATTAGGATTTTCAATAAGATTGTTAATTCGTTTAGAATTAGGAATACCTGGAAGATTAATTGGTAATGATCAAATTTATAATAGTATTGTAACTTCTCATGCATTTATTATAATTTTTTTTATAGTTATACCTGTAATAATTGGTGGTTTTGGAAATTGATTAATTCCTTTAATATTAGGATCTCCTGATATATCTTTTCCTCGAATAAATAATATAAGTTTTTGATTATTAATTCCTTCTTTATTAATATTAATTATAAGTGGATTTATTAATGTTGGTGTTGGAACTGGTTGGACAGTTTATCCTCCTTTATCTTTAATTTTAGGTCATGGTGGTATATCAGTTGATTTAGGAATTTTTTCTTTACATTTAGCTGGTGCTTCTTCAATTATAGGTGCTGTTAATTTTATTACTACAATTATGAATATACGTTCTAATTTATTTAATATAGATAAAATATCTTTATTTTCTTGATCAGTATTTATTACTGCAATTTTATTATTATTATCTTTACCTGTTTTAGCTGGTGCAATTACAATATTATTAACTGATCGTAATATAAATACTAGATTTTTTGATCCATCAGGA---------------------------------
>GBDTA1478-21|Cotesia eunomiae|ZSM-HYM-33165-E05|BOLD:AAV9098
TTATATTTTATATTTGGTTTATGATCTGGTATTTTAGGGTTTTCTATAAGAATAATTATTCGATTAGAGCTTGGTATACCTGGTAGATTAATTGGTAATGATCAAATTTATAATAGAATTGTTACTTCCCATGCATTTATTATAATTTTTTTTATGGTTATGCCATTAATAATTGGTGGTTTTGGTAATTGATTGATTCCTTTAATATTAGGATCTCCTGATATATCTTTTCCTCGATTAAATAATATAAGTTTTTGATTATTAATTCCTTCTTTATTTTTATTGATTTTAAGTAATTTTATTAATATTGGTGTTGGTACTGGATGAACAGTTTATCCTCCATTATCTTTAGTTTTAGGTCATAATGGTATATCAGTTGATTTAATAATTTTTTCTTTACATTTAGCTGGTATTTCATCAATTATGGGGGCTGTAAATTTTATTACTACTATTATTAATATACGTTCTAATTTATTTAAAATAGATAAAATATCTTTATTTTCTTGGTCAGTATTCATTACTGCAATTTTATTATTATTGTCATTACCAGTTTTAGCTGGTGCTATTACAATATTATTAACTGACCGTAATTTAAATACTAGTTTTTTTGATCCCTCAGGAGGAGGTGATCCAATTCTTTATCAACATTTA
>MARKB354-21|Cotesia eunomiae|MRS_JFT 0118|BOLD:AAV9098
ATTTTATATTTTATATTTGGTTTATGATCTGGTATTTTAGGGTTTTCTATAAGAATAATTATTCGATTAGAGCTTGGTATACCTGGTAGATTAATTGGTAATGATCAAATTTATAATAGAATTGTTACTTCCCATGCATTTATTATAATTTTTTTTATGGTTATGCCATTAATAATTGGTGGTTTTGGTAATTGATTGATTCCTTTAATATTAGGATCTCCTGATATATCTTTTCCTCGATTAAATAATATAAGTTTTTGATTATTAATTCCTTCTTTATTTTTATTGATTTTAAGTAATTTTATTAATATTGGTGTTGGTACTGGATGAACAGTTTATCCTCCATTATCTTTAGTTTTAGGTCATAATGGTATATCAGTTGATTTAATAATTTTTTCTTTACATTTAGCTGGTATTTCATCAATTATGGGGGCTGTAAATTTTATTACTACTATTATTAATATACGTTCTAATTTATTTAAAATAGATAAAATATCTTTATTTTCTTGGTCAGTATTCATTACTGCAATTTTATTATTATTGTCATTACCAGTTTTAGCTGGTGCTATTACAATATTATTAACTGACCGTAATTTAAATACTAGTTTTTTTGATCCCTCAGGAGGAGGTGATCCAATTCTTTATCAACATTTATTTTGATTTTTTGGTCACCCTGAAAGTTTAA
>MARKB351-21|Cotesia eunomiae|MS 108|BOLD:AAV9098
ATATT---TTTTATATTTkATTTATGATCTGGTATTTTAGGGTTTTCTATAAGAATAATTATTCGATTAGAGCTTGGTATACCTGGTAGATTAATTGGTAATGATCAAATTTATAATAGAATTGTTACTTCTCATGCATTTATTATAATTTTTTTTATGGTTATGCCATTAATAATTGGTGGTTTTGGTAATTGATTGATTCCTTTAATATTAGGATCTCCTGATATATCTTTTCCTCGATTAAATAATATAAGTTTTTGATTATTAATTCCTTCTTTATTTTTATTGATTTTAAGTAATTTTATTAATATTGGTGTTGGTACTGGATGAACAGTTTATCCTCCATTATCTTTAGTTTTAGGTCATAATGGTATATCAGTTGATTTAATAATTTTTTCTTTACATTTAGCTGGTATTTCATCAATTATGGGGGCTGTAAATTTTATTACTACTATTATTAATATACGTTCTAATTTATTTAAAATAGATAAAATATCTTTATTTTCTTGGTCAGTATTCATTACTGCAATTTTATTATTATTGTCATTACCAGTTTTAGCTGGTGCTATTACAATATTATTAACTGACCGTAATTTAAATACTAGTTTTTTTGATCCCTCAGGAGGAGG--------------------------------------------------------------------------------------------------------------------------------------------------------------------------------------------------------------------------------------------------------------------------------------------------------------------------------------------------------------------------------------------------------------------------------------------------------------------------------------------------------------------------------------------------------------------------------------------------------------------------------------------------------------------------------------------------------------------------------------------------------------------------------------------------------------------------------------------------------------------------------------------------------
>MARKB350-21|Cotesia eunomiae|MS 107|BOLD:AAV9098
ATTTTATATTTTATATTTGGTTTATGATCTGGTATTTTAGGGTTTTCTATAAGAATAATTATTCGATTAGAGCTTGGTATACCTGGTAGATTAATTGGTAATGATCAAATTTATAATAGAATTGTTACTTCTCATGCATTTATTATAATTTTTTTTATGGTTATGCCATTAATAATTGGTGGTTTTGGTAATTGATTGATTCCTTTAATATTAGGATCTCCTGATATATCTTTTCCTCGATTAAATAATATAAGTTTTTGATTATTAATTCCTTCTTTATTTTTATTGATTTTAAGTAATTTTATTAATATTGGTGTTGGTACTGGATGAACAGTTTATCCTCCATTATCTTTAGTTTTAGGTCATAATGGTATATCAGTTGATTTAATAATTTTTTCTTTACATTTAGCTGGTATTTCATCAATTATGGGGGCTGTAAATTTTATTACTACTATTATTAATATACGTTCTAATTTATTTAAAATAGATAAAATATCTTTATTTTCTTGGTCAGTATTCATTACTGCAATTTTATTATTATTGTCATTACCAGTTTTAGCTGGTGCTATTACAATATTATTAACTGACCGTAATTTAAATACTAGTTTTTTTGATCCCTCAGGAGGAGG-------------------------------------------------------------------------------ATTATTTCTCATATAATTTTTAATGAAATAGGGAAAAAAGAAACTTTTGGTATATTAGGAATAATTTATGCTATATTATCAATTGGTTTTTTAGGTTTTATTGTTTGGGCCCATCATATATTTACAATTGGTATAGATATTGATACACGAGCTTATTTTACTTCAGCTACTATAGTTATTGCTGTTCCTACAGGTATCAAAGTTTTTAGATGAATATCTACATTTAGAGGTGTGAATTTTATAAATAATAATTTAATAATTTTGTGAACTATAGGATTTATTTTTTTGTTTACTATTGGGGGATTAACTGGAATTGTTTTATCTAATTCTTCTGTTGATGTTATTTTACATGATACATATTATGTAGTTGCTCATTTTCATTATGTTTTATCTATAGGGGCTGTTTTTTCTATTTTAGGAGGATTTATTTATTGATATCCAATGTTTTTCGGTTTAATAATAAATGAAAATTTTTTAAAAATTCATTTTTATTTAACATTTATTGGTGTTAATTTAATTTTTTTTCCTCAACATTTTTTAGGGTTAAGTGGTATACCTCGACGTTATTCTGATTATCCTGATATATATATAAATTGAAATTTATTTTCTTTTCTTGGTTCTTTAATTTCTTTAATTAGTGTTTTTATATTTATTTTTATTGTTTGAGAAAGTTTAATTATAAAGCGATTTGTAATTTTTGTTAAATTTATTAATTCATCTGTTGAATGATTTAATATTTATCCACCTTTGGATCATAGA----------------------------------
>MARKB349-21|Cotesia eunomiae|MS 106|BOLD:AAV9098
ATTTTATATTTTATATTTGGTTTATGATTTGGTATTTTAGGGTTTTCTATAAGAATAATTATTCGATTAGAGCTTGGTATACCTGGTAGATTAATTGGTAATGATCAAATTTATAATAGAATTGTTACTTCCCATGCATTTATTATAATTTTTTTTATGGTTATACCATTAATAATTGGTGGTTTTGGTAATTGATTGATTCCTTTAATATTAGGATCTCCTGATATATCTTTTCCTCGATTAAATAATATAAGTTTTTGATTATTAATTCCTTCTTTATTTTTATTGATTTTAAGTAATTTTATTAATATTGGTGTTGGTACTGGATGAACAGTTTATCCTCCATTATCTTTAGTTTTAGGTCATAATGGTATATCAGTTGATTTAATAATTTTTTCTTTACATTTAGCTGGTATTTCATCAATTATGGGGGCTGTAAATTTTATTACTACTATTATTAATATACGTTCTAATTTATTTAAAATAGATAAAATATCTTTATTTTCTTGGTCAGTATTCATTACTGCAATTTTATTATTATTGTCATTACCAGTTTTAGCTGGTGCTATTACAATATTATTAACTGACCGTAATTTAAATACTAGTTTTTTTGATCCCTCAGGAGGAGG-------------------------------------------------------------------------------ATTATTTCTCATATAATTTTTAATGAAATAGGGAAAAAAGAAACTTTTGGTATATTAGGAATAATTTATGCTATATTATCAATTGGTTTTTTAGGTTTTATTGTTTGGGCTCATCATATATTTACAATTGGTATAGATATTGATACACGAGCTTATTTTACTTCAGCTACTATAGTTATTGCTGTTCCTACAGGTATCAAAGTTTTTAGATGAATATCTACATTTAGAGGTGTGAATTTTATAAATAATAATTTAATAATTTTGTGAACTATAGGATTTATTTTTTTGTTTACTATTGGGGGATTAACTGGAATTGTTTTATCTAATTCTTCTGTTGATGTTATTTTACATGATACATATTATGTAGTTGCTCATTTTCATTATGTTTTATCTATAGGGGCTGTTTTTTCTATTTTAGGAGGATTTATTTATTGATATCCAATGTTTTTCGGTTTAATAATAAATGAAAATTTTTTAAAAATTCATTTTTATCTAACATTTATTGGTGTTAATTTAATTTTTTTTCCTCAACATTTTTTAGGGTTAAGTGGTATACCTCGACGTTATTCTGATTATCCTGATATATATATAAATTGAAATTTATTTTCTTTTCTTGGTTCTTTAATTTCTTTAATTAGTGTTTTTATATTTATTTTTATTGTTTGAGAAAGTTTAATTATAAAGCGATTTGTAATTTTTGTTAAATTTATTAATTCATCTGTTGAATGATTTAATATTTATCCACCTTTGGATCATAGA----------------------------------
>MARKB361-21|Cotesia inducta|MS 005|BOLD:AAV9096
-----------------------ATGATCAGGAATATTAGGATTTTCAATAAGATTATTAATTCGTTTAGAGCTTGGTATACCTGGAAGATTAATTGGTAATGATCAAATTTATAACAGAATTGTTACTTCTCATGCATTTATTATAATTTTTTTTATAGTTATACCTGTTATAATTGGTGGTTTTGGTAATTGATTAATTCCTTTAATATTAGGATCTCCTGATATATCTTTTCCTCGAATAAATAATATAAGTTTTTGATTATTAATTCCTTCTTTATTAATATTAATTATAAGAAGATTTATTAATGTTGGTGTTGGAACTGGTTGAACAGTTTATCCTCCTTTATCTTTAATTTTAGGTCATGGTGGAATATCAGTTGATTTAGGAATTTTTTCTTTACATTTAGCTGGTGCATCTTCTATTATAGGTGCTGTAAATTTTATTACTACAATTATAAATATACGTTCTAATTTATTTAATATAGATAAAATATCTTTATTTTCTTGATCAGTATTTATTACTGCAATTTTATTATTATTATCTTTACCTGTTTTAGCTGGTGCAATTACAATATTATTAACTGATCGTAATATAAATACTAGATTTTTTGATCCMTCAGGTGGAGGTGA----------------------------------------CCTGGAGTTTATATTTTAATTTNACCTGGTTTTGGAATTATTTCTCATATAATTTTTAATGAAAGAGGTAAAAAAGAAACTTTTGGTATATTAGGAATAATTTACGCTATATTAACAATTGGATTTTTAGGATTTATTGTTGGAGCTCATCATATATTTACAATTGGTATAGATGTTGATACTCGTGCTTATTTTACATCGGCAACTATAATTATTGCTGTTCCTACAGGAATTAAAATTTTTAGATGAATAGCTACATTTAGTGGTGTAAAATTAATTAATAAT---TTAATAATTTTATGAACAATAGGATTTATTTTTTTATTTACTCTTGGTGGTTTAACTGGTGTTGTTTTATCTAATTCTTCTGTTGATGTTGTTTTACATGATACTTATTATGTAGTTGCTCATTTTCATTATGTTTTATCTATAGGTGCTGTTTTTGCTATTTTAGGTGGATTTATTTATTGATTTCCAATATTTTTTGGTTTAATAATAAATGAAAATTTTTTAAAAATTCATTTTTATTTAACATTTATTGGTGTAAATTTAATTTTTTTTCCTCAACATTTTTTAGGATTAAGAGGTATACCACGTCGATATTCTGATTATCCTGATATATATTTAAATTGAAATTTATTTTCTTCTTTTGGATCTTTAATTTCTTTAGTAGGTGTTTTTTTATTTATTTTTATTATTTGGGAAAGATTAATTATACCACGAGTTGTAATTTTTGTTAAATTTATTAATTCATCTATTGAATGATTTCATTTATATCCACCTTTAGATCATAGAT---------------------------------
>MARKB139-21|Cotesia inducta|MRS_JFT0268|
NNNNNNNNNNNNNNNNNNNNNNNNNNNNNNNNNNNNNNNNNNNNNNNNNNNNNNNNNNNNNNNNNNNNNNNNNNNNNNNNNNNNNNNNNNNNNNNNNNNNNNNNNNNNNNNNNNNNNNNNNNNNNNNNNNNNNNNNNNNNNNNNNNNNNNNNNNNNNNNNNNNNNNNNNNNNNNNNNNNNNNNNNNNNNNNNNNNNNNNNNNNNNNNNNNNNNNNNNNNNNNNNNNNNNNNNNNNNNNNNNNNNNNNNNNNNTAAGTTTTTGRTTATTAATTCCTTCTTTATTAATATTAATTATAAGAAGATTTATTAATGTTGGTGTTGGAACTGGTTGAACAGTTTATCCTCCTTTATCTTTAATTTTAGGTCATGGTGGAATATCAGTTGATTTAGGAATTTTTTCTTTACATTTAGCTGGTGCRTCTTCTATTATAGGTGCTGTWAATTTTATTACTACAATTATAAATATAC---GTTCTAATTTATTTAATATAGAT---AAAATATCTTTATTTTCTTGATCAGTATTTATTACTGCAATTTTATTATTATTATCWTTACCTGTTTTAGCTGGTGCAATTACAATATTATTAACTGATCGTAATATAAATACTAGATTTTTTGATCCATCAGGWGGAGGTGATCCAATTCTTTATCAACATTTATTTN
>MARKB285-21|Cotesia inducta|MRS_JFT0425|BOLD:AAV9096
NNNNNNNNNNNNNNNNNNNNNNNNNNNNNNNNNNNNNNNNNNNNNNNNNNNNNNNNNNNNNNNNNNNNNNNNNNNNNNNNNNNNNNNNNNNNNNNNNNNNNNNNNNNNNNNNNNNNNNNNNNNNNNNNNNNNNNNNNNNNNNNNNNNNNNNNNNNNNNNNNNNNNNNNNNNNNNNNNNNNNNNNNNNNNNNNNNNNNNNNNNNNNNNNNNNNNNNNNNNNNNNNNNNNNNNNNNNNNNTCGAATAAATAATATAAGTTTTTGATTATTAATTCCTTCTTTATTAATATTAATTATAAGAAGATTTATTAATGTTGGTGTTGGAACTGGTTGAACAGTTTATCCTCCTTTATCTTTAATTTTAGGTCATGGTGGAATATCAGTTGATTTAGGAATTTTTTCTTTACATTTAGCTGGTGCATCTTCTATTATAGGTGCTGTAAATTTTATTACTACAATTATAAATATAC---GTTCTAATTTATTTAATATAGAT---AAAATATCTTTATTTTCTTGATCAGTATTTATTACTGCAATTTTATTATTATTATCTTTACCTGTTTTAGCTGGTGCAATTACAATATTATTAACTGATCGTAATATAAATACTAGATTTTTTGATCCATCAGGTGGGGGTGATCCAATTCTTTATCAACATTTATTTN
>BCHYM18925-21|Cotesia inducta|ZSM-HYM-33420-A02|BOLD:AAV9096
AATATTATATTTTATATTTGGTTTATGATCAGGAATATTAGGATTTTCAATAAGATTATTAATTCGTTTAGAGCTTGGTATACCTGGAAGATTAATTGGTAATGATCAAATTTATAACAGAATTGTTACTTCTCATGCATTTATTATAATTTTTTTTATAGTTATACCTGTTATAATTGGTGGTTTTGGTAATTGATTAATTCCTTTAATATTAGGATCTCCTGATATATCTTTTCCTCGAATAAATAATATAAGTTTTTGATTATTAATTCCTTCTTTATTAATATTAATTATAAGAAGATTTATTAATGTTGGTGTTGGAACTGGTTGAACAGTTTATCCTCCTTTATCTTTAATTTTAGGTCATGGTGGAATATCAGTTGATTTAGGAATTTTTTCTTTACATTTAGCTGGTGCATCTTCTATTATAGGTGCTGTAAATTTTATTACTACAATCATAAATATACGTTCTAATTTATTTAATATAGATAAAATATCTTTATTTTCTTGATCAGTATTTATTACTGCAATTTTATTATTATTATCTTTACCTGTTTTAGCTGGTGCAATTACAATATTATTAACTGATCGTAATATAAATACTAGATTTTTTGATCCATCAGGTGGGGG
>MARKB377-21|Cotesia mendicae|MS 055|BOLD:AAA7143
-------------TTTTTGGGTTATGATCAGGAATATTAGGATTTTCaATAAGATTATTAATTCGTTTAGAATTAGGAATACCAGGAAGATTAATTGGAAATGATCAAATTTATAATAGAATTGTAACTTCTCATGCTTTTATTATAATTTTTTTTATAGTTATACCTGTAATAATTGGAGGTTTTGGAAATTGATTAATTCCTTTAATATTAGGATCTCCTGATATATCTTTTCCTCGAATAAATAATATAAGTTTTTGATTATTAATTCCTTCTTTATTATTATTAATTATAAGAAGATTTATTAATGTAGGTGTTGGTACTGGTTGAACTGTTTATCCTCCTTTATCATTAATTTTAGGTCATGGAGGTATATCAGTTGATTTAGGAATTTTTTCTTTACATTTGGCTGGAGCTTCTTCAATTATAGGTGCTATTAATTTTATTACTACAATTATAAATATACGTTCAAATTTATTTAATATAGATAAAATATCTTTATTTTCTTGATCAGTTTTTATTACTGCTATTTTATTATTATTATCTTTACCTGTTTTAGCTGGTGCTATTACTATATTATTAACTGATCGTAATATAAATACAAGATTTTTTGATCCTTCTGGTGGTGG--------------------------------------------------------------------------------------------------------------------------------------------------------------------------------------------------------TTACAATTGGTATAGATGTTGATACTCGAGCTTATTTTACTTCTGCCACAATAATTATTGCAATTCCTACAGGAATTAAAATTTTTAGTTGAATAGCTACATTTAGAGGTGTAAAATTGATTAATAAT---TTAATAATTTTATGAACAATAGGTTTTATTTTTTTATTTACTTTAGGGGGTTTAACAGGAATTGTTTTATCAAATTCTTCTGTAGATGTTGTTTTACATGATACATATTATGTTGTTGCTCATTTTCATTATGTTTTATCAATAGGTGCTGTATTTGCTATTTTAGGAGGATTTATTTATTGATTTCCTATATTTTTTGGTTTAATAATAAATGAAAATTTTTTAAAAATTCATTTTTATTTAACATTTATTGGAGTTAATTTAATTTTTTTTCCCCAACATTTTTTAGGTTTAA------------------------------------------------------------------------------------------------------------------------------------------------------------------------------------------------------------------------------------------------------
>GBDTA16160-21|Cotesia mendicae|ZSM-HYM-42326-A10|BOLD:AAA7143
ATTATATTTTATTTTTGGGTTATGATCAGGAATATTAGGATTTTCAATAAGATTATTAATTCGTTTAGAATTAGGAATACCAGGAAGATTAATTGGAAATGATCAAATTTATAATAGAATTGTAACTTCTCATGCTTTTATTATAATTTTTTTTATAGTTATACCTGTAATAATTGGAGGTTTTGGAAATTGATTAATTCCTTTAATATTAGGATCTCCTGATATATCTTTTCCTCGAATAAATAATATAAGTTTTTGATTATTAATTCCTTCTTTATTATTATTAATTATAAGAAGATTTATTAATGTAGGTGTTGGTACTGGTTGAACTGTTTATCCTCCTTTATCATTAATTTTAGGTCATGGAGGTATATCAGTTGATTTAGGAATTTTTTCTTTACATTTGGCTGGAGCTTCTTCAATTATAGGTGCTATTAATTTTATTACTACAATTATAAATATACGTTCAAATTTATTTAATATAGATAAAATATCTTTATTTTCTTGATCAGTTTTTATTACTGCTATTTTATTATTATTATCTTTACCTGTTTTAGCTGGTGCTATTACTATATTATTAACTGATCGTAATATAAATACAAGATTTTTTGATCCTTCTGGTGGTGGTGATCCAATTCTTTATCAACATTTA
>MARKB288-21|Cotesia risilis|MS 095|BOLD:AAA6099
------------------------------------------TTTTCAATAAGATTATTAATTCGATTAGAATTAGGTATACCTGGGAGATTAATTGGTAATGATCAAATTTATAATAGAATTGTAACTTCTCATGCATTTATTATAATTTTTTTTATAGTTATACCTGTAATAATTGGTGGATTTGGAAATTGATTAATTCCTTTAATATTAGGATCTCCTGATATATCTTTTCCACGAATAAATAATATAAGTTTTTGATTATTAATTCCTTCTTTATTAATATTAATTTTAAGAAGATTTATTAATGTTGGTGTTGGTACTGGTTGAACAGTTTATCCACCATTATCTTTAATTTTAGGTCATGGAGGTATATCAGTTGATTTAGGAATTTTTTCTTTACATTTAGCTGGTGCTTCTTCAATTATAGGTGCTGTTAATTTTATTACTACAATTATAAATATACGTTCTAATTTATTTAATATGGATAAAATGTCTTTATTTTCTTGATCAGTATTTATTACTGCAATTTTATTATTATTATCTTTACCTGTTTTAGCTGGTGCTATTACAATATTATTAACTGATCGTAATATAAATACTAGATTTTTTGATCCTTCAGGAGGTGGTGATCCTATTCTTTATCAACATTTATTTTGATTTTTTGGTC---------------------------------------------------------------------------------------------------------------------------------------------------------------------------------------------------------------------------------------------------------------------------------------------------------------------------------------------------------------------------------------------------------------------------------------------------------------------------------------------------------------------------------------------------------------------------------------------------------------------------------------------------------------------------------------------------------------------------------------------------------------------------------------------------------------------------------------------------------------
>MISCA040-22|Cotesia risilis|CNC1182785|BOLD:AAA6099
AATATTATATTTTATATTTGGTTTATGATCAGGAATATTAGGATTTTCAATAAGATTATTAATTCGATTAGAATTAGGTATACCTGGGAGATTAATTGGTAATGATCAAATTTATAATAGAATTGTAACTTCTCATGCATTTATTATAATTTTTTTTATAGTTATACCTGTAATAATTGGTGGATTTGGAAATTGATTAATTCCTTTAATATTAGGATCTCCTGATATATCTTTTCCACGAATAAATAATATAAGTTTTTGATTATTAATTCCTTCTTTATTAATATTAATTTTAAGAAGATTTATTAATGTTGGTGTTGGTACTGGTTGAACAGTTTATCCACCATTATCTTTAATTTTAGGTCATGGAGGTATATCAGTTGATTTAGGAATTTTTTCTTTACATTTAGCTGGTGCTTCTTCAATTATAGGTGCTGTTAATTTTATTACTACAATTATAAATATACGTTCTAATTTATTTAATATGGATAAAATGTCTTTATTTTCTTGATCAGTATTTATTACTGCAATTTTATTATTATTATCTTTACCTGTTTTAGCTGGTGCTATTACAATATTATTAACTGATCGTAATATAAATACTAGATTTTTTG
>GBDTA14898-21|Cotesia risilis|ZSM-HYM-42388-G06|BOLD:AAA6099
ATTTGGTTTATGATCAGGAATATTAGGATTTTCAATAAGATTATTAATTCGATTAGAATTAGGAATACCTGGGAGATTAATTGGTAATGATCAAATTTATAATAGAATTGTAACTTCTCATGCATTTATTATAATTTTTTTTATAGTTATACCTGTAATAATTGGTGGATTTGGAAATTGATTAATTCCTTTAATATTAGGATCTCCTGATATATCTTTTCCACGAATAAATAATATAAGTTTTTGATTATTAATTCCTTCTTTATTAATATTAATTTTAAGAAGATTTATTAATGTTGGTGTTGGTACTGGTTGAACAGTTTATCCACCATTATCTTTAATTTTAGGTCATGGAGGTATATCAGTTGATTTAGGAATTTTTTCTTTACATTTAGCTGGTGCTTCTTCAATTATAGGTGCTGTTAATTTTATTACTACAATTATAAATATACGTTCTAATTTATTTAATATGGATAAAATGTCTTTATTTTCTTGATCAGTATTTATTACTGCAATTTTATTATTATTATCTTTACCTGTTTTAGCTGGTGCTATTACAATATTATTAACTGATCGTAATATAAATACTAGATTTTTTGATCCTTCAGGAGGTGGTGATCCTATTCTTTATCAACATTTA
>GBDTA15633-21|Cotesia risilis|ZSM-HYM-42396-E05|BOLD:AAA6099
TTATATTTTATATTTGGTTTATGATCAGGAATATTAGGATTTTCAATAAGATTATTAATTCGATTAGAATTAGGTATACCTGGGAGATTAATTGGTAATGATCAAATTTATAATAGAATTGTAACTTCTCATGCATTTATTATAATTTTTTTTATAGTTATACCTGTAATAATTGGTGGATTTGGAAATTGATTAATTCCTTTAATATTAGGATCTCCTGATATATCTTTTCCACGAATAAATAATATAAGTTTTTGATTATTAATTCCTTCTTTATTAATATTAATTTTAAGAAGATTTATTAATGTTGGTGTTGGTACTGGTTGAACAGTTTATCCACCATTATCTTTAATTTTAGGTCATGGAGGTATATCAGTTGATTTAGGAATTTTTTCTTTACATTTAGCTGGTGCTTCTTCAATTATAGGTGCTGTTAATTTTATTACTACAATTATAAATATACGTTCTAATTTATTTAATATGGATAAAATGTCTTTATTTTCTTGATCAGTATTTATTACTGCAATTTTATTATTATTATCTTTACCTGTTTTAGCTGGTGCTATTACAATATTATTAACTGATCGTAATATAAATACTAGATTTTTTGATCCTTCAGGAGGCGGTGATCCTATTCTTTATCAACATTTAT
>GBDTA1732-21|Cotesia risilis|ZSM-HYM-33168-B10|BOLD:AAA6099
TATTATATTTTATATTTGGTTTATGATCAGGAATATTAGGATTTTCAATAAGATTATTAATTCGATTAGAATTAGGTATACCTGGGAGATTAATTGGTAATGATCAAATTTATAATAGAATTGTAACTTCTCATGCATTTATTATAATTTTTTTTATAGTTATACCTGTAATAATTGGTGGATTTGGAAATTGATTAATTCCTTTAATATTAGGATCTCCTGATATATCTTTTCCACGAATAAATAATATAAGTTTTTGATTATTAATTCCTTCTTTATTAATATTAATTTTAAGAAGATTTATTAATGTTGGTGTTGGTACTGGTTGAACAGTTTATCCACCATTATCTTTAATTTTAGGTCATGGAGGTATATCAGTTGATTTAGGAATTTTTTCTTTACATTTAGCTGGTGCTTCTTCAATTATAGGTGCTGTTAATTTTATTACTACAATTATAAATATACGTTCTAATTTATTTAATATGGATAAAATGTCTTTATTTTCTTGATCAGTATTTATTACTGCAATTTTATTATTATTATCTTTACCTGTTTTAGCTGGTGCTATTACAATATTATTAACTGATCGTAATATAAATACTAGATTTTTTGATCCTTCAGGAGGTGGTGATCCTATTCTTTATCAACATTTATT
>GBDTA13998-21|Cotesia risilis|ZSM-HYM-42379-C09|BOLD:AAA6099
TTATATTTTATATTTGGTTTATGATCAGGAATATTAGGATTTTCAATAAGATTATTAATTCGATTAGAATTAGGTATACCTGGGAGATTAATTGGTAATGATCAAATTTATAATAGAATTGTAACTTCTCATGCATTTATTATAATTTTTTTTATAGTTATACCTGTAATAATTGGTGGATTTGGAAATTGATTAATTCCTTTAATATTAGGATCTCCTGATATATCTTTTCCACGAATAAATAATATAAGTTTTTGATTATTAATTCCTTCTTTATTAATATTAATTTTAAGAAGATTTATTAATGTTGGTGTTGGTACTGGTTGAACAGTTTATCCACCATTATCTTTAATTTTAGGTCATGGAGGTATATCAGTTGATTTAGGAATTTTTTCTTTACATTTAGCTGGTGCTTCTTCAATTATAGGTGCTGTTAATTTTATTACTACAATTATAAATATACGTTCTAATTTATTTAATATGGATAAAATGTCTTTATTTTCTTGATCAGTATTTATTACTGCAATTTTATTATTATTATCTTTACCTGTTTTAGCTGGTGCTATTACAATATTATTAACTGATCGTAATATAAATACTAGATTTTTTGATCCTTCAGGAGGTGGTGATCCTATTCTTTATCAACATTTAT
>GBDTA1137-21|Cotesia risilis|ZSM-HYM-33161-H08|BOLD:AAA6099
AATATTATATTTTATATTTGGTTTATGATCAGGAATATTAGGATTTTCAATAAGATTATTAATTCGATTAGAATTAGGTATACCTGGGAGATTAATTGGTAATGATCAAATTTATAATAGAATTGTAACTTCTCATGCATTTATTATAATTTTTTTTATAGTTATACCTGTAATAATTGGTGGATTTGGAAATTGATTAATTCCTTTAATATTAGGATCTCCTGATATATCTTTTCCACGAATAAATAATATAAGTTTTTGATTATTAATTCCTTCTTTATTAATATTAATTTTAAGAAGATTTATTAATGTTGGTGTTGGTACTGGTTGAACAGTTTATCCACCATTATCTTTAATTTTAGGTCATGGAGGTATATCAGTTGATTTAGGAATTTTTTCTTTACATTTAGCTGGTGTTTCTTCAATTATAGGTGCTGTTAATTTTATTACTACAATTATAAATATACGTTCTAATTTATTTAATATGGATAAAATGTCTTTATTTTCTTGATCAGTATTTATTACTGCAATTTTATTATTATTATCTTTACCTGTTTTAGCTGGTGCTATTACAATATTATTAACTGATCGTAATATAAATACTAGATTTTTTGATCCTTCAGGAGGTGGTGATCCTATTCTTTATCAACATTTATTT
>GBDTA15502-21|Cotesia risilis|ZSM-HYM-42395-B05|BOLD:AAA6099
ATTATATTTTATATTTGGTTTATGATCAGGAATATTAGGATTTTCAATAAGATTATTAATTCGATTAGAATTAGGTATACCTGGGAGATTAATTGGTAATGATCAAATTTATAATAGAATTGTAACTTCTCATGCATTTATTATAATTTTTTTTATAGTTATACCTGTAATAATTGGTGGATTTGGAAATTGATTAATTCCTTTAATATTAGGATCTCCTGATATATCTTTTCCACGAATAAATAATATAAGTTTTTGATTATTAATTCCTTCTTTATTAATATTAATTTTAAGAAGATTTATTAATGTTGGTGTTGGTACTGGTTGAACAGTTTATCCACCATTATCTTTAATTTTAGGTCATGGAGGTATATCAGTTGATTTAGGAATTTTTTCTTTACATTTAGCTGGTGCTTCTTCAATTATAGGTGCTGTTAATTTTATTACTACAATTATAAATATACGTTCTAATTTATTTAATATGGATAAAATGTCTTTATTTTCTTGATCAGTATTTATTACTGCAATTTTATTATTATTATCTTTACCTGTTTTAGCTGGTGCTATTACAATATTATTAACTGATCGTAATATAAATACTAGATTTTTTGATCCTTCAGGAGGTGGTGATCCTATTCTTTATCAACATTTATTT
>GBDTA13940-21|Cotesia risilis|ZSM-HYM-42378-F10|BOLD:AAA6099
ATTATATTTTATATTTGGTTTATGATCAGGAATATTAGGATTTTCAATAAGATTATTAATTCGATTAGAATTAGGTATACCTGGGAGATTAATTGGTAATGATCAAATTTATAATAGAATTGTAACTTCTCATGCATTTATTATAATTTTTTTTATAGTTATACCTGTAATAATTGGTGGATTTGGAAATTGATTAATTCCTTTAATATTAGGATCTCCTGATATATCTTTTCCACGAATAAATAATATAAGTTTTTGATTATTAATTCCTTCTTTATTAATATTAATTTTAAGAAGATTTATTAATGTTGGTGTTGGTACTGGTTGAACAGTTTATCCACCATTATCTTTAATTTTAGGTCATGGAGGTATATCAGTTGATTTAGGAATTTTTTCTTTACATTTAGCTGGTGCTTCTTCAATTATAGGTGCTGTTAATTTTATTACTACAATTATAAATATACGTTCTAATTTATTTAATATGGATAAAATGTCTTTATTTTCTTGATCAGTATTTATTACTGCAATTTTATTATTATTATCTTTACCTGTTTTAGCTGGTGCTATTACAATATTATTAACTGATCGTAATATAAATACTAGATTTTTTGATCCTTCAGGAGGTGGTGATCCTATTCTTTATCAACATTTAT
>GBDTA1062-21|Cotesia risilis|ZSM-HYM-33161-B05|BOLD:AAA6099
AATATTATATTTTATATTTGGTTTATGATCAGGAATATTAGGATTTTCAATAAGATTATTAATTCGATTAGAATTAGGTATACCTGGGAGATTAATTGGTAATGATCAAATTTATAATAGAATTGTAACTTCTCATGCATTTATTATAATTTTTTTTATAGTTATACCTGTAATAATTGGTGGATTTGGAAATTGATTAATTCCTTTAATATTAGGATCTCCTGATATATCTTTTCCACGAATAAATAATATAAGTTTTTGATTATTAATTCCTTCTTTATTAATATTAATTTTAAGAAGATTTATTAATGTTGGTGTTGGTACTGGTTGAACAGTTTATCCACCATTATCTTTAATTTTAGGTCATGGAGGTATATCAGTTGATTTAGGAATTTTTTCTTTACATTTAGCTGGTGCTTCTTCAATTATAGGTGCTGTTAATTTTATTACTACAATTATAAATATACGTTCTAATTTATTTAATATGGATAAAATGTCTTTATTTTCTTGATCAGTATTTATTACTGCAATTTTATTATTATTATCTTTACCTGTTTTAGCTGGTGCTATTACAATATTATTAACTGATCGTAATATAAATACTAGATTTTTTGATCCTTCAGGAGGTGGTGATCCTATTCTTTATCAACATTTATTT
>GBDTA13890-21|Cotesia risilis|ZSM-HYM-42378-B08|BOLD:AAA6099
ATTATATTTTATATTTGGTTTATGATCAGGAATATTAGGATTTTCAATAAGATTATTAATTCGATTAGAATTAGGTATACCTGGGAGATTAATTGGTAATGATCAAATTTATAATAGAATTGTAACTTCTCATGCATTTATTATAATTTTTTTTATAGTTATACCTGTAATAATTGGTGGATTTGGAAATTGATTAATTCCTTTAATATTAGGATCTCCTGATATATCTTTTCCACGAATAAATAATATAAGTTTTTGATTATTAATTCCTTCTTTATTAATATTAATTTTAAGAAGATTTATTAATGTTGGTGTTGGTACTGGTTGAACAGTTTATCCACCATTATCTTTAATTTTAGGTCATGGAGGTATATCAGTTGATTTAGGAATTTTTTCTTTACATTTAGCTGGTGCTTCTTCAATTATAGGTGCTGTTAATTTTATTACTACAATTATAAATATACGTTCTAATTTATTTAATATGGATAAAATGTCTTTATTTTCTTGATCAGTATTTATTACTGCAATTTTATTATTATTATCTTTACCTGTTTTAGCTGGTGCTATTACAATATTATTAACTGATCGTAATATAAATACTAGATTTTTTGATCCTTCAGGAGGTGGTGATCCTATTCTTTATCAACATTTA
>GBDTA13889-21|Cotesia risilis|ZSM-HYM-42378-B07|BOLD:AAA6099
ATTATATTTTATATTTGGTTTATGATCAGGAATATTAGGATTTTCAATAAGATTATTAATTCGATTAGAATTAGGTATACCTGGGAGATTAATTGGTAATGATCAAATTTATAATAGAATTGTAACTTCTCATGCATTTATTATAATTTTTTTTATAGTTATACCTGTAATAATTGGTGGATTTGGAAATTGATTAATTCCTTTAATATTAGGATCTCCTGATATATCTTTTCCACGAATAAATAATATAAGTTTTTGATTATTAATTCCTTCTTTATTAATATTAATTTTAAGAAGATTTATTAATGTTGGTGTTGGTACTGGTTGAACAGTTTATCCACCATTATCTTTAATTTTAGGTCATGGAGGTATATCAGTTGATTTAGGAATTTTTTCTTTACATTTAGCTGGTGCTTCTTCAATTATAGGTGCTGTTAATTTTATTACTACAATTATAAATATACGTTCTAATTTATTTAATATGGATAAAATGTCTTTATTTTCTTGATCAGTATTTATTACTGCAATTTTATTATTATTATCTTTACCTGTTTTAGCTGGTGCTATTACAATATTATTAACTGATCGTAATATAAATACTAGATTTTTTGATCCTTCAGGAGGTGGTGATCCTATTCTTTATCAACATTTAT
>GBDTA1061-21|Cotesia risilis|ZSM-HYM-33161-B04|BOLD:AAA6099
AATATTATATTTTATATTTGGTTTATGATCAGGAATATTAGGATTTTCAATAAGATTATTAATTCGATTAGAATTAGGTATACCTGGGAGATTAATTGGTAATGATCAAATTTATAATAGAATTGTAACTTCTCATGCATTTATTATAATTTTTTTTATAGTTATACCTGTAATAATTGGTGGATTTGGAAATTGATTAATTCCTTTAATATTAGGATCTCCTGATATATCTTTTCCACGAATAAATAATATAAGTTTTTGATTATTAATTCCTTCTTTATTAATATTAATTTTAAGAAGATTTATTAATGTTGGTGTTGGTACTGGTTGAACAGTTTATCCACCATTATCTTTAATTTTAGGTCATGGAGGTATATCAGTTGATTTAGGAATTTTTTCTTTACATTTAGCTGGTGCTTCTTCAATTATAGGTGCTGTTAATTTTATTACTACAATTATAAATATACGTTCTAATTTATTTAATATGGATAAAATGTCTTTATTTTCTTGATCAGTATTTATTACTGCAATTTTATTATTATTATCTTTACCTGTTTTAGCTGGTGCTATTACAATATTATTAACTGATCGTAATATAAATACTAGATTTTTTGATCCTTCAGGAGGTGGTGATCCTATTCTTTATCAACATTTATTT
>AAHYM607-16|Cotesia risilis|MRS-JFT 0604|BOLD:AAA6099
AATATTATATTTTATATTTGGTTTATGATCAGGAATATTAGGATTTTCAATAAGATTATTAATTCGATTAGAATTAGGTATACCTGGGAGATTAATTGGTAATGATCAAATTTATAATAGAATTGTAACTTCTCATGCATTTATTATAATTTTTTTTATAGTTATACCTGTAATAATTGGTGGATTTGGAAATTGATTAATTCCTTTAATATTAGGATCTCCTGATATATCTTTTCCACGAATAAATAATATAAGTTTTTGATTATTAATTCCTTCTTTATTAATATTAATTTTAAGAAGATTTATTAATGTTGGTGTTGGTACTGGTTGAACAGTTTATCCACCATTATCTTTAATTTTAGGTCATGGAGGTATATCAGTTGATTTAGGAATTTTTTCTTTACATTTAGCTGGTGCTTCTTCAATTATAGGTGCTGTTAATTTTATTACTACAATTATAAATATACGTTCTAATTTATTTAATATGGATAAAATGTCTTTATTTTCTTGATCAGTATTTATTACTGCAATTTTATTATTATTATCTTTACCTGTTTTAGCTGGTGCTATTACAATATTATTAACTGATCGTAATATAAATACTAGATTTTTTGATCCTTCAGGAGGTGGTGATCCTATTCTTTATCAACATTTATTT
>ASQSQ095-09|Cotesia selenevora|MRS-Cot-cal|BOLD:AAA7143
---------------------------------------------------AAGATTATTAATTCGTTTAGAATTAGGTATACCGGGTAGATTAATTGGTAATGATCAAATTTATAATAGGATTGTAACTTCTCATGCTTTTATTATAATTTTTTTTATAGTAATACCTGTAATAATTGGTGGTTTTGGAAATTGATTAATTCCTTTAATATTGGGATCTCCAGATATATCTTTCCCTCGAATAAATAATATAAGTTTTTGATTATTAATTCCTTCTTTATTATTATTAATTATAAGAAGATTTATTAATGTAGGAGTTGGTACTGGTTGAACTGTTTATCCACCTTTATCATTAATTTTGGGGCATGGTGGAATATCTATTGATTTGGGAATTTTTTCTTTACATTTAGCTGGAGCATCTTCAATTATAGGTGCTGTAAATTTTATTACTACTATTATAAATATA---CGTTCAAATTTATTTAATATAGATAAAATATCTTTATTTTCTTGATCTGTATTTATTACTGCTATTTTATTATTATTATCTTTACCTGTTTTAGCTGGTGCTATTACTATATTATTAACTGATCGTAATATAAATACAAGATTTTTTGATCCTTCAGGTGGTGGTGATCCAATTCTTTATCAGCATTT----
>GBDTA1807-21|Cotesia selenevora|ZSM-HYM-33169-A02|BOLD:AAA7143
AATATTATATTTTATATTTGGTTTATGATCGGGAATATTAGGATTTTCAATAAGATTATTAATTCGTTTAGAATTAGGTATACCGGGTAGATTAATTGGTAATGATCAAATTTATAATAGGATTGTAACTTCTCATGCTTTTATTATAATTTTTTTTATAGTAATACCTGTAATAATTGGTGGTTTTGGAAATTGATTAATTCCTTTAATATTGGGATCTCCAGATATATCTTTCCCTCGAATAAATAATATAAGTTTTTGATTATTAATTCCTTCTTTATTATTATTAATTATAAGAAGATTTATTAATGTAGGAGTTGGTACTGGTTGAACTGTTTATCCACCTTTATCATTAATTTTGGGGCATGGTGGAATATCTATTGATTTGGGAATTTTTTCTTTACATTTAGCTGGAGCATCTTCAATTATAGGTGCTGTAAATTTTATTACTACTATTATAAATATACGTTCAAATTTATTTAATATAGATAAAATATCTTTATTTTCTTGATCTGTATTTATTACTGCTATTTTATTATTATTATCTTTACCTGTTTTAGCTGGTGCTATTACTATATTATTAACTGATCGTAATATAAATACAAGATTTTTTGATCCTTCAGGTGGTGGTGATCCAATTCTTTATCAGCATTTATTT
>MARKB385-21|Cotesia subordinaria|MS 082|BOLD:AAA7143
------------------------------------------TTTTCAATAAGATTATTAATTCGTTTAGAATTAGGAATACCAGGAAGATTAATTGGTAATGATCAAATTTATAATAGAATTGTAACTTCTCATGCTTTTATTATAATTTTTTTTATAGTTATACCTGTAATAATTGGTGGTTTTGGAAATTGATTAATTCCTTTAATATTAGGATCTCCAGATATATCTTTTCCTCGAATAAATAATATAAGTTTTTGATTATTAATTCCTTCTTTATTATTATTAATTATAAGAATATTTATTAATGTGGGAGTTGGTACTGGTTGAACTGTATATCCTCCTTTATCTTTAATTTTAGGTCATGGTGGAATATCTGTTGATTTAGGAATTTTTTCTCTACATTTAGCTGGAGCATCTTCAATTATAGGTGCTGTAAATTTTATTACTACTATTATAAATATACGTTCAAATTTATTTAATATAGATAAAATATCTTTATTTTCTTGATCTGTATTTATTACTGCAATTTTATTATTATTATCTTTACCTGTTTTGGCTGGTGCTATTACTATATTATTAACTGATCGTAATATAAATACAAGATTTTTTGATCCTTCAGGTGGTGGTGATCCAATTCTTTATCAGCATTTATTTTGATTTTTTGGTC
>GBDTA14610-21|Cotesia subordinaria|ZSM-HYM-42385-G03|BOLD:AAA7143
TTATATTTTATATTTGGTTTATGATCAGGAATATTAGGATTTTCAATAAGATTATTAATTCGTTTAGAATTAGGAATACCAGGAAGATTAATTGGTAATGATCAAATTTATAATAGAATTGTAACTTCTCATGCTTTTATTATAATTTTTTTTATAGTTATACCTGTAATAATTGGTGGTTTTGGAAATTGATTAATTCCTTTAATATTAGGATCTCCAGATATATCTTTTCCTCGAATAAATAATATAAGTTTTTGATTATTAATTCCTTCTTTATTATTATTAATTATAAGAATATTTATTAATGTGGGAGTTGGTACTGGTTGAACTGTATATCCTCCTTTATCTTTAATTTTAGGTCATGGTGGAATATCTGTTGATTTAGGAATTTTTTCTCTACATTTAGCTGGAGCATCTTCAATTATAGGTGCTGTAAATTTTATTACTACTATTATAAATATACGTTCAAATTTATTTAATATAGATAAAATATCTTTATTTTCTTGATCTGTATTTATTACTGCAATTTTATTATTATTATCTTTACCTGTTTTGGCTGGTGCTATTACTATATTATTAACTGATCGTAATATAAATACAAGATTTTTTGATCCTTCAGGTGGTGGTGATCCAATTCTTTA
>GBDTA15381-21|Cotesia subordinaria|ZSM-HYM-42393-H02|BOLD:AAA7143
ATTATATTTTATATTTGGTATATGATCAGGAATATTAGGATTTTCAATAAGATTATTAATTCGTTTAGAATTAGGAATACCAGGAAGATTAATTGGTAATGATCAAATTTATAATAGAATTGTAACTTCTCATGCTTTTATTATAATTTTTTTTATAGTTATACCTGTAATAATTGGTGGTTTTGGAAATTGATTAATTCCTTTAATATTAGGATCTCCAGATATATCTTTTCCTCGAATAAATAATATAAGTTTTTGATTATTAATTCCTTCTTTATTATTATTAATTATAAGAATATTTATTAATGTGGGAGTTGGTACTGGTTGAACTGTATATCCTCCTTTATCTTTAATTTTAGGTCATGGTGGAATATCTGTTGATTTAGGAATTTTTTCTCTACATTTAGCTGGAGCATCTTCAATTATAGGTGCTGTAAATTTTATTACTACTATTATAAATATACGTTCAAATTTATTTAATATAGATAAAATATCTTTATTTTCTTGATCTGTATTTATTACTGCAATTTTATTATTATTATCTTTACCTGTTTTGGCTGGTGCTATTACTATATTATTAACTGATCGTAATATAAATACAAGATTTTTTGATCCTTCAGGTGGTGGTGATCCAATTCTTTATCAGCATTTA
>MARKB054-21|Cotesia subordinaria|MRS_JFT0436|BOLD:AAA7143
NNNNNNNNNNNNNNNNNNNNNNNNNNNNNNNNNNNNNNNNNNNNNNNNNNNNNNNNNNNNNNNNNNNNNNNNNNNNNNNNNNNNNNNNNNNNNNNNNNNNNNNNNNNNNNNNNNNNNNNNNNNNNNNNNNNNNNNNNNNNNNNNNNNNNNNNNNNNNNNNNNNNNNNNNNNNNNNNNNNNNNNNNNNNNNNNNNNNNNNNNNNNNNNNNNNNNNNNNNNNNNNNNNNNNNNNNNNNNNNNNNNNNNNNNNNNTAAGTTTTTGATTATTAATTCCTTCTTTATTATTATTAATTATAAGAATATTTATTAATGTGGGAGTTGGTACTGGTTGAACTGTATATCCTCCTTTATCTTTAATTTTAGGTCATGGTGGAATATCTGTTGATTTAGGAATTTTTTCTCTACATTTAGCTGGAGCATCTTCAATTATAGGTGCTGTAAATTTTATTACTACTATTATAAATATAC---GTTCAAATTTATTTAATATAGAT---AAAATATCTTTATTTTCTTGATCTGTATTTATTACTGCAATTTTATTATTATTATCTTTACCTGTTTTGGCTGGTGCTATTACTATATTATTAACTGATCGTAATATAAATACAAGATTTTTTGATCCTTCAGGTGGTGGTGATCCAATTCTTTATCAGCATTTATTTN
>MARKB393-21|Cotesia subordinaria|MS 102|BOLD:AAA7143
-----------------------------------------ATTTTCAATAAGATTATTAATTCGTTTAGAATTAGGAATACCAGGAAGATTAATTGGTAATGATCAAATTTATAATAGAATTGTAACTTCTCATGCTTTTATTATAATTTTTTTTATAGTTATACCTGTAATAATTGGTGGTTTTGGAAATTGATTAATTCCTTTAATATTAGGATCTCCAGATATATCTTTTCCTCGAATAAATAATATAAGTTTTTGATTATTAATTCCTTCTTTATTATTATTAATTATAAGAATATTTATTAATGTGGGAGTTGGTACTGGTTGAACTGTATATCCTCCTTTATCTTTAATTTTAGGTCATGGTGGAATATCTGTTGATTTAGGAATTTTTTCTCTACATTTAGCTGGAGCATCTTCAATTATAGGTGCTGTAAATTTTATTACTACTATTATAAATATACGTTCAAATTTATTTAATATAGATAAAATATCTTTATTTTCTTGATCTGTATTTATTACTGCAATTTTATTATTATTATCTTTACCTGTTTTGGCTGGTGCTATTACTATATTATTAACTGATCGTAATATAAATACAAGATTTTTTGATCCTTCAGGTGGTGG
>AMTPB432-15|Cotesia tetrica|BC-ZSM-HYM-24109-E04|BOLD:AAV9103
TTTATATTTGGTTTATGATCTGGAATATTAGGATTTTCAATAAGATTACTTATTCGTTTAGAATTAGGTATACCTGGAAGATTAATTGGTAATGATCAAATTTATAATAGAATTGTTACTTCTCATGCATTTATTATAATTTTTTTTATAGTAATACCTGTAATAATTGGTGGTTTTGGAAATTGATTAATTCCTTTAATATTAGGATCTCCTGATATATCTTTTCCTCGAATAAATAATATAAGTTTTTGATTGTTAATACCTTCTTTATTATTATTAATTATAAGAAGTTTTATTAATGTTGGTGTTGGAACTGGGTGAACAGTTTATCCTCCTTTATCTTTAATTTTAGGTCATGGTGGAATATCAGTTGATTTAGGTATTTTTTCTTTACATTTAGCTGGTATTTCATCAATTATAGGTGCTGTAAATTTTATTACAACAATTATAAATATACGTTCAAATTTATTTAATATAGATAAAATATCTTTATTTGTTTGATCAGTTTTTATTACTGCTATTTTATTATTATTATCATTACCAGTTTTAGCTGGTGCTATTACTATATTATTAACTGATCGAAAT------------------------------------------------------
>GBDTA16120-21|Cotesia tetrica|ZSM-HYM-42325-F05|BOLD:AAV9103
ATTATATTTTATATTTGGTTTATGATCTGGAATATTAGGATTTTCAATAAGATTAATTATTCGTTTAGAATTAGGTATACCTGGAAGATTAATTGGTAATGATCAAATTTATAATAGAATTGTTACTTCTCATGCATTTATTATAATTTTTTTTATAGTAATACCTGTAATAATTGGTGGTTTTGGAAATTGATTAATTCCTTTAATATTAGGATCTCCTGATATATCTTTTCCTCGAATAAATAATATAAGTTTTTGATTGTTAATACCTTCTTTATTATTATTAATTATAAGAAGTTTTATTAATGTTGGTGTTGGAACTGGGTGAACAGTTTATCCTCCTTTATCTTTAATTTTAGGTCATGGTGGAATATCAGTTGATTTAGGTATTTTTTCTTTACATTTAGCTGGTATTTCATCAATTATAGGTGCTGTAAATTTTATTACAACAATTATAAATATACGTTCAAATTTATTTAATATAGATAAAATATCTTTATTTGTTTGATCAGTTTTTATTACTGCCATTTTATTATTATTATCATTACCAGTTTTAGCTGGTGCTATTACTATATTATTAACTGATCGAAATTTAAATACTAGATTTTTTGATCCTTCAGGTGGAGGAGATCCTATTCTTTATCAACATTTAT
>GBDTA15094-21|Cotesia tetrica|ZSM-HYM-42390-G12|BOLD:AAV9103
ATTGTATTTTATATTTGGTTTATGATCTGGAATATTAGGATTTTCAATAAGATTACTTATTCGTTTAGAATTAGGTATACCTGGAAGATTAATTGGTAATGATCAAATTTATAATAGAATTGTTACTTCTCATGCATTTATTATAATTTTTTTTATAGTAATACCTGTAATAATTGGTGGTTTTGGAAATTGATTAATTCCTTTAATATTAGGATCTCCTGATATATCTTTTCCTCGAATAAATAATATAAGTTTTTGATTGTTAATACCTTCTTTATTATTATTAATTATAAGAAGTTTTATTAATGTTGGTGTTGGAACTGGTTGAACAGTTTATCCTCCTTTATCTTTAATTTTAGGTCATGGTGGAATATCAGTTGATTTAGGTATTTTTTCTTTACATTTAGCTGGTATTTCATCAATTATAGGTGCTGTAAATTTTATTACAACAATTATAAATATACGTTCAAATTTATTTAATATAGATAAAATATCTTTATTTGTTTGATCAGTTTTTATTACTGCCATTTTATTATTATTATCATTACCGGTTTTAGCTGGTGCTATTACTATATTATTAACTGATCGAAATTTAAATACTAGATTTTTTGATCCTTCAGGTGGAGGAGATCCTATTCTTTATCAACATTTAT
>GBDTA1506-21|Cotesia tetrica|ZSM-HYM-33165-G09|BOLD:AAV9103
TATTATATTTTATATTTGGTTTATGATCTGGAATATTAGGATTTTCAATAAGATTAATTATTCGTTTAGAATTAGGTATACCTGGAAGATTAATTGGTAATGATCAAATTTATAATAGAATTGTTACTTCTCATGCATTTATTATAATTTTTTTTATAGTAATACCTGTAATAATTGGTGGTTTTGGAAATTGATTAATTCCTTTAATATTAGGATCTCCTGATATATCTTTTCCTCGAATAAATAATATAAGTTTTTGATTGTTAATACCTTCTTTATTATTATTAATTATAAGAAGTTTTATTAATATTGGTGTTGGAACTGGGTGAACAGTTTATCCTCCTTTATCTTTAATTTTAGGTCATGGTGGAATATCAGTTGATTTAGGTATTTTTTCTTTACATTTAGCTGGTATTTCATCAATTATAGGTGCTGTAAATTTTATTACAACAATTATAAATATACGTTCAAATTTATTTAATATAGATAAAATATCTTTATTTGTTTGATCAGTTTTTATTACTGCCATTTTATTATTATTATCATTACCAGTTTTAGCTGGTGCTATTACTATATTATTAACTGATCGAAATTTAAATACTAGATTTTTTGATCCTTCAGGTGGAGGAGATCCTATTCTTTATCAACATTTATT
>ASQSR267-11|Cotesia tetrica|MRS 0054|BOLD:AAV9103
AATATTATATTTTATATTTGGTTTATGATCTGGAATATTAGGATTTTCAATAAGATTAATTATTCGTTTAGAATTAGGTATACCTGGAAGATTAATTGGTAATGATCAAATTTATAATAGAATTGTTACTTCTCATGCATTTATTATAATTTTTTTTATAGTAATACCTGTAATAATTGGTGGTTTTGGAAATTGATTAATTCCTTTAATATTAGGATCTCCTGATATATCTTTTCCTCGAATAAATAATATAAGTTTTTGATTGTTAATACCTTCTTTATTATTATTAATTATAAGAAGTTTTATTAATATTGGTGTTGGAACTGGGTGAACAGTTTATCCTCCTTTATCTTTAATTTTAGGTCATGGTGGAATATCAGTTGATTTAGGTATTTTTTCTTTACATTTAGCTGGTATTTCATCAATTATAGGTGCTGTAAATTTTATTACAACAATTATAAATATACGTTCAAATTTATTTAATATAGATAAAATATCTTTATTTGTTTGATCAGTTTTTATTACTGCCATTTTATTATTATTATCATTACCAGTTTTAGCTGGTGCTATTACTATATTATTAACTGATCGAAATTTAAATACTAGATTTTTTGATCCTTCAGGTGGAGGAGATCCTATTCTTTATCAACATTTATTT
>GBDTA15830-21|Cotesia tetrica|ZSM-HYM-42398-E12|BOLD:AAV9103
ATTATATTTTATATTTGGTTTATGATCTGGAATATTAGGATTTTCAATAAGATTAATTATTCGTTTAGAATTAGGTATACCTGGAAGATTAATTGGTAATGATCAAATTTATAATAGAATTGTTACTTCTCATGCATTTATTATAATTTTTTTTATAGTAATACCTGTAATAATTGGTGGTTTTGGAAATTGATTAATTCCTTTAATATTAGGATCTCCTGATATATCTTTTCCTCGAATAAATAATATAAGTTTTTGATTGTTAATACCTTCTTTATTATTATTAATTATAAGAAGTTTTATTAATATTGGTGTTGGAACTGGGTGAACAGTTTATCCTCCTTTATCTTTAATTTTAGGTCATGGTGGAATATCAGTTGATTTAGGTATTTTTTCTTTACATTTAGCTGGTATTTCATCAATTATAGGTGCTGTAAATTTTATTACAACAATTATAAATATACGTTCAAATTTATTTAATATAGATAAAATATCTTTATTTGTTTGATCAGTTTTTATTACTGCCATTTTATTATTATTATCATTACCAGTTTTAGCTGGTGCTATTACTATATTATTAACTGATCGAAATTTAAATACTAGATTTTTTGATCCTTCAGGTGGAGGAGATCCTATTCTTTATCAACATTTAT
>GBDTA872-21|Deuterixys plugarui|ZSM-HYM-33159-B05|BOLD:AEJ7518
GTTATATTTTATATTTGGTTTATGATCAGGTATAATTGGATTTTCAATAAGATTAATTATTCGGTTAGAATTAGGGATTCCTGGGAGATTAATTGGTAATGATCAAATTTATAATAGGATTGTTACATCACATGCATTTATTATAATTTTTTTTATAGTTATACCTATTATAATTGGGGGGTTTGGGAATTGATTAGTTCCTTTAATATTAGGATCACCAGATATAGCTTTTCCTCGAATAAATAATATAAGATTTTGATTATTAATTCCTTCATTATTTATATTAATTTTAAGAAGATTTATTAATGTTGGGGTAGGTACAGGATGAACAGTTTATCCTCCTTTATCATTGATTTTAGGTCATGGAGGTATATCAGTAGATTTAGGTATTTTTTCTTTACATTTAGCAGGTGCTTCATCAATTATAGGAGCTGTAAATTTTATTTCTACAATTTTAAATATACGAACAAATTTATTTATAATAGATAAAATATCTTTATTTTGTTGATCTGTTTTTATTACAGCAATTTTATTATTGTTATCTTTACCAGTTTTAGCTGGAGCAATTACAATATTATTAACTGATCGAAATTTAAATACAAGATTTTTTGATCCTTCAGGGGGAGGGGATCCAATTTTATACCAACATTTATT
>GBDTA15238-21|Deuterixys plugarui|ZSM-HYM-42392-D02|BOLD:AEJ7518
GTTATATTTTATATTTGGTTTATGATCAGGTATAATTGGATTTTCAATAAGATTAATTATTCGGTTAGAATTAGGGATTCCTGGGAGATTAATTGGTAATGATCAAATTTATAATAGGATTGTTACATCACATGCATTTATTATAATTTTTTTTATAGTTATACCTATTATAATTGGGGGGTTTGGGAATTGATTAGTTCCTTTAATATTAGGGTCACCAGATATAGCTTTCCCTCGAATAAATAATATAAGATTTTGGTTATTAATTCCTTCATTATTTATATTAATTTTAAGAAGATTTATTAATGTTGGGGTAGGTACAGGATGAACAGTTTATCCTCCTTTATCATTGATTTTAGGCCATGGAGGTATATCAGTAGATTTAGGTATTTTTTCTTTACATTTAGCAGGTGCTTCATCAATTATAGGAGCTGTAAATTTTATTTCTACAATCTTAAATATACGAACAAATTTATTTATAATAGATAAAATATCTTTATTTTGTTGATCTGTTTTTATTACAGCAATTTTATTATTGTTATCTTTACCAGTTTTAGCTGGAGCAATTACAATATTATTAACTGATCGAAATTTAAATACAAGATTTTTTGATCCTTCAGGGGGAGGTGATCCAATTTTATACCAACATTTAT
>GBDTA15214-21|Deuterixys plugarui|ZSM-HYM-42392-B02|BOLD:AEJ7518
GTTATATTTTATATTTGGTTTATGATCAGGTATAATTGGATTTTCAATAAGATTAATTATTCGGTTAGAATTAGGAATTCCTGGGAGATTAATTGGTAATGATCAAATTTATAATAGGATTGTTACATCACATGCATTTATTATAATTTTTTTTATAGTTATACCTATTATAATTGGGGGGTTTGGGAATTGATTAGTTCCTTTAATATTAGGATCACCAGATATAGCTTTCCCTCGAATAAATAATATAAGATTTTGGTTATTAATTCCTTCATTATTTATATTAATTTTAAGAAGATTTATTAATGTTGGGGTAGGTACAGGATGAACAGTTTATCCTCCTTTATCATTGATTTTAGGTCATGGAGGTATATCAGTAGATTTAGGTATTTTTTCTTTACATTTAGCAGGTGCTTCATCAATTATAGGAGCTGTAAATTTTATTTCTACAATTTTAAATATACGAACAAATTTATTTATAATAGATAAAATATCTTTATTTTGTTGATCTGTTTTTATTACAGCAATTTTATTATTGTTATCTTTACCAGTTTTAGCTGGAGCAATTACAATGTTATTAACTGATCGAAATTTAAATACAAGATTTTTTGATCCTTCGGGGGGAGGTGATCCAATTTTATACCAACATTTA
>GBDTA15213-21|Deuterixys plugarui|ZSM-HYM-42392-B01|BOLD:AEJ7518
GTTATATTTTATATTTGGTTTATGATCAGGTATAATTGGATTTTCAATAAGATTAATTATTCGGTTAGAATTAGGAATTCCTGGGAGATTAATTGGTAATGATCAAATTTATAATAGGATTGTTACATCACATGCATTTATTATAATTTTTTTTATAGTTATACCTATTATAATTGGGGGGTTTGGGAATTGATTAGTTCCTTTAATATTAGGATCACCAGATATAGCTTTCCCTCGAATAAATAATATAAGATTTTGGTTATTAATTCCTTCATTATTTATATTAATTTTAAGAAGATTTATTAATGTTGGGGTAGGTACAGGATGAACAGTTTATCCTCCTTTATCATTGATTTTAGGTCATGGAGGTATATCAGTAGATTTAGGTATTTTTTCTTTACATTTAGCAGGTGCTTCATCAATTATAGGAGCTGTAAATTTTATTTCTACAATTTTAAATATACGAACAAATTTATTTATAATAGATAAAATATCTTTATTTTGTTGATCTGTTTTTATTACAGCAATTTTATTATTGTTATCTTTACCAGTTTTAGCTGGAGCAATTACAATGTTATTAACTGATCGAAATTTAAATACAAGATTTTTTGATCCTTCAGGGGGAGGTGATCCAATTTTATACCAACATTTAT
>GBDTA15210-21|Deuterixys plugarui|ZSM-HYM-42392-A10|BOLD:AEJ7518
GTTATATTTTATATTTGGTTTATGATCAGGTATAATTGGATTTTCAATAAGATTAATTATTCGGTTAGAATTAGGGATTCCTGGGAGATTAATTGGTAATGATCAAATTTATAATAGGATTGTTACATCACATGCATTTATTATAATTTTTTTTATAGTTATACCTATTATAATTGGGGGGTTTGGGAATTGATTAGTTCCTTTAATATTAGGATCACCAGATATAGCTTTCCCTCGAATAAATAATATAAGATTTTGATTATTAATTCCTTCATTATTTATATTAATTTTAAGAAGATTTATTAATGTTGGGGTAGGTACAGGATGAACAGTTTATCCTCCTTTATCATTGATTTTAGGTCATGGGGGTATATCAGTAGATTTAGGTATTTTTTCTTTACATTTAGCAGGTGCTTCATCAATTATAGGAGCTGTAAATTTTATTTCTACAATTTTAAATATACGAACAAATTTATTTATAATAGATAAAATATCTTTATTTTGTTGATCTGTTTTTATTACAGCAATTTTATTATTGTTATCTTTACCAGTTTTAGCTGGAGCAATTACAATATTATTAACTGATCGAAATTTAAATACAAGATTTTTTGATCCTTCAGGGGGAGGGGATCCAATTTTATACCAACATTTAT
>GBDTA817-21|Deuterixys plugarui|ZSM-HYM-33158-E09|BOLD:AEJ7518
TGTTATATTTTATATTTGGTTTATGATCAGGTATAATTGGATTTTCAATAAGATTAATTATTCGGTTAGAATTAGGGATTCCTGGGAGATTAATTGGTAATGATCAAATTTATAATAGGATTGTTACATCACATGCATTTATTATAATTTTTTTTATAGTTATACCTATTATAATTGGGGGGTTTGGGAATTGATTAGTTCCTTTAATATTAGGATCACCAGATATAGCTTTCCCTCGAATAAATAATATAAGATTTTGATTATTAATTCCTTCATTATTTATATTAATTTTAAGAAGATTTATTAATGTTGGGGTAGGTACAGGATGAACAGTTTATCCTCCTTTATCATTGATTTTAGGTCATGGAGGTATATCAGTAGATTTAGGTATTTTTTCTTTACATTTAGCAGGTGCTTCATCAATTATAGGAGCTGTAAATTTTATTTCTACAATTTTAAATATACGAACAAATTTATTTATAATAGATAAAATATCTTTATTTTGTTGATCTGTTTTTATTACAGCAATTTTATTATTGTTATCTTTACCAGTTTTAGCTGGAGCAATTACAATATTATTAACTGATCGAAATTTAAATACAAGATTTTTTGATCCTTCAGGGGGAGGGGATCCAATTTTATACCAACATTTATTT
>GBDTA15218-21|Deuterixys plugarui|ZSM-HYM-42392-B06|BOLD:AEJ7518
GTTATATTTTATATTTGGTTTATGATCAGGTATAATTGGATTTTCAATAAGATTAATTATTCGGTTAGAATTAGGGATTCCTGGGAGATTAATTGGTAATGATCAAATTTATAATAGGATTGTTACATCACATGCATTTATTATAATTTTTTTTATAGTTATACCTATTATAATTGGGGGGTTTGGGAATTGATTAGTTCCTTTAATATTAGGATCACCAGATATAGCTTTCCCTCGAATAAATAATATAAGATTTTGATTATTAATTCCTTCATTATTTATATTAATTTTAAGAAGATTTATTAATGTTGGGGTAGGTACAGGATGAACAGTTTATCCTCCTTTATCATTGATTTTAGGTCATGGGGGTATATCAGTAGATTTAGGTATTTTTTCTTTACATTTAGCAGGTGCTTCATCAATTATAGGAGCTGTAAATTTTATTTCTACAATTTTAAATATACGAACAAATTTATTTATAATAGATAAAATATCTTTATTTTGTTGATCTGTTTTTATTACAGCAATTTTATTATTGTTATCTTTACCAGTTTTAGCTGGAGCAATTACAATATTATTAACTGATCGAAATTTAAATACAAGATTTTTTGATCCTTCAGGGGGAGGGGATCCAATTTTATACCAACATTTAT
>GBDTA949-21|Deuterixys plugarui|ZSM-HYM-33159-H10|BOLD:AEJ7518
TGTTATATTTTATATTTGGTTTATGATCAGGTATAATTGGATTTTCAATAAGATTAATTATTCGGTTAGAATTAGGGATTCCTGGGAGATTAATTGGTAATGATCAAATTTATAATAGGATTGTTACATCACATGCATTTATTATAATTTTTTTTATAGTTATACCTATTATAATTGGGGGGTTTGGGAATTGATTAGTTCCTTTAATATTAGGATCACCAGATATAGCTTTCCCTCGAATAAATAATATAAGATTTTGATTATTAATTCCTTCATTATTTATATTAATTTTAAGAAGATTTATTAATGTTGGGGTAGGTACAGGATGAACAGTTTATCCTCCTTTATCATTGATTTTAGGTCATGGAGGTATATCAGTAGATTTAGGTATTTTTTCTTTACATTTAGCAGGTGCTTCATCAATTATAGGAGCTGTAAATTTTATTTCTACAATTTTAAATATACGAACAAATTTATTTATAATAGATAAAATATCTTTATTTTGTTGATCTGTTTTTATTACAGCAATTTTATTATTGTTATCTTTACCAGTTTTAGCTGGAGCAATTACAATATTATTAACTGATCGAAATTTAAATACAAGATTTTTTGATCCTTCAGGGGGAGGGGATCCAATTTTATACCAACATTTATT
>GBDTA15275-21|Deuterixys plugarui|ZSM-HYM-42392-G03|BOLD:AEJ7518
TGTTATATTTTATATTTGGTTTATGATCAGGTATAATTGGATTTTCAATAAGATTAATTATTCGGTTAGAATTAGGGATTCCTGGGAGATTAATTGGTAATGATCAAATTTATAATAGGATTGTTACATCACATGCATTTATTATAATTTTTTTTATAGTTATACCTATTATAATTGGGGGGTTTGGGAATTGATTAGTTCCTTTAATATTAGGATCACCAGATATAGCTTTCCCTCGAATAAATAATATAAGATTTTGATTATTAATTCCTTCATTATTTATATTAATTTTAAGAAGATTTATTAATGTTGGGGTAGGTACAGGATGAACAGTTTATCCTCCTTTATCATTGATTTTAGGTCATGGGGGTATATCAGTAGATTTAGGTATTTTTTCTTTACATTTAGCAGGTGCTTCATCAATTATAGGAGCTGTAAATTTTATTTCTACAATTTTAAATATACGAACAAATTTATTTATAATAGATAAAATATCTTTATTTTGTTGATCTGTTTTTATTACAGCAATTTTATTATTGTTATCTTTACCAGTTTTAGCTGGAGCAATTACAATATTATTAACTGATCGAAATTTAAATACAAGATTTTTTGATCCTTCAGGGGGAGGGGATCCAATTTTATACCAACATTTAT
>HYCNE704-11|Diolcogaster claritibia|CNCHYM 00893|
TTATACCAGTTATAATTGGAGGGTTTGGAAATTGATTAATTCCTTTAATATTAAGATCTCCTGATATATCTTATCCACGAATAAATAATATAAGGTTTTGATTATTAATTCCTTCAATATTTTTATTGTTAATAAGAAGATTTATTAATGTTGGTGTTGGGACA
>HYCNE703-11|Diolcogaster claritibia|CNCHYM 00892|BOLD:AEV8838
--------------------------------------------------------------------------------------------TGATTGGTAATGATCAAATTTACAATAGAATTGTAACTTCTCATGCTTTCATTATAATTTTTTTTATAGTTATACCAGTTATAATTGGAGGGTTTGGAAATTGATTAATTCCTTTAATATTAAGATCTCCTGATATATCTTATCCACGAATAAATAATATAAGGTTTTGATTATTAATTCCTTCAATATTTTTATTGTTAATAAGAAGATTTATTAATGTTGGTGTTGGGACAGGATGAACAGTTTATCCTCCATTATCATTAATTTTAGGTCATGGAGGGGTTTCAGTAGATATAGGAATTTTTTCATTACATTTAGCAGGGGCATCCTCAATTATAGGTGCTGTAAATTTTATTTCTACAATTATAAATATACGGGTA---AATTTATTTGAAATTGATAAAACATCTTTATTTGTTTGATCTGTTTTAATTACAGCAATTTTATTGTTATTATCTTTACCAGTTTTAGCAGGGGCAATTACTATATTATTAACTGATCGGAATTTAAATACTAGATTTTTTGATCCTTCAGGAGGAGGGGATCCTGTTTTATATCAACATTTATTT
>CNCHW097-09|Diolcogaster claritibia|CNCH1127|BOLD:AEV8838
--------------------------------------------------NNAGATTAATTATTCGATTAGAGTTAGGAATACCTGGGAGATTGATTGGTAATGATCAAATTTACAATAGAATTGTAACTTCTCATGCTTTCATTATAATTTTTTTTATAGTTATACCAGTTATAATTGGAGGGTTTGGAAATTGATTAATTCCTTTAATATTAAGATCTCCTGATATATCTTATCCACGAATAAATAATATAAGGTTTTGATTATTAATTCCTTCAATATTTTTATTGTTAATAAGAAGATTTATTAATGTTGGTGTTGGGACAGGATGAACAGTTTATCCTCCATTATCATTAATTTTAGGTCATGGAGGGGTTTCAGTAGATATAGGAATTTTTTCATTACATTTAGCAGGGGCATCCTCAATTATAGGTGCTGTAAATTTTATTTCTACAATTATAAATATACGGG---TAAATTTATTTGAAATTGATAAAACATCTTTATTTGTTTGATCTGTTTTAATTACAGCAATTTTATTGTTATTATCTTTACCAGTTTTAGCAGGGGCAATTACTATATTATTAACTGATCGGAATTTNN-----------------------------------------------------------
>CNCHW096-09|Diolcogaster claritibia|CNCH1126|BOLD:AEV8838
---------------------------ATCNGGAATAGTAGGANTTTCTATAAGATTAATTATTCGATTAGAGTTAGGAATACCTGGGAGATTAATTGGTAATGATCAAATTTACAATAGAATTGTTACTTCCCATGCTTTCATTATAATTTTTTTTATAGTTATACCAGTTATAATTGGAGGGTTTGGAAATTGATTAATTCCTTTAATATTAAGATCTCCTGATATATCTTATCCACGAATAAATAATATAAGATTTTGATTATTAATTCCTTCAATATTTTTATTGTTAATAAGAAGATTTATTAATGTTGGTGTTGGGACAGGATGAACAGTTTATCCTCCATTATCATTAATTTTAGGTCATGGGGGGGTTTCAGTAGATATAGGAATTTTTTCATTACATTTAGCAGGGGCATCCTCAATTATAGGTGCTGTAAATTTTATTTCTACAATTATAAATATACGGG---TAAATTTATTTGAAATTGATAAAACATCTTTATTTGTTTGATCTGTTTTAATTACAGCAATTTTATTGTTATTATCTTTACCAGTTTTAGCAGGGGCAATTACTATATTATTAACTGATCGAAATTTAAATACTANN---------------------------------------------------
>MARKB219-21|Diolcogaster claritibia|CNCHYM45357|BOLD:AAH1034
ATATTTTATTTTTGGTTTGTGATCAGGAATAGTAGGATTTTCTATAAGATTAATTATTCGATTAGAGTTAGGGATACCTGGAAGATTAATTGGTAATGATCAAATTTACAATAGAATTGTTACTTCTCATGCTTTTATTATAATTTTTTTTATAGTTATACCAGTTATAATTGGAGGTTTTGGAAATTGATTAATTCCTTTAATATTGAGATCTCCTGATATATCTTATCCACGAATAAATAATATAAGATTTTGATTATTAATTCCTTCAATATTTTTATTATTAATAAGAAGATTTATTAATGTTGGTGTTGGTACAGGATGAACAGTCTATCCTCCATTATCATTAATTTTAGGACATGGAGGGGTTTCTGTAGATATAGGAATTTTTTCATTACATTTAGCAGGGGCATCATCAATTATAGGTGCTGTAAATTTTATTTCTACAATTATAAATATACGGGTA---AATTTATTTGAAATTGATAAAACATCTTTATTTGTTTGATCTGTTTTAATTACAGCAATTTTATTATTATTATCTTTACCAGTTTTAGCAGGGGCAATTACTATATTATTAACTGATCGAAATTTAAATACTAGATTTTTTGATCCTTCAGGAGGAGGGGATCCTGTTTTATATCAACATT
>HYCNE1509-11|Diolcogaster claritibia|CNCHYM 01694|BOLD:AAH1034
-----------------------------CAGGAATAGTAGGATTTTCTATAAGATTAATTATTCGATTAGAGTTAGGGATACCTGGAAGATTAATTGGTAATGATCAAATTTACAATAGAATTGTTACTTCTCATGCTTTTATTATAATTTTTTTTATAGTTATACCAGTTATAATTGGAGGTTTTGGAAATTGATTAATTCCTTTAATATTAAGATCTCCTGATATATCTTATCCACGAATAAATAATATAAGATTTTGATTATTAATTCCTTCAATATTTTTATTATTAATAAGAAGATTTATTAATGTTGGTGTTGGCACAGGATGAACAGTCTATCCTCCATTATCATTAATTTTAGGACATGGAGGGGTTTCTGTAGATATAGGAATTTTTTCATTACATTTAGCAGGGGCATCATCAATTATAGGTGCTGTAAATTTTATTTCTACAATTATAAATATACGGGTA---AATTTATTTGAAATTGATAAAACATCTTTATTTGTTTGATCTGTTTTAATTACAGCAATTTTATTATTATTATCTTTACCAGTTTTAGCAGGGGCAATTACTATATTATTAACTGATCGAAATTTAAATACTAGATTTTTTGATCCTTCAGGAGGAGGGGATCCTGTTTTATATCAACATTTATTT
>HYCNE1508-11|Diolcogaster claritibia|CNCHYM 01693|BOLD:AAH1034
-----------------------------------------------------------------------------------------------------------------------------------------------------------------------------------------------------------------------------------------------------------TAAGATTTTGATTATTAATTCCTTCAATATTTTTATTATTAATAAGAAGATTTATTAATGTTGGTGTTGGCACAGGATGAACAGTCTATCCTCCATTATCATTAATTTTAGGACATGGAGGGGTTTCTGTAGATATAGGAATTTTTTCATTACATTTAGCAGGGGCATCATCAATTATAGGTGCTGTAAATTTTATTTCTACAATTATAAATATACGGGTA---AATTTATTTGAAATTGATAAAACATCTTTATTTGTTTGATCTGTTTTAATTACAGCAATTTTATTATTATTATCTTTACCAGTTTTAGCAGGGGCAATTACTATATTATTAACTGATCGAAATTTAAATACTAGATTTTTTGATCCTTCAGGAGGAGGGGATCCTGTTTTATATCAACATTTATTT
>HYCNE1507-11|Diolcogaster claritibia|CNCHYM 01692|BOLD:AAH1034
--------------------------------------------TTTCTATAAGATTAATTATTCGATTAGAGTTAGGGATACCTGGAAGATTAATTGGTAATGATCAAATTTACAATAGAATTGTTACTTCTCATGCTTTTATTATAATTTTTTTTATAGTTATACCAGTTATAATTGGAGGTTTTGGAAATTGATTAATTCCTTTAATATTAAGATCTCCTGATATATCTTATCCACGAATAAATAATATAAGATTTTGATTATTAATTCCTTCAATATTTTTATTATTAATAAGAAGATTTATTAATGTTGGTGTTGGCACAGGATGAACAGTCTATCCTCCATTATCATTAATTTTAGGACATGGAGGGGTTTCTGTAGATATAGGAATTTTTTCATTACATTTAGCAGGGGCATCATCAATTATAGGTGCTGTAAATTTTATTTCTACAATTATAAATATACGGGTA---AATTTATTTGAAATTGATAAAACATCTTTATTTGTTTGATCTGTTTTAATTACAGCAATTTTATTATTATTATCTTTACCAGTTTTAGCAGGGGCAATTACTATATTATTAACTGATCGAAATTTAAATACTAGATTTTTTGATCCTTCAGGAGGAGGGGATCCTGTTTTATATCAACATTTATTT
>GBDTA14577-21|Diolcogaster claritibia|ZSM-HYM-42385-D06|BOLD:AAH1034
ATTATATTTTATTTTTGGTTTGTGATCAGGAATAGTAGGATTTTCTATAAGATTAATTATTCGATTAGAGTTAGGGATACCTGGAAGATTAATTGGTAATGATCAAATTTACAATAGAATTGTTACTTCTCATGCTTTTATTATAATTTTTTTTATAGTTATACCAGTTATAATTGGAGGTTTTGGAAATTGATTAATTCCTTTAATATTGAGATCTCCTGATATATCCTATCCACGAATAAATAATATAAGATTTTGATTATTAATTCCTTCAATATTTTTATTATTAATAAGAAGATTTATTAATGTTGGTGTTGGCACAGGATGAACAGTCTATCCTCCATTATCATTAATTTTAGGACATGGAGGGGTTTCTGTAGATATAGGAATTTTTTCATTACATTTAGCAGGGGCATCATCAATTATAGGTGCTGTAAATTTTATTTCTACAATTATAAATATACGGGTAAATTTATTTGAAATTGATAAAACATCTTTATTTGTTTGATCTGTTTTAATTACAGCAATTTTATTATTATTATCTTTACCAGTTTTAGCAGGGGCAATTACTATATTATTAACTGATCGAAATTTAAATACTAGATTTTTTGATCCTTCAGGAGGAGGGGATCCTGTTTTATATCAACATTTAT
>GBDTA14192-21|Diolcogaster claritibia|ZSM-HYM-42381-D01|BOLD:AAH1034
ATTATATTTTATTTTTGGTTTGTGATCAGGAATAGTAGGATTTTCTATAAGATTAATTATTCGATTAGAGTTAGGGATACCTGGAAGATTAATTGGTAATGATCAAATTTACAATAGAATTGTTACTTCTCATGCTTTTATTATAATTTTTTTTATAGTTATACCAGTTATAATTGGAGGTTTTGGAAATTGATTAATTCCTTTAATATTGAGATCTCCTGATATATCTTATCCACGAATAAATAATATAAGATTTTGATTATTAATTCCTTCAATATTTTTATTATTAATAAGAAGATTTATTAATGTTGGTGTTGGTACAGGATGAACAGTCTATCCTCCATTATCATTAATTTTAGGACATGGAGGGGTTTCTGTAGATATAGGAATTTTTTCATTACATTTAGCAGGGGCATCATCAATTATAGGTGCTGTAAATTTTATTTCTACAATTATAAATATACGGGTAAATTTATTTGAAATTGATAAAACATCTTTATTTGTTTGATCTGTTTTAATTACAGCAATTTTATTATTATTATCTTTACCAGTTTTAGCAGGGGCAATTACTATATTATTAACTGATCGAAATTTAAATACTAGATTTTTTGATCCTTCAGGAGGAGGGGATCCTGTTTTATATCAACATTTAT
>GBDTA13624-21|Diolcogaster claritibia|ZSM-HYM-42375-D03|BOLD:AAH1034
TTATATTTTATTTTTGGTTTGTGATCAGGAATAGTAGGATTTTCTATAAGATTAATTATTCGATTAGAGTTAGGGATACCTGGAAGATTAATTGGTAATGATCAAATTTACAATAGAATTGTTACTTCTCATGCTTTTATTATAATTTTTTTTATAGTTATACCAGTTATAATTGGAGGTTTTGGAAATTGATTAATTCCTTTAATATTGAGATCTCCTGATATATCCTATCCACGAATAAATAATATAAGATTTTGATTATTAATTCCTTCAATATTTTTATTATTAATAAGAAGATTTATTAATGTTGGTGTTGGCACAGGATGAACAGTCTATCCTCCATTATCATTAATTTTAGGACATGGAGGGGTTTCTGTAGATATAGGAATTTTTTCATTACATTTAGCAGGGGCATCATCAATTATAGGTGCTGTAAATTTTATTTCTACAATTATAAATATACGGGTAAATTTATTTGAAATTGATAAAACATCTTTATTTGTTTGATCTGTTTTAATTACAGCAATTTTATTATTATTATCTTTACCAGTTTTAGCAGGGGCAATTACTATATTATTAACTGATCGAAATTTAAATACTAGATTTTTTGATCCTTCAGGAGGAGGGGATCCTGTTTTATATCAACATTTAT
>GBDTA13622-21|Diolcogaster claritibia|ZSM-HYM-42375-D01|BOLD:AAH1034
ATTATATTTTATTTTTGGTTTGTGATCAGGAATAGTAGGATTTTCTATAAGATTAATTATTCGATTAGAGTTAGGGATACCTGGAAGATTAATTGGTAATGATCAAATTTACAATAGAATTGTTACTTCTCATGCTTTTATTATAATTTTTTTTATAGTTATACCAGTTATAATTGGAGGTTTTGGAAATTGATTAATTCCTTTAATATTGAGATCTCCTGATATATCTTATCCACGAATAAATAATATAAGATTTTGATTATTAATTCCTTCAATATTTTTATTATTAATAAGAAGATTTATTAATGTTGGTGTTGGTACAGGATGAACAGTCTATCCTCCATTATCATTAATTTTAGGACATGGAGGGGTTTCTGTAGATATAGGAATTTTTTCATTACATTTAGCAGGGGCATCATCAATTATAGGTGCTGTAAATTTTATTTCTACAATTATAAATATACGGGTAAATTTATTTGAAATTGATAAAACATCTTTATTTGTTTGATCTGTTTTAATTACAGCAATTTTATTATTATTATCTTTACCAGTTTTAGCAGGGGCAATTACTATATTATTAACTGATCGAAATTTAAATACTAGATTTTTTGATCCTTCAGGAGGAGGGGATCCTGTTTTATATCAACATTTAT
>GBDTA13618-21|Diolcogaster claritibia|ZSM-HYM-42375-C09|BOLD:AAH1034
ATTATATTTTATTTTTGGTTTGTGATCAGGAATAGTAGGATTTTCTATAAGATTAATTATTCGATTAGAGTTAGGGATACCTGGAAGATTAATTGGTAATGATCAAATTTATAATAGAATTGTTACTTCTCATGCTTTTATTATAATTTTTTTTATAGTTATACCAGTTATAATTGGAGGTTTTGGAAATTGATTAATTCCTTTAATATTGAGATCTCCTGATATATCCTATCCACGAATAAATAATATAAGATTTTGATTATTAATTCCTTCAATATTTTTATTATTAATAAGAAGATTTATTAATGTTGGTGTTGGTACGGGATGAACAGTCTATCCTCCATTATCATTAATTTTAGGACATGGAGGGGTTTCTGTAGATATAGGAATTTTTTCATTACATTTAGCAGGGGCATCATCAATTATAGGTGCTGTAAATTTTATTTCTACAATTATAAATATACGGGTAAATTTATTTGAAATTGATAAAACATCTTTATTTGTTTGATCTGTTTTAATTACAGCAATTTTATTATTATTATCTTTACCAGTTTTAGCAGGGGCAATTACTATATTATTAACTGATCGAAATTTAAATACTAGATTTTTTGATCCTTCAGGAGGAGGGGATCCTGTTTTATATCAACATTTAT
>GBDTA13619-21|Diolcogaster claritibia|ZSM-HYM-42375-C10|BOLD:AAH1034
ATTATATTTTATTTTTGGTTTGTGATCAGGAATAGTAGGATTTTCTATAAGATTAATTATTCGATTAGAGTTAGGGATACCTGGAAGATTAATTGGTAATGATCAAATTTATAATAGAATTGTTACTTCTCATGCTTTTATTATAATTTTTTTTATAGTTATACCAGTTATAATTGGAGGTTTTGGAAATTGATTAATTCCTTTAATATTGAGATCTCCTGATATATCCTATCCACGAATAAATAATATAAGATTTTGATTATTAATTCCTTCAATATTTTTATTATTAATAAGAAGATTTATTAATGTTGGTGTTGGTACGGGATGAACAGTCTATCCTCCATTATCATTAATTTTAGGACATGGAGGGGTTTCTGTAGATATAGGAATTTTTTCATTACATTTAGCAGGGGCATCATCAATTATAGGTGCTGTAAATTTTATTTCTACAATTATAAATATACGGGTAAATTTATTTGAAATTGATAAAACATCTTTATTTGTTTGATCTGTTTTAATTACAGCAATTTTATTATTATTATCTTTACCAGTTTTAGCAGGGGCAATTACTATATTATTAACTGATCGAAATTTAAATACTAGATTTTTTGATCCTTCAGGAGGAGGGGATCCTGTTTTATATCAACATTTA
>GBDTA14078-21|Diolcogaster claritibia|ZSM-HYM-42380-B06|BOLD:AAH1034
ATTATATTTTATTTTTGGTTTGTGATCAGGAATAGTAGGATTTTCTATAAGATTAATTATTCGATTAGAGTTAGGGATACCTGGAAGATTAATTGGTAATGATCAAATTTACAATAGAATTGTTACTTCTCATGCTTTTATTATAATTTTTTTTATAGTTATACCAGTTATAATTGGAGGTTTTGGAAATTGATTAATTCCTTTAATATTGAGATCTCCTGATATATCCTATCCACGAATAAATAATATAAGATTTTGATTATTAATTCCTTCAATATTTTTATTATTAATAAGAAGATTTATTAATGTTGGTGTTGGTACAGGATGAACAGTCTATCCTCCATTATCATTAATTTTAGGACATGGAGGGGTTTCTGTAGATATAGGAATTTTTTCATTACATTTAGCAGGGGCATCATCAATTATAGGTGCTGTAAATTTTATTTCTACAATTATAAATATACGGGTAAATTTATTTGAAATTGACAAAACATCTTTATTTGTTTGATCTGTTTTAATTACAGCAATTTTATTATTATTATCTTTACCAGTTTTAGCAGGGGCAATTACTATATTATTAACTGATCGAAATTTAAATACTAGATTTTTTGATCCTTCAGGAGGAGGGGATCCTGTTTTATATCAACATTTA
>GBDTA14570-21|Diolcogaster claritibia|ZSM-HYM-42385-C11|BOLD:AAH1034
ATTATATTTTATTTTTGGTTTGTGATCAGGAATAGTAGGATTTTCTATAAGATTAATTATTCGATTAGAGTTAGGGATACCTGGAAGATTAATTGGTAATGATCAAATTTACAATAGAATTGTTACTTCTCATGCTTTTATTATAATTTTTTTTATAGTTATACCAGTTATAATTGGAGGTTTTGGAAATTGATTAATTCCTTTAATATTGAGATCTCCTGATATATCTTATCCACGAATAAATAATATAAGATTTTGATTATTAATTCCTTCAATATTTTTATTATTAATAAGAAGATTTATTAATGTTGGTGTTGGTACAGGATGAACAGTCTATCCTCCATTATCATTAATTTTAGGACATGGAGGGGTTTCTGTAGATATAGGAATTTTTTCATTACATTTAGCAGGGGCATCATCAATTATAGGTGCTGTAAATTTTATTTCTACAATTATAAATATACGGGTAAATTTATTTGAAATTGATAAAACATCTTTATTTGTTTGATCTGTTTTAATTACAGCAATTTTATTATTATTATCTTTACCAGTTTTAGCAGGGGCAATTACTATATTATTAACTGATCGAAATTTAAATACTAGATTTTTTGATCCTTCAGGAGGAGGGGATCCTGTTTTATATCAACATTTAT
>GBDTA14490-21|Diolcogaster claritibia|ZSM-HYM-42384-E02|BOLD:AAH1034
ATTATATTTTATTTTTGGTTTGTGATCAGGAATAGTAGGATTTTCTATAAGATTAATTATTCGATTAGAGTTAGGGATACCTGGAAGATTAATTGGTAATGATCAAATTTACAATAGAATTGTTACTTCTCATGCTTTTATTATAATTTTTTTTATAGTTATACCAGTTATAATTGGAGGTTTTGGAAATTGATTAATTCCTTTAATATTGAGATCTCCTGATATATCTTATCCACGAATAAATAATATAAGATTTTGATTATTAATTCCTTCAATATTTTTATTATTAATAAGAAGATTTATTAATGTTGGTGTTGGTACAGGATGAACAGTCTATCCTCCATTATCATTAATTTTAGGACATGGAGGGGTTTCTGTAGATATAGGAATTTTTTCATTACATTTAGCAGGGGCATCATCAATTATAGGTGCTGTAAATTTTATTTCTACAATTATAAATATACGGGTAAATTTATTTGAAATTGATAAAACATCTTTATTTGTTTGATCTGTTTTAATTACAGCAATTTTATTATTATTATCTTTACCAGTTTTAGCAGGGGCAATTACTATATTATTAACTGATCGAAATTTAAATACTAGATTTTTTGATCCTTCAGGAGGAGGGGATCCTGTTTTATATCAACATTTA
>GBDTA14379-21|Diolcogaster claritibia|ZSM-HYM-42383-C10|BOLD:AAH1034
ATTATATTTTATTTTTGGTTTGTGATCAGGAATAGTAGGATTTTCTATAAGATTAATTATTCGATTAGAGTTAGGGATACCTGGAAGATTAATTGGTAATGATCAAATTTACAATAGAATTGTTACTTCTCATGCTTTTATTATAATTTTTTTTATAGTTATACCAGTTATAATTGGAGGTTTTGGAAATTGATTAATTCCTTTAATATTGAGATCTCCTGATATATCTTATCCACGAATAAATAATATAAGATTTTGATTATTAATTCCTTCAATATTTTTATTATTAATAAGAAGATTTATTAATGTTGGTGTTGGTACAGGATGAACAGTCTATCCTCCATTATCATTAATTTTAGGACATGGAGGGGTTTCTGTAGATATAGGAATTTTTTCATTACATTTAGCAGGGGCATCATCAATTATAGGTGCTGTAAATTTTATTTCTACAATTATAAATATACGGGTAAATTTATTTGAAATTGATAAAACATCTTTATTTGTTTGATCTGTTTTAATTACAGCAATTTTATTATTATTATCTTTACCAGTTTTAGCAGGGGCAATTACTATATTATTAACTGATCGAAATTTAAATACTAGATTTTTTGATCCTTCAGGAGGAGGGGATCCTGTTTTATATCAACATTTAT
>GBDTA14378-21|Diolcogaster claritibia|ZSM-HYM-42383-C09|BOLD:AAH1034
ATTATATTTTATTTTTGGTTTGTGATCAGGAATAGTAGGATTTTCTATAAGATTAATTATTCGATTAGAGTTAGGAATACCTGGAAGATTAATTGGTAATGATCAAATTTACAATAGAATTGTTACTTCTCATGCTTTTATTATAATTTTTTTTATAGTTATACCAGTTATAATTGGAGGTTTTGGAAATTGATTAATTCCTTTAATATTGAGATCTCCTGATATATCTTATCCACGAATAAATAATATAAGATTTTGATTATTAATTCCTTCAATATTTTTATTATTAATAAGAAGATTTATTAATGTTGGTGTTGGTACAGGATGAACAGTCTATCCTCCATTATCATTAATTTTAGGACATGGAGGGGTTTCTGTAGATATAGGAATTTTTTCATTACATTTAGCAGGGGCATCATCAATTATAGGTGCTGTAAATTTTATTTCTACAATTATAAATATACGGGTAAATTTATTTGAAATTGATAAAACATCTTTATTTGTTTGATCTGTTTTAATTACAGCAATTTTATTATTATTATCTTTACCAGTTTTAGCAGGGGCAATTACTATATTATTAACTGATCGAAATTTAAATACTAGATTTTTTGATCCTTCAGGAGGAGGGGATCCTGTTTTATATCAACATTTAT
>GBDTA13914-21|Diolcogaster claritibia|ZSM-HYM-42378-D08|BOLD:AAH1034
ATTATATTTTATTTTTGGTTTGTGATCAGGAATAGTAGGATTTTCTATAAGATTAATTATTCGATTAGAGTTAGGGATACCTGGAAGATTAATTGGTAATGATCAAATTTACAATAGAATTGTTACTTCTCATGCTTTTATTATAATTTTTTTTATAGTTATACCAGTTATAATTGGAGGTTTTGGAAATTGATTAATTCCTTTAATATTGAGATCTCCTGATATATCCTATCCACGAATAAATAATATAAGATTTTGATTATTAATTCCTTCAATATTTTTATTATTAATAAGAAGATTTATTAATGTTGGTGTTGGTACAGGATGAACAGTCTATCCTCCATTATCATTAATTTTAGGACATGGAGGGGTTTCTGTAGATATAGGAATTTTTTCATTACATTTAGCAGGGGCATCATCAATTATAGGTGCTGTAAATTTTATTTCTACAATTATAAATATACGGGTAAATTTATTTGAAATTGATAAAACATCTTTATTTGTTTGATCTGTTTTAATTACAGCAATTTTATTATTATTATCTTTACCAGTTTTAGCAGGGGCAATTACTATATTATTAACTGATCGAAATTTAAATACTAGATTTTTTGATCCTTCAGGAGGAGGGGATCCTGTTTTATATCAACATTTA
>GBDTA463-21|Diolcogaster claritibia|ZSM-HYM-33154-G11|BOLD:AAH1034
AATATTATATTTTATTTTTGGTTTGTGATCAGGAATAGTAGGATTTTCTATAAGATTAATTATTCGATTAGAGTTAGGGATACCTGGAAGATTAATTGGTAATGATCAAATTTACAATAGAATTGTTACTTCTCATGCTTTTATTATAATTTTTTTTATAGTTATACCAGTTATAATTGGAGGTTTTGGAAATTGATTAATTCCTTTAATATTGAGATCTCCTGATATATCTTATCCACGAATAAATAATATAAGATTTTGATTATTAATTCCTTCAATATTTTTATTATTAATAAGAAGATTTATTAATGTTGGTGTTGGTACAGGATGAACAGTTTATCCTCCATTATCATTAATTTTAGGACATGGAGGGGTTTCTGTAGATATAGGAATTTTTTCATTACATTTAGCAGGGGCATCATCAATTATAGGTGCTGTAAATTTTATTTCTACAATTATAAATATACGGGTAAATTTATTTGAAATTGATAAAACATCTTTATTTGTTTGATCTGTTTTAATTACAGCAATTTTATTATTATTATCTTTACCAGTTTTAGCAGGGGCAATTACTATATTATTAACTGATCGAAATTTAAATACTAGATTTTTTGATCCTTCAGGAGGAGGGGATCCTGTTTTATATCAACATTTATTT
>GBDTA281-21|Diolcogaster claritibia|ZSM-HYM-33152-H07|BOLD:AAH1034
AATATTATATTTTATTTTTGGTTTGTGATCAGGAATAGTAGGATTTTCTATAAGATTAATTATTCGATTAGAGTTAGGGATACCTGGAAGATTAATTGGTAATGATCAAATTTACAATAGAATTGTTACTTCTCATGCTTTTATTATAATTTTTTTTATAGTTATACCAGTTATAATTGGAGGTTTTGGAAATTGATTAATTCCTTTAATATTGAGATCTCCTGATATATCTTATCCACGAATAAATAATATAAGATTTTGATTATTAATTCCTTCAATATTTTTATTATTAATAAGAAGATTTATTAATGTTGGTGTTGGTACAGGATGAACAGTCTATCCTCCATTATCATTAATTTTAGGACATGGAGGGGTTTCTGTAGATATAGGAATTTTTTCATTACATTTAGCAGGGGCATCATCAATTATAGGTGCTGTAAATTTTATTTCTACAATTATAAATATACGGGTAAATTTATTTGAAATTGATAAAACATCTTTATTTGTTTGATCTGTTTTAATTACAGCAATTTTATTATTATTATCTTTACCAGTTTTAGCAGGGGCAATTACTATATTATTAACTGATCGAAATTTAAATACTAGATTTTTTGATCCTTCAGGAGGAGGGGATCCTGTTTTATATCAACATTTATTT
>HYCNE824-11|Dolichogenidea cerialis|CNCHYM 01013|BOLD:AAZ9570
------------------------------------ATTAGGATTTTCAATAAGTTTAATTATTCGTTTAGAATTAGGTATACCTGGTAGTTTAATTGGAAATGATCAAATTTATAATAGAATAGTTACATCTCATGCATTTATTATAATTTTTTTTATAGTGATACCTGTAATAATTGGTGGATTTGGAAATTGATTAATTCCTTTAATATTAGGATCACCAGATATATCATTTCCTCGTATAAATAATATAAGTTTTTGATTATTAATTCCTTCATTATTTTTATTAATTTTAAGGGGATTTATTAATACAGGTGTAGGAACTGGATGAACTGTATATCCACCATTATCATTAATTTTAGGTCATGGTGGAATATCTGTTGATTTAGGAATTTTTTCTTTACATTTAGCTGGTGCTTCATCAATTATAGGAGCTGTTAATTTTATTACTACCATTTTAATTATACGAACA---AATTTATTTTTAATAGATAAAATGTCTTTATTTTCTTGATCTGTTTTTATTACAGCTATTTTATTATTATTATCTTTACCTGTTTTAGCTGGTGCAATTACTATATTATTAACTGATCGTAATTTAAATACTAGATTTTTTGATCCTTCAGGTGGTGGAGATCCAATTTTATATCAACATTTATTT
>GBDTA14926-21|Dolichogenidea cerialis|ZSM-HYM-42389-A11|BOLD:AAZ9570
GTTATATTTTATATTTGGTTTATGATCAGGAATATTAGGATTTTCAATAAGTTTAATTATTCGTTTAGAATTAGGTATATCTGGTAGTTTAATTGGAAATGATCAAATTTATAATAGAATAGTTACATCTCATGCATTTATTATAATTTTTTTTATAGTGATACCTGTAATAATTGGTGGATTTGGAAATTGATTAATTCCTTTAATATTAGGATCACCAGATATATCATTTCCTCGTATAAATAATATAAGTTTTTGATTATTAATTCCTTCATTATTTTTATTAATTTTAAGGGGATTTATTAATACAGGTGTAGGAACTGGATGAACTGTATATCCACCATTATCATTAGTTTTAGGTCATGGTGGAATATCTGTTGATTTAGGAATTTTTTCTTTACATTTAGCTGGTGCTTCATCAATTATAGGAGCTGTTAATTTTATTACTACCATTTTAATTATACGAACAAATTTATTTTTAATAGATAAAATGTCTTTATTTTCTTGATCTGTTTTTATTACAGCTATTTTATTATTATTATCTTTACCTGTTTTAGCTGGTGCAATTACTATATTATTAACTGATCGTAATTTAAATACTAGATTTTTTGATCCTTCAGGTGGTGGAGATCCAATTTTATATCAACATTTAT
>GBDTA14905-21|Dolichogenidea cerialis|ZSM-HYM-42388-H01|BOLD:AAZ9570
ATTATATTTTATATTTGGTTTATGATCAGGAATATTAGGATTTTCAATAAGTTTAATTATTCGTTTAGAATTAGGTATATCTGGTAGTTTAATTGGAAATGATCAAATTTATAATAGAATAGTTACATCTCATGCATTTATTATAATTTTTTTTATAGTGATACCTGTAATAATTGGTGGATTTGGAAATTGATTAATTCCTTTAATATTAGGATCACCAGATATATCATTTCCTCGTATAAATAATATAAGTTTTTGATTATTAATTCCTTCATTATTTTTATTAATTTTAAGGGGATTTATTAATACAGGTGTAGGAACTGGATGAACTGTATATCCACCATTATCATTAGTTTTAGGTCATGGTGGAATATCTGTTGATTTAGGAATTTTTTCTTTACATTTAGCTGGTGCTTCATCAATTATAGGAGCTGTTAATTTTATTACTACCATTTTAATTATACGAACAAATTTATTTTTAATAGATAAAATGTCTTTATTTTCTTGATCTGTTTTTATTACAGCTATTTTATTATTATTATCTTTACCTGTTTTAGCTGGTGCAATTACTATATTATTAACTGATCGTAATTTAAATACTAGATTTTTTGATCCTTCAGGTGGTGGAGATCCAATTTTATATCAACATTTA
>GBDTA14903-21|Dolichogenidea cerialis|ZSM-HYM-42388-G11|BOLD:AAZ9570
ATTATATTTTATATTTGGTTTATGATCAGGAATATTAGGATTTTCAATAAGTTTAATTATTCGTTTAGAATTAGGTATATCTGGTAGTTTAATTGGAAATGATCAAATTTATAATAGAATAGTTACATCTCATGCATTTATTATAATTTTTTTTATAGTGATACCTGTAATAATTGGTGGATTTGGAAATTGATTAATTCCTTTAATATTAGGATCACCAGATATATCATTTCCTCGTATAAATAATATAAGTTTTTGATTATTAATTCCTTCATTATTTTTATTAATTTTAAGGGGATTTATTAATACAGGTGTAGGAACTGGATGAACTGTATATCCACCATTATCATTAGTTTTAGGTCATGGTGGAATATCTGTTGATTTAGGAATTTTTTCTTTACATTTAGCTGGTGCTTCATCAATTATAGGAGCTGTTAATTTTATTACTACCATTTTAATTATACGAACAAATTTATTTTTAATAGATAAAATGTCTTTATTTTCTTGATCTGTTTTTATTACAGCTATTTTATTATTATTATCTTTACCTGTTTTAGCTGGTGCAATTACTATATTATTAACTGATCGTAATTTAAATACTAGATTTTTTGATCCTTCAGGTGGTGGAGATCCAATTTTATATCAACATTTAT
>GBDTA385-21|Dolichogenidea cerialis|ZSM-HYM-33154-A05|BOLD:AAZ9570
AATATTATATTTTATATTTGGTTTATGATCAGGAATATTAGGATTTTCAATAAGTTTAATTATTCGTTTAGAATTAGGTATATCTGGTAGTTTAATTGGAAATGATCAAATTTATAATAGAATAGTTACATCTCATGCATTTATTATAATTTTTTTTATAGTGATACCTGTAATAATTGGTGGATTTGGAAATTGATTAATTCCTTTAATATTAGGATCACCAGATATATCATTTCCTCGTATAAATAATATAAGTTTTTGATTATTAATTCCTTCATTATTTTTATTAATTTTAAGGGGATTTATTAATACAGGTGTAGGAACTGGATGAACTGTATATCCACCATTATCATTAGTTTTAGGTCATGGTGGAATATCTGTTGATTTAGGAATTTTTTCTTTACATTTAGCTGGTGCTTCATCAATTATAGGAGCTGTTAATTTTATTACTACCATTTTAATTATACGAACAAATTTATTTTTAATAGATAAAATGTCTTTATTTTCTTGATCTGTTTTTATTACAGCTATTTTATTATTATTATCTTTACCTGTTTTAGCTGGTGCAATTACTATATTATTAACTGATCGTAATTTAAATACTAGATTTTTTGATCCTTCAGGTGGTGGAGATCCAATTTTATATCAACATTTATTT
>GBDTA279-21|Dolichogenidea cheles|ZSM-HYM-33152-H05|BOLD:ACQ9527
AATGTTATATTTTATATTTGGGTTATGATCAGGTATATTAGGATTTTCAATAAGTTTAATTATTCGTTTAGAATTAGGAATACCTGGAAGATTAATTGGAAATGATCAAATTTATAATAGAATAGTTACATCACATGCTTTTATTATAATTTTTTTTATAGTAATACCTGTTATAATTGGAGGGTTTGGAAATTGATTAATTCCTTTAATATTAGGATCTCCTGATATATCATTTCCTCGAATAAATAATATAAGTTTTTGATTATTAATTCCTTCAGTATTTTTATTAATTTTAAGAGGTTTTATTAATACTGGAGTTGGTACAGGTTGAACAGTTTATCCACCATTATCTTTAATTTTAGGACATGGAGGAATATCTGTTGATTTAGGTATTTTTTCATTACATTTGGCTGGAGCTTCTTCAATTATAGGTGCAGTAAATTTTATTACAACTATTTTAAATATACGAACAAATTTATTTTTAATAGATAAAATATCTTTATTTTCTTGATCTGTTTTTATTACAGCAATTTTATTATTATTATCATTACCAGTTTTAGCTGGAGCAATTACTATATTATTAACTGATCGAAATTTAAATACTAGATTTTTTGATCCTTCAGGTGGTGGTGATCCAATTTTATACCAGCATTTATTT
>GBDTA277-21|Dolichogenidea cheles|ZSM-HYM-33152-H03|BOLD:ACQ9527
AATGTTATATTTTATATTTGGATTATGATCAGGTATATTAGGATTTTCAATAAGTTTAATTATTCGTTTAGAATTAGGAATACCTGGAAGATTAATTGGAAATGATCAAATTTATAATAGAATAGTTACATCACATGCTTTTATTATAATTTTTTTTATAGTAATACCTGTTATAATTGGAGGGTTTGGAAATTGATTAATTCCTTTAATATTAGGATCTCCTGATATATCATTTCCTCGAATAAATAATATAAGTTTTTGATTATTAATTCCTTCATTATTTTTATTAATTTTAAGAGGTTTTATTAATACTGGAGTTGGAACAGGTTGAACAGTTTATCCTCCATTATCATTAATTATAGGACATGGAGGAATATCTGTTGATTTAGGTATTTTTTCATTACATTTGGCTGGGGCTTCTTCAATTATAGGTGCAGTAAATTTTATTACAACTATTTTAAATATACGAACAAATTTATTTTTAATAGATAAAATATCTTTATTTTCTTGATCTGTTTTTATTACGGCAATTTTATTATTATTATCATTACCAGTTTTAGCTGGAGCAATTACTATATTATTAACTGATCGGAATTTAAATACTAGATTTTTTGATCCTTCAGGTGGTGGTGATCCAATTTTATACCAGCATTTATTT
>GBDTA15471-21|Dolichogenidea cheles|ZSM-HYM-42394-G09|BOLD:ACQ9527
GTTATATTTTATATTTGGGTTATGATCAGGTATATTAGGATTTTCAATAAGTTTAATTATTCGTTTAGAATTAGGAATACCTGGAAGATTAATTGGAAATGATCAAATTTATAATAGAATAGTTACATCACATGCTTTTATTATAATTTTTTTTATAGTAATACCTGTTATAATTGGAGGGTTTGGAAATTGATTAATTCCTTTAATATTAGGATCTCCTGATATATCATTTCCTCGAATAAATAATATAAGTTTTTGATTATTAATTCCTTCAGTATTTTTATTAATTTTAAGAGGTTTTATTAATACTGGAGTTGGTACAGGTTGAACAGTTTATCCACCATTATCTTTAATTTTAGGACATGGAGGAATATCTGTTGATTTAGGTATTTTTTCATTACATTTGGCTGGAGCTTCTTCAATTATAGGTGCAGTAAATTTTATTACAACTATTTTAAATATACGAACAAATTTATTTTTAATAGATAAAATATCTTTATTTTCTTGATCTGTTTTTATTACAGCAATTTTATTATTATTATCATTACCAGTTTTAGCTGGAGCAATTACTATATTATTAACTGATCGAAATTTAAATACTAGATTTTTTGATCCTTCAGGTGGTGGTGATCCAATTTTATACCAGCATTTAT
>GBDTA15462-21|Dolichogenidea cheles|ZSM-HYM-42394-F12|BOLD:ACQ9527
TCACGAGAGCGCACGGTCAACAAATCATAAAGATATTGGAATGTTATATTTTATATTTGGGTTATGATCAGGTATATTAGGATTTTCAATAAGTTTAATTATTCGTTTAGAATTAGGAATACCTGGAAGATTAATTGGAAATGATCAAATTTATAATAGAATAGTTACATCACATGCTTTTATTATAATTTTTTTTATAGTAATACCTGTTATAATTGGAGGGTTTGGAAATTGATTAATTCCTTTAATATTAGGATCTCCTGATATATCATTTCCTCGAATAAATAATATAAGTTTTTGATTATTAATTCCTTCAGTATTTTTATTAATTTTAAGAGGTTTTATTAATACTGGAGTTGGTACAGGTTGAACAGTTTATCCACCATTATCTTTAATTTTAGGACATGGAGGAATATCTGTTGATTTAGGTATTTTTTCATTACATTTGGCTGGAGCTTCTTCAATTATAGGTGCAGTAAATTTTATTACAACTATTTTAAATATACGAACAAATTTATTTTTAATAGATAAAATATCTTTATTTTCTTGATCTGTTTTTATTACAGCAATTTTATTATTATTATCATTACCAGTTTTAGCTGGAGCAATTACTATATTATTAACTGATCGAAATTTAAATACTAGATTTTTTGATCCTTCAGGTGGTGGTGATCCAATTTTATACCAGCATTTAT
>GBDTA15461-21|Dolichogenidea cheles|ZSM-HYM-42394-F11|BOLD:ACQ9527
GTTATATTTTATATTTGGGTTATGATCAGGTATATTAGGATTTTCAATAAGTTTAATTATTCGTTTAGAATTAGGAATACCTGGAAGATTAATTGGAAATGATCAAATTTATAATAGAATAGTTACATCACATGCTTTTATTATAATTTTTTTTATAGTAATACCTGTTATAATTGGAGGGTTTGGAAATTGATTAATTCCTTTAATATTAGGATCTCCTGATATATCATTTCCTCGAATAAATAATATAAGTTTTTGATTATTAATTCCTTCAGTATTTTTATTAATTTTAAGAGGTTTTATTAATACTGGAGTTGGTACAGGTTGAACAGTTTATCCACCATTATCTTTAATTTTAGGACATGGAGGAATATCTGTTGATTTAGGTATTTTTTCATTACATTTGGCTGGAGCTTCTTCAATTATAGGTGCAGTAAATTTTATTACAACTATTTTAAATATACGAACAAATTTATTTTTAATAGATAAAATATCTTTATTTTCTTGATCTGTTTTTATTACAGCAATTTTATTATTATTATCATTACCAGTTTTAGCTGGAGCAATTACTATATTATTAACTGATCGAAATTTAAATACTAGATTTTTTGATCCTTCAGGTGGTGGTGATCCAATTTTATACCAGCATTTAT
>GBDTA14348-21|Dolichogenidea cheles|ZSM-HYM-42383-A03|BOLD:ACQ9527
CTTATATTTTATATTTGGATTATGATCAGGTATATTAGGATTTTCAATAAGTTTAATTATTCGTTTAGAATTAGGAATACCTGGAAGATTAATTGGAAATGATCAAATTTATAATAGAATAGTTACATCACATGCTTTTATTATAATTTTTTTTATAGTAATACCTGTTATAATTGGAGGGTTTGGAAATTGATTAATTCCTTTAATATTAGGATCTCCTGATATATCATTTCCTCGAATAAATAATATAAGTTTTTGATTATTAATTCCTTCATTATTTTTATTAATTTTAAGAGGTTTTATTAATACTGGAGTTGGAACAGGTTGAACAGTTTATCCTCCATTATCATTAATTATAGGACATGGAGGAATATCTGTTGATTTAGGTATTTTTTCATTACATTTGGCTGGAGCTTCTTCAATTATAGGTGCAGTAAATTTTATTACAACTATTTTAAATATACGAACAAATTTATTTTTAATAGATAAAATATCTTTATTTTCTTGATCTGTTTTTATTACGGCAATTTTATTATTATTATCATTACCAGTTTTAGCTGGAGCAATTACTATATTATTAACTGATCGAAATTTAAATACTAGATTTTTTGATCCTTCAGGTGGTGGTGATCCAATTTTATACCAGCATTTAT
>GBDTA464-21|Dolichogenidea cheles|ZSM-HYM-33154-G12|BOLD:ACQ9527
AATCTTATATTTTATATTTGGATTATGATCAGGTATATTAGGATTTTCAATAAGTTTAATTATTCGTTTAGAATTAGGAATACCTGGAAGATTAATTGGAAATGATCAAATTTATAATAGAATAGTTACATCACATGCTTTTATTATAATTTTTTTTATAGTAATACCTGTTATAATTGGAGGGTTTGGAAATTGATTAATTCCTTTAATATTAGGATCTCCTGATATATCATTTCCTCGAATAAATAATATAAGTTTTTGATTATTAATTCCTTCATTATTTTTATTAATTTTAAGAGGTTTTATTAATACTGGAGTTGGAACAGGTTGAACAGTTTATCCTCCATTATCATTAATTATAGGACATGGAGGAATATCTGTTGATTTAGGTATTTTTTCATTACATTTGGCTGGAGCTTCTTCAATTATAGGTGCAGTAAATTTTATTACAACTATTTTAAATATACGAACAAATTTATTTTTAATAGATAAAATATCTTTATTTTCTTGATCTGTTTTTATTACGGCAATTTTATTATTATTATCATTACCAGTTTTAGCTGGAGCAATTACTATATTATTAACTGATCGAAATTTAAATACTAGATTTTTTGATCCTTCAGGTGGTGGTGATCCAATTTTATACCAGCATTTATTT
>HYCNE835-11|Dolichogenidea coleophorae|CNCHYM 01024|
TAATGCCTGTAATAATTGGGGGTTTTGGAAATTGATTAATTCCTTTAATATTAGGTTCACCTGATATATCATTTCCTCGTATAAATAATATAAGGTTTTGATTATTA---------------------------------------------------------
>HYCNE832-11|Dolichogenidea coleophorae|CNCHYM 01021|
TAATGCCTGTAATAATTGGGGGTTTTGGAAATTGATTAATTCCTTTAATATTAGGTTCACCTGATATATCATTTCCTCGTATAAATAATATAAGGTTTTGATTATTA---------------------------------------------------------
>HYCNE831-11|Dolichogenidea coleophorae|CNCHYM 01020|
TAATGCCTGTAATAATTGGGGGTTTTGGAAATTGATTAATTCCTTTAATATTAGGTTCACCTGATATATCATTTTCTCGTATAAATAATATAAGGTTTTGATTATTA---------------------------------------------------------
>HYCNE830-11|Dolichogenidea coleophorae|CNCHYM 01019|
TAATGCCTGTAATAATTGGGGGTTTTGGAAATTGATTAATTCCTTTAATATTAGGTTCACCTGATATATCATTTCCTCGTATAAATAATATAAGGTTTTGATTATTA---------------------------------------------------------
>GBDTA14707-21|Dolichogenidea coleophorae|ZSM-HYM-42386-G05|BOLD:AEO8197
ATTATATTTTATGTTTGGTTTATGGTCAGGTATATTAGGATTTTCAATAAGTTTAATTATTCGTTTAGAATTAGGTATACCAGGAAGATTAATTGGTAATGATCAAATTTATAATAGAATAGTTACTTCTCATGCATTTATTATGATTTTTTTTATAGTAATACCTGTAATAATTGGAGGTTTTGGAAATTGATTAATTCCTTTAATATTAGGTTCACCTGATATATCATTTCCTCGTATAAATAATATAAGTTTTTGATTATTAATTCCTTCATTAATATTATTAATTTTAAGAGGATTTATTAATACTGGTGTTGGAACAGGATGAACTGTTTATCCTCCATTATCTTTAATTTTAGGTCATGGTGGAATATCTGTTGATTTAGGAATTTTTTCTTTACATTTAGCTGGTGCTTCATCAATTATAGGGGCTGTTAATTTTATTACTACTATTTTAATTATACGAACAAATTTATTTTTAATGGATAAAATATCTTTATTTTCTTGATCTGTTTTTATTACAGCTATTTTATTATTATTATCTTTACCTGTTTTAGCTGGTGCTATTACTATATTATTAACTGATCGTAATTTAAATACTAGATTTTTTGACCCTTCGGGTGGAGGAGATCCAATTTTATATCAACATTTAT
>GBDTA13822-21|Dolichogenidea coleophorae|ZSM-HYM-42377-D11|BOLD:AEO8197
TTATATTTTATGTTTGGTTTATGGTCAGGTATATTAGGATTTTCAATAAGTTTAATTATTCGTTTAGAATTAGGTATACCAGGAAGATTAATTGGTAATGATCAAATTTATAATAGAATAGTTACTTCTCATGCATTTATTATGATTTTTTTTATAGTAATACCTGTAATAATTGGAGGTTTTGGAAATTGATTAATTCCTTTAATATTAGGTTCACCTGATATATCATTTCCTCGTATAAATAATATAAGTTTTTGATTATTAATTCCTTCATTAATATTATTAATTTTAAGAGGATTTATTAATACTGGTGTTGGAACAGGATGAACTGTTTATCCTCCATTATCTTTAATTTTAGGTCATGGTGGAATATCTGTTGATTTAGGAATTTTTTCTTTACATTTAGCTGGTGCTTCATCAATTATAGGGGCTGTTAATTTTATTACTACTATTTTAATTATACGAACAAATTTATTTTTAATGGATAAAATATCTTTATTTTCTTGATCTGTTTTTATTACAGCTATTTTATTATTATTATCTTTACCTGTTTTAGCTGGTGCTATTACTATATTATTAACTGATCGTAATTTAAATACTAGATTTTTTGACCCTTCGGGTGGAGGAGATCCAATTTTATATCAACATTTA
>HYCNF016-11|Glyptapanteles indiensis|CNCHYM 03231|
-----------------------------------------------------------------------------------------------------------------------------------------------------------------------------------------ttggaaattgattaattcctttaatattaggttCACCTGATATATCTTTTCCGCGTATAAATAATATAAGTTTTTGATTATTAATTCCTTCATTATTTATATTAATTTTAAGTGGATTTATTAATGTTGGTGTTGGGACA
>WOMIC011-10|Glyptapanteles indiensis|JMIC 0011|BOLD:ABY2372
--------------------------GATCAGGTATATTAGGATTTTCAATAAGTTTAATTATTCGATTAGAATTAGGTATGCCTGGAAGTTTAATTGGTAATGATCAAATTTATAATAGAATTGTTACTTCACATGCATTTATTATAATTTTTTTTATAGTTATACCTGTAATAATTGGTGGTTTTGGAAATTGATTAATTCCTTTAATATTAGGTTCACCTGATATATCTTTTCCACGTATAAATAATATAAGTTTTTGATTATTAATTCCTTCATTATTTATATTAATTTTAAGTGGATTTAT---TAATGTTGGTGTTGGGACAGGTTGAACTGTATATCCCCCTTTATCATTAATTTTAGGACATGGAGGAATATCAGTTGATTTAGGAATTTTTTCTTTACATTTAGCTGGAGCTTCATCTATTATAGGGGCGGTAAATTTTATTACTACAATTATAAATATACGAACAAATTTATTTAAAATAGATAAAATATCTTTATTTTCTTGATCTGTTTTTATTACTGCTATTTTATTATTATTATCTTTACCAGTTTTAGCTGGAGCAATTACTATATTATTAACTGATCGTAATATAAATACAAGATTTTTTGATCCTTCAGGAGGTGGTGATCCAATTCTTTATCAACATTTATTT
>GBDTA1547-21|Glyptapanteles indiensis|ZSM-HYM-33166-C03|BOLD:ABY2372
ATTATATTTTATATTTGGTTTGTGATCAGGTATATTAGGATTTTCAATAAGTTTAATTATTCGATTAGAATTAGGTATACCTGGAAGTTTAATTGGTAATGATCAAATTTATAATAGAATTGTTACTTCACATGCATTTATTATAATTTTTTTTATAGTTATACCTGTAATAATTGGTGGTTTTGGAAATTGATTAATTCCTTTAATATTAGGTTCACCTGATATATCTTTTCCACGTATAAATAATATAAGTTTTTGATTATTAATTCCTTCATTATTTATATTAATTTTAAGTGGATTTATTAATGTTGGTGTTGGGACAGGTTGAACTGTATATCCTCCTTTATCATTAATTTTAGGACATGGAGGAATATCAGTTGATTTAGGAATTTTTTCTTTACATTTAGCTGGAGCTTCATCTATTATAGGGGCGGTAAATTTTATTACTACAATTATAAATATACGAACAAATTTATTTAAAATAGATAAAATATCTTTATTTTCTTGATCTGTTTTTATTACTGCTATTTTATTATTATTATCTTTACCAGTTTTAGCTGGAGCAATTACTATATTATTAACTGATCGTAATATAAATACAAGATTTTTCGATCCTTCAGGAGGTGGTGATCCAATTCTTTATCAACATTTATTT
>BCHYM7383-15|Glyptapanteles indiensis|BC-ZSM-HYM-23872-F08|BOLD:ABY2372
AATATTATATTTTATATTTGGTTTGTGATCAGGTATATTAGGATTTTCAATAAGTTTAATTATTCGATTAGAATTAGGTATGCCTGGAAGTTTAATTGGTAATGATCAAATTTATAATAGAATTGTTACTTCACATGCATTTATTATAATTTTTTTTATAGTTATACCTGTAATAATTGGTGGTTTTGGAAATTGATTAATTCCTTTAATATTAGGTTCACCTGATATATCTTTTCCACGTATAAATAATATAAGTTTTTGATTATTAATTCCTTCATTATTTATATTAATTTTAAGTGGATTTATTAATGTTGGTGTTGGGACAGGTTGAACTGTATATCCTCCTTTATCATTAATTTTAGGACATGGAGGAATATCAGTTGATTTAGGAATTTTTTCTTTACATTTAGCTGGAGCTTCATCTATTATAGGGGCGGTAAATTTTATTACTACAATTATAAATATACGAACAAATTTATTTAAAATAGATAAAATATCTTTATTTTCTTGATCTGTTTTTATTACTGCTATTTTATTATTATTATCTTTACCAGTTTTAGCTGGAGCAATTACTATATTATTAACTGATCGTAATATAAATACAAGATTTTTCGATCCTTCAGGAGGTGGTGATCCAATTCTTTATCAACATTTATTT
>BCHYM7319-15|Glyptapanteles indiensis|BC-ZSM-HYM-23872-A04|BOLD:ABY2372
AATATTATATTTTATATTTGGTTTGTGATCAGGTATATTAGGATTTTCAATAAGTTTAATTATTCGATTAGAATTAGGTATACCTGGAAGTTTAATTGGTAATGATCAAATTTATAATAGAATTGTTACTTCACATGCATTTATTATAATTTTTTTTATAGTTATACCTGTAATAATTGGTGGTTTTGGAAATTGATTAATTCCTTTAATATTAGGTTCACCTGATATATCTTTTCCACGTATAAATAATATAAGTTTTTGATTATTAATTCCTTCATTATTTATATTAATTTTAAGTGGATTTATTAATGTTGGTGTTGGGACAGGTTGAACTGTATATCCTCCTTTATCATTAATTTTAGGACATGGAGGAATATCAGTTGATTTAGGAATTTTTTCTTTACATTTAGCTGGAGCTTCATCTATTATAGGGGCGGTAAATTTTATTACTACAATTATAAATATACGAACAAATTTATTTAAAATAGATAAAATATCTTTATTTTCTTGATCTGTTTTTATTACTGCTATTTTATTATTATTATCTTTACCAGTTTTAGCTGGAGCAATTACTATATTATTAACTGATCGTAATATAAATACAAGATTTTTCGATCCTTCAGGAGGTGGTGATCCAATTCTTTATCAACATTTATTT
>GBDTA401-21|Glyptapanteles indiensis|ZSM-HYM-33154-B09|BOLD:ABY2372
AATATTATATTTTATATTTGGTTTGTGATCAGGTATATTAGGATTTTCAATAAGTTTAATTATTCGATTAGAATTAGGTATGCCTGGAAGTTTAATTGGTAATGATCAAATTTATAATAGAATTGTTACTTCACATGCATTTATTATAATTTTTTTTATAGTTATACCTGTAATAATTGGTGGTTTTGGAAATTGATTAATTCCTTTAATATTAGGTTCACCTGATATATCTTTTCCACGTATAAATAATATAAGTTTTTGATTATTAATTCCTTCATTATTTATATTAATTTTAAGTGGATTTATTAATGTTGGTGTTGGGACAGGTTGAACTGTATATCCTCCTTTATCATTAATTTTAGGACATGGAGGAATATCAGTTGATTTAGGAATTTTTTCTTTACATTTAGCTGGAGCTTCATCTATTATAGGGGCGGTAAATTTTATTACTACAATTATAAATATACGAACAAATTTATTTAAAATAGATAAAATATCTTTATTTTCTTGATCTGTTTTTATTACTGCTATTTTATTATTATTATCTTTACCAGTTTTAGCTGGAGCAATTACTATATTATTAACTGATCGTAATATAAATACAAGATTTTTCGATCCTTCAGGAGGTGGTGATCCAATTCTTTATCAACATTTATTT
>GBDTA1566-21|Glyptapanteles indiensis|ZSM-HYM-33166-D10|BOLD:ABY2372
ATTATATTTTATATTTGGTTTGTGATCAGGTATATTAGGATTTTCAATAAGTTTAATTATTCGATTAGAATTAGGTATGCCTGGAAGTTTAATTGGTAATGATCAAATTTATAATAGAATTGTTACTTCACATGCATTTATTATAATTTTTTTTATAGTTATACCTGTAATAATTGGTGGTTTTGGAAATTGATTAATTCCTTTAATATTAGGTTCACCTGATATATCTTTTCCACGTATAAATAATATAAGTTTTTGATTATTAATTCCTTCATTATTTATATTAATTTTAAGTGGATTTATTAATGTTGGTGTTGGGACAGGTTGAACTGTATATCCTCCTTTATCATTAATTTTAGGACATGGAGGAATATCAGTTGATTTAGGAATTTTTTCTTTACATTTAGCTGGAGCTTCATCTATTATAGGGGCGGTAAATTTTATTACTACAATTATAAATATACGAACAAATTTATTTAAAATAGATAAAATATCTTTATTTTCTTGATCTGTTTTTATTACTGCTATTTTATTATTATTATCTTTACCAGTTTTAGCTGGAGCAATTACTATATTATTAACTGATCGTAATATAAATACAAGATTTTTCGATCCTTCAGGAGGTGGTGATCCAATTCTTTATCAACATTTATT
>BCHYM14897-16|Glyptapanteles indiensis|BC-ZSM-HYM-27569-F09|BOLD:ABY2372
AATATTATATTTTATATTTGGTTTGTGATCAGGTATATTAGGATTTTCAATAAGTTTAATTATTCGATTAGAATTAGGTATGCCTGGAAGTTTAATTGGTAATGATCAAATTTATAATAGAATTGTTACTTCACATGCATTTATTATAATTTTTTTTATAGTTATACCTGTAATAATTGGTGGTTTTGGAAATTGATTAATTCCTTTAATATTAGGTTCACCTGATATATCTTTTCCACGTATAAATAATATAAGTTTTTGATTATTAATTCCTTCATTATTTATATTAATTTTAAGTGGATTTATTAATGTTGGTGTTGGGACAGGTTGAACTGTATATCCTCCTTTATCATTAATTTTAGGACATGGAGGAATATCAGTTGATTTAGGAATTTTTTCTTTACATTTAGCTGGAGCTTCATCTATTATAGGGGCGGTAAATTTTATTACTACAATTATAAATATACGAACAAATTTATTTAAAATAGATAAAATATCTTTATTTTCTTGATCTGTTTTTATTACTGCTATTTTATTATTATTATCTTTACCAGTTTTAGCTGGAGCAATTACTATATTATTAACTGATCGTAATATAAATACAAGATTTTTCGATCCTTCAGGAGGTGGTGATCCAATTCTTTATCAACATTTATTT
>GBMCG065-22|Glyptapanteles indiensis|ZSM-HYM-ZLAB01-F05|BOLD:ABY2372
CAGGTATATTAGGATTTTCAATAAGTTTAATTATTCGATTAGAATTAGGTATGCCTGGAAGTTTAATTGGTAATGATCAAATTTATAATAGAATTGTTACTTCACATGCATTTATTATAATTTTTTTTATAGTTATACCTGTAATAATTGGTGGTTTTGGAAATTGATTAATTCCTTTAATATTAGGTTCACCTGATATATCTTTTCCACGTATAAATAATATAAGTTTTTGATTATTAATTCCTTCATTATTTATATTAATTTTAAGTGGATTTATTAATGTTGGTGTTGGGACAGGTTGAACTGTATATCCTCCTTTATCATTAATTTTAGGACATGGAGGAATATCAGTTGATTTAGGAATTTTTTCTTTACATTTAGCTGGAGCTTCATCTATTATAGGGGCGGTAAATTTTATTACTACAATTATAAATATACGAACAAATTTATTTAAAATAGATAAAATATCTTTATTTTCTTGATCTGTTTTTATTACTGCTATTTTATTATTATTATCTTTACCAGTTTTAGCTGGAGCAATTACTATATTATTAACTGATCGTAATATAAATACAAGATTTTTTGATCCTTCAGGAGGTGGT
>GBDTA15314-21|Glyptapanteles indiensis|ZSM-HYM-42393-B07|BOLD:ABY2372
ATTATATTTTATATTTGGTTTGTGATCAGGTATATTAGGATTTTCAATAAGTTTAATTATTCGATTAGAATTAGGTATGCCTGGAAGTTTAATTGGTAATGATCAAATTTATAATAGAATTGTTACTTCACATGCATTTATTATAATTTTTTTTATAGTTATACCTGTAATAATTGGTGGTTTTGGAAATTGATTAATTCCTTTAATATTAGGTTCACCTGATATATCTTTTCCACGTATAAATAATATAAGTTTTTGATTATTAATTCCTTCATTATTTATATTAATTTTAAGTGGATTTATTAATGTTGGTGTTGGGACAGGTTGAACTGTATATCCTCCTTTATCATTAATTTTAGGACATGGAGGAATATCAGTTGATTTAGGAATTTTTTCTTTACATTTAGCTGGAGCTTCATCTATTATAGGGGCGGTAAATTTTATTACTACAATTATAAATATACGAACAAATTTATTTAAAATAGATAAAATATCTTTATTTTCTTGATCTGTTTTTATTACTGCTATTTTATTATTATTATCTTTACCAGTTTTAGCTGGAGCAATTACTATATTATTAACTGATCGTAATATAAATACAAGATTTTTTGATCCTTCAGGAGGTGGTGATCCAATTCTTTATCAACATTTAT
>GBDTA1433-21|Glyptapanteles indiensis|ZSM-HYM-33165-A08|BOLD:ABY2372
TTATATTTTATATTTGGTTTGTGATCAGGTATATTAGGATTTTCAATAAGTTTAATTATTCGATTAGAATTAGGTATGCCTGGAAGTTTAATTGGTAATGATCAAATTTATAATAGAATTGTTACTTCACATGCATTTATTATAATTTTTTTTATAGTTATACCTGTAATAATTGGTGGTTTTGGAAATTGATTAATTCCTTTAATATTAGGTTCACCTGATATATCTTTTCCACGTATAAATAATATAAGTTTTTGATTATTAATTCCTTCATTATTTATATTAATTTTAAGTGGATTTATTAATGTTGGTGTTGGGACAGGTTGAACTGTATATCCTCCTTTATCATTAATTTTAGGACATGGAGGAATATCAGTTGATTTAGGAATTTTTTCTTTACATTTAGCTGGAGCTTCATCTATTATAGGGGCGGTAAATTTTATTACTACAATTATAAATATACGAACAAATTTATTTAAAATAGATAAAATATCTTTATTTTCTTGATCTGTTTTTATTACTGCTATTTTATTATTATTATCTTTACCAGTTTTAGCTGGAGCAATTACTATATTATTAACTGATCGTAATATAAATACAAGATTTTTTGATCCTTCAGGAGGTGGTGATCCAATTCTTTATCAACATTTATT
>HYCNE1147-11|Glyptapanteles popovi|CNCHYM 01335|BOLD:AEJ4298
--------------------------------------------------------------------------------------------------------------------------------------------------------------------------------------------------------------------------------------------CTCGTATGAATAATATAAGTTTTTGATTATTAATTCCTTCATTATTTATATTAGTTACAAGTGGGTTTATTAATGTTGGTGTTGGAACAGGATGAACTGTTTATCCACCATTATCACTAATTTTAGGTCATGGTGGTATATCAGTTGATTTAGGAATTTTTTCTTTACATTTAGCTGGTGCTTCATCAATTATAGGTGCAGTAAATTTTATTACTACTATTATAAATATACGAACA---AATTTATTTAAAATAGATAAAATGTCTTTATTTTCTTGATCTGTTTTTATTACTGCTATTTTATTATTATTATCTTTACCAGTTTTGGCTGGTGCTATTACTATATTATTAACTGATCGTAATATAAATACTAGATTTTTTGATCCTTCAGGAGGGGGTGATCCAATTCTTTATCAACATTTATTT
>GBDTA1199-21|Glyptapanteles popovi|ZSM-HYM-33162-E11|BOLD:AEJ4298
TATTATATTTTATATTTGGAATGTGATCAGGAATATTAGGATTTTCAATAAGTTTAATTATTCGTTTGGAATTAGGAATACCAGGAAGATTAATTGGTAATGATCAAATTTATAATAGAGTTGTTACATCTCATGCATTTATTATAATTTTTTTTATAGTTATGCCTGTAATAATTGGTGGTTTTGGAAATTGATTAATTCCTTTAATATTAGGTTCACCGGATATATCATTTCCTCGTATGAATAATATAAGTTTTTGATTATTAATTCCTTCATTATTTATATTAGTTACAAGTGGGTTTATTAATGTTGGTGTTGGAACAGGATGAACTGTTTATCCACCATTATCATTAATTTTAGGTCATGGTGGTATATCAGTTGATTTAGGAATTTTTTCTTTACATTTAGCTGGTGCTTCATCAATTATAGGTGCAGTAAATTTTATTACTACTATTATAAATATACGAACAAATTTATTTAAAATAGATAAAATGTCTTTATTTTCTTGATCTGTTTTTATTACTGCTATTTTATTATTATTATCTTTACCAGTTTTGGCTGGTGCCATTACTATATTATTAACTGATCGTAATATAAATACTAGATTTTTTGATCCTTCAGGAGGGGGTGATCCAATTCTTTATCAACATTTATT
>GBDTA15120-21|Glyptapanteles popovi|ZSM-HYM-42391-B03|BOLD:AEJ4298
ATTATATTTTATATTTGGAATGTGATCAGGAATATTAGGATTTTCAATAAGTTTAATTATTCGTTTGGAATTAGGAATACCAGGAAGATTAATTGGTAATGATCAAATTTATAATAGAGTTGTTACATCTCATGCATTTATTATAATTTTTTTTATAGTTATGCCTGTAATAATTGGTGGTTTTGGAAATTGATTAATTCCTTTAATATTAGGTTCACCGGATATATCATTTCCTCGTATGAATAATATAAGTTTTTGATTATTAATTCCTTCATTATTTATATTAGTTACAAGTGGGTTTATTAATGTTGGTGTTGGAACAGGATGAACTGTTTATCCACCATTATCATTAATTTTAGGTCATGGTGGTATATCAGTTGATTTAGGAATTTTTTCTTTACATTTAGCTGGTGCTTCATCAATTATAGGTGCAGTAAATTTTATTACTACTATTATAAATATACGAACAAATTTATTTAAAATAGATAAAATGTCTTTATTTTCTTGATCTGTTTTTATTACTGCTATTTTATTATTATTATCTTTACCAGTTTTGGCTGGTGCCATTACTATATTATTAACTGATCGTAATATAAATACTAGATTTTTTGATCCTTCAGGAGGGGGTGATCCAATTCTTTATCAACATTTAT
>GBDTA15038-21|Glyptapanteles popovi|ZSM-HYM-42390-C04|BOLD:AEJ4298
AATATTATATTTTATATTTGGAATGTGATCAGGAATATTAGGATTTTCAATAAGTTTAATTATTCGTTTAGAATTAGGAATACCAGGAAGATTAATTGGTAATGATCAAATTTATAATAGAGTTGTTACATCTCATGCATTTATTATAATTTTTTTTATAGTTATGCCTGTAATAATTGGTGGTTTTGGAAATTGATTAATTCCTTTAATATTAGGTTCACCGGATATATCATTTCCTCGTATGAATAATATAAGTTTTTGATTATTAATTCCTTCATTATTTATATTAGTTACAAGTGGGTTTATTAATGTTGGTGTTGGAACAGGATGAACTGTTTATCCACCATTATCATTAATTTTAGGTCATGGTGGTATATCAGTTGATTTAGGAATTTTTTCTTTACATTTAGCTGGTGCTTCATCAATTATAGGTGCAGTAAATTTTATTACTACTATTATAAATATACGAACAAATTTATTTAAAATAGATAAAATGTCTTTATTTTCTTGATCTGTTTTTATTACTGCTATTTTATTATTATTATCTTTACCAGTTTTGGCTGGTGCCATTACTATATTATTAACTGATCGTAATATAAATACTAGATTTTTTGATCCTTCAGGAGGGGGTGATCCAATTCTTTATCAACATTTAT
>GBDTA15030-21|Glyptapanteles popovi|ZSM-HYM-42390-B08|BOLD:AEJ4298
ATTATATTTTATATTTGGAATGTGATCAGGAATATTAGGATTTTCAATAAGTTTAATTATTCGTTTGGAATTAGGAATACCAGGAAGATTAATTGGTAATGATCAAATTTATAATAGAGTTGTTACATCTCATGCATTTATTATAATTTTTTTTATAGTTATGCCTGTAATAATTGGTGGTTTTGGAAATTGATTAATTCCTTTAATATTAGGTTCACCGGATATATCATTTCCTCGTATGAATAATATAAGTTTTTGATTATTAATTCCTTCATTATTTATATTAGTTACAAGTGGGTTTATTAATGTTGGTGTTGGAACAGGATGAACTGTTTATCCACCATTATCATTAATTTTAGGTCATGGTGGTATATCAGTTGATTTAGGAATTTTTTCTTTACATTTAGCTGGTGCTTCATCAATTATAGGTGCAGTAAATTTTATTACTACTATTATAAATATACGAACAAATTTATTTAAAATAGATAAAATGTCTTTATTTTCTTGATCTGTTTTTATTACTGCTATTTTATTATTATTATCTTTACCAGTTTTGGCTGGTGCCATTACTATATTATTAACTGATCGTAATATAAATACTAGATTTTTTGATCCTTCAGGAGGGGGTGATCCAATTCTTTATCAACATTTAT
>GBDTA15029-21|Glyptapanteles popovi|ZSM-HYM-42390-B07|BOLD:AEJ4298
ATTATATTTTATATTTGGAATGTGATCAGGAATATTAGGATTTTCAATAAGTTTAATTATTCGTTTAGAATTAGGAATACCAGGAAGATTAATTGGTAATGATCAAATTTATAATAGAGTTGTTACATCTCATGCATTTATTATAATTTTTTTTATAGTTATGCCTGTAATAATTGGTGGTTTTGGAAATTGATTAATTCCTTTAATATTAGGTTCACCGGATATATCATTTCCTCGTATGAATAATATAAGTTTTTGATTATTAATTCCTTCATTATTTATATTAGTTACAAGTGGGTTTATTAATGTTGGTGTTGGAACAGGATGAACTGTTTATCCACCATTATCATTAATTTTAGGTCATGGTGGTATATCAGTTGATTTAGGAATTTTTTCTTTACATTTAGCTGGTGCTTCATCAATTATAGGTGCAGTAAATTTTATTACTACTATTATAAATATACGAACAAATTTATTTAAAATAGATAAAATGTCTTTATTTTCTTGATCTGTTTTTATTACTGCTATTTTATTATTATTATCTTTACCAGTTTTGGCTGGTGCCATTACTATATTATTAACTGATCGTAATATAAATACTAGATTTTTTGATCCTTCAGGAGGGGGTGATCCAATTCTTTATCAACATTTAT
>GBDTA1244-21|Glyptapanteles popovi|ZSM-HYM-33163-A09|BOLD:AEJ4298
ATTATATTTTATATTTGGAATGTGATCAGGAATATTAGGATTTTCAATAAGTTTAATTATTCGTTTAGAATTAGGAATACCAGGAAGATTAATTGGTAATGATCAAATTTATAATAGAGTTGTTACATCTCATGCATTTATTATAATTTTTTTTATAGTTATGCCTGTAATAATTGGTGGTTTTGGAAATTGATTAATTCCTTTAATATTAGGTTCACCGGATATATCATTTCCTCGTATGAATAATATAAGTTTTTGATTATTAATTCCTTCATTATTTATATTAGTTACAAGTGGGTTTATTAATGTTGGTGTTGGAACAGGATGAACTGTTTATCCACCATTATCATTAATTTTAGGTCATGGTGGTATATCAGTTGATTTAGGAATTTTTTCTTTACATTTAGCTGGTGCTTCATCAATTATAGGTGCAGTAAATTTTATTACTACTATTATAAATATACGAACAAATTTATTTAAAATAGATAAAATGTCTTTATTTTCTTGATCTGTTTTTATTACTGCTATTTTATTATTATTATCTTTACCAGTTTTGGCTGGTGCCATTACTATATTATTAACTGATCGTAATATAAATACTAGATTTTTTGATCCTTCAGGAGGGGGTGATCCAATTCTTTATCAACATTTATT
>GBDTA14995-21|Illidops cloelia|ZSM-HYM-42389-G08|BOLD:AEO8223
TTATATTTTTTATTTGGATTATGATCTGGAATTTTAGGATTTTCAATAAGATTAATTATTCGTTTAGAATTAGGAATACCTGGATCATTAATTGGTAATGATCAAATTTATAATAGTATTGTTACTTCCCATGCTTTTATTATAATTTTTTTTATAGTGATACCTATTATAATTGGTGGATTTGGAAATTGATTAATTCCATTAATATTAGGAGCTCCTGATATATCATTTCCACGAATAAATAATATAAGATTTTGATTATTAATTCCTTCATTATTTTTATTAATTTTAAGAGGTTTTATTAATGTTGGTGTTGGAACTGGATGAACAGTTTATCCACCATTATCATTAATTTTAGGTCATGGTGGAATATCAGTTGATATAGGAATTTTTTCTTTACATTTAGCTGGTGCATCATCAATTATAGGTGCTGTAAATTTTATTACAACAATTTTAAATATACGAGTTAATTTATTTTTTATTGATAAAATGTCTTTATTTGTTTGATCAGTCTTTATTACTGCTATTTTATTATTAATATCATTACCTGTTTTAGCTGGTGCTATTACTATATTATTAACTGATCGTAATTTAAATACAAGATTTTTTGATCCTTCAGGTGGGGGGGACCCTATTTTATATCAGCATTTAT
>GBDTA1800-21|Illidops splendidus|ZSM-HYM-33168-H06|BOLD:AEJ7519
ATTATATTTTTTGTTTGGATTATGGGCTGGAATTTTAGGATTTTCTATAAGATTAATTATTCGTTTAGAATTAGGAATATCAGGTTCATTAATTTGTAATGATCAAATTTATAATAGAATTGTAACTTCTCATGCTTTTATTATAATTTTTTTTATAGTTATACCAATTATAATTGGAGGGTTTGGTAATTGATTAATTCCATTAATATTAGGAGCTCCTGATATATCATTTCCTCGAATAAATAATATGAGATTTTGATTATTAATTCCATCATTATTTTTGTTGGTTTTAAGTGGATTTATTAATGTTGGAGTTGGTACGGGGTGAACAGTTTATCCTCCATTATCTTTAATTTTAGGTCATGGTGGTATATCTGTGGATATAGGAATTTTTTCTTTACATTTGGCTGGGGCATCCTCAATTATAGGGGCTGTAAATTTTATTTCTACAGTGTTAAATATACGGGTTGATTTATTTTTTATTGATAAAATATCTTTATTTATTTGATCAGTTTTTATTACTGCTATTTTATTATTATTATCATTACCTGTATTAGCGGGAGCAATTACAATATTATTAACTGATCGTAATTTAAATACAAGATTTTTTGATCCTGCAGGAGGTGGAGATCCAATTTTATATCAGCATTTATT
>GBDTA16137-21|Microgaster|ZSM-HYM-42325-G10|BOLD:ABY6385
TTTGGGTTATGATCGGGGATATTAGGATTTTCAATAAGATTAATTATTCGTTTAGAATTAGGTATACCTGGGAGATTAATTGGTAATGATCAAATTTATAATAGTATTGTCACTTCACATGCTTTTATTATAATTTTTTTTATAGTTATACCTGTAATAATTGGAGGTTTTGGAAATTGATTAATTCCTTTAATATTAGGATCTCCTGATATATCATTTCCACGTATAAATAATATAAGATTTTGATTATTAATTCCTTCATTATTTTTACTAGTTTCTAGAAGATTTATTAATGTAGGAGTTGGGACTGGGTGAACAGTTTATCCTCCATTATCATTAATTTTAGGTCATGGAGGGATATCTGTTGATTTAGTAATTTTTTCTTTACATTTAGCTGGGGCCTCTTCTATTATAGGTGCAGTAAATTTTATTACTACAATTATAAATATGCGGGTTAATATATATTTAATAGATAAAATATCTTTATTTTCTTGATCAGTTTTTATCACAGCAATTTTATTATTATTATCTTTACCTGTTTTAGCGGGGGCTATTACTATATTATTAACTGATCGAAATATTAATACTAGATTTTTTGATCCAGCTGGGGGAGGTGATCCAATTTTATATCAACATTTAT
>AAHYM619-16|Microgaster arctostaphylica|MRS-JFT 0640|BOLD:AAH1039
AATATTATATTTTTTATTTGGATTATGATCTGGAATATTAGGATTTTCTATAAGGTTAATTATTCGTTTAGAATTAGGTATACCAGGAAGTTTAATTGGAAATGATCAAATTTATAATAGTATTGTAACATCACATGCTTTTGTTATAATTTTCTTTATAGTTATACCTGTAATAATTGGTGGTTTTGGAAATTGATTAATTCCTTTAATATTAGGATCTCCTGATATATCATTTCCTCGAATAAATAATATAAGATTTTGATTATTAATTCCATCATTATTTTTATTAATTTCAAGAAGATTTATTAATATAGGGGTTGGGACCGGATGAACAGTTTATCCTCCATTATCATTAGTTTTAGGTCATGGTGGTGTATCTGTTGATTTAGGAATTTTTTCTCTTCATTTAGCTGGGGCTTCTTCAATTATAGGGGCTATTAATTTTATTTCTACAGTTTTAAATATACGAGTTAAAATGTATTTAATAGATAAAATATCTTTATTTTCTTGATCAGTTTTTATTACAGCTATTTTATTATTATTATCTTTACCTGTTTTAGCAGGTGCTATTACTATATTATTAACTGATCGTAATATTAACACTAGATTTTTTGATCCTGCTGGTGGTGGTGATCCTATTCTTTACCAACATTTATTT
>MISCA347-22|Microgaster arctostaphylica|CNC471954|BOLD:AAH1039
AATATTATATTTTTTATTTGGATTATGATCTGGAATATTAGGATTTTCTATAAGGTTAATTATTCGTTTAGAATTAGGTATACCAGGAAGTTTAATTGGAAATGATCAAATTTATAATAGTATTGTAACATCACATGCTTTTGTTATAATTTTTTTTATAGTTATACCTGTAATAATTGGTGGTTTTGGAAATTGATTAATTCCTTTAATATTAGGATCTCCTGATATATCATTTCCTCGAATAAATAATATAAGATTTTGATTATTAATTCCATCATTATTTTTATTAATTTCAAGAAGATTTATTAATATAGGGGTTGGGACCGGATGAACAGTTTATCCTCCATTATCGTTAGTTTTAGGTCATGGTGGTATATCTGTTGATTTAGGTATTTTTTCTCTTCATTTAGCTGGGGCTTCTTCAATTATAGGGGCTATTAATTTTATTTCTACAGTTTTAAATATACGAGTTAAAATGTATTTAATAGATAAAATATCTTTATTTTCTTGATCAGTTTTTATTACAGCTATTTTATTATTATTATCTTTACCTGTTTTAGCAGGTGCTATTACTATATTATTAACTGATCGTAATATTAATACTAGATTTTTTGATCCTGCTGGTGGAGGTGATCCTATTCTTTACCAACATTTATTT
>GBDTA16088-21|Microgaster arctostaphylica|ZSM-HYM-42325-C09|BOLD:AAH1039
CTATATTTTTTATTTGGATTATGATCTGGAATATTAGGATTTTCTATAAGGTTAATTATTCGTTTAGAATTAGGTATACCAGGGAGTTTAATTGGGAATGATCAAATTTATAATAGTATTGTAACATCACATGCTTTTATTATAATTTTCTTTATAGTTATACCTGTAATAATTGGTGGTTTTGGAAATTGATTAATTCCTTTAATATTAGGATCCCCTGATATATCATTTCCTCGAATAAATAATATAAGATTTTGATTATTAATTCCATCATTATTTTTATTAATTTCAAGAAGATTTATTAATATAGGGATTGGAACCGGATGAACAGTTTATCCCCCATTATCATTAGTTTTAGGTCATGGTGGTATATCTGTTGATTTAGGAATTTTTTCTCTTCATTTAGCTGGGGCTTCTTCAATTATAGGGGCTATTAATTTTATTTCTACAGTTTTAAATATACGAGTTAAAATGTATTTAATAGATAAAATATCTTTATTTTCTTGATCAGTTTTTATTACAGCTATTTTATTATTATTATCTTTACCTGTTTTAGCAGGTGCTATTACTATATTATTAACTGATCGAAATATTAACACTAGATTTTTTGATCCTGCTGGTGGGGGTGATCCTATTCTTTATCAACATTTAT
>GBDTA13939-21|Microgaster arctostaphylica|ZSM-HYM-42378-F09|BOLD:AAH1039
ATTATATTTTTTATTTGGATTATGATCTGGAATATTAGGATTTTCTATAAGGTTAATTATTCGTTTAGAATTAGGTATACCAGGAAGTTTAATTGGAAATGATCAAATTTATAATAGTATTGTAACATCACATGCTTTTGTTATAATTTTTTTTATAGTTATACCTGTAATAATTGGTGGTTTTGGAAATTGATTAATTCCTTTAATATTAGGATCTCCTGATATATCATTTCCTCGAATAAATAATATAAGATTTTGATTATTAATTCCATCATTATTTTTATTAATTTCAAGAAGATTTATTAATATAGGGGTTGGGACCGGATGAACAGTTTATCCTCCATTATCGTTAGTTTTAGGTCATGGTGGTATATCTGTTGATTTAGGTATTTTTTCTCTTCATTTAGCTGGGGCTTCTTCAATTATAGGGGCTATTAATTTTATTTCTACAGTTTTAAATATACGAGTTAAAATGTATTTAATAGATAAAATATCTTTATTTTCTTGATCAGTTTTTATTACAGCTATTTTATTATTATTATCTTTACCTGTTTTAGCAGGTGCTATTACTATATTATTAACTGATCGTAATATTAATACTAGATTTTTTGATCCTGCTGGTGGAGGTGATCCTATTCTTTACCAACATTTAT
>GBDTA1022-21|Microgaster arctostaphylica|ZSM-HYM-33160-F12|BOLD:AAH1039
AATATTATATTTTTTATTTGGATTATGATCTGGAATATTAGGATTTTCTATAAGGTTAATTATTCGTTTAGAATTAGGTATACCAGGAAGTTTAATTGGAAATGATCAAATTTATAATAGTATTGTAACATCACATGCTTTTGTTATAATTTTTTTTATAGTTATACCTGTAATAATTGGTGGTTTTGGAAATTGATTAATTCCTTTAATATTAGGATCTCCTGATATATCATTTCCTCGAATAAATAATATAAGATTTTGATTATTAATTCCATCATTATTTTTATTAATTTCAAGAAGATTTATTAATATAGGGGTTGGGACCGGATGAACAGTTTATCCTCCATTATCGTTAGTTTTAGGTCATGGTGGTATATCTGTTGATTTAGGTATTTTTTCTCTTCATTTAGCTGGGGCTTCTTCAATTATAGGGGCTATTAATTTTATTTCTACAGTTTTAAATATACGAGTTAAAATGTATTTAATAGATAAAATATCTTTATTTTCTTGATCAGTTTTTATTACAGCTATTTTATTATTATTATCTTTACCTGTTTTAGCAGGTGCTATTACTATATTATTAACTGATCGTAATATTAATACTAGATTTTTTGATCCTGCTGGTGGAGGTGATCCTATTCTTTACCAACATTTATTT
>GBDTA1020-21|Microgaster arctostaphylica|ZSM-HYM-33160-F10|BOLD:AAH1039
AATATTATATTTTTTATTTGGATTATGATCTGGAATATTAGGATTTTCTATAAGGTTAATTATTCGTTTAGAATTAGGTATACCAGGAAGTTTAATTGGAAATGATCAAATTTATAATAGTATTGTAACATCACATGCTTTTGTTATAATTTTTTTTATAGTTATACCTGTAATAATTGGTGGTTTTGGAAATTGATTAATTCCTTTAATATTAGGATCTCCTGATATATCATTTCCTCGAATAAATAATATAAGATTTTGATTATTAATTCCATCATTATTTTTATTAATTTCAAGAAGATTTATTAATATAGGGGTTGGGACCGGATGAACAGTTTATCCTCCATTATCGTTAGTTTTAGGTCATGGTGGTATATCTGTTGATTTAGGTATTTTTTCTCTTCATTTAGCTGGGGCTTCTTCAATTATAGGGGCTATTAATTTTATTTCTACAGTTTTAAATATACGAGTTAAAATGTATTTAATAGATAAAATATCTTTATTTTCTTGATCAGTTTTTATTACAGCTATTTTATTATTATTATCTTTACCTGTTTTAGCAGGTGCTATTACTATATTATTAACTGATCGTAATATTAATACTAGATTTTTTGATCCTGCTGGTGGAGGTGATCCTATTCTTTACCAACATTTATTT
>MARKC166-22|Microgaster arctostaphylica|MRS_JFT0770|BOLD:AAH1039
AATATTATATTTTTTATTTGGATTATGATCTGGAATATTAGGATTTTCTATAAGGTTAATTATTCGTTTAGAATTAGGTATACCAGGAAGTTTAATTGGAAATGATCAAATTTATAATAGTATTGTAACATCACATGCTTTTGTTATAATTTTCTTTATAGTTATACCTGTAATAATTGGTGGTTTTGGAAATTGATTAATTCCTTTAATATTAGGATCTCCTGATATATCATTTCCTCGAATAAATAATATAAGATTTTGATTATTAATTCCATCATTATTTTTATTAATTTCAAGAAGATTTATTAATATAGGGGTTGGGACCGGATGAACAGTTTATCCTCCATTATCATTAGTTTTAGGTCATGGTGGTGTATCTGTTGATTTAGGAATTTTTTCTCTTCATTTAGCTGGGGCTTCTTCAATTATAGGGGCTATTAATTTTATTTCTACAGTTTTAAATATACGAGTTAAAATGTATTTAATAGATAAAATATCTTTATTTTCTTGATCAGTTTTTATTACAGCTATTTTATTATTATTATCTTTACCTGTTTTAGCAGGTGCTATTACTATATTATTAACTGATCGTAATATTAACACTAGATTTTTTGATCCTGCTGGTGGTGGTGATCCTATTCTTTACCAACATTTATTT
>GBDTA1405-21|Microgaster arctostaphylica|ZSM-HYM-33164-G03|BOLD:AAH1039
TATTTTTTATTTGGATTATGATCTGGAATATTAGGATTTTCTATAAGGTTAATTATTCGTTTAGAATTAGGTATACCAGGAAGTTTAATTGGAAATGATCAAATTTATAATAGTATTGTAACATCACATGCTTTTGTTATAATTTTTTTTATAGTTATACCTGTAATAATTGGTGGTTTTGGAAATTGATTAATTCCTTTAATATTAGGATCTCCTGATATATCATTTCCTCGAATAAATAATATAAGATTTTGATTATTAATTCCATCATTATTTTTATTAATTTCAAGAAGATTTATTAATATAGGGGTTGGGACCGGATGAACAGTTTATCCTCCATTATCGTTAGTTTTAGGTCATGGTGGTATATCTGTTGATTTAGGTATTTTTTCTCTTCATTTAGCTGGGGCTTCTTCAATTATAGGGGCTATTAATTTTATTTCTACAGTTTTAAATATACGAGTTAAAATGTATTTAATAGATAAAATATCTTTATTTTCTTGATCAGTTTTTATTACAGCTATTTTATTATTATTATCTTTACCTGTTTTAGCAGGTGCTATTACTATATTATTAACTGATCGTAATATTAATACTAGATTTTTTGATCCTGCTGGTGGAGGTGATCCTATTCTTTACCAACATTTA
>GBDTA13887-21|Microgaster caris|ZSM-HYM-42378-B05|BOLD:ACN6851
TTATATTTTTTATTTGGATTATGATCGGGGATATTAGGGTTTTCAATAAGATTAATTATTCGTTTAGAATTAGGTATACCTGGGAGATTAATTGGTAATGATCAAATTTATAATAGTATTGTTACTTCACATGCTTTTATTATAATTTTTTTTATAGTTATACCTGTAATAATTGGAGGTTTTGGTAATTGGTTAATTCCTTTAATATTAGGATCTCCTGATATATCATTTCCACGTATAAATAATATAAGATTTTGATTATTAATTCCTTCATTATTTTTATTGGTTTCTAGAAGATTTATTAATGTGGGAGTTGGTACTGGATGAACAGTTTATCCTCCATTATCATTAATTTTAGGTCATGGAGGTATATCTGTTGATTTAGGAATTTTTTCTTTACATTTAGCTGGAGCCTCTTCTATTATAGGTGCAGTAAATTTTATTACAACAATTATAAATATACGGGTTAATATATATTTAATAGATAAAATATCTTTATTTTCTTGATCGGTTTTTATTACAGCAATTTTATTATTATTATCTTTACCTGTTTTAGCGGGGGCTATTACTATATTATTAACTGATCGAAATATTAATACTAGATTTTTTGATCCAGCTGGAGGAGGAGATCCAATTTTATATCATTTAT
>GBDTA14191-21|Microgaster caris|ZSM-HYM-42381-C12|BOLD:ACN6851
TATTATATTTTTTATTTGGGTTATGATCGGGGATATTAGGGTTTTCAATAAGATTAATTATTCGTTTAGAATTAGGTATACCTGGGAGATTAATTGGTAATGATCAAATTTATAATAGTATTGTTACTTCACATGCTTTTATTATAATTTTTTTTATAGTTATACCTGTAATAATTGGAGGTTTTGGTAATTGGTTAATTCCTTTAATATTAGGATCTCCTGATATATCATTTCCACGTATAAATAATATAAGATTTTGATTATTAATTCCTTCATTATTTTTATTGGTTTCTAGAAGATTTATTAATGTGGGAGTTGGTACTGGATGAACAGTTTATCCTCCATTATCATTAATTTTAGGTCATGGAGGTATATCTGTTGATTTAGGAATTTTTTCTTTACATTTAGCTGGAGCCTCTTCTATTATAGGTGCAGTAAATTTTATTACAACAATTATAAATATACGGGTTAATATATATTTAATAGATAAAATATCTTTATTTTCTTGATCGGTTTTTATTACAGCAATTTTATTATTATTATCTTTACCTGTTTTAGCGGGGGCTATTACTATATTATTAACTGATCGAAATATTAATACTAGATTTTTTGATCCAGCTGGAGGAGGAGATCCAATTTTATATCAACATTTAT
>GBDTA15509-21|Microgaster caris|ZSM-HYM-42395-B12|BOLD:ACN6851
ATTATATTTTTTATTTGGGTTATGATCGGGGATATTAGGGTTTTCAATAAGATTAATTATTCGTTTAGAATTAGGTATACCTGGGAGATTAATTGGTAATGATCAAATTTATAATAGTATTGTTACTTCACATGCTTTTATTATAATTTTTTTTATAGTTATACCTGTAATAATTGGAGGTTTTGGTAATTGGTTAATTCCTTTAATATTAGGATCTCCTGATATATCATTTCCACGTATAAATAATATAAGATTTTGATTATTAATTCCTTCATTATTTTTATTGGTTTCTAGAAGATTTATTAATGTGGGAGTTGGTACTGGATGAACAGTTTATCCTCCATTATCATTAATTTTAGGTCATGGAGGTATATCTGTTGATTTAGGAATTTTTTCTTTACATTTAGCTGGAGCCTCTTCTATTATAGGTGCAGTAAATTTTATTACAACAATTATAAATATACGGGTTAATATATATTTAATAGATAAAATATCTTTATTTTCTTGATCGGTTTTTATTACAGCAATTTTATTATTATTATCTTTACCTGTTTTAGCGGGGGCTATTACTATATTATTAACTGATCGAAATATTAATACTAGATTTTTTGATCCAGCTGGAGGAGGAGATCCAATTTTATATCAACATTTA
>GBDTA13655-21|Microgaster caris|ZSM-HYM-42375-F10|BOLD:ACN6851
ATTATATTTTTTATTTGGGTTATGATCGGGGATATTAGGGTTTTCAATAAGATTAATTATTCGTTTAGAATTAGGTATACCTGGGAGATTAATTGGTAATGATCAAATTTATAATAGTATTGTTACTTCACATGCTTTTATTATAATTTTTTTTATAGTTATACCTGTAATAATTGGAGGTTTTGGTAATTGGTTAATTCCTTTAATATTAGGATCTCCTGATATATCATTTCCACGTATAAATAATATAAGATTTTGATTATTAATTCCTTCATTATTTTTATTGGTTTCTAGAAGATTTATTAATGTGGGAGTTGGTACTGGATGAACAGTTTATCCTCCATTATCATTAATTTTAGGTCATGGAGGTATATCTGTTGATTTAGGAATTTTTTCTTTACATTTAGCTGGAGCCTCTTCTATTATAGGTGCAGTAAATTTTATTACAACAATTATAAATATACGGGTTAATATATATTTAATAGATAAAATATCTTTATTTTCTTGATCGGTTTTTATTACAGCAATTTTATTATTATTATCTTTACCTGTTTTAGCGGGGGCTATTACTATATTATTAACTGATCGAAATATTAATACTAGATTTTTTGATCCAGCTGGAGGAGGGATCCAATTTTATA
>GBDTA14225-21|Microgaster caris|ZSM-HYM-42381-F10|BOLD:ACN6851
TTATATTTTTTATTTGGGTTATGATCGGGGATATTAGGGTTTTCAATAAGATTAATTATTCGTTTAGAATTAGGTATACCTGGGAGATTAATTGGTAATGATCAAATTTATAATAGTATTGTTACTTCACATGCTTTTATTATAATTTTTTTTATAGTTATACCTGTAATAATTGGAGGTTTTGGTAATTGGTTAATTCCTTTAATATTAGGATCTCCTGATATATCATTTCCACGTATAAATAATATAAGATTTTGATTATTAATTCCTTCATTATTTTTATTGGTTTCTAGAAGATTTATTAATGTGGGAGTTGGTACTGGATGAACAGTTTATCCTCCATTATCATTAATTTTAGGTCATGGAGGTATATCTGTTGATTTAGGAATTTTTTCTTTACATTTAGCTGGAGCCTCTTCTATTATAGGTGCAGTAAATTTTATTACAACAATTATAAATATACGGGTTAATATATATTTAATAGATAAAATATCTTTATTTTCTTGATCGGTTTTTATTACAGCAATTTTATTATTATTATCTTTACCTGTTTTAGCGGGGGCTATTACTATATTATTAACTGATCGAAATATTAATACTAGATTTTTTGATCCAGCTGGAGGAGGAGATCCAATTTTATATCAACATTTAT
>GBDTA15163-21|Microgaster caris|ZSM-HYM-42391-E10|BOLD:ACN6851
ATTATATTTTTTATTTGGGTTATGATCGGGGATATTAGGGTTTTCAATAAGATTAATTATTCGTTTAGAATTAGGTATACCTGGGAGATTAATTGGTAATGATCAAATTTATAATAGTATTGTTACTTCACATGCTTTTATTATAATTTTTTTTATAGTTATACCTGTAATAATTGGAGGTTTTGGTAATTGGTTAATTCCTTTAATATTAGGATCTCCTGATATATCATTTCCACGTATAAATAATATAAGATTTTGATTATTAATTCCTTCATTATTTTTATTGGTTTCTAGAAGATTTATTAATGTGGGAGTTGGTACTGGATGAACAGTTTATCCTCCATTATCATTAATTTTAGGTCATGGAGGTATATCTGTTGATTTAGGAATTTTTTCTTTACATTTAGCTGGAGCCTCTTCTATTATAGGTGCAGTAAATTTTATTACAACAATTATAAATATACGGGTTAATATATATTTAATAGATAAAATATCTTTATTTTCTTGATCGGTTTTTATTACAGCAATTTTATTATTATTATCTTTACCTGTTTTAGCGGGGGCTATTACTATATTATTAACTGATCGAAATATTAATACTAGATTTTTTGATCCAGCTGGAGGAGGAGATCCAATTTTATATCAACATTTA
>GBDTA15162-21|Microgaster caris|ZSM-HYM-42391-E09|BOLD:ACN6851
ATTATATTTTTTATTTGGGTTATGATCGGGGATATTAGGGTTTTCAATAAGATTAATTATTCGTTTAGAATTAGGTATACCTGGGAGATTAATTGGTAATGATCAAATTTATAATAGTATTGTTACTTCACATGCTTTTATTATAATTTTTTTTATAGTTATACCTGTAATAATTGGAGGTTTTGGTAATTGGTTAATTCCTTTAATATTAGGATCTCCTGATATATCATTTCCACGTATAAATAATATAAGATTTTGATTATTAATTCCTTCATTATTTTTATTGGTTTCTAGAAGATTTATTAATGTGGGAGTTGGTACTGGATGAACAGTTTATCCTCCATTATCATTAATTTTAGGTCATGGAGGTATATCTGTTGATTTAGGAATTTTTTCTTTACATTTAGCTGGAGCCTCTTCTATTATAGGTGCAGTAAATTTTATTACAACAATTATAAATATACGGGTTAATATATATTTAATAGATAAAATATCTTTATTTTCTTGATCGGTTTTTATTACAGCAATTTTATTATTATTATCTTTACCTGTTTTAGCGGGGGCTATTACTATATTATTAACTGATCGAAATATTAATACTAGATTTTTTGATCCAGCTGGAGGAGGAGATCCAATTTTATATCAACATTTA
>GBDTA15144-21|Microgaster caris|ZSM-HYM-42391-D03|BOLD:ACN6851
TTATATTTTTTATTTGGGTTATGATCGGGGATATTAGGATTTTCAATAAGATTAATTATTCGTTTAGAATTAGGTATACCTGGGAGATTAATTGGTAATGATCAAATTTATAATAGTATTGTTACTTCACATGCTTTTATTATAATTTTTTTTATAGTTATACCTGTAATAATTGGAGGTTTTGGTAATTGGTTAATTCCTTTAATATTAGGATCTCCTGATATATCATTTCCACGTATAAATAATATAAGATTTTGATTATTAATTCCTTCATTATTTTTATTGGTTTCTAGAAGATTTATTAATGTGGGAGTTGGTACTGGATGAACAGTTTATCCTCCATTATCATTAATTTTAGGTCATGGAGGTATATCTGTTGATTTAGGAATTTTTTCTTTACATTTAGCTGGAGCCTCTTCTATTATAGGTGCAGTAAATTTTATTACAACAATTATAAATATACGGGTTAATATATATTTAATAGATAAAATATCTTTATTTTCTTGATCGGTTTTTATTACAGCAATTTTATTATTATTATCTTTACCTGTTTTAGCGGGGGCTATTACTATATTATTAACTGATCGAAATATTAATACTAGATTTTTTGATCCAGCTGGAGGAGGAGATCCAATTTTATATCAACATTTA
>GBDTA15129-21|Microgaster caris|ZSM-HYM-42391-B12|BOLD:ACN6851
TATTATATTTTTTATTTGGGTTATGATCGGGGATATTAGGGTTTTCAATAAGATTAATTATTCGTTTAGAATTAGGTATACCTGGGAGATTAATTGGTAATGATCAAATTTATAATAGTATTGTTACTTCACATGCTTTTATTATAATTTTTTTTATAGTTATACCTGTAATAATTGGAGGTTTTGGTAATTGGTTAATTCCTTTAATATTAGGATCTCCTGATATATCATTTCCACGTATAAATAATATAAGATTTTGATTATTAATTCCTTCATTATTTTTATTGGTTTCTAGAAGATTTATTAATGTGGGAGTTGGTACTGGATGAACAGTTTATCCTCCATTATCATTAATTTTAGGTCATGGAGGTATATCTGTTGATTTAGGAATTTTTTCTTTACATTTAGCTGGAGCCTCTTCTATTATAGGTGCAGTAAATTTTATTACAACAATTATAAATATACGGGTTAATATATATTTAATAGATAAAATATCTTTATTTTCTTGATCGGTTTTTATTACAGCAATTTTATTATTATTATCTTTACCTGTTTTAGCGGGGGCTATTACTATATTATTAACTGATCGAAATATTAATACTAGATTTTTTGATCCAGCTGGAGGAGGAGATCCAATTTTATATCAACATTTAT
>GBDTA15128-21|Microgaster caris|ZSM-HYM-42391-B11|BOLD:ACN6851
ATTATATTTTTTATTTGGGTTATGATCGGGGATATTAGGGTTTTCAATAAGATTAATTATTCGTTTAGAATTAGGTATACCTGGGAGATTAATTGGTAATGATCAAATTTATAATAGTATTGTTACTTCACATGCTTTTATTATAATTTTTTTTATAGTTATACCTGTAATAATTGGAGGTTTTGGTAATTGGTTAATTCCTTTAATATTAGGATCTCCTGATATATCATTTCCACGTATAAATAATATAAGATTTTGATTATTAATTCCTTCATTATTTTTATTGGTTTCTAGAAGATTTATTAATGTGGGAGTTGGTACTGGATGAACAGTTTATCCTCCATTATCATTAATTTTAGGTCATGGAGGTATATCTGTTGATTTAGGAATTTTTTCTTTACATTTAGCTGGAGCCTCTTCTATTATAGGTGCAGTAAATTTTATTACAACAATTATAAATATACGGGTTAATATATATTTAATAGATAAAATATCTTTATTTTCTTGATCGGTTTTTATTACAGCAATTTTATTATTATTATCTTTACCTGTTTTAGCGGGGGCTATTACTATATTATTAACTGATCGAAATATTAATACTAGATTTTTTGATCCAGCTGGAGGAGGAGATCCAATTTTATATCAACATTTAT
>GBDTA15637-21|Microgaster caris|ZSM-HYM-42396-E09|BOLD:ACN6851
TTATATTTTTTATTTGGGTTATGATCGGGGATATTAGGGTTTTCAATAAGATTAATTATTCGTTTAGAATTAGGTATACCTGGGAGATTAATTGGTAATGATCAAATTTATAATAGTATTGTTACTTCACATGCTTTTATTATAATTTTTTTTATAGTTATACCTGTAATAATTGGAGGTTTTGGTAATTGGTTAATTCCTTTAATATTAGGATCTCCTGATATATCATTTCCACGTATAAATAATATAAGATTTTGATTATTAATTCCTTCATTATTTTTATTGGTTTCTAGAAGATTTATTAATGTGGGAGTTGGTACTGGATGAACAGTTTATCCTCCATTATCATTAATTTTAGGTCATGGAGGTATATCTGTTGATTTAGGAATTTTTTCTTTACATTTAGCTGGAGCCTCTTCTATTATAGGTGCAGTAAATTTTATTACAACAATTATAAATATACGGGTTAATATATATTTAATAGATAAAATATCTTTATTTTCTTGATCGGTTTTTATTACAGCAATTTTATTATTATTATCTTTACCTGTTTTAGCGGGGGCTATTACTATATTATTAACTGATCGAAATATTAATACTAGATTTTTTGATCCAGCTGGAGGAGGAGATCCAATTTTATATCAACATTTA
>GBDTA15495-21|Microgaster caris|ZSM-HYM-42395-A10|BOLD:ACN6851
ATTATATTTTTTATTTGGGTTATGATCGGGGATATTAGGGTTTTCAATAAGATTAATTATTCGTTTAGAATTAGGTATACCTGGGAGATTAATTGGTAATGATCAAATTTATAATAGTATTGTTACTTCACATGCTTTTATTATAATTTTTTTTATAGTTATACCTGTAATAATTGGAGGTTTTGGTAATTGGTTAATTCCTTTAATATTAGGATCTCCTGATATATCATTTCCACGTATAAATAATATAAGATTTTGATTATTAATTCCTTCATTATTTTTATTGGTTTCTAGAAGATTTATTAATGTGGGAGTTGGTACTGGATGAACAGTTTATCCTCCATTATCATTAATTTTAGGTCATGGAGGTATATCTGTTGATTTAGGAATTTTTTCTTTACATTTAGCTGGAGCCTCTTCTATTATAGGTGCAGTAAATTTTATTACAACAATTATAAATATACGGGTTAATATATATTTAATAGATAAAATATCTTTATTTTCTTGATCGGTTTTTATTACAGCAATTTTATTATTATTATCTTTACCTGTTTTAGCGGGGGCTATTACTATATTATTAACTGATCGAAATATTAATACTAGATTTTTTGATCCAGCTGGAGGAGGAGATCCAATTTTATATCAACATTTA
>GBDTA15477-21|Microgaster caris|ZSM-HYM-42394-H03|BOLD:ACN6851
TTATATTTTTTATTTGGGTTATGATCGGGGATATTAGGATTTTCAATAAGATTAATTATTCGTTTAGAATTAGGTATACCTGGGAGATTAATTGGTAATGATCAAATTTATAATAGTATTGTTACTTCACATGCTTTTATTATAATTTTTTTTATAGTTATACCTGTAATAATTGGAGGTTTTGGTAATTGGTTAATTCCTTTAATATTAGGATCTCCTGATATATCATTTCCACGTATAAATAATATAAGATTTTGATTATTAATTCCTTCATTATTTTTATTGGTTTCTAGAAGATTTATTAATGTGGGAGTTGGTACTGGATGAACAGTTTATCCTCCATTATCATTAATTTTAGGTCATGGAGGTATATCTGTTGATTTAGGAATTTTTTCTTTACATTTAGCTGGAGCCTCTTCTATTATAGGTGCAGTAAATTTTATTACAACAATTATAAATATACGGGTTAATATATATTTAATAGATAAAATATCTTTATTTTCTTGATCGGTTTTTATTACAGCAATTTTATTATTATTATCTTTACCTGTTTTAGCGGGGGCTATTACTATATTATTAACTGATCGAAATATTAATACTAGATTTTTTGATCCAGCTGGAGGAGGAGATCCAATTTTATATCAACATTTA
>GBDTA14063-21|Microgaster caris|ZSM-HYM-42380-A03|BOLD:ACN6851
TTATATTTTTTATTTGGGTTATGATCGGGGATATTAGGGTTTTCAATAAGATTAATTATTCGTTTAGAATTAGGTATACCTGGGAGATTAATTGGTAATGATCAAATTTATAATAGTATTGTTACTTCACATGCTTTTATTATAATTTTTTTTATAGTTATACCTGTAATAATTGGAGGTTTTGGTAATTGGTTAATTCCTTTAATATTAGGATCTCCTGATATATCATTTCCACGTATAAATAATATAAGATTTTGATTATTAATTCCTTCATTATTTTTATTGGTTTCTAGAAGATTTATTAATGTGGGAGTTGGTACTGGATGAACAGTTTATCCTCCATTATCATTAATTTTAGGTCATGGAGGTATATCTGTTGATTTAGGAATTTTTTCTTTACATTTAGCTGGAGCCTCTTCTATTATAGGTGCAGTAAATTTTATTACAACAATTATAAATATACGGGTTAATATATATTTAATAGATAAAATATCTTTATTTTCTTGATCGGTTTTTATTACAGCAATTTTATTATTATTATCTTTACCTGTTTTAGCGGGGGCTATTACTATATTATTAACTGATCGAAATATTAATACTAGATTTTTTGATCCAGCTGGAGGAGGAGATCCAATTTTATATCAACATTTA
>AMTPB1285-15|Microgaster caris|BC-ZSM-HYM-24118-E02|BOLD:ACN6851
GTATTATATTTTTTATTTGGGTTATGATCGGGGATATTAGGGTTTTCAATAAGATTAATTATTCGTTTAGAATTAGGTATACCTGGGAGATTAATTGGTAATGATCAAATTTATAATAGTATTGTTACTTCACATGCTTTTATTATAATTTTTTTTATAGTTATACCTGTAATAATTGGAGGTTTTGGTAATTGGTTAATTCCTTTAATATTAGGATCTCCTGATATATCATTTCCACGTATAAATAATATAAGATTTTGATTATTAATTCCTTCATTATTTTTATTGGTTTCTAGAAGATTTATTAATGTGGGAGTTGGTACTGGATGAACAGTTTATCCTCCATTATCATTAATTTTAGGTCATGGAGGTATATCTGTTGATTTAGGAATTTTTTCTTTACATTTAGCTGGAGCCTCTTCTATTATAGGTGCAGTAAATTTTATTACAACAATTATAAATATACGGGTTAATATATATTTAATAGATAAAATATCTTTATTTTCTTGATCGGTTTTTATTACAGCAATTTTATTATTATTATCTTTACCTGTTTTAGCGGGGGCTATTACTATATTATTAACTGAT---------------------------------------------------
>GBDTA14531-21|Microgaster caris|ZSM-HYM-42384-H07|BOLD:ACN6851
ATTATATTTTTTATTTGGGTTATGATCGGGGATATTAGGGTTTTCAATAAGATTAATTATTCGTTTAGAATTAGGTATACCTGGGAGATTAATTGGTAATGATCAAATTTATAATAGTATTGTTACTTCACATGCTTTTATTATAATTTTTTTTATAGTTATACCTGTAATAATTGGAGGTTTTGGTAATTGGTTAATTCCTTTAATATTAGGATCTCCTGATATATCATTTCCACGTATAAATAATATAAGATTTTGATTATTAATTCCTTCATTATTTTTATTGGTTTCTAGAAGATTTATTAATGTGGGAGTTGGTACTGGATGAACAGTTTATCCTCCATTATCATTAATTTTAGGTCATGGAGGTATATCTGTTGATTTAGGAATTTTTTCTTTACATTTAGCTGGAGCCTCTTCTATTATAGGTGCAGTAAATTTTATTACAACAATTATAAATATACGGGTTAATATATATTTAATAGATAAAATATCTTTATTTTCTTGATCGGTTTTTATTACAGCAATTTTATTATTATTATCTTTACCTGTTTTAGCGGGGGCTATTACTATATTATTAACTGATCGAAATATTAATACTAGATTTTTTGATCCAGCTGGAGGAGGAGATCCAATTTTATATCAACATTTAT
>GBDTA14457-21|Microgaster caris|ZSM-HYM-42384-B05|BOLD:ACN6851
TTATATTTTTTATTTGGGTTATGATCGGGGATATTAGGGTTTTCAATAAGATTAATTATTCGTTTAGAATTAGGTATACCTGGGAGATTAATTGGTAATGATCAAATTTATAATAGTATTGTTACTTCACATGCTTTTATTATAATTTTTTTTATAGTTATACCTGTAATAATTGGAGGTTTTGGTAATTGGTTAATTCCTTTAATATTAGGATCTCCTGATATATCATTTCCACGTATAAATAATATAAGATTTTGATTATTAATTCCTTCATTATTTTTATTGGTTTCTAGAAGATTTATTAATGTGGGAGTTGGTACTGGATGAACAGTTTATCCTCCATTATCATTAATTTTAGGTCATGGAGGTATATCTGTTGATTTAGGAATTTTTTCTTTACATTTAGCTGGAGCCTCTTCTATTATAGGTGCAGTAAATTTTATTACAACAATTATAAATATACGGGTTAATATATATTTAATAGATAAAATATCTTTATTTTCTTGATCGGTTTTTATTACAGCAATTTTATTATTATTATCTTTACCTGTTTTAGCGGGGGCTATTACTATATTATTAACTGATCGAAATATTAATACTAGATTTTTTGATCCAGCTGGAGGAGGAGATCCAATTTTATATCAACATTTAT
>GBDTA635-21|Microgaster caris|ZSM-HYM-33156-F05|BOLD:ACN6851
ATTATATTTTTTATTTGGGTTATGATCGGGGATATTAGGATTTTCAATAAGATTAATTATTCGTTTAGAATTAGGTATACCTGGGAGATTAATTGGTAATGATCAAATTTATAATAGTATTGTTACTTCACATGCTTTTATTATAATTTTTTTTATAGTTATACCTGTAATAATTGGAGGTTTTGGTAATTGGTTAATTCCTTTAATATTAGGATCTCCTGATATATCATTTCCACGTATAAATAATATAAGATTTTGATTATTAATTCCTTCATTATTTTTATTGGTTTCTAGAAGATTTATTAATGTGGGAGTTGGTACTGGATGAACAGTTTATCCTCCATTATCATTAATTTTAGGTCATGGAGGTATATCTGTTGATTTAGGAATTTTTTCTTTACATTTAGCTGGAGCCTCTTCTATTATAGGTGCAGTAAATTTTATTACAACAATTATAAATATACGGGTTAATATATATTTAATAGATAAAATATCTTTATTTTCTTGATCGGTTTTTATTACAGCAATTTTATTATTATTATCTTTACCTGTTTTAGCGGGGGCTATTACTATATTATTAACTGATCGAAATATTAATACTAGATTTTTTGATCCAGCTGGAGGAGGAGATCCAATTTTATATCAACATTTAT
>GBDTA15647-21|Microgaster caris|ZSM-HYM-42396-F07|BOLD:ACN6851
TTATATTTTTTATTTGGGTTATGATCGGGGATATTAGGGTTTTCAATAAGATTAATTATTCGTTTAGAATTAGGTATACCTGGGAGATTAATTGGTAATGATCAAATTTATAATAGTATTGTTACTTCACATGCTTTTATTATAATTTTTTTTATAGTTATACCTGTAATAATTGGAGGTTTTGGTAATTGGTTAATTCCTTTAATATTAGGATCTCCTGATATATCATTTCCACGTATAAATAATATAAGATTTTGATTATTAATTCCTTCATTATTTTTATTGGTTTCTAGAAGATTTATTAATGTGGGAGTTGGTACTGGATGAACAGTTTATCCTCCATTATCATTAATTTTAGGTCATGGAGGTATATCTGTTGATTTAGGAATTTTTTCTTTACATTTAGCTGGAGCCTCTTCTATTATAGGTGCAGTAAATTTTATTACAACAATTATAAATATACGGGTTAATATATATTTAATAGATAAAATATCTTTATTTTCTTGATCGGTTTTTATTACAGCAATTTTATTATTATTATCTTTACCTGTTTTAGCGGGGGCTATTACTATATTATTAACTGATCGAAATATTAATACTAGATTTTTTGATCCAGCTGGAGGAGGAGATCCAATTTTATATCAACATTTAT
>GBDTA15510-21|Microgaster caris|ZSM-HYM-42395-C01|BOLD:ACN6851
ATTATATTTTTTATTTGGGTTATGATCGGGGATATTAGGGTTTTCAATAAGATTAATTATTCGTTTAGAATTAGGTATACCTGGGAGATTAATTGGTAATGATCAAATTTATAATAGTATTGTTACTTCACATGCTTTTATTATAATTTTTTTTATAGTTATACCTGTAATAATTGGAGGTTTTGGTAATTGGTTAATTCCTTTAATATTAGGATCTCCTGATATATCATTTCCACGTATAAATAATATAAGATTTTGATTATTAATTCCTTCATTATTTTTATTGGTTTCTAGAAGATTTATTAATGTGGGAGTTGGTACTGGATGAACAGTTTATCCTCCATTATCATTAATTTTAGGTCATGGAGGTATATCTGTTGATTTAGGAATTTTTTCTTTACATTTAGCTGGAGCCTCTTCTATTATAGGTGCAGTAAATTTTATTACAACAATTATAAATATACGGGTTAATATATATTTAATAGATAAAATATCTTTATTTTCTTGATCGGTTTTTATTACAGCAATTTTATTATTATTATCTTTACCTGTTTTAGCGGGGGCTATTACTATATTATTAACTGATCGAAATATTAATACTAGATTTTTTGATCCAGCTGGAGGAGGAGATCCAATTTTATATCAACATTTAT
>GBDTA16002-21|Microgaster caris|ZSM-HYM-42324-D06|BOLD:ACN6851
TTATATTTTTTATTTGGGTTATGATCGGGGATATTAGGGTTTTCAATAAGATTAATTATTCGTTTAGAATTAGGTATACCTGGGAGATTAATTGGTAATGATCAAATTTATAATAGTATTGTTACTTCACATGCTTTTATTATAATTTTTTTTATAGTTATACCTGTAATAATTGGAGGTTTTGGTAATTGGTTAATTCCTTTAATATTAGGATCTCCTGATATATCATTTCCACGTATAAATAATATAAGATTTTGATTATTAATTCCTTCATTATTTTTATTGGTTTCTAGAAGATTTATTAATGTGGGAGTTGGTACTGGATGAACAGTTTATCCTCCATTATCATTAATTTTAGGACATGGAGGTATATCTGTTGATTTAGGAATTTTTTCTTTACATTTAGCTGGAGCCTCTTCTATTATAGGTGCAGTAAATTTTATTACAACAATTATAAATATACGGGTTAATATATATTTAATAGATAAAATATCTTTATTTTCTTGATCGGTTTTTATTACAGCAATTTTATTATTATTATCTTTACCTGTTTTAGCGGGGGCTATTACTATATTATTAACTGATCGAAATATTAATACTAGATTTTTTGATCCAGCTGGAGGAGGAGATCCAATTTTATATCAACATTTA
>GBDTA13945-21|Microgaster caris|ZSM-HYM-42378-G03|BOLD:ACN6851
AATCATAAAGATATTGGAGTATTATATTTTTTATTTGGGTTATGATCGGGGATATTAGGGTTTTCAATAAGATTAATTATTCGTTTAGAATTAGGTATACCTGGGAGATTAATTGGTAATGATCAAATTTATAATAGTATTGTTACTTCACATGCTTTTATTATAATTTTTTTTATAGTTATACCTGTAATAATTGGAGGTTTTGGTAATTGGTTAATTCCTTTAATATTAGGATCTCCTGATATATCATTTCCACGTATAAATAATATAAGATTTTGATTATTAATTCCTTCATTATTTTTATTGGTTTCTAGAAGATTTATTAATGTGGGAGTTGGTACTGGATGAACAGTTTATCCTCCATTATCATTAATTTTAGGTCATGGAGGTATATCTGTTGATTTAGGAATTTTTTCTTTACATTTAGCTGGAGCCTCTTCTATTATAGGTGCAGTAAATTTTATTACAACAATTATAAATATACGGGTTAATATATATTTAATAGATAAAATATCTTTATTTTCTTGATCGGTTTTTATTACAGCAATTTTATTATTATTATCTTTACCTGTTTTAGCGGGGGCTATTACTATATTATTAACTGATCGAAATATTAATACTAGATTTTTTGATCCAGCTGGAGGAGGAGATCCAATTTTATATCAACATTT
>GBDTA15448-21|Microgaster caris|ZSM-HYM-42394-E10|BOLD:ACN6851
ATTATATTTTTTATTTGGGTTATGATCGGGGATATTAGGGTTTTCAATAAGATTAATTATTCGTTTAGAATTAGGTATACCTGGGAGATTAATTGGTAATGATCAAATTTATAATAGTATTGTTACTTCACATGCTTTTATTATAATTTTTTTTATAGTTATACCTGTAATAATTGGAGGTTTTGGTAATTGGTTAATTCCTTTAATATTAGGATCTCCTGATATATCATTTCCACGTATAAATAATATAAGATTTTGATTATTAATTCCTTCATTATTTTTATTGGTTTCTAGAAGATTTATTAATGTGGGAGTTGGTACTGGGTGAACAGTTTATCCTCCATTATCATTAATTTTAGGTCATGGAGGTATATCTGTTGATTTAGGAATTTTTTCTTTACATTTAGCTGGAGCCTCTTCTATTATAGGTGCAGTAAATTTTATTACAACAATTATAAATATACGGGTTAATATATATTTAATAGATAAAATATCTTTATTTTCTTGATCGGTTTTTATTACAGCAATTTTATTATTATTATCTTTACCTGTTTTAGCGGGGGCTATTACTATATTATTAACTGATCGAAATATTAATACTAGATTTTTTGATCCAGCTGGAGGAGGAGATCCAATTTTATATCAACATTTAT
>GBDTA15804-21|Microgaster caris|ZSM-HYM-42398-C10|BOLD:ACN6851
TTATATTTTTTATTTGGGTTATGATCGGGGATATTAGGGTTTTCAATAAGATTAATTATTCGTTTAGAATTAGGTATACCTGGGAGATTAATTGGTAATGATCAAATTTATAATAGTATTGTTACTTCACATGCTTTTATTATAATTTTTTTTATAGTTATACCTGTAATAATTGGAGGTTTTGGTAATTGGTTAATTCCTTTAATATTAGGATCTCCTGATATATCATTTCCACGTATAAATAATATAAGATTTTGATTATTAATTCCTTCATTATTTTTATTGGTTTCTAGAAGATTTATTAATGTGGGAGTTGGTACTGGATGAACAGTTTATCCTCCATTATCATTAATTTTAGGTCATGGAGGTATATCTGTTGATTTAGGAATTTTTTCTTTACATTTAGCTGGAGCCTCTTCTATTATAGGTGCAGTAAATTTTATTACAACAATTATAAATATACGGGTTAATATATATTTAATAGATAAAATATCTTTATTTTCTTGATCGGTTTTTATTACAGCAATTTTATTATTATTATCTTTACCTGTTTTAGCGGGGGCTATTACTATATTATTAACTGATCGAAATATTAATACTAGATTTTTTGATCCAGCTGGAGGAGGAGATCCAATTTTATATCAACATTTA
>GBDTA15423-21|Microgaster caris|ZSM-HYM-42394-C09|BOLD:ACN6851
ATTTGGGTTATGATCGGGGATATTAGGGTTTTCAATAAGATTAATTATTCGTTTAGAATTAGGTATACCTGGGAGATTAATTGGTAATGATCAAATTTATAATAGTATTGTTACTTCACATGCTTTTATTATAATTTTTTTTATAGTTATACCTGTAATAATTGGAGGTTTTGGTAATTGGTTAATTCCTTTAATATTAGGATCTCCTGATATATCATTTCCACGTATAAATAATATAAGATTTTGATTATTAATTCCTTCATTATTTTTATTGGTTTCTAGAAGATTTATTAATGTGGGAGTTGGTACTGGATGAACAGTTTATCCTCCATTATCATTAATTTTAGGTCATGGAGGTATATCTGTTGATTTAGGAATTTTTTCTTTACATTTAGCTGGAGCCTCTTCTATTATAGGTGCAGTAAATTTTATTACAACAATTATAAATATACGGGTTAATATATATTTAATAGATAAAATATCTTTATTTTCTTGATCGGTTTTTATTACAGCAATTTTATTATTATTATCTTTACCTGTTTTAGCGGGGGCTATTACTATATTATTAACTGATCGAAATATTAATACTAGATTTTTTGATCCAGCTGGAGGAGGAGATCCAATTTTATATCAACATTTA
>GBDTA15405-21|Microgaster caris|ZSM-HYM-42394-B03|BOLD:ACN6851
ATTTGGGTTATGATCGGGGATATTAGGGTTTTCAATAAGATTAATTATTCGTTTAGAATTAGGTATACCTGGGAGATTAATTGGTAATGATCAAATTTATAATAGTATTGTTACTTCACATGCTTTTATTATAATTTTTTTTATAGTTATACCTGTAATAATTGGAGGTTTTGGTAATTGGTTAATTCCTTTAATATTAGGATCTCCTGATATATCATTTCCACGTATAAATAATATAAGATTTTGATTATTAATTCCTTCATTATTTTTATTGGTTTCTAGAAGATTTATTAATGTGGGAGTTGGTACTGGATGAACAGTTTATCCTCCATTATCATTAATTTTAGGTCATGGAGGTATATCTGTTGATTTAGGAATTTTTTCTTTACATTTAGCTGGAGCCTCTTCTATTATAGGTGCAGTAAATTTTATTACAACAATTATAAATATACGGGTTAATATATATTTAATAGATAAAATATCTTTATTTTCTTGATCGGTTTTTATTACAGCAATTTTATTATTATTATCTTTACCTGTTTTAGCGGGGGCTATTACTATATTATTAACTGATCGAAATATTAATACTAGATTTTTTGATCCAGCTGGAGGAGGAGATCCAATTTTATATCAACATTTA
>GBDTA15897-21|Microgaster caris|ZSM-HYM-42323-C08|BOLD:ACN6851
TTATATTTTTTATTTGGGTTATGATCGGGGATATTAGGGTTTTCAATAAGATTAATTATTCGTTTAGAATTAGGTATACCTGGGAGATTAATTGGTAATGATCAAATTTATAATAGTATTGTTACTTCACATGCTTTTATTATAATTTTTTTTATAGTTATACCTGTAATAATTGGAGGTTTTGGTAATTGGTTAATTCCTTTAATATTAGGATCTCCTGATATATCATTTCCACGTATAAATAATATAAGATTTTGATTATTAATTCCTTCATTATTTTTATTGGTTTCTAGAAGATTTATTAATGTGGGAGTTGGTACTGGATGAACAGTTTATCCTCCATTATCATTAATTTTAGGTCATGGAGGTATATCTGTTGATTTAGGAATTTTTTCTTTACATTTAGCTGGAGCCTCTTCTATTATAGGTGCAGTAAATTTTATTACAACAATTATAAATATACGGGTTAATATATATTTAATAGATAAAATATCTTTATTTTCTTGATCGGTTTTTATTACAGCAATTTTATTATTATTATCTTTACCTGTTTTAGCGGGGGCTATTACTATATTATTAACTGATCGAAATATTAATACTAGATTTTTTGATCCAGCTGGAGGAGGAGATCCAATTTTATATCAACATTTA
>GBDTA15380-21|Microgaster caris|ZSM-HYM-42393-H01|BOLD:ACN6851
ATTATATTTTTTATTTGGGTTATGATCGGGGATATTAGGGTTTTCAATAAGATTAATTATTCGTTTAGAATTAGGTATACCTGGGAGATTAATTGGTAATGATCAAATTTATAATAGTATTGTTACTTCACATGCTTTTATTATAATTTTTTTTATAGTTATACCTGTAATAATTGGAGGTTTTGGTAATTGGTTAATTCCTTTAATATTAGGATCTCCTGATATATCATTTCCACGTATAAATAATATAAGATTTTGATTATTAATTCCTTCATTATTTTTATTGGTTTCTAGAAGATTTATTAATGTGGGAGTTGGTACTGGATGAACAGTTTATCCTCCATTATCATTAATTTTAGGTCATGGAGGTATATCTGTTGATTTAGGAATTTTTTCTTTACATTTAGCTGGAGCCTCTTCTATTATAGGTGCAGTAAATTTTATTACAACAATTATAAATATACGGGTTAATATATATTTAATAGATAAAATATCTTTATTTTCTTGATCGGTTTTTATTACAGCAATTTTATTATTATTATCTTTACCTGTTTTAGCGGGGGCTATTACTATATTATTAACTGATCGAAATATTAATACTAGATTTTTTGATCCAGCTGGAGGAGGAGATCCAATTTTATATCAACATTTAT
>GBDTA15868-21|Microgaster caris|ZSM-HYM-42323-A03|BOLD:ACN6851
TTATATTTTTTATTTGGGTTATGATCGGGGATATTAGGGTTTTCAATAAGATTAATTATTCGTTTAGAATTAGGTATACCTGGGAGATTAATTGGTAATGATCAAATTTATAATAGTATTGTTACTTCACATGCTTTTATTATAATTTTTTTTATAGTTATACCTGTAATAATTGGAGGTTTTGGTAATTGGTTAATTCCTTTAATATTAGGATCTCCTGATATATCATTTCCACGTATAAATAATATAAGATTTTGATTATTAATTCCTTCATTATTTTTATTGGTTTCTAGAAGATTTATTAATGTGGGAGTTGGTACTGGATGAACAGTTTATCCTCCATTATCATTAATTTTAGGTCATGGAGGTATATCTGTTGATTTAGGAATTTTTTCTTTACATTTAGCTGGAGCCTCTTCTATTATAGGTGCAGTAAATTTTATTACAACAATTATAAATATACGGGTTAATATATATTTAATAGATAAAATATCTTTATTTTCTTGATCGGTTTTTATTACAGCAATTTTATTATTATTATCTTTACCTGTTTTAGCGGGGGCTATTACTATATTATTAACTGATCGAAATATTAATACTAGATTTTTTGATCCAGCTGGAGGAGGAGATCCAATTTTATATCAACA
>GBDTA634-21|Microgaster caris|ZSM-HYM-33156-F04|BOLD:ACN6851
ATTATATTTTTTATTTGGGTTATGATCGGGGATATTAGGATTTTCAATAAGATTAATTATTCGTTTAGAATTAGGTATACCTGGGAGATTAATTGGTAATGATCAAATTTATAATAGTATTGTTACTTCACATGCTTTTATTATAATTTTTTTTATAGTTATACCTGTAATAATTGGAGGTTTTGGTAATTGGTTAATTCCTTTAATATTAGGATCTCCTGATATATCATTTCCACGTATAAATAATATAAGATTTTGATTATTAATTCCTTCATTATTTTTATTGGTTTCTAGAAGATTTATTAATGTGGGAGTTGGTACTGGATGAACAGTTTATCCTCCATTATCATTAATTTTAGGTCATGGAGGTATATCTGTTGATTTAGGAATTTTTTCTTTACATTTAGCTGGAGCCTCTTCTATTATAGGTGCAGTAAATTTTATTACAACAATTATAAATATACGGGTTAATATATATTTAATAGATAAAATATCTTTATTTTCTTGATCGGTTTTTATTACAGCAATTTTATTATTATTATCTTTACCTGTTTTAGCGGGGGCTATTACTATATTATTAACTGATCGAAATATTAATACTAGATTTTTTGATCCAGCTGGAGGAGGAGATCCAATTTTATATCAACATTTATT
>GBDTA14277-21|Microgaster caris|ZSM-HYM-42382-C03|BOLD:ACN6851
ATTTGGGTTATGATCGGGGATATTAGGGTTTTCAATAAGATTAATTATTCGTTTAGAATTAGGTATACCTGGGAGATTAATTGGTAATGATCAAATTTATAATAGTATTGTTACTTCACATGCTTTTATTATAATTTTTTTTATAGTTATACCTGTAATAATTGGAGGTTTTGGTAATTGGTTAATTCCTTTAATATTAGGATCTCCTGATATATCATTTCCACGTATAAATAATATAAGATTTTGATTATTAATTCCTTCATTATTTTTATTGGTTTCTAGAAGATTTATTAATGTGGGAGTTGGTACTGGATGAACAGTTTATCCTCCATTATCATTAATTTTAGGTCATGGAGGTATATCTGTTGATTTAGGAATTTTTTCTTTACATTTAGCTGGAGCCTCTTCTATTATAGGTGCAGTAAATTTTATTACAACAATTATAAATATACGGGTTAATATATATTTAATAGATAAAATATCTTTATTTTCTTGATCGGTTTTTATTACAGCAATTTTATTATTATTATCTTTACCTGTTTTAGCGGGGGCTATTACTATATTATTAACTGATCGAAATATTAATACTAGATTTTTTGATCCAGCTGGAGGAGGAGATCCAATTTTATATCAACATTTA
>GBDTA14276-21|Microgaster caris|ZSM-HYM-42382-C02|BOLD:ACN6851
TTATATTTTTTATTTGGGTTATGATCGGGGATATTAGGGTTTTCAATAAGATTAATTATTCGTTTAGAATTAGGTATACCTGGGAGATTAATTGGTAATGATCAAATTTATAATAGTATTGTTACTTCACATGCTTTTATTATAATTTTTTTTATAGTTATACCTGTAATAATTGGAGGTTTTGGTAATTGGTTAATTCCTTTAATATTAGGATCTCCTGATATATCATTTCCACGTATAAATAATATAAGATTTTGATTATTAATTCCTTCATTATTTTTATTGGTTTCTAGAAGATTTATTAATGTGGGAGTTGGTACTGGATGAACAGTTTATCCTCCATTATCATTAATTTTAGGTCATGGAGGTATATCTGTTGATTTAGGAATTTTTTCTTTACATTTAGCTGGAGCCTCTTCTATTATAGGTGCAGTAAATTTTATTACAACAATTATAAATATACGGGTTAATATATATTTAATAGATAAAATATCTTTATTTTCTTGATCGGTTTTTATTACAGCAATTTTATTATTATTATCTTTACCTGTTTTAGCGGGGGCTATTACTATATTATTAACTGATCGAAATATTAATACTAGATTTTTTGATCCAGCTGGAGGAGGAGATCCAATTTTATATCAACATTTA
>GBDTA13728-21|Microgaster caris|ZSM-HYM-42376-D12|BOLD:ACN6851
ATTATATTTTTTATTTGGGTTATGATCGGGGATATTAGGGTTTTCAATAAGATTAATTATTCGTTTAGAATTAGGTATACCTGGGAGATTAATTGGTAATGATCAAATTTATAATAGTATTGTTACTTCACATGCTTTTATTATAATTTTTTTTATAGTTATACCTGTAATAATTGGAGGTTTTGGTAATTGGTTAATTCCTTTAATATTAGGATCTCCTGATATATCATTTCCACGTATAAATAATATAAGATTTTGATTATTAATTCCTTCATTATTTTTATTGGTTTCTAGAAGATTTATTAATGTGGGAGTTGGTACTGGATGAACAGTTTATCCTCCATTATCATTAATTTTAGGTCATGGAGGTATATCTGTTGATTTAGGAATTTTTTCTTTACATTTAGCTGGAGCCTCTTCTATTATAGGTGCAGTAAATTTTATTACAACAATTATAAATATACGGGTTAATATATATTTAATAGATAAAATATCTTTATTTTCTTGATCGGTTTTTATTACAGCAATTTTATTATTATTATCTTTACCTGTTTTAGCGGGGGCTATTACTATATTATTAACTGATCGAAATATTAATACTAGATTTTTTGATCCAGCTGGAGGAGGAGATCCAATTTTATATCAACATTTAT
>GBDTA15765-21|Microgaster nervosae|ZSM-HYM-42397-H06|BOLD:ACR4142
TTATATTTTATATTTGGAATATGATCAGGGATATTAGGATTTTCTATAAGTTTAATTATTCGTTTAGAATTAGGAATACCTGGAAGAATAATTGGTAATGATCAAATTTATAATAGAATTGTTACTTCTCATGCTTTTATTATAATTTTTTTTATAGTTATACCGGTTATAATTGGGGGATTTGGAAATTGATTAATTCCTTTAATATTAGGATCTCCTGATATATCTTTTCCTCGTATAAATAATATAAGTTATTGATTATTAATTCCATCTTTATTATTATTAATTTCAAGAAGATTTATCAATGTGGGAGTAGGGACTGGTTGAACAGTTTATCCACCATTATCATTAATTTTAGGTCATGGTGGTATATCAGTTGATATAGGGATTTTTTCTTTACATTTAGCTGGAATATCTTCAATTATAGGTGCAGTTAATTTTATTTCTACTTTAATAAATATACGAGTTAAAAAATTTTTTATAGATAAAATATCTTTATTTTCTTGATCTGTTTATATTACAGCTATTTTATTATTATTATCTTTACCTGTTTTAGCAGGAGCAATTACAATATTATTAACAGATCGAAATATTAATACAAGATTTTCTGATCCAGCTGGAGGTGGGGACCCAATTCTTT
>GBDTA15764-21|Microgaster nervosae|ZSM-HYM-42397-H05|BOLD:ACR4142
TTATATTTTATATTTGGAATATGATCAGGGATATTAGGATTTTCTATAAGTTTAATTATTCGTTTAGGATTAGGAATACCTGGCAGAATAATTGGTAATGATCAAATTTATAATAGAATTGTTACTTCTCATGCTTTTATTATAATTTTTTTTATAGTTATACCGGTTATAATTGGGGGATTTGGAAATTGATTAATTCCTTTAATATTAGGATCTCCTGATATATCTTTTCCTCGTATAAATAATATAAGTTATTGATTATTAATTCCATCTTTATTATTATTAATTTCAAGAAGATTTATCAATGTGGGAGTAGGGACTGGTTGAACAGTTTATCCCCCATTATCATTAATTTTAGGTCATGGTGGTATATCAGTTGATATAGGGATTTTTTCTTTACATTTAGCTGGGATATCTTCAATTATAGGTGCAGTTAATTTTATTTCTACTTTAATAAATATACGAGTTAAAAAATTTTTTATAGATAAAATATCTTTATTTTCTTGATCTGTTTATATTACAGCTATTTTATTATTATTATCTTTACCTGTTTTAGCAGGAGCAATTACAATATTATTAACAGATCGAAATATTAATACAAGATTTTTTGATCCAGCTGGAGGTGGGGACCCAATTCTTTATCAGCATTTA
>GBDTA14711-21|Microgaster nervosae|ZSM-HYM-42386-G09|BOLD:ACR4142
ATTATATTTTATATTTGGAATATGATCAGGGATATTAGGATTTTCTATAAGTTTAATTATTCGTTTAGAATTAGGAATACCTGGAAGAATAATTGGTAATGATCAAATTTATAATAGAATTGTTACTTCTCATGCTTTTATTATAATTTTTTTTATAGTTATACCGGTTATAATTGGGGGATTTGGAAATTGATTAATTCCTTTAATATTAGGATCTCCTGATATATCTTTTCCTCGTATAAATAATATAAGTTATTGATTATTAATTCCATCTTTATTATTATTAATTTCAAGAAGATTTATCAATGTGGGAGTAGGGACTGGTTGAACAGTTTATCCACCATTATCATTAATTTTAGGTCATGGTGGTATATCAGTTGATATAGGGATTTTTTCTTTACATTTAGCTGGAATATCTTCAATTATAGGTGCAGTTAATTTTATTTCTACTTTAATAAATATACGAGTTAAAAAATTTTTTATAGATAAAATATCTTTATTTTCTTGATCTGTTTATATTACAGCTATTTTATTATTATTATCTTTACCTGTTTTAGCAGGAGCAATTACAATATTATTAACAGATCGAAATATTAATACAAGATTTTTTGATCCAGCTGGAGGTGGGGACCCAATTCTTTATCAGCATTTATTTTGATTTTTTGGTCACC
>GBDTA1798-21|Microgaster nervosae|ZSM-HYM-33168-H04|BOLD:ACR4142
ATTATATTTTATATTTGGAATATGATCAGGGATATTAGGATTTTCTATAAGTTTAATTATTCGTTTAGAATTAGGAATACCTGGAAGAATAATTGGTAATGATCAAATTTATAATAGAATTGTTACTTCTCATGCTTTTATTATAATTTTTTTTATAGTTATACCGGTTATAATTGGGGGATTTGGAAATTGATTAATTCCTTTAATATTAGGATCTCCTGATATATCTTTTCCTCGTATAAATAATATAAGTTATTGATTATTAATTCCATCTTTATTATTATTAATTTCAAGAAGATTTATCAATGTGGGAGTAGGGACTGGTTGAACAGTTTATCCACCATTATCATTAATTTTAGGTCATGGTGGTATATCAGTTGATATAGGGATTTTTTCTTTACATTTAGCTGGAATATCTTCAATTATAGGTGCAGTTAATTTTATTTCTACTTTAATAAATATACGAGTTAAAAAATTTTTTATAGATAAAATATCTTTATTTTCTTGATCTGTTTATATTACAGCTATTTTATTATTATTATCTTTACCTGTTTTAGCAGGAGCAATTACAATATTATTAACAGATCGAAATATTAATACAAGATTTTTTGATCCAGCTGGAGGTGGGGACCCAATTCTTTATCAGCATTTACT
>GBDTA1799-21|Microgaster nervosae|ZSM-HYM-33168-H05|BOLD:ACR4142
TATTATATTTTATATTTGGAATATGATCAGGGATATTAGGATTTTCTATAAGTTTAATTATTCGTTTAGAATTAGGAATACCTGGAAGAATAATTGGTAATGATCAAATTTATAATAGAATTGTTACTTCTCATGCTTTTATTATAATTTTTTTTATAGTTATACCGGTTATAATTGGGGGATTTGGAAATTGATTAATTCCTTTAATATTAGGATCTCCTGATATATCTTTTCCTCGTATAAATAATATAAGTTATTGATTATTAATTCCATCTTTATTATTATTAATTTCAAGAAGATTTATCAATGTGGGAGTAGGGACTGGTTGAACAGTTTATCCACCATTATCATTAATTTTAGGTCATGGTGGTATATCAGTTGATATAGGGATTTTTTCTTTACATTTAGCTGGAATATCTTCAATTATAGGTGCAGTTAATTTTATTTCTACTTTAATAAATATACGAGTTAAAAAATTTTTTATAGATAAAATATCTTTATTTTCTTGATCTGTTTATATTACAGCTATTTTATTATTATTATCTTTACCTGTTTTAGCAGGAGCAATTACAATATTATTAACAGATCGAAATATTAATACAAGATTTTTTGATCCAGCTGGAGGTGGGGACCCAATTCTTTATCAGCATTTATT
>GBDTA1768-21|Microgaster nervosae|ZSM-HYM-33168-E10|BOLD:ACR4142
ATTATATTTTATATTTGGAATATGATCAGGGATATTAGGATTTTCTATAAGTTTAATTATTCGTTTAGAATTAGGAATACCTGGCAGAATAATTGGTAATGATCAAATTTATAATAGAATTGTTACTTCTCATGCTTTTATTATAATTTTTTTTATAGTTATACCGGTTATAATTGGGGGATTTGGAAATTGATTAATTCCTTTAATATTAGGATCTCCTGATATATCTTTTCCTCGTATAAATAATATAAGTTATTGATTATTAATTCCATCTTTATTATTATTAATTTCAAGAAGATTTATCAATGTGGGAGTAGGGACTGGTTGAACAGTTTATCCCCCATTATCATTAATTTTAGGTCATGGTGGTATATCAGTTGATATAGGGATTTTTTCTTTACATTTAGCTGGGATATCTTCAATTATAGGTGCAGTTAATTTTATTTCTACTTTAATAAATATACGAGTTAAAAAATTTTTTATAGATAAAATATCTTTATTTTCTTGATCTGTTTATATTACAGCTATTTTATTATTATTATCTTTACCTGTTTTAGCAGGAGCAATTACAATATTATTAACAGATCGAAATATTAATACAAGATTTTTTGATCCAGCTGGAGGTGGGGACCCAATTCTTTATCAGCATTTATTT
>GBDTA1767-21|Microgaster nervosae|ZSM-HYM-33168-E09|BOLD:ACR4142
TATTATATTTTATATTTGGAATATGATCAGGGATATTAGGATTTTCTATAAGTTTAATTATTCGTTTAGAATTAGGAATACCTGGTAGAATAATTGGTAATGATCAAATTTATAATAGAATTGTTACTTCTCATGCTTTTATTATAATTTTTTTTATAGTTATACCGGTTATAATTGGGGGATTTGGAAATTGATTAATTCCTTTAATATTAGGATCTCCTGATATATCTTTTCCTCGTATAAATAATATAAGTTATTGATTATTAATTCCATCTTTATTATTATTAATTTCAAGAAGATTTATCAATGTGGGAGTAGGGACTGGTTGAACAGTTTATCCCCCATTATCATTAATTTTAGGTCATGGTGGTATATCAGTTGATATAGGGATTTTTTCTTTACATTTAGCTGGGATATCTTCAATTATAGGTGCAGTTAATTTTATTTCTACTTTAATAAATATACGAGTTAAAAAATTTTTTATAGATAAAATATCTTTATTTTCTTGATCTGTTTATATTACAGCTATTTTATTATTATTATCTTTACCTGTTTTAGCAGGAGCAATTACAATATTATTAACAGATCGAAATATTAATACAAGATTTTTTGATCCAGCTGGAGGTGGGGACCCAATTCTTTATCAGCATTTATT
>GBDTA15990-21|Microgaster nervosae|ZSM-HYM-42324-C06|BOLD:ACR4142
ATTATATTTTATATTTGGAATATGATCAGGGATATTAGGATTTTCTATAAGTTTAATTATTCGTTTAGAATTAGGAATACCTGGTAGAATAATTGGTAATGATCAAATTTATAATAGAATTGTTACTTCTCATGCTTTTATTATAATTTTTTTTATAGTTATACCGGTTATAATTGGGGGATTTGGAAATTGATTAATTCCTTTAATATTAGGATCTCCTGATATATCTTTTCCTCGTATAAATAATATAAGTTATTGATTATTAATTCCATCTTTATTATTATTAATTTCAAGAAGATTTATCAATGTGGGAGTAGGGACTGGTTGAACAGTTTATCCCCCATTATCATTAATTTTAGGTCATGGTGGTATATCAGTTGATATAGGGATTTTTTCTTTACATTTAGCTGGGATATCTTCAATTATAGGTGCAGTTAATTTTATTTCTACTTTAATAAATATACGAGTTAAAAAATTTTTTATAGATAAAATATCTTTATTTTCTTGATCTGTTTATATTACAGCTATTTTATTATTATTATCTTTACCTGTTTTAGCAGGAGCAATTACAATATTATTAACAGATCGAAATATTAATACAAGATTTTTTGATCCAGCTGGAGGTGGGGACCCAATTCTTTATCAGCATTTA
>MARKC106-22|Microgaster nervosae|MRS_JFT0802|BOLD:ACR4142
AATATTATATTTTATATTTGGAATATGATCAGGGATATTAGGATTTTCTATAAGTTTAATTATTCGTTTAGAATTAGGAATACCTGGCAGAATAATTGGTAATGATCAAATTTATAATAGAATTGTTACTTCTCATGCTTTTATTATAATTTTTTTTATAGTTATACCGGTTATAATTGGGGGATTTGGAAATTGATTAATTCCTTTAATATTAGGATCTCCTGATATATCTTTTCCTCGTATAAATAATATAAGTTATTGATTATTAATTCCATCTTTATTATTATTAATTTCAAGAAGATTTATCAATGTGGGAGTAGGGACTGGTTGAACAGTTTATCCCCCATTATCATTAATTTTAGGTCATGGTGGTATATCAGTTGATATAGGGATTTTTTCTTTACATTTAGCTGGAATATCTTCAATTATAGGTGCAGTTAATTTTATTTCTACTTTAATAAATATACGAGTTAAAAAATTTTTTATAGATAAAATATCTTTATTTTCTTGATCTGTTTATATTACAGCTATTTTATTATTATTATCTTTACCTGTTTTAGCAGGAGCAATTACAATATTATTAACAGATCGAAATATTAATACAAGATTTTTTGATCCAGCTGGAGGTGGGGACCCAATTCTTTATCAGCATTTATTT
>MARKC105-22|Microgaster nervosae|MRS_JFT0801|BOLD:ACR4142
AATATTATATTTTATATTTGGAATATGATCAGGGATATTAGGATTTTCTATAAGTTTAATTATTCGTTTAGAATTAGGAATACCTGGCAGAATAATTGGTAATGATCAAATTTATAATAGAATTGTTACTTCTCATGCTTTTATTATAATTTTTTTTATAGTTATACCGGTTATAATTGGGGGATTTGGAAATTGATTAATTCCTTTAATATTAGGATCTCCTGATATATCTTTTCCTCGTATAAATAATATAAGTTATTGATTATTAATTCCATCTTTATTATTATTAATTTCAAGAAGATTTATCAATGTGGGAGTAGGGACTGGTTGAACAGTTTATCCCCCATTATCATTAATTTTAGGTCATGGTGGTATATCAGTTGATATAGGGATTTTTTCTTTACATTTAGCTGGAATATCTTCAATTATAGGTGCAGTTAATTTTATTTCTACTTTAATAAATATACGAGTTAAAAAATTTTTTATAGATAAAATATCTTTATTTTCTTGATCTGTTTATATTACAGCTATTTTATTATTATTATCTTTACCTGTTTTAGCAGGAGCAATTACAATATTATTAACAGATCGAAATATTAATACAAGATTTTTTGATCCAGCTGGAGGTGGGGACCCAATTCTTTATCAGCATTTATTT
>MARKB109-21|Microgaster nixalebion|MRS_JFT0342|BOLD:ABY6385
NNNNNNNNNNNNNNNNNNNNNNNNNNNNNNNNNNNNNNNNNNNNNNNNNNNNNNNNNNNNNNNNNNNNNNNNNNNNNNNNNNNNNNNNNNNNNNNNNNNNNNNNNNNNNNNNNNNNNNNNNNNNNNNNNNNNNNNNNNNNNNNNNNNNNNNNNNNNNNNNNNNNNNNNNNNNNNNNNNNNNNNNNNNNNNNNNNNNNNNNNNNNNNNNNNNNNNNNNNNNNNNNNNNNNNNNNNNNNNNNNNNNNNNNNNNNTAAGATTTTGATTATTAATTCCTTCATTATTTTTACTAGTTTCTAGAAGATTTATTAATGTAGGAGTTGGGACTGGGTGAACAGTTTATCCTCCATTATCATTAATTTTAGGTCATGGAGGGATATCTGTTGATTTAGGAATTTTTTCTTTACATTTAGCTGGGGCCTCTTCTATTATAGGTGCAGTAAATTTTATTACTACAATTATAAATATGC---GGGTTAATATATATTTAATAGAT---AAAATATCTTTATTTTCTTGATCAGTTTTTATTACAGCAATTCTATTATTATTATCTTTACCTGTTTTAGCAGGGGCTATTACTATATTATTAACTGATCGAAATATTAATACTAGATTTTTTGATCCAGCTGGGGGAGGAGATCCAATTTTATATCAACATTTATTTN
>BCNCA259-18|Microgaster nixalebion|MRS_JFT0714|BOLD:ABY6385
TAGGATTTTCAATAAGATTAATTATTCGTTTAGAATTAGGTATACCTGGTAGATTAATTGGTAATGATCAAATTTATAATAGTATTGTTACTTCCCATGCTTTTATTATAATTTTTTTTATAGTTATACCTGTAATAATTGGAGGTTTTGGAAATTGATTAATTCCTTTAATATTAGGATCTCCTGATATATCATTTCCACGTATAAATAATATAAGATTTTGATTATTAATTCCTTCATTATTTTTACTAGTTTCTAGAAGATTTATTAATGTAGGAGTTGGGACTGGGTGAACAGTTTATCCTCCATTATCATTAATTTTAGGTCATGGAGGGATATCTGTTGATTTAGGAATTTTTTCTTTACATTTAGCTGGGGCCTCTTCTATTATAGGTGCAGTAAATTTTATTACTACAATTATAAATATGCGGGTTAATATATATTTAATAGATAAAATATCTTTATTTTCTTGATCAGTTTTTATTACAGCAATTCTATTATTATTATCTTTACCTGTTTTAGCAGGGGCTATTACTATATTATTAACTGATCGAAATATTAATACTAGATTTTTTGATCCAGCTGGGGGAGGAGATCCAATTTTATATCAACATTTATTT
>CNCHX1034-09|Microgaster nixalebion|CNCH1019|BOLD:ABY6385
AATATTATATTTTTTATTTGGGTTATGATCGGGGATATTAGGATTTTCAATAAGATTAATTATTCGTTTAGAATTAGGTATACCTGGTAGATTAATTGGTAATGATCAAATTTATAATAGTATTGTTACTTCACATGCTTTTATTATAATTTTTTTTATAGTTATACCTGTAATAATTGGAGGTTTTGGAAATTGATTAATTCCTTTAATATTAGGATCTCCTGATATATCATTTCCACGTATAAATAATATAAGATTTTGATTATTAATTCCTTCATTATTTTTACTAGTTTCTAGAAGATTTATTAATGTAGGAGTTGGGACTGGGTGAACAGTTTATCCTCCATTATCATTAATTTTAGGTCATGGAGGGATATCTGTTGATTTAGGAATTTTTTCTTTACATTTAGCTGGGGCCTCTTCTATTATAGGTGCAGTAAATTTTATTACTACAATTATAAATATGCGGGTTAATATATATTTAATAGATAAAATATCTTTATTTTCTTGATCAGTTTTTATTACAGCAATTCTATTATTATTATCTTTACCTGTTTTAGCAGGGGCTATTACTATATTATTAACTGATCGAAATATTAATACTAGATTTTTTGATCCAGCTGGGGGGGGAGATCCAATTTTATATCAACATTTATTT
>GBDTA13727-21|Microgaster nixalebion|ZSM-HYM-42376-D11|BOLD:ABY6385
ATTATATTTTTTATTTGGGTTATGATCGGGGATATTAGGATTTTCAATAAGATTAATTATTCGTTTAGAATTAGGTATACCTGGTAGATTAATTGGTAATGATCAAATTTATAATAGTATTGTTACTTCACATGCTTTTATTATAATTTTTTTTATAGTTATACCTGTAATAATTGGAGGTTTTGGAAATTGATTAATTCCTTTAATATTAGGATCTCCTGATATATCATTTCCACGTATAAATAATATAAGATTTTGATTATTAATTCCTTCATTATTTTTACTAGTTTCTAGAAGATTTATTAATGTAGGAGTTGGGACTGGGTGAACAGTTTATCCTCCATTATCATTAATTTTAGGTCATGGAGGGATATCTGTTGATTTAGGAATTTTTTCTTTACATTTAGCTGGGGCCTCTTCTATTATAGGTGCAGTAAATTTTATTACTACAATTATAAATATGCGGGTTAATATATATTTAATAGATAAAATATCTTTATTTTCTTGATCAGTTTTTATTACAGCAATTCTATTATTATTATCTTTACCTGTTTTAGCAGGGGCTATTACTATATTATTAACTGATCGAAATATTAATACTAGATTTTTTGATCCAGCTGGGGGGGGAGATCCAATTTTAT
>GBDTA13726-21|Microgaster nixalebion|ZSM-HYM-42376-D10|BOLD:ABY6385
ATTATATTTTTTATTTGGGTTATGATCGGGGATATTAGGATTTTCAATAAGATTAATTATTCGTTTAGAATTAGGTATACCTGGAAGATTAATTGGTAATGATCAAATTTATAATAGTATTGTTACTTCACATGCTTTTATTATAATTTTTTTTATAGTTATACCTGTAATAATTGGAGGTTTTGGAAATTGATTAATTCCTTTAATATTAGGATCTCCTGATATATCATTTCCACGTATAAATAATATAAGATTTTGATTATTAATTCCTTCATTATTTTTACTAGTTTCTAGAAGATTTATTAATGTAGGAGTTGGGACTGGGTGAACAGTTTATCCTCCATTATCATTAATTTTAGGTCATGGAGGGATATCTGTTGATTTAGGAATTTTTTCTTTACATTTAGCTGGGGCCTCTTCTATTATAGGTGCAGTAAATTTTATTACTACAATTATAAATATGCGGGTTAATATATATTTAATAGATAAAATATCTTTATTTTCTTGATCAGTTTTTATTACAGCAATTCTATTATTATTATCTTTACCTGTTTTAGCAGGGGCTATTACTATATTATTAACTGATCGAAATATTAATACTAGATTTTTTGATCCAGCTGGGGGGGGAGATCCAATTTTATATCAACATTTAT
>GBDTA14219-21|Microgaster nixalebion|ZSM-HYM-42381-F04|BOLD:ABY6385
ATTATATTTTTTATTTGGGTTATGATCGGGGATATTAGGATTTTCAATAAGATTAATTATTCGTTTAGAATTAGGTATACCTGGTAGATTAATTGGTAATGATCAAATTTATAATAGTATTGTTACTTCACATGCTTTTATTATAATTTTTTTTATAGTTATACCTGTAATAATTGGAGGTTTTGGAAATTGATTAATTCCTTTAATATTAGGATCTCCTGATATATCATTTCCACGTATAAATAATATAAGATTTTGATTATTAATTCCTTCATTATTTTTACTAGTTTCTAGAAGATTTATTAATGTAGGAGTTGGGACTGGGTGAACAGTTTATCCTCCATTATCATTAATTTTAGGTCATGGAGGGATATCTGTTGATTTAGGAATTTTTTCTTTACATTTAGCTGGGGCCTCTTCTATTATAGGTGCAGTAAATTTTATTACTACAATTATAAATATGCGGGTTAATATATATTTAATAGATAAAATATCTTTATTTTCTTGATCAGTTTTTATTACAGCAATTCTATTATTATTATCTTTACCTGTTTTAGCAGGGGCTATTACTATATTATTAACTGATCGAAATATTAATACTAGATTTTTTGATCCAGCTGGGGGAGGAGATCCAATTTTATA
>GMGMQ5060-18|Microgaster nixalebion|BIOUG42788-F01|BOLD:ABY6385
TTATATTTTTTATTTGGGTTATGATCGGGGATATTAGGATTTTCAATAAGATTAATTATTCGTTTAGAATTAGGTATACCTGGTAGATTAATTGGTAATGATCAAATTTATAATAGTATTGTTACTTCACATGCTTTTATTATAATTTTTTTTATAGTTATACCTGTAATAATTGGAGGTTTTGGAAATTGATTAATTCCTTTAATATTAGGATCTCCTGATATATCATTTCCACGTATAAATAATATAAGATTTTGATTATTAATTCCTTCATTATTTTTACTAGTTTCTAGAAGATTTATTAATGTAGGAGTTGGGACTGGGTGAACAGTTTATCCTCCATTATCATTAATTTTAGGTCATGGAGGGATATCTGTTGATTTAGGAATTTTTTCTTTACATTTAGCTGGGGCCTCTTCTATTATAGGTGCAGTAAATTTTATTACTACAATTATAAATATGCGGGTTAATATATATTTAATAGATAAAATATCTTTATTTTCTTGATCAGTTTTTATTACAGCAATTTTATTATTATTATCTTTACCTGTTTTAGCAGGGGCTATTACTATATTATTAACTGATCGAAATATTAATACTAGATTTTTTGATCCAGCTGGGGGGGGAGATCCAATTTTATATCAACATTTATT----------------------------------------
>GBDTA16214-21|Microgaster nixalebion|ZSM-HYM-42326-F04|BOLD:ABY6385
TTATATTTTTTATTTGGGTTATGATCGGGGATATTAGGATTTTCAATAAGATTAATTATTCGTTTAGAATTAGGTATACCTGGTAGATTAATTGGTAATGATCAAATTTATAATAGTATTGTTACTTCACATGCTTTTATTATAATTTTTTTTATAGTTATACCTGTAATAATTGGAGGTTTTGGAAATTGATTAATTCCTTTAATATTAGGATCTCCTGATATATCATTTCCACGTATAAATAATATAAGATTTTGATTATTAATTCCTTCATTATTTTTACTAGTTTCTAGAAGATTTATTAATGTAGGAGTTGGGACTGGGTGAACAGTTTATCCTCCATTATCATTAATTTTAGGTCATGGAGGGATATCTGTTGATTTAGGAATTTTTTCTTTACATTTAGCTGGGGCCTCTTCTATTATAGGTGCAGTAAATTTTATTACTACAATTATAAATATGCGGGTTAATATATATTTAATAGATAAAATATCTTTATTTTCTTGATCAGTTTTTATTACAGCAATTCTATTATTATTATCTTTACCTGTTTTAGCAGGGGCTATTACTATATTATTAACTGATCGAAATATTAATACTAGATTTTTTGATCCAGCTGGGGGGGGAGATCCAATTTTATATCAACATTTAT
>GBDTA14160-21|Microgaster nixalebion|ZSM-HYM-42381-A05|BOLD:ABY6385
ATTATATTTTTTATTTGGGTTATGATCGGGGATATTAGGATTTTCAATAAGATTAATTATTCGTTTAGAATTAGGTATACCTGGTAGATTAATTGGTAATGATCAAATTTATAATAGTATTGTTACTTCACATGCTTTTATTATAATTTTTTTTATAGTTATACCTGTAATAATTGGAGGTTTTGGAAATTGATTAATTCCTTTAATATTAGGATCTCCTGATATATCATTTCCACGTATAAATAATATAAGATTTTGATTATTAATTCCTTCATTATTTTTACTAGTTTCTAGAAGATTTATTAATGTAGGAGTTGGGACTGGGTGAACAGTTTATCCTCCATTATCATTAATTTTAGGTCATGGAGGGATATCTGTTGATTTAGGAATTTTTTCTTTACATTTAGCTGGGGCCTCTTCTATTATAGGTGCAGTAAATTTTATTACTACAATTATAAATATGCGGGTTAATATATATTTAATAGATAAAATATCTTTATTTTCTTGATCAGTTTTTATTACAGCAATTCTATTATTATTATCTTTACCTGTTTTAGCAGGGGCTATTACTATATTATTAACTGATCGAAATATTAATACTAGATTTTTTGATCCAGCTGGGGGAGGAGATCCAATTTTATATCAACATTTA
>GBDTA14157-21|Microgaster nixalebion|ZSM-HYM-42381-A02|BOLD:ABY6385
TTATATTTTTTATTTGGGTTATGATCGGGGATATTAGGATTTTCAATAAGATTAATTATTCGTTTAGAATTAGGTATACCTGGTAGATTAATTGGTAATGATCAAATTTATAATAGTATTGTTACTTCACATGCTTTTATTATAATTTTTTTTATAGTTATACCTGTAATAATTGGAGGTTTTGGAAATTGATTAATTCCTTTAATATTAGGATCTCCTGATATATCATTTCCACGTATAAATAATATAAGATTTTGATTATTAATTCCTTCATTATTTTTACTAGTTTCTAGAAGATTTATTAATGTAGGAGTTGGGACTGGGTGAACAGTTTATCCTCCATTATCATTAATTTTAGGTCATGGAGGGATATCTGTTGATTTAGGAATTTTTTCTTTACATTTAGCTGGGGCCTCTTCTATTATAGGTGCAGTAAATTTTATTACTACAATTATAAATATGCGGGTTAATATATATTTAATAGATAAAATATCTTTATTTTCTTGATCAGTTTTTATTACAGCAATTCTATTATTATTATCTTTACCTGTTTTAGCAGGGGCTATTACTATATTATTAACTGATCGAAATATTAATACTAGATTTTTTGATCCAGCTGGGGGGGGAGATCCAATTTTATATCAACATTTAT
>GBDTA13642-21|Microgaster nixalebion|ZSM-HYM-42375-E09|BOLD:ABY6385
TTATTTGGGTTATGATCGGGGATATTAGGATTTTCAATAAGATTAATTATTCGTTTAGAATTAGGTATACCTGGTAGATTAATTGGTAATGATCAAATTTATAATAGTATTGTTACTTCACATGCTTTTATTATAATTTTTTTTATAGTTATACCTGTAATAATTGGAGGTTTTGGAAATTGATTAATTCCTTTAATATTAGGATCTCCTGATATATCATTTCCACGTATAAATAATATAAGATTTTGATTATTAATTCCTTCATTATTTTTACTAGTTTCTAGAAGATTTATTAATGTAGGAGTTGGGACTGGGTGAACAGTTTATCCTCCATTATCATTAATTTTAGGTCATGGAGGGATATCTGTTGATTTAGGAATTTTTTCTTTACATTTAGCTGGGGCCTCTTCTATTATAGGTGCAGTAAATTTTATTACTACAATTATAAATATGCGGGTTAATATATATTTAATAGATAAAATATCTTTATTTTCTTGATCAGTTTTTATTACAGCAATTCTATTATTATTATCTTTACCTGTTTTAGCAGGGGCTATTACTATATTATTAACTGATCGAAATATTAATACTAGATTTTTTGATCCAGCTGGGGGGGGAGATCCAATTTTATATCAACATTTAT
>GBDTA1803-21|Microgaster nixalebion|ZSM-HYM-33168-H09|BOLD:ABY6385
ATATTATATTTTTTATTTGGGTTATGATCGGGGATATTAGGATTTTCAATAAGATTAATTATTCGTTTAGAATTAGGTATACCTGGTAGATTAATTGGTAATGATCAAATTTATAATAGAATTGTTACTTCACATGCTTTTATTATAATTTTTTTTATAGTTATACCTGTAATAATTGGAGGTTTTGGAAATTGATTAATTCCTTTAATATTAGGATCTCCTGATATATCATTTCCACGTATAAATAATATAAGATTTTGATTATTAATTCCTTCATTATTTTTACTAGTTTCTAGAAGATTTATTAATGTAGGAGTTGGGACTGGGTGAACAGTTTATCCTCCATTATCATTAATTTTAGGTCATGGAGGGATATCTGTTGATTTAGGAATTTTTTCTTTACATTTAGCTGGGGCCTCTTCTATTATAGGTGCAGTAAATTTTATTACTACAATTATAAATATGCGGGTTAATATATATTTAATAGATAAAATATCTTTATTTTCTTGATCAGTTTTTATTACAGCAATTCTATTATTATTATCTTTACCTGTTTTAGCAGGGGCTATTACTATATTATTAACTGATCGAAATATTAATACTAGATTTTTTGATCCAGCTGGGGGGGGAGATCCAATTTTATATCAACATTTATT
>GBDTA16098-21|Microgaster nixalebion|ZSM-HYM-42325-D07|BOLD:ABY6385
ATTATATTTTTTATTTGGGTTATGATCGGGGATATTAGGATTTTCAATAAGATTAATTATTCGTTTAGAATTAGGTATACCTGGTAGATTAATTGGTAATGATCAAATTTATAATAGTATTGTTACTTCACATGCTTTTATTATAATTTTTTTTATAGTTATACCTGTAATAATTGGAGGTTTTGGAAATTGATTAATTCCTTTAATATTAGGATCTCCTGATATATCATTTCCACGTATAAATAATATAAGATTTTGATTATTAATTCCTTCATTATTTTTACTAGTTTCTAGAAGATTTATTAATGTAGGAGTTGGGACTGGGTGAACAGTTTATCCTCCATTATCATTAATTTTAGGTCATGGAGGGATATCTGTTGATTTAGGAATTTTTTCTTTACATTTAGCTGGGGCCTCTTCTATTATAGGTGCAGTAAATTTTATTACTACAATTATAAATATGCGGGTTAATATATATTTAATAGATAAAATATCTTTATTTTCTTGATCAGTTTTTATTACAGCAATTCTATTATTATTATCTTTACCTGTTTTAGCAGGGGCTATTACTATATTATTAACTGATCGAAATATTAATACTAGATTTTTTGATCCAGCTGGGGGGGGAGATCCAATTTTA
>GBDTA15159-21|Microgaster nixalebion|ZSM-HYM-42391-E06|BOLD:ABY6385
ATTATATTTTTTATTTGGGTTATGATCGGGGATATTAGGATTTTCAATAAGATTAATTATTCGTTTAGAATTAGGTATACCTGGTAGATTAATTGGTAATGATCAAATTTATAATAGTATTGTTACTTCACATGCTTTTATTATAATTTTTTTTATAGTTATACCTGTAATAATTGGAGGTTTTGGAAATTGATTAATTCCTTTAATATTAGGATCTCCTGATATATCATTTCCACGTATAAATAATATAAGATTTTGATTATTAATTCCTTCATTATTTTTACTAGTTTCTAGAAGATTTATTAATGTAGGAGTTGGGACTGGGTGAACAGTTTATCCTCCATTATCATTAATTTTAGGTCATGGAGGGATATCTGTTGATTTAGGAATTTTTTCTTTACATTTAGCTGGGGCCTCTTCTATTATAGGTGCAGTAAATTTTATTACTACAATTATAAATATGCGGGTTAATATATATTTAATAGATAAAATATCTTTATTTTCTTGATCAGTTTTTATTACAGCAATTCTATTATTATTATCTTTACCTGTTTTAGCAGGGGCTATTACTATATTATTAACTGATCGAAATATTAATACTAGATTTTTTGATCCAGCTGGGGGGGGAGATCCAATTTTATATCAACATTTATTTTGATTTTTTGGT
>GBDTA732-21|Microgaster nixalebion|ZSM-HYM-33157-F07|BOLD:ABY6385
TTATATTTTTTATTTGGGTTATGATCGGGGATATTAGGATTTTCAATAAGATTAATTATTCGTTTAGAATTAGGTATACCTGGTAGATTAATTGGTAATGATCAAATTTATAATAGTATTGTTACTTCACATGCTTTTATTATAATTTTTTTTATAGTTATACCTGTAATAATTGGAGGTTTTGGAAATTGATTAATTCCTTTAATATTAGGATCTCCTGATATATCATTTCCACGTATAAATAATATAAGATTTTGATTATTAATTCCTTCATTATTTTTACTAGTTTCTAGAAGATTTATTAATGTAGGAGTTGGGACTGGGTGAACAGTTTATCCTCCATTATCATTAATTTTAGGTCATGGAGGGATATCTGTTGATTTAGGAATTTTTTCTTTACATTTAGCTGGGGCCTCTTCTATTATAGGTGCAGTAAATTTTATTACTACAATTATAAATATGCGGGTTAATATATATTTAATAGATAAAATATCTTTATTTTCTTGATCAGTTTTTATTACAGCAATTCTATTATTATTATCTTTACCTGTTTTAGCAGGGGCTATTACTATATTATTAACTGATCGAAATATTAATACTAGATTTTTTGATCCAGCTGGGGGGGGAGATCCAATTTTATATCAACATTTATT
>GBDTA14068-21|Microgaster nixalebion|ZSM-HYM-42380-A08|BOLD:ABY6385
TTATATTTTTTATTTGGGTTATGATCGGGGATATTAGGATTTTCAATAAGATTAATTATTCGTTTAGAATTAGGTATACCTGGTAGATTAATTGGTAATGATCAAATTTATAATAGTATTGTTACTTCACATGCTTTTATTATAATTTTTTTTATAGTTATACCTGTAATAATTGGAGGTTTTGGAAATTGATTAATTCCTTTAATATTAGGATCTCCTGATATATCATTTCCACGTATAAATAATATAAGATTTTGATTATTAATTCCTTCATTATTTTTACTAGTTTCTAGAAGATTTATTAATGTAGGAGTTGGGACTGGGTGAACAGTTTATCCTCCATTATCATTAATTTTAGGTCATGGAGGGATATCTGTTGATTTAGGAATTTTTTCTTTACATTTAGCTGGGGCCTCTTCTATTATAGGTGCAGTAAATTTTATTACTACAATTATAAATATGCGGGTTAATATATATTTAATAGATAAAATATCTTTATTTTCTTGATCAGTTTTTATTACAGCAATTCTATTATTATTATCTTTACCTGTTTTAGCAGGGGCTATTACTATATTATTAACTGATCGAAATATTAATACTAGATTTTTTGATCCAGCTGGGGGGGGAGATCCAATTTTATATCAACATTTAT
>GBDTA14067-21|Microgaster nixalebion|ZSM-HYM-42380-A07|BOLD:ABY6385
ATTATATTTTTTATTTGGGTTATGATCGGGGATATTAGGATTTTCAATAAGATTAATTATTCGTTTAGAATTAGGTATACCTGGAAGATTAATTGGTAATGATCAAATTTATAATAGTATTGTTACTTCACATGCTTTTATTATAATTTTTTTTATAGTTATACCTGTAATAATTGGAGGTTTTGGAAATTGATTAATTCCTTTAATATTAGGATCTCCTGATATATCATTTCCACGTATAAATAATATAAGATTTTGATTATTAATTCCTTCATTATTTTTACTAGTTTCTAGAAGATTTATTAATGTAGGAGTTGGGACTGGGTGAACAGTTTATCCTCCATTATCATTAATTTTAGGTCATGGAGGGATATCTGTTGATTTAGGAATTTTTTCTTTACATTTAGCTGGGGCCTCTTCTATTATAGGTGCAGTAAATTTTATTACTACAATTATAAATATGCGGGTTAATATATATTTAATAGATAAAATATCTTTATTTTCTTGATCAGTTTTTATTACAGCAATTCTATTATTATTATCTTTACCTGTTTTAGCAGGGGCTATTACTATATTATTAACTGATCGAAATATTAATACTAGATTTTTTGATCCAGCTGGGGGGGGAGATCCAATTTTATATCAACATTTAT
>GBDTA14066-21|Microgaster nixalebion|ZSM-HYM-42380-A06|BOLD:ABY6385
TATTATATTTTTTATTTGGGTTATGATCGGGGATATTAGGATTTTCAATAAGATTAATTATTCGTTTAGAATTAGGTATACCTGGTAGATTAATTGGTAATGATCAAATTTATAATAGTATTGTTACTTCACATGCTTTTATTATAATTTTTTTTATAGTTATACCTGTAATAATTGGAGGTTTTGGAAATTGATTAATTCCTTTAATATTAGGATCTCCTGATATATCATTTCCACGTATAAATAATATAAGATTTTGATTATTAATTCCTTCATTATTTTTACTAGTTTCTAGAAGATTTATTAATGTAGGAGTTGGGACTGGGTGAACAGTTTATCCTCCATTATCATTAATTTTAGGTCATGGAGGGATATCTGTTGATTTAGGAATTTTTTCTTTACATTTAGCTGGGGCCTCTTCTATTATAGGTGCAGTAAATTTTATTACTACAATTATAAATATGCGGGTTAATATATATTTAATAGATAAAATATCTTTATTTTCTTGATCAGTTTTTATTACAGCAATTTTATTATTATTATCTTTACCTGTTTTAGCAGGGGCTATTACTATATTATTAACTGATCGAAATATTAATACTAGATTTTTTGATCCAGCTGGGGGGGGAGATCCAATTTTATATCAACATTTAT
>GBDTA14065-21|Microgaster nixalebion|ZSM-HYM-42380-A05|BOLD:ABY6385
TTATATTTTTTATTTGGGTTATGATCGGGGATATTAGGATTTTCAATAAGATTAATTATTCGTTTAGAATTAGGTATACCTGGTAGATTAATTGGTAATGATCAAATTTATAATAGTATTGTTACTTCACATGCTTTTATTATAATTTTTTTTATAGTTATACCTGTAATAATTGGAGGTTTTGGAAATTGATTAATTCCTTTAATATTAGGATCTCCTGATATATCATTTCCACGTATAAATAATATAAGATTTTGATTATTAATTCCTTCATTATTTTTACTAGTTTCTAGAAGATTTATTAATGTAGGAGTTGGGACTGGGTGAACAGTTTATCCTCCATTATCATTAATTTTAGGTCATGGAGGGATATCTGTTGATTTAGGAATTTTTTCTTTACATTTAGCTGGGGCCTCTTCTATTATAGGTGCAGTAAATTTTATTACTACAATTATAAATATGCGGGTTAATATATATTTAATAGATAAAATATCTTTATTTTCTTGATCAGTTTTTATTACAGCAATTCTATTATTATTATCTTTACCTGTTTTAGCAGGGGCTATTACTATATTATTAACTGATCGAAATATTAATACTAGATTTTTTGATCCAGCTGGGGGGGGAGATCCAATTTTATATCAACATTTAT
>GBDTA16097-21|Microgaster nixalebion|ZSM-HYM-42325-D06|BOLD:ABY6385
TTATATTTTTTATTTGGGTTATGATCGGGGATATTAGGATTTTCAATAAGATTAATTATTCGTTTAGAATTAGGTATACCTGGTAGATTAATTGGTAATGATCAAATTTATAATAGTATTGTTACTTCACATGCTTTTATTATAATTTTTTTTATAGTTATACCTGTAATAATTGGAGGTTTTGGAAATTGATTAATTCCTTTAATATTAGGATCTCCTGATATATCATTTCCACGTATAAATAATATAAGATTTTGATTATTAATTCCTTCATTATTTTTACTAGTTTCTAGAAGATTTATTAATGTAGGAGTTGGGACTGGGTGAACAGTTTATCCTCCATTATCATTAATTTTAGGTCATGGAGGGATATCTGTTGATTTAGGAATTTTTTCTTTACATTTAGCTGGGGCCTCTTCTATTATAGGTGCAGTAAATTTTATTACTACAATTATAAATATGCGGGTTAATATATATTTAATAGATAAAATATCTTTATTTTCTTGATCAGTTTTTATTACAGCAATTCTATTATTATTATCTTTACCTGTTTTAGCAGGGGCTATTACTATATTATTAACTGATCGAAATATTAATACTAGATTTTTTGATCCAGCTGGGGGGGGAGATCCAATTTTATATCAACATTTATT
>GBDTA16092-21|Microgaster nixalebion|ZSM-HYM-42325-D01|BOLD:ABY6385
TATTATATTTTTTATTTGGGTTATGATCGGGGATATTAGGATTTTCAATAAGATTAATTATTCGTTTAGAATTAGGTATACCTGGTAGATTAATTGGTAATGATCAAATTTATAATAGAATTGTTACTTCACATGCTTTTATTATAATTTTTTTTATAGTTATACCTGTAATAATTGGAGGTTTTGGAAATTGATTAATTCCTTTAATATTAGGATCTCCTGATATATCATTTCCACGTATAAATAATATAAGATTTTGATTATTAATTCCTTCATTATTTTTACTAGTTTCTAGAAGATTTATTAATGTAGGAGTTGGGACTGGGTGAACAGTTTATCCTCCATTATCATTAATTTTAGGTCATGGAGGGATATCTGTTGATTTAGGAATTTTTTCTTTACATTTAGCTGGGGCCTCTTCTATTATAGGTGCAGTAAATTTTATTACTACAATTATAAATATGCGGGTTAATATATATTTAATAGATAAAATATCTTTATTTTCTTGATCAGTTTTTATTACAGCAATTCTATTATTATTATCTTTACCTGTTTTAGCAGGGGCTATTACTATATTATTAACTGATCGAAATATTAATACTAGATTTTTTGATCCAGCTGGGGGGGGAGATCCAATTTTA
>GBDTA16091-21|Microgaster nixalebion|ZSM-HYM-42325-C12|BOLD:ABY6385
ATTATATTTTTTATTTGGGTTATGATCGGGGATATTAGGATTTTCAATAAGATTAATTATTCGTTTAGAATTAGGTATACCTGGTAGATTAATTGGTAATGATCAAATTTATAATAGTATTGTTACTTCACATGCTTTTATTATAATTTTTTTTATAGTTATACCTGTAATAATTGGAGGTTTTGGAAATTGATTAATTCCTTTAATATTAGGATCTCCTGATATATCATTTCCACGTATAAATAATATAAGATTTTGATTATTAATTCCTTCATTATTTTTACTAGTTTCTAGAAGATTTATTAATGTAGGAGTTGGGACTGGGTGAACAGTTTATCCTCCATTATCATTAATTTTAGGTCATGGAGGGATATCTGTTGATTTAGGAATTTTTTCTTTACATTTAGCTGGGGCCTCTTCTATTATAGGTGCAGTAAATTTTATTACTACAATTATAAATATGCGGGTTAATATATATTTAATAGATAAAATATCTTTATTTTCTTGATCAGTTTTTATTACAGCAATTCTATTATTATTATCTTTACCTGTTTTAGCAGGGGCTATTACTATATTATTAACTGATCGAAATATTAATACTAGATTTTTTGATCCAGCTGGGGGGGGAGATCCAATTTTAT
>GBDTA14033-21|Microgaster nixalebion|ZSM-HYM-42379-F08|BOLD:ABY6385
ATTATATTTTTTATTTGGGTTATGATCGGGGATATTAGGATTTTCAATAAGATTAATTATTCGTTTAGAATTAGGTATACCTGGTAGATTAATTGGTAATGATCAAATTTATAATAGAATTGTTACTTCACATGCTTTTATTATAATTTTTTTTATAGTTATACCTGTAATAATTGGAGGTTTTGGAAATTGATTAATTCCTTTAATATTAGGATCTCCTGATATATCATTTCCACGTATAAATAATATAAGATTTTGATTATTAATTCCTTCATTATTTTTACTAGTTTCTAGAAGATTTATTAATGTAGGAGTTGGGACTGGGTGAACAGTTTATCCTCCATTATCATTAATTTTAGGTCATGGAGGGATATCTGTTGATTTAGGAATTTTTTCTTTACATTTAGCTGGGGCCTCTTCTATTATAGGTGCAGTAAATTTTATTACTACAATTATAAATATGCGGGTTAATATATATTTAATAGATAAAATATCTTTATTTTCTTGATCAGTTTTTATTACAGCAATTCTATTATTATTATCTTTACCTGTTTTAGCAGGGGCTATTACTATATTATTAACTGATCGAAATATTAATACTAGATTTTTTGATCCAGCTGGGGGGGGAGATCCAATTTTAT
>GBDTA1491-21|Microgaster nixalebion|ZSM-HYM-33165-F06|BOLD:ABY6385
ATTATATTTTTTATTTGGGTTATGATCGGGGATATTAGGATTTTCAATAAGATTAATTATTCGTTTAGAATTAGGTATACCTGGTAGATTAATTGGTAATGATCAAATTTATAATAGTATTGTTACTTCACATGCTTTTATTATAATTTTTTTTATAGTTATACCTGTAATAATTGGAGGTTTTGGAAATTGATTAATTCCTTTAATATTAGGATCTCCTGATATATCATTTCCACGTATAAATAATATAAGATTTTGATTATTAATTCCTTCATTATTTTTACTAGTTTCTAGAAGATTTATTAATGTAGGAGTTGGGACTGGGTGAACAGTTTATCCTCCATTATCATTAATTTTAGGTCATGGAGGGATATCTGTTGATTTAGGAATTTTTTCTTTACATTTAGCTGGGGCTTCTTCTATTATAGGTGCAGTAAATTTTATTACTACAATTATAAATATGCGGGTTAATATATATTTAATAGATAAAATATCTTTATTTTCTTGATCAGTTTTTATTACAGCAATTCTATTATTATTATCTTTACCTGTTTTAGCAGGGGCTATTACTATATTATTAACTGATCGAAATATTAATACTAGATTTTTTGATCCAGCTGGGGGGGGAGATCCAATTTTATATCAACATTTATT
>GBDTA1157-21|Microgaster nixalebion|ZSM-HYM-33162-B05|BOLD:ABY6385
ATTATATTTTTTATTTGGGTTATGATCGGGGATATTAGGATTTTCAATAAGATTAATTATTCGTTTAGAATTAGGTATACCTGGTAGATTAATTGGTAATGATCAAATTTATAATAGTATTGTTACTTCACATGCTTTTATTATAATTTTTTTTATAGTTATACCTGTAATAATTGGAGGTTTTGGAAATTGATTAATTCCTTTAATATTAGGATCTCCTGATATATCATTTCCACGTATAAATAATATAAGATTTTGATTATTAATTCCTTCATTATTTTTACTAGTTTCTAGAAGATTTATTAATGTAGGAGTTGGGACTGGGTGAACAGTTTATCCTCCATTATCATTAATTTTAGGTCATGGAGGGATATCTGTTGATTTAGGAATTTTTTCTTTACATTTAGCTGGGGCCTCTTCTATTATAGGTGCAGTAAATTTTATTACTACAATTATAAATATGCGGGTTAATATATATTTAATAGATAAAATATCTTTATTTTCTTGATCAGTTTTTATTACAGCAATTTTATTATTATTATCTTTACCTGTTTTAGCAGGGGCTATTACTATATTATTAACTGATCGAAATATTAATACTAGATTTTTTGATCCAGCTGGGGGGGGAGATCCAATTTTATATCAACATTTATT
>GBDTA16163-21|Microgaster nixalebion|ZSM-HYM-42326-B01|BOLD:ABY6385
TTATATTTTTTATTTGGGTTATGATCGGGGATATTAGGATTTTCAATAAGATTAATTATTCGTTTAGAATTAGGTATACCTGGTAGATTAATTGGTAATGATCAAATTTATAATAGTATTGTTACTTCACATGCTTTTATTATAATTTTTTTTATAGTTATACCTGTAATAATTGGAGGTTTTGGAAATTGATTAATTCCTTTAATATTAGGATCTCCTGATATATCATTTCCACGTATAAATAATATAAGATTTTGATTATTAATTCCTTCATTATTTTTACTAGTTTCTAGAAGATTTATTAATGTAGGAGTTGGGACTGGGTGAACAGTTTATCCTCCATTATCATTAATTTTAGGTCATGGAGGGATATCTGTTGATTTAGGAATTTTTTCTTTACATTTAGCTGGGGCCTCTTCTATTATAGGTGCAGTAAATTTTATTACTACAATTATAAATATGCGGGTTAATATATATTTAATAGATAAAATATCTTTATTTTCTTGATCAGTTTTTATTACAGCAATTCTATTATTATTATCTTTACCTGTTTTAGCAGGGGCTATTACTATATTATTAACTGATCGAAATATTAATACTAGATTTTTTGATCCAGCTGGGGGGGGAGATCCAATTTTATATCAACATTTAT
>GBDTA15536-21|Microgaster nixalebion|ZSM-HYM-42395-E03|BOLD:ABY6385
ATTATATTTTTTATTTGGGTTATGATCGGGGATATTAGGATTTTCAATAAGATTAATTATTCGTTTAGAATTAGGTATACCTGGTAGATTAATTGGTAATGATCAAATTTATAATAGTATTGTTACTTCACATGCTTTTATTATAATTTTTTTTATAGTTATACCTGTAATAATTGGAGGTTTTGGAAATTGATTAATTCCTTTAATATTAGGATCTCCTGATATATCATTTCCACGTATAAATAATATAAGATTTTGATTATTAATTCCTTCATTATTTTTACTAGTTTCTAGAAGATTTATTAATGTAGGAGTTGGGACTGGGTGAACAGTTTATCCTCCATTATCATTAATTTTAGGTCATGGAGGGATATCTGTTGATTTAGGAATTTTTTCTTTACATTTAGCTGGGGCCTCTTCTATTATAGGTGCAGTAAATTTTATTACTACAATTATAAATATGCGGGTTAATATATATTTAATAGATAAAATATCTTTATTTTCTTGATCAGTTTTTATTACAGCAATTCTATTATTATTATCTTTACCTGTTTTAGCAGGGGCTATTACTATATTATTAACTGATCGAAATATTAATACTAGATTTTTTGATCCAGCTGGGGGGGGAGATCCAATTTTATATCAACATTTAT
>GBDTA16041-21|Microgaster nixalebion|ZSM-HYM-42324-G09|BOLD:ABY6385
ATTATATTTTTTATTTGGGTTATGATCGGGGATATTAGGATTTTCAATAAGATTAATTATTCGTTTAGAATTAGGTATACCTGGTAGATTAATTGGTAATGATCAAATTTATAATAGTATTGTTACTTCACATGCTTTTATTATAATTTTTTTTATAGTTATACCTGTAATAATTGGAGGTTTTGGAAATTGATTAATTCCTTTAATATTAGGATCTCCTGATATATCATTTCCACGTATAAATAATATAAGATTTTGATTATTAATTCCTTCATTATTTTTACTAGTTTCTAGAAGATTTATTAATGTAGGAGTTGGGACTGGGTGAACAGTTTATCCTCCATTATCATTAATTTTAGGTCATGGAGGGATATCTGTTGATTTAGGAATTTTTTCTTTACATTTAGCTGGGGCCTCTTCTATTATAGGTGCAGTAAATTTTATTACTACAATTATAAATATGCGGGTTAATATATATTTAATAGATAAAATATCTTTATTTTCTTGATCAGTTTTTATTACAGCAATTCTATTATTATTATCTTTACCTGTTTTAGCAGGGGCTATTACTATATTATTAACTGATCGAAATATTAATACTAGATTTTTTGATCCAGCTGGGGGGGGAGATCCAATTTTAT
>GBDTA620-21|Microgaster nixalebion|ZSM-HYM-33156-E02|BOLD:ABY6385
TATTATATTTTTTATTTGGGTTATGATCGGGGATATTAGGATTTTCAATAAGATTAATTATTCGTTTAGAATTAGGTATACCTGGTAGATTAATTGGTAATGATCAAATTTATAATAGTATTGTTACTTCACATGCTTTTATTATAATTTTTTTTATAGTTATACCTGTAATAATTGGAGGTTTTGGAAATTGATTAATTCCTTTAATATTAGGATCTCCTGATATATCATTTCCACGTATAAATAATATAAGATTTTGATTATTAATTCCTTCATTATTTTTACTAGTTTCTAGAAGATTTATTAATGTAGGAGTTGGGACTGGGTGAACAGTTTATCCTCCATTATCATTAATTTTAGGTCATGGAGGGATATCTGTTGATTTAGGAATTTTTTCTTTACATTTAGCTGGGGCCTCTTCTATTATAGGTGCAGTAAATTTTATTACTACAATTATAAATATGCGGGTTAATATATATTTAATAGATAAAATATCTTTATTTTCTTGATCAGTTTTTATTACAGCAATTCTATTATTATTATCTTTACCTGTTTTAGCAGGGGCTATTACTATATTATTAACTGATCGAAATATTAATACTAGATTTTTTGATCCAGCTGGGGGGGGAGATCCAATTTTATATCAACATTTATT
>GBDTA619-21|Microgaster nixalebion|ZSM-HYM-33156-E01|BOLD:ABY6385
ATTATATTTTTTATTTGGGTTATGATCGGGGATATTAGGATTTTCAATAAGATTAATTATTCGTTTAGAATTAGGTATACCTGGTAGATTAATTGGTAATGATCAAATTTATAATAGTATTGTTACTTCACATGCTTTTATTATAATTTTTTTTATAGTTATACCTGTAATAATTGGAGGTTTTGGAAATTGATTAATTCCTTTAATATTAGGATCTCCTGATATATCATTTCCACGTATAAATAATATAAGATTTTGATTATTAATTCCTTCATTATTTTTACTAGTTTCTAGAAGATTTATTAATGTAGGAGTTGGGACTGGGTGAACAGTTTATCCTCCATTATCATTAATTTTAGGTCATGGAGGGATATCTGTTGATTTAGGAATTTTTTCTTTACATTTAGCTGGGGCCTCTTCTATTATAGGTGCAGTAAATTTTATTACTACAATTATAAATATGCGGGTTAATATATATTTAATAGATAAAATATCTTTATTTTCTTGATCAGTTTTTATTACAGCAATTCTATTATTATTATCTTTACCTGTTTTAGCAGGGGCTATTACTATATTATTAACTGATCGAAATATTAATACTAGATTTTTTGATCCAGCTGGGGGGGGAGATCCAATTTTATATCAACATTTAT
>GBDTA618-21|Microgaster nixalebion|ZSM-HYM-33156-D12|BOLD:ABY6385
ATTATATTTTTTATTTGGGTTATGATCGGGGATATTAGGATTTTCAATAAGATTAATTATTCGTTTAGAATTAGGTATACCTGGTAGATTAATTGGTAATGATCAAATTTATAATAGTATTGTTACTTCACATGCTTTTATTATAATTTTTTTTATAGTTATACCTGTAATAATTGGAGGTTTTGGAAATTGATTAATTCCTTTAATATTAGGATCTCCTGATATATCATTTCCACGTATAAATAATATAAGATTTTGATTATTAATTCCTTCATTATTTTTACTAGTTTCTAGAAGATTTATTAATGTAGGAGTTGGGACTGGGTGAACAGTTTATCCTCCATTATCATTAATTTTAGGTCATGGAGGGATATCTGTTGATTTAGGAATTTTTTCTTTACATTTAGCTGGGGCCTCTTCTATTATAGGTGCAGTAAATTTTATTACTACAATTATAAATATGCGGGTTAATATATATTTAATAGATAAAATATCTTTATTTTCTTGATCAGTTTTTATTACAGCAATTCTATTATTATTATCTTTACCTGTTTTAGCAGGGGCTATTACTATATTATTAACTGATCGAAATATTAATACTAGATTTTTTGATCCAGCTGGGGGGGGAGATCCAATTTTATATCAACATTTATT
>GBDTA617-21|Microgaster nixalebion|ZSM-HYM-33156-D11|BOLD:ABY6385
ATTATATTTTTTATTTGGGTTATGATCGGGGATATTAGGATTTTCAATAAGATTAATTATTCGTTTAGAATTAGGTATACCTGGTAGATTAATTGGTAATGATCAAATTTATAATAGTATTGTTACTTCACATGCTTTTATTATAATTTTTTTTATAGTTATACCTGTAATAATTGGAGGTTTTGGAAATTGATTAATTCCTTTAATATTAGGATCTCCTGATATATCATTTCCACGTATAAATAATATAAGATTTTGATTATTAATTCCTTCATTATTTTTACTAGTTTCTAGAAGATTTATTAATGTAGGAGTTGGGACTGGGTGAACAGTTTATCCTCCATTATCATTAATTTTAGGTCATGGAGGGATATCTGTTGATTTAGGAATTTTTTCTTTACATTTAGCTGGGGCCTCTTCTATTATAGGTGCAGTAAATTTTATTACTACAATTATAAATATGCGGGTTAATATATATTTAATAGATAAAATATCTTTATTTTCTTGATCAGTTTTTATTACAGCAATTCTATTATTATTATCTTTACCTGTTTTAGCAGGGGCTATTACTATATTATTAACTGATCGAAATATTAATACTAGATTTTTTGATCCAGCTGGGGGGGGAGATCCAATTTTATATCAACATTTATT
>GBDTA16020-21|Microgaster nixalebion|ZSM-HYM-42324-E12|BOLD:ABY6385
TATTATATTTTTTATTTGGATTATGATCGGGGATATTAGGATTTTCAATAAGATTAATTATTCGTTTAGAATTAGGTATACCTGGTAGATTAATTGGTAATGATCAAATTTATAATAGTATTGTTACTTCACATGCTTTTATTATAATTTTTTTTATAGTTATACCTGTAATAATTGGAGGTTTTGGAAATTGATTAATTCCTTTAATATTAGGATCTCCTGATATATCATTTCCACGTATAAATAATATAAGATTTTGATTATTAATTCCTTCATTATTTTTACTAGTTTCTAGAAGATTTATTAATGTAGGAGTTGGGACTGGGTGAACAGTTTATCCTCCATTATCATTAATTTTAGGTCATGGAGGGATATCTGTTGATTTAGGAATTTTTTCTTTACATTTAGCTGGGGCCTCTTCTATTATAGGTGCAGTAAATTTTATTACTACAATTATAAATATGCGGGTTAATATATATTTAATAGATAAAATATCTTTATTTTCTTGATCAGTTTTTATTACAGCAATTCTATTATTATTATCTTTACCTGTTTTAGCAGGGGCTATTACTATATTATTAACTGATCGAAATATTAATACTAGATTTTTTGATCCAGCTGGGGGGGGAGATCCAATTTTATATCAACATTTAT
>GBDTA16000-21|Microgaster nixalebion|ZSM-HYM-42324-D04|BOLD:ABY6385
ATTTGGGTTATGATCGGGGATATTAGGATTTTCAATAAGATTAATTATTCGTTTAGAATTAGGTATACCTGGTAGATTAATTGGTAATGATCAAATTTATAATAGTATTGTTACTTCACATGCTTTTATTATAATTTTTTTTATAGTTATACCTGTAATAATTGGAGGTTTTGGAAATTGATTAATTCCTTTAATATTAGGATCTCCTGATATATCATTTCCACGTATAAATAATATAAGATTTTGATTATTAATTCCTTCATTATTTTTACTAGTTTCTAGAAGATTTATTAATGTAGGAGTTGGGACTGGGTGAACAGTTTATCCTCCATTATCATTAATTTTAGGTCATGGAGGGATATCTGTTGATTTAGGAATTTTTTCTTTACATTTAGCTGGGGCCTCTTCTATTATAGGTGCAGTAAATTTTATTACTACAATTATAAATATGCGGGTTAATATATATTTAATAGATAAAATATCTTTATTTTCTTGATCAGTTTTTATTACAGCAATTCTATTATTATTATCTTTACCTGTTTTAGCAGGGGCTATTACTATATTATTAACTGATCGAAATATTAATACTAGATTTTTTGATCCAGCTGGGGGGGGAGATCCAATTTTATATCAACACTTA
>GBDTA571-21|Microgaster nixalebion|ZSM-HYM-33156-A01|BOLD:ABY6385
TATTATATTTTTTATTTGGGTTATGATCGGGGATATTAGGATTTTCAATAAGATTAATTATTCGTTTAGAATTAGGTATACCTGGTAGATTAATTGGTAATGATCAAATTTATAATAGTATTGTTACTTCACATGCTTTTATTATAATTTTTTTTATAGTTATACCTGTAATAATTGGAGGTTTTGGAAATTGATTAATTCCTTTAATATTAGGATCTCCTGATATATCATTTCCACGTATAAATAATATAAGATTTTGATTATTAATTCCTTCATTATTTTTACTAGTTTCTAGAAGATTTATTAATGTAGGAGTTGGGACTGGGTGAACAGTTTATCCTCCATTATCATTAATTTTAGGTCATGGAGGGATATCTGTTGATTTAGGAATTTTTTCTTTACATTTAGCTGGGGCCTCTTCTATTATAGGTGCAGTAAATTTTATTACTACAATTATAAATATGCGGGTTAATATATATTTAATAGATAAAATATCTTTATTTTCTTGATCAGTTTTTATTACAGCAATTCTATTATTATTATCTTTACCTGTTTTAGCAGGGGCTATTACTATATTATTAACTGATCGAAATATTAATACTAGATTTTTTGATCCAGCTGGGGGGGGAGATCCAATTTTATATCAACATTTATT
>GBDTA14443-21|Microgaster nixalebion|ZSM-HYM-42384-A03|BOLD:ABY6385
ATTATATTTTTTATTTGGGTTATGATCGGGGATATTAGGATTTTCAATAAGATTAATTATTCGTTTAGAATTAGGTATACCTGGTAGATTAATTGGTAATGATCAAATTTATAATAGTATTGTTACTTCACATGCTTTTATTATAATTTTTTTTATAGTTATACCTGTAATAATTGGAGGTTTTGGAAATTGATTAATTCCTTTAATATTAGGATCTCCTGATATATCATTTCCACGTATAAATAATATAAGATTTTGATTATTAATTCCTTCATTATTTTTACTAGTTTCTAGAAGATTTATTAATGTAGGAGTTGGGACTGGGTGAACAGTTTATCCTCCATTATCATTAATTTTAGGTCATGGAGGGATATCTGTTGATTTAGGAATTTTTTCTTTACATTTAGCTGGGGCCTCTTCTATTATAGGTGCAGTAAATTTTATTACTACAATTATAAATATGCGGGTTAATATATATTTAATAGATAAAATATCTTTATTTTCTTGATCAGTTTTTATTACAGCAATTCTATTATTATTATCTTTACCTGTTTTAGCAGGGGCTATTACTATATTATTAACTGATCGAAATATTAATACTAGATTTTTTGATCCAGCTGGGGGGGGAGATCCAATTTTATA
>GBDTA13908-21|Microgaster nixalebion|ZSM-HYM-42378-D02|BOLD:ABY6385
ATATTATATTTTTTATTTGGGTTATGATCGGGGATATTAGGATTTTCAATAAGATTAATTATTCGTTTAGAATTAGGTATACCTGGTAGATTAATTGGTAATGATCAAATTTATAATAGTATTGTTACTTCACATGCTTTTATTATAATTTTTTTTATAGTTATACCTGTAATAATTGGAGGTTTTGGAAATTGATTAATTCCTTTAATATTAGGATCTCCTGATATATCATTTCCACGTATAAATAATATAAGATTTTGATTATTAATTCCTTCATTATTTTTACTAGTTTCTAGAAGATTTATTAATGTAGGAGTTGGGACTGGGTGAACAGTTTATCCTCCATTATCATTAATTTTAGGTCATGGAGGGATATCTGTTGATTTAGGAATTTTTTCTTTACATTTAGCTGGGGCCTCTTCTATTATAGGTGCAGTAAATTTTATTACTACAATTATAAATATGCGGGTTAATATATATTTAATAGATAAAATATCTTTATTTTCTTGATCAGTTTTTATTACAGCAATTCTATTATTATTATCTTTACCTGTTTTAGCAGGGGCTATTACTATATTATTAACTGATCGAAATATTAATACTAGATTTTTTGATCCAGCTGGGGGGGGAGATCCAATTTTATATCAACATTTAT
>GBDTA14923-21|Microgaster nixalebion|ZSM-HYM-42389-A08|BOLD:ABY6385
TTATATTTTTTATTTGGGTTATGATCGGGGATATTAGGATTTTCAATAAGATTAATTATTCGTTTAGAATTAGGTATACCTGGTAGATTAATTGGTAATGATCAAATTTATAATAGTATTGTTACTTCACATGCTTTTATTATAATTTTTTTTATAGTTATACCTGTAATAATTGGAGGTTTTGGAAATTGATTAATTCCTTTAATATTAGGATCTCCTGATATATCATTTCCACGTATAAATAATATAAGATTTTGATTATTAATTCCTTCATTATTTTTACTAGTTTCTAGAAGATTTATTAATGTAGGAGTTGGGACTGGGTGAACAGTTTATCCTCCATTATCATTAATTTTAGGTCATGGAGGGATATCTGTTGATTTAGGAATTTTTTCTTTACATTTAGCTGGGGCCTCTTCTATTATAGGTGCAGTAAATTTTATTACTACAATTATAAATATGCGGGTTAATATATATTTAATAGATAAAATATCTTTATTTTCTTGATCAGTTTTTATTACAGCAATTCTATTATTATTATCTTTACCTGTTTTAGCAGGGGCTATTACTATATTATTAACTGATCGAAATATTAATACTAGATTTTTTGATCCAGCTGGGGGGGGAGATCCAATTTTATATCAACATTTAT
>GBDTA530-21|Microgaster nixalebion|ZSM-HYM-33155-E07|BOLD:ABY6385
ATTATATTTTTTATTTGGGTTATGATCGGGGATATTAGGATTTTCAATAAGATTAATTATTCGTTTAGAATTAGGTATACCTGGTAGATTAATTGGTAATGATCAAATTTATAATAGTATTGTTACTTCACATGCTTTTATTATAATTTTTTTTATAGTTATACCTGTAATAATTGGAGGTTTTGGAAATTGATTAATTCCTTTAATATTAGGATCTCCTGATATATCATTTCCACGTATAAATAATATAAGATTTTGATTATTAATTCCTTCATTATTTTTACTAGTTTCTAGAAGATTTATTAATGTAGGAGTTGGGACTGGGTGAACAGTTTATCCTCCATTATCATTAATTTTAGGTCATGGAGGGATATCTGTTGATTTAGGAATTTTTTCTTTACATTTAGCTGGGGCCTCTTCTATTATAGGTGCAGTAAATTTTATTACTACAATTATAAATATGCGGGTTAATATATATTTAATAGATAAAATATCTTTATTTTCTTGATCAGTTTTTATTACAGCAATTCTATTATTATTATCTTTACCTGTTTTAGCAGGGGCTATTACTATATTATTAACTGATCGAAATATTAATACTAGATTTTTTGATCCAGCTGGGGGAGGAGATCCAATTTTATATCAACATTTATT
>GBDTA14892-21|Microgaster nixalebion|ZSM-HYM-42388-F12|BOLD:ABY6385
TATTATATTTTTTATTTGGGTTGTGATCGGGGATATTAGGATTTTCAATAAGATTAATTATTCGTTTAGAATTAGGTATACCTGGTAGATTAATTGGTAATGATCAAATTTATAATAGTATTGTTACTTCACATGCTTTTATTATAATTTTTTTTATAGTTATACCTGTAATAATTGGAGGTTTTGGAAATTGATTAATTCCTTTAATATTAGGATCTCCTGATATATCATTTCCACGTATAAATAATATAAGATTTTGATTATTAATTCCTTCATTATTTTTACTAGTTTCTAGAAGATTTATTAATGTAGGAGTTGGGACTGGGTGAACAGTTTATCCTCCATTATCATTAATTTTAGGTCATGGAGGGATATCTGTTGATTTAGGAATTTTTTCTTTACATTTAGCTGGGGCCTCTTCTATTATAGGTGCAGTAAATTTTATTACTACAATTATAAATATGCGGGTTAATATATATTTAATAGATAAAATATCTTTATTTTCTTGATCAGTTTTTATTACAGCAATTCTATTATTATTATCTTTACCTGTTTTAGCAGGGGCTATTACTATATTATTAACTGATCGAAATATTAATACTAGATTTTTTGATCCAGCTGGGGGGGGAGATCCAATTTTA
>GBDTA15912-21|Microgaster nixalebion|ZSM-HYM-42323-D11|BOLD:ABY6385
ATTATATTTTTTATTTGGGTTATGATCGGGGATATTAGGATTTTCAATAAGATTAATTATTCGTTTAGAATTAGGTATACCTGGTAGATTAATTGGTAATGATCAAATTTATAATAGTATTGTTACTTCACATGCTTTTATTATAATTTTTTTTATAGTTATACCTGTAATAATTGGAGGTTTTGGAAATTGATTAATTCCTTTAATATTAGGATCTCCTGATATATCATTTCCACGTATAAATAATATAAGATTTTGATTATTAATTCCTTCATTATTTTTACTAGTTTCTAGAAGATTTATTAATGTAGGAGTTGGGACTGGGTGAACAGTTTATCCTCCATTATCATTAATTTTAGGTCATGGAGGGATATCTGTTGATTTAGGAATTTTTTCTTTACATTTAGCTGGGGCCTCTTCTATTATAGGTGCAGTAAATTTTATTACTACAATTATAAATATGCGGGTTAATATATATTTAATAGATAAAATATCTTTATTTTCTTGATCAGTTTTTATTACAGCAATTCTATTATTATTATCTTTACCTGTTTTAGCAGGGGCTATTACTATATTATTAACTGATCGAAATATTAATACTAGATTTTTTGATCCAGCTGGGGGGGGAGATCCAATTTTA
>GBDTA13729-21|Microgaster nixalebion|ZSM-HYM-42376-E01|BOLD:ABY6385
ATTATATTTTTTATTTGGGTTATGATCGGGGATATTAGGATTTTCAATAAGATTAATTATTCGTTTAGAATTAGGTATACCTGGTAGATTAATTGGTAATGATCAAATTTATAATAGTATTGTTACTTCACATGCTTTTATTATAATTTTTTTTATAGTTATACCTGTAATAATTGGAGGTTTTGGAAATTGATTAATTCCTTTAATATTAGGATCTCCTGATATATCATTTCCACGTATAAATAATATAAGATTTTGATTATTAATTCCTTCATTATTTTTACTAGTTTCTAGAAGATTTATTAATGTAGGAGTTGGGACTGGGTGAACAGTTTATCCTCCATTATCATTAATTTTAGGTCATGGAGGGATATCTGTTGATTTAGGAATTTTTTCTTTACATTTAGCTGGGGCCTCTTCTATTATAGGTGCAGTAAATTTTATTACTACAATTATAAATATGCGGGTTAATATATATTTAATAGATAAAATATCTTTATTTTCTTGATCAGTTTTTATTACAGCAATTCTATTATTATTATCTTTACCTGTTTTAGCAGGGGCTATTACTATATTATTAACTGATCGAAATATTAATACTAGATTTTTTGATCCAGCTGGGGGAGGAGATCCAATTTTATATCAACATTTAT
>WOMIA139-11|Microgaster nixalebion|WAM 0444|BOLD:ABY6385
AATATTATATTTTTTATTTGGGTTATGATCGGGGATATTAGGATTTTCAATAAGATTAATTATTCGTTTAGAATTAGGTATACCTGGTAGATTAATTGGTAATGATCAAATTTATAATAGTATTGTTACTTCACATGCTTTTATTATAATTTTTTTTATAGTTATACCTGTAATAATTGGAGGTTTTGGAAATTGATTAATTCCTTTAATATTAGGATCTCCTGATATATCATTTCCACGTATAAATAATATAAGATTTTGATTATTAATTCCTTCATTATTTTTACTAGTTTCTAGAAGATTTATTAATGTAGGAGTTGGGACTGGGTGAACAGTTTATCCTCCATTATCATTAATTTTAGGTCATGGAGGGATATCTGTTGATTTAGGAATTTTTTCTTTACATTTAGCTGGGGCCTCTTCTATTATAGGTGCAGTAAATTTTATTACTACAATTATAAATATGCGGGTTAATATATATTTAATAGATAAAATATCTTTATTTTCTTGATCAGTTTTTATTACAGCAATTCTATTATTATTATCTTTACCTGTTTTAGCAGGGGCTATTACTATATTATTAACTGATCGAAATATTAATACTAGATTTTTTGATCCAGCTGGGGGGGGAGATCCAATTTTATATCAACATTTATTT
>MARKC141-22|Microgaster nixalebion|MRS_JFT0934|BOLD:ABY6385
AATATTATATTTTTTATTTGGGTTATGATCGGGGATATTAGGATTTTCAATAAGATTAATTATTCGTTTAGAATTAGGTATACCTGGTAGATTAATTGGTAATGATCAAATTTATAATAGTATTGTTACTTCACATGCTTTTATTATAATTTTTTTTATAGTTATACCTGTAATAATTGGAGGTTTTGGAAATTGATTAATTCCTTTAATATTAGGATCTCCTGATATATCATTTCCACGTATAAATAATATAAGATTTTGATTATTAATTCCTTCATTATTTTTACTAGTTTCTAGAAGATTTATTAATGTAGGAGTTGGGACTGGGTGAACAGTTTATCCTCCATTATCATTAATTTTAGGTCATGGAGGGATATCTGTTGATTTAGGAATTTTTTCTTTACATTTAGCTGGGGCCTCTTCTATTATAGGTGCAGTAAATTTTATTACTACAATTATAAATATGCGGGTTAATATATATTTAATAGATAAAATATCTTTATTTTCTTGATCAGTTTTTATTACAGCAATTTTATTATTATTATCTTTACCTGTTTTAGCAGGGGCTATTACTATATTATTAACTGATCGAAATATTAATACTAGATTTTTTGATCCAGCTGGGGGGGGAGATCCAATTTTATATCAACATTTATTT
>GBDTA14315-21|Microgaster nixalebion|ZSM-HYM-42382-F05|BOLD:ABY6385
ATTATATTTTTTATTTGGGTTATGATCGGGGATATTAGGATTTTCAATAAGATTAATTATTCGTTTAGAATTAGGTATACCTGGTAGATTAATTGGTAATGATCAAATTTATAATAGTATTGTTACTTCACATGCTTTTATTATAATTTTTTTTATAGTTATACCTGTAATAATTGGAGGTTTTGGAAATTGATTAATTCCTTTAATATTAGGATCTCCTGATATATCATTTCCACGTATAAATAATATAAGATTTTGATTATTAATTCCTTCATTATTTTTACTAGTTTCTAGAAGATTTATTAATGTAGGAGTTGGGACTGGGTGAACAGTTTATCCTCCATTATCATTAATTTTAGGTCATGGAGGGATATCTGTTGATTTAGGAATTTTTTCTTTACATTTAGCTGGGGCCTCTTCTATTATAGGTGCAGTAAATTTTATTACTACAATTATAAATATGCGGGTTAATATATATTTAATAGATAAAATATCTTTATTTTCTTGATCAGTTTTTATTACAGCAATTCTATTATTATTATCTTTACCTGTTTTAGCAGGGGCTATTACTATATTATTAACTGATCGAAATATTAATACTAGATTTTTTGATCCAGCTGGGGGGGGAGATCCAATTTTATATCAACATTTAT
>GBDTA14314-21|Microgaster nixalebion|ZSM-HYM-42382-F04|BOLD:ABY6385
ATTATATTTTTTATTTGGGTTATGATCGGGGATATTAGGATTTTCAATAAGATTAATTATTCGTTTAGAATTAGGTATACCTGGTAGATTAATTGGTAATGATCAAATTTATAATAGTATTGTTACTTCACATGCTTTTATTATAATTTTTTTTATAGTTATACCTGTAATAATTGGAGGTTTTGGAAATTGATTAATTCCTTTAATATTAGGATCTCCTGATATATCATTTCCACGTATAAATAATATAAGATTTTGATTATTAATTCCTTCATTATTTTTACTAGTTTCTAGAAGATTTATTAATGTAGGAGTTGGGACTGGGTGAACAGTTTATCCTCCATTATCATTAATTTTAGGTCATGGAGGGATATCTGTTGATTTAGGAATTTTTTCTTTACATTTAGCTGGGGCCTCTTCTATTATAGGTGCAGTAAATTTTATTACTACAATTATAAATATGCGGGTTAATATATATTTAATAGATAAAATATCTTTATTTTCTTGATCAGTTTTTATTACAGCAATTCTATTATTATTATCTTTACCTGTTTTAGCAGGGGCTATTACTATATTATTAACTGATCGAAATATTAATACTAGATTTTTTGATCCAGCTGGGGGGGGAGATCCAATTTTAT
>GBDTA375-21|Microgaster nixalebion|ZSM-HYM-33153-H06|BOLD:ABY6385
AATATTATATTTTTTATTTGGGTTATGATCGGGGATATTAGGATTTTCAATAAGATTAATTATTCGTTTAGAATTAGGTATACCTGGTAGATTAATTGGTAATGATCAAATTTATAATAGTATTGTTACTTCACATGCTTTTATTATAATTTTTTTTATAGTTATACCTGTAATAATTGGAGGTTTTGGAAATTGATTAATTCCTTTAATATTAGGATCTCCTGATATATCATTTCCACGTATAAATAATATAAGATTTTGATTATTAATTCCTTCATTATTTTTACTAGTTTCTAGAAGATTTATTAATGTAGGAGTTGGGACTGGGTGAACAGTTTATCCTCCATTATCATTAATTTTAGGTCATGGAGGGATATCTGTTGATTTAGGAATTTTTTCTTTACATTTAGCTGGGGCCTCTTCTATTATAGGTGCAGTAAATTTTATTACTACAATTATAAATATGCGGGTTAATATATATTTAATAGATAAAATATCTTTATTTTCTTGATCAGTTTTTATTACAGCAATTCTATTATTATTATCTTTACCTGTTTTAGCAGGGGCTATTACTATATTATTAACTGATCGAAATATTAATACTAGATTTTTTGATCCAGCTGGGGGGGGAGATCCAATTTTATATCAACATTTATTT
>BCHYM18965-21|Microgaster nixalebion|ZSM-HYM-33420-D06|BOLD:ABY6385
AATATTATATTTTTTATTTGGGTTATGATCGGGGATATTAGGATTTTCAATAAGATTAATTATTCGTTTAGAATTAGGTATACCTGGTAGATTAATTGGTAATGATCAAATTTATAATAGTATTGTTACTTCACATGCTTTTATTATAATTTTTTTTATAGTTATACCTGTAATAATTGGAGGTTTTGGAAATTGATTAATTCCTTTAATATTAGGATCTCCTGATATATCATTTCCACGTATAAATAATATAAGATTTTGATTATTAATTCCTTCATTATTTTTACTAGTTTCTAGAAGATTTATTAATGTAGGAGTTGGGACTGGGTGAACAGTTTATCCTCCATTATCATTAATTTTAGGTCATGGAGGGATATCTGTTGATTTAGGAATTTTTTCTTTACATTTAGCTGGGGCCTCTTCTATTATAGGTGCAGTAAATTTTATTACTACAATTATAAATATGCGGGTTAATATATATTTAATAGATAAAATATCTTTATTTTCTTGATCAGTTTTTATTACAGCAATTCTATTATTATTATCTTTACCTGTTTTAGCAGGGGCTATTACTATATTATTAACTGATCGAAATATTAATACTAGATTTTTTGATCCAGCTGGGGGGGGAGATCCAATTTTATATCAACATTTATTT
>GBDTA1427-21|Microgaster nixalebion|ZSM-HYM-33165-A02|BOLD:ABY6385
TATTATATTTTTTATTTGGGTTATGATCGGGGATATTAGGATTTTCAATAAGATTAATTATTCGTTTAGAATTAGGTATACCTGGTAGATTAATTGGTAATGATCAAATTTATAATAGTATTGTTACTTCACATGCTTTTATTATAATTTTTTTTATAGTTATACCTGTAATAATTGGAGGTTTTGGAAATTGATTAATTCCTTTAATATTAGGATCTCCTGATATATCATTTCCACGTATAAATAATATAAGATTTTGATTATTAATTCCTTCATTATTTTTACTAGTTTCTAGAAGATTTATTAATGTAGGAGTTGGGACTGGGTGAACAGTTTATCCTCCATTATCATTAATTTTAGGTCATGGAGGGATATCTGTTGATTTAGGAATTTTTTCTTTACATTTAGCTGGGGCCTCTTCTATTATAGGTGCAGTAAATTTTATTACTACAATTATAAATATGCGGGTTAATATATATTTAATAGATAAAATATCTTTATTTTCTTGATCAGTTTTTATTACAGCAATTCTATTATTATTATCTTTACCTGTTTTAGCAGGGGCTATTACTATATTATTAACTGATCGAAATATTAATACTAGATTTTTTGATCCAGCTGGGGGGGGAGATCCAATTTTATATCAACATTTATT
>GBDTA14189-21|Microgaster nixalebion|ZSM-HYM-42381-C10|BOLD:ABY6385
ATTATATTTTTTATTTGGGTTATGATCGGGGATATTAGGATTTTCAATAAGATTAATTATTCGTTTAGAATTAGGTATACCTGGTAGATTAATTGGTAATGATCAAATTTATAATAGAATTGTTACTTCACATGCTTTTATTATAATTTTTTTTATAGTTATACCTGTAATAATTGGAGGTTTTGGAAATTGATTAATTCCTTTAATATTAGGATCTCCTGATATATCATTTCCACGTATAAATAATATAAGATTTTGATTATTAATTCCTTCATTATTTTTACTAGTTTCTAGAAGATTTATTAATGTAGGAGTTGGGACTGGGTGAACAGTTTATCCACCATTATCATTAATTTTAGGTCATGGAGGGATATCTGTTGATTTAGGAATTTTTTCTTTACATTTAGCTGGGGCCTCTTCTATTATAGGTGCAGTAAATTTTATTACTACAATTATAAATATGCGGGTTAATATATATTTAATAGATAAAATATCTTTATTTTCTTGATCAGTTTTTATTACAGCAATTCTATTATTATTATCTTTACCTGTTTTAGCAGGGGCTATTACTATATTATTAACTGATCGAAATATTAATACTAGATTTTTTGATCCAGCTGGGGGGGGAGATCCAATTTTAT
>CNCHX245-09|Microgaster procera|WMIC 0245|BOLD:AAA9548
AATATTATATTTTATATTTGGAATATGATCAGGGATGTTAGGATTTTCTATAAGTTTAATTATTCGATTAGAATTAGGTATACCTGGAAGGTTAATTGGTAATGATCAAATTTATAATAGAATTGTTACTTCACATGCTTTTATTATAATTTTTTTTATAGTTATACCTGTAATAATTGGAGGATTTGGAAATTGATTAATCCCTTTAATATTAGGATCTCCTGATATGTCTTTCCCTCGAATAAATAATATAAGTTATTGATTATTAATTCCATCTTTATTAATATTAATTTCAAGAAGATTTATTAATATAGGTGTAGGAACTGGTTGAACAGTTTATCCTCCATTATCATTAATTTTAGGACATGGAGGTATATCAGTGGATATAGGAATTTTTTCTTTACATTTAGCTGGAATTTCTTCAATTATAGGTGCAGTAAATTTTATTACAACATTAATTAATATACGAGTTAAAAAATTTTTTTTAGATAAAATATCTTTATTTTCTTGATCTGTTTATATTACAGCAATTTTATTATTATTATCTTTACCTGTTTTAGCAGGTGCAATTACTATATTATTAACTGATCGAAATATTAATACAAGATTTTTTGATCCTTCTGGAGGAGGAGATCCAATTCTTTATCAACATTTATTT
>GBDTA15999-21|Microgaster procera|ZSM-HYM-42324-D03|BOLD:AAA9548
ATTTGGAATATGATCAGGGATGTTAGGATTTTCTATAAGTTTAATTATTCGATTAGAATTAGGTATACCTGGAAGGTTAATTGGTAATGATCAAATTTATAATAGAATTGTTACTTCACATGCTTTTATTATAATTTTTTTTATAGTTATACCTGTAATAATTGGAGGATTTGGAAATTGATTAATCCCTTTAATATTAGGATCTCCTGATATGTCTTTCCCTCGAATAAATAATATAAGTTATTGATTATTAATTCCATCTTTATTAATATTAATTTCAAGAAGATTTATTAATATAGGTGTAGGAACTGGTTGAACAGTTTATCCTCCATTATCATTAATTTTAGGACATGGAGGTATATCAGTGGATATAGGAATTTTTTCTTTACATTTAGCTGGAATTTCTTCAATTATAGGTGCAGTAAATTTTATTACAACATTAATTAATATACGAGTTAAAAAATTTTTTTTAGATAAAATATCTTTATTTTCTTGATCTGTTTATATTACAGCAATTTTATTATTATTATCTTTACCTGTTTTAGCAGGTGCAATTACTATATTATTAACTGATCGAAATATTAATACAAGATTTTTTGATCCTTCTGGAGGAGGAGATCCAATTCTTTATCAACATTTA
>GBDTA1016-21|Microgaster procera|ZSM-HYM-33160-F06|BOLD:AAA9548
AATATTATATTTTATATTTGGAATATGATCAGGGATGTTAGGATTTTCTATAAGTTTAATTATTCGATTAGAATTAGGTATACCTGGAAGGTTAATTGGTAATGATCAAATTTATAATAGAATTGTTACTTCACATGCTTTTATTATAATTTTTTTTATAGTTATACCTGTAATAATTGGAGGATTTGGAAATTGATTAATCCCTTTAATATTAGGATCTCCTGATATGTCTTTCCCTCGAATAAATAATATAAGTTATTGATTATTAATTCCATCTTTATTAATATTAATTTCAAGAAGATTTATTAATATAGGTGTAGGAACTGGTTGAACAGTTTATCCTCCATTATCATTAATTTTAGGACATGGAGGTATATCAGTGGATATAGGAATTTTTTCTTTACATTTAGCTGGAATTTCTTCAATTATAGGTGCAGTAAATTTTATTACAACATTAATTAATATACGAGTTAAAAAATTTTTTTTAGATAAAATATCTTTATTTTCTTGATCTGTTTATATTACAGCAATTTTATTATTATTATCTTTACCTGTTTTAGCAGGTGCAATTACTATATTATTAACTGATCGAAATATTAATACAAGATTTTTTGATCCTTCTGGAGGAGGAGATCCAATTCTTTATCAACATTTATTT
>GBDTA16068-21|Microgaster procera|ZSM-HYM-42325-B01|BOLD:AAA9548
ATTATATTTTATATTTGGAATATGATCAGGGATGTTAGGATTTTCTATAAGTTTAATTATTCGATTAGAATTAGGTATACCTGGAAGGTTAATTGGTAATGATCAAATTTATAATAGAATTGTTACTTCACATGCTTTTATTATAATTTTTTTTATAGTTATACCTGTAATAATTGGAGGATTTGGAAATTGATTAATCCCTTTAATATTAGGATCTCCTGATATGTCTTTCCCTCGAATAAATAATATAAGTTATTGATTATTAATTCCATCTTTATTAATATTAATTTCAAGAAGATTTATTAATATAGGTGTAGGAACTGGTTGAACAGTTTATCCTCCATTATCATTAATTTTAGGACATGGAGGTATATCAGTGGATATAGGAATTTTTTCTTTACATTTAGCTGGAATTTCTTCAATTATAGGTGCAGTAAATTTTATTACAACATTAATTAATATACGAGTTAAAAAATTTTTTTTAGATAAAATATCTTTATTTTCTTGATCTGTTTATATTACAGCAATTTTATTATTATTATCTTTACCTGTTTTAGCAGGTGCAATTACTATATTATTAACTGATCGAAATATTAATACAAGATTTTTTGATCCTTCTGGAGGAGGAGATCCAATTCTTTATCAACATTTATTTTGATTTTTTGGACATCCAGAAGT
>GBDTA624-21|Microgaster procera|ZSM-HYM-33156-E06|BOLD:AAA9548
ATTGGAATATTATATTTTATATTTGGAATATGATCAGGGATGTTAGGATTTTCTATAAGTTTAATTATTCGATTAGAATTAGGTATACCTGGAAGGTTAATTGGTAATGATCAAATTTATAATAGAATTGTTACTTCACATGCTTTTATTATAATTTTTTTTATAGTTATACCTGTAATAATTGGAGGATTTGGAAATTGATTAATCCCTTTAATATTAGGATCTCCTGATATGTCTTTCCCTCGAATAAATAATATAAGTTATTGATTATTAATTCCATCTTTATTAATATTAATTTCAAGAAGATTTATTAATATAGGTGTAGGAACTGGTTGAACAGTTTATCCTCCATTATCATTAATTTTAGGACATGGAGGTATATCAGTGGATATAGGAATTTTTTCTTTACATTTAGCTGGAATTTCTTCAATTATAGGTGCAGTAAATTTTATTACAACATTAATTAATATACGAGTTAAAAAATTTTTTTTAGATAAAATATCTTTATTTTCTTGATCTGTTTATATTACAGCAATTTTATTATTATTATCTTTACCTGTTTTAGCAGGTGCAATTACTATATTATTAACTGATCGAAATATTAATACAAGATTTTTTGACCCTTCTGGAGGAGGAGATCCAATTCTTTATCAACATTTATTT
>CNCHX244-09|Microgaster procera|WMIC 0244|BOLD:AAA9548
AATATTATATTTTATATTTGGAATATGATCAGGGATGTTAGGATTTTCTATAAGTTTAATTATTCGATTAGAATTAGGTATACCTGGAAGGTTAATTGGTAATGATCAAATTTATAATAGAATTGTTACTTCACATGCTTTTATTATAATTTTTTTTATAGTTATACCTGTAATAATTGGAGGATTTGGAAATTGATTAATCCCTTTAATATTAGGATCTCCTGATATGTCTTTCCCTCGAATAAATAATATAAGTTATTGATTATTAATTCCATCTTTATTAATATTAATTTCAAGAAGATTTATTAATATAGGTGTAGGAACTGGTTGAACAGTTTATCCTCCATTATCATTAATTTTAGGACATGGAGGTATATCAGTGGATATAGGAATTTTTTCTTTACATTTAGCTGGAATTTCTTCAATTATAGGTGCAGTAAATTTTATTACAACATTAATTAATATACGAGTTAAAAAATTTTTTTTAGATAAAATATCTTTATTTTCTTGATCTGTTTATATTACAGCAATTTTATTATTATTATCTTTACCTGTTTTAGCAGGTGCAATTACTATATTATTAACTGATCGAAATATTAATACAAGATTTTTTGATCCTTCTGGAGGAGGAGATCCAATTCTTTATCAACATTTATTT
>GBDTA625-21|Microgaster procera|ZSM-HYM-33156-E07|BOLD:AAA9548
ATTATATTTTATATTTGGAATATGATCAGGGATGTTAGGATTTTCTATAAGTTTAATTATTCGATTAGAATTAGGTATACCTGGAAGGTTAATTGGTAATGATCAAATTTATAATAGAATTGTTACTTCACATGCTTTTATTATAATTTTTTTTATAGTTATACCTGTAATAATTGGAGGATTTGGAAATTGATTAATCCCTTTAATATTAGGATCTCCTGATATGTCTTTCCCTCGAATAAATAATATAAGTTATTGATTATTAATTCCATCTTTATTAATATTAATTTCAAGAAGATTTATTAATATAGGTGTAGGAACTGGTTGAACAGTTTATCCTCCATTATCATTAATTTTAGGACATGGAGGTATATCAGTGGATATAGGAATTTTTTCTTTACATTTAGCTGGAATTTCTTCAATTATAGGTGCAGTAAATTTTATTACAACATTAATTAATATACGAGTTAAAAAATTTTTTTTAGATAAAATATCTTTATTTTCTTGATCTGTTTATATTACAGCAATTTTATTATTATTATCTTTACCTGTTTTAGCAGGTGCAATTACTATATTATTAACTGATCGAAATATTAATACAAGATTTTTTGATCCTTCTGGAGGAGGAGATCCAATTCTTTATCAACATTTATT
>GBDTA623-21|Microgaster procera|ZSM-HYM-33156-E05|BOLD:AAA9548
ATTATATTTTATATTTGGAATATGATCAGGGATGTTAGGATTTTCTATAAGTTTAATTATTCGATTAGAATTAGGTATACCTGGAAGGTTAATTGGTAATGATCAAATTTATAATAGAATTGTTACTTCACATGCTTTTATTATAATTTTTTTTATAGTTATACCTGTAATAATTGGAGGATTTGGAAATTGATTAATCCCTTTAATATTAGGATCTCCTGATATGTCTTTCCCTCGAATAAATAATATAAGTTATTGATTATTAATTCCATCTTTATTAATATTAATTTCAAGAAGATTTATTAATATAGGTGTAGGAACTGGTTGAACAGTTTATCCTCCATTATCATTAATTTTAGGACATGGAGGTATATCAGTGGATATAGGAATTTTTTCTTTACATTTAGCTGGAATTTCTTCAATTATAGGTGCAGTAAATTTTATTACAACATTAATTAATATACGAGTTAAAAAATTTTTTTTAGATAAAATATCTTTATTTTCTTGATCTGTTTATATTACAGCAATTTTATTATTATTATCTTTACCTGTTTTAGCAGGTGCAATTACTATATTATTAACTGATCGAAATATTAATACAAGATTTTTTGATCCTTCTGGAGGAGGAGATCCAATTCTTTATCAACATTTATT
>BCNCA162-18|Microgaster raschkiellae|CNCHYM45380|BOLD:AAC9130
AATATTATATTTTTTATTTGGATTATGATCGGGAATATTAGGCTTTTCAATAAGATTAATTATTCGTTTAGAATTAGGTATACCTGGGAGATTAATCGGTAATGATCAAATTTATAATAGAATTGTTACTTCACATGCTTTTATTATAATTTTTTTTATAGTTATACCTGTAATAATTGGGGGATTTGGAAATTGATTAATTCCTTTAATATTAGGATCCCCCGATATATCATTTCCACGTATAAATAATATAAGATTTTGGCTATTAATTCCATCATTATTTTTATTAGTTTCTAGAAGATTTATTAATGTAGGAGTTGGAACTGGATGAACAGTTTATCCCCCATTATCATTAATTTTAGGTCATGGAGGTATATCTGTTGATTTAGGAATTTTTTCTCTACATTTAGCTGGTGCTTCTTCAATTATAGGTGCAGTAAATTTTATTACAACAATTATAAATATGCGGGTTAATATATATTTAATAGATAAAATATCTTTATTTTCTTGGTCAGTTTTTATTACAGCAATTTTATTATTATTATCTTTACCTGTTTTAGCAGGGGCTATCACTATATTATTAACTGATCGAAATATTAATACTAGATTTTTTGATCCAGC-------------------------------------
>GBDTA1552-21|Microgaster raschkiellae|ZSM-HYM-33166-C08|BOLD:AAC9130
TTTTATATTTTTTATTTGGATTATGATCGGGAATATTAGGATTTTCAATAAGATTAATTATTCGTTTAGAATTAGGTATACCTGGGAGATTAATCGGTAATGATCAAATTTATAATAGTATTGTTACTTCACATGCTTTTATTATAATTTTTTTTATAGTTATACCTGTAATAATTGGGGGATTTGGAAATTGATTAATTCCTTTAATATTAGGATCCCCCGATATATCATTTCCACGTATAAATAATATAAGATTTTGGCTATTAATTCCATCATTATTTTTATTAGTTTCTAGAAGATTTATTAATGTAGGAGTTGGAACTGGATGAACAGTTTATCCCCCATTATCATTAATTTTAGGTCATGGAGGTATATCTGTTGATTTAGGAATTTTTTCTCTACATTTAGCTGGTGCTTCTTCAATTATAGGTGCAGTAAATTTTATTACAACAATTATAAATATGCGGGTTAATATATATTTAATAGATAAAATATCTTTATTTTCTTGGTCAGTTTTTATTACAGCAATTTTATTATTATTATCTTTACCTGTTTTAGCAGGGGCTATCACTATATTATTAACTGATCGAAATATTAATACTAGATTTTTTGATCCAGCTGGTGGAGGGGATCCTATTTTATACCAACATTT
>GBDTA1501-21|Microgaster raschkiellae|ZSM-HYM-33165-G04|BOLD:AAC9130
TTTATATTTTTTATTTGGATTATGATCGGGAATATTAGGATTTTCAATAAGATTAATTATTCGTTTAGAATTAGGTATACCTGGGAGATTAATCGGTAATGATCAAATTTATAATAGTATTGTTACTTCACATGCTTTTATTATAATTTTTTTTATAGTTATACCTGTAATAATTGGGGGATTTGGAAATTGATTAATTCCTTTAATATTAGGATCCCCCGATATATCATTTCCACGTATAAATAATATAAGATTTTGGCTATTAATTCCATCATTATTTTTATTAGTTTCTAGAAGATTTATTAATGTAGGAGTTGGAACTGGATGAACAGTTTATCCCCCATTATCATTAATTTTAGGTCATGGAGGTATATCTGTTGATTTAGGAATTTTTTCTCTACATTTAGCTGGTGCTTCTTCAATTATAGGTGCAGTAAATTTTATTACAACAATTATAAATATGCGGGTTAATATATATTTAATAGATAAAATATCTTTATTTTCTTGGTCAGTTTTTATTACAGCAATTTTATTATTATTATCTTTACCTGTTTTAGCAGGGGCTATCACTATATTATTAACTGATCGAAATATTAATACTAGATTTTTTGATCCAGCTGGTGGAGGGGATCCTATTTTATACCAACATTTATT
>GMGRD2881-13|Microplitis coactus|BIOUG05949-B01|BOLD:ACA4555
AATATTATATTTTATTTTTGGAATTTGGTCGGGTATATTAGGATTTTCAATAAGTTTAATTATTCGTTTAGAATTA---GGAATACCTGGGAGTTTAATTGGAAATGAACAAATTTATAATAGAATTGTAACATCTCATGCATTTATTATAATTTTTTTTATAGTTATACCAATTATAATTGGGGGATTTGGAAATTGATTAATTCCTTTAATATTAGGATCACCTGATATAGCATTTCCACGAATAAATAATATAAGTTTTTGATTATTAATTCCTTCATTATTTTTATTGATTTTAAGGAGATTTATTAATGTTGGGGTTGGTACTGGGTGAACTGTTTATCCTCCATTATCTTTAATTTTAGGACATGGGGGATTATCTGTTGATATAAGAATTTTTGCTTTACATTTAGCAGGTGCTTCATCTATTATAGGTGCTGTAAATTTTATTACAACTGTATATAATATACGTTCTAATTTTTTAAATATAGATAAAATTTCTTTATTTATTTGATCAGTATTAATTACAGCAATTTTATTATTATTATCTTTACCAGTTTTAGCAGGGGCAATTACTATATTATTAACTGATCGAAATTTAAATACTAGATTTTT-------------------------------------------------------------------
>GBDTA14460-21|Microplitis coactus|ZSM-HYM-42384-B08|BOLD:ACA4555
ATTATATTTTATTTTTGGAATTTGGTCGGGTATATTAGGATTTTCAATAAGTTTAATTATTCGTTTAGAATTAGGAATACCTGGGAGTTTAATTGGAAATGAACAAATTTATAATAGAATTGTAACATCTCATGCATTTATTATAATTTTTTTTATAGTTATACCAATTATAATTGGGGGATTTGGAAATTGATTAATTCCTTTAATATTAGGATCACCTGATATAGCATTTCCACGAATAAATAATATAAGTTTTTGATTATTAATTCCTTCATTATTTTTATTGATTTTAAGGAGATTTATTAATGTTGGGGTTGGTACTGGGTGAACTGTTTATCCTCCATTATCTTTAATTTTAGGACATGGGGGATTATCTGTTGATATAAGAATTTTTGCTTTACATTTAGCAGGTGCTTCATCTATTATAGGTGCTGTAAATTTTATTACAACTGTATATAATATACGTTCTAATTTTTTAAATATAGATAAAATTTCTTTATTTATTTGATCAGTATTAATTACAGCAATTTTATTATTATTATCTTTACCAGTTTTAGCAGGGGCAATTACTATATTATTAACTGATCGAAATTTAAATACTAGATTTTTTGATCCTTCAGGAGGAGGGGATCCTATTTTATATCAACATTTAT
>CNTGF3158-15|Microplitis coactus|BIOUG18647-F03|BOLD:ACA4555
ATATTATATTTTATTTTTGGAATTTGGTCAGGTATATTAGGATTTTCAATAAGTTTAATTATTCGTTTAGAATTAGGAATACCTGGAAGTTTAATTGGAAATGAACAAATTTATAATAGAATTGTAACATCTCATGCATTTATTATAATTTTTTTTATAGTTATACCAATTATAATTGGGGGATTTGGAAATTGATTAATTCCTTTAATATTAGGATCACCTGATATAGCATTTCCACGAATAAATAATATAAGTTTTTGATTATTAATTCCTTCATTATTTTTATTGATTTTAAGAAGATTTATTAATGTTGGGGTTGGTACTGGGTGAACTGTTTATCCTCCATTATCTTTAATTTTAGGTCATGGGGGATTATCTGTTGATATAAGAATTTTTGCTTTACATTTAGCAGGTGTTTCATCTATTATAGGTGCTATAAATTTTATTACAACTGTATATAATATACGTTCTAATTTTTTAAATATAGATAAAATTTCTTTATTTATTTGATCAGTATTAATTACAGCAATTTTATTATTATTATCTTTACCAGTT---------------------------------------------------------------------------------
>GBDTA15126-21|Microplitis kewleyi|ZSM-HYM-42391-B09|BOLD:AAB8493
ATTATATTTTATTTTTGGAATTTGATCAGGTATATTAGGATTTTCAATAAGTTTAATTATTCGTTTAGAATTAGGAATACCAGGTAGTTTAATTAGTAATGAACAAATTTATAATAGAATTGTAACATCTCATGCTTTTATTATAATTTTTTTTATAGTTATACCAATTATAATTGGAGGATTTGGAAATTGATTAATTCCTTTAATATTAGGTTCTCCTGATATAGCATTTCCACGTATAAATAATTTAAGATTTTGATTATTAATTCCTTCATTATTTTTATTAATTTTAAGAAGATTAATTAATATTGGTGTTGGTACAGGATGAACTGTTTACCCACCTTTATCTTTAATTTTAGGACATAGGGGATTATCTGTTGATATAAGAATTTTTGCTTTACATTTAGCAGGTGCTTCATCTATTATAGGTTCTGTGAATTTTATTTCAACTATTTATAATATACGATCTAATTATTTAAATATAGATAAAATTTCTTTATTTGTTTGATCAGTATTAGTAACAGCAATTTTATTATTATTATCTTTACCAGTTTTGGCTGGAGCAATTACTATGTTGTTAACTGATCGAAATTTAAATACAAGATTTTTTGATCCTTCTGGAGGTGGAGATCCTATTTTATATCAACATTTAT
>GBDTA716-21|Microplitis kewleyi|ZSM-HYM-33157-E03|BOLD:AAB8493
TTATATTTTATTTTTGGAATTTGATCAGGTATATTAGGATTTTCAATAAGTTTAATTATTCGTTTAGAATTAGGAATACCAGGTAGTTTAATTAGTAATGAACAAATTTATAATAGAATTGTAACATCTCATGCTTTTATTATAATTTTTTTTATAGTTATACCAATTATAATTGGAGGATTTGGAAATTGATTAATTCCTTTAATATTAGGTTCTCCTGATATAGCATTTCCACGTATAAATAATTTAAGATTTTGATTATTAATTCCTTCATTATTTTTATTAATTTTAAGAAGATTAATTAATATTGGTGTTGGTACAGGATGAACTGTTTACCCACCTTTATCTTTAATTTTAGGACATAGGGGATTATCTGTTGATATAAGAATTTTTGCTTTACATTTAGCAGGTGCTTCATCTATTATAGGTTCTGTGAATTTTATTTCAACTATTTATAATATACGATCTAATTATTTAAATATAGATAAAATTTCTTTATTTGTTTGATCAGTATTAGTAACAGCAATTTTATTATTATTATCTTTACCAGTTTTGGCTGGAGCAATTACTATGTTGTTAACTGATCGAAATTTAAATACAAGATTTTTTGATCCTTCTGGAGGTGGAGATCCTATTTTATATCAACATTTATT
>GBDTA14094-21|Microplitis kewleyi|ZSM-HYM-42380-C10|BOLD:AAB8493
ATTATATTTTATTTTTGGAATTTGATCAGGTATATTAGGATTTTCAATAAGTTTAATTATTCGTTTAGAATTAGGAATACCAGGTAGTTTAATTAGTAATGAACAAATTTATAATAGAATTGTAACATCTCATGCTTTTATTATAATTTTTTTTATAGTTATACCAATTATAATTGGAGGATTTGGAAATTGATTAATTCCTTTAATATTAGGTTCTCCTGATATAGCATTTCCACGTATAAATAATTTAAGATTTTGATTATTAATTCCTTCATTATTTTTATTAATTTTAAGAAGATTAATTAATATTGGTGTTGGTACAGGATGAACTGTTTACCCACCTTTATCTTTAATTTTAGGACATAGGGGATTATCTGTTGATATAAGAATTTTTGCTTTACATTTAGCAGGTGCTTCATCTATTATAGGTTCTGTGAATTTTATTTCAACTATTTATAATATACGATCTAATTATTTAAATATAGATAAAATTTCTTTATTTGTTTGATCAGTATTAGTAACAGCAATTTTATTATTATTATCTTTACCAGTTTTGGCTGGAGCAATTACTATGTTGTTAACTGATCGAAATTTAAATACAAGATTTTTTGATCCTTCTGGAGGTGGAGATCCTATTTTATATCAACATTTAT
>GBDTA1676-21|Microplitis kewleyi|ZSM-HYM-33167-F01|BOLD:AAB8493
AATATTATATTTTATTTTTGGAATTTGATCAGGTATATTAGGATTTTCAATAAGTTTAATTATTCGTTTAGAATTAGGAATACCAGGTAGTTTAATTAGTAATGAACAAATTTATAATAGAATTGTAACATCTCATGCTTTTATTATAATTTTTTTTATAGTTATACCAATTATAATTGGAGGATTTGGAAATTGATTAATTCCTTTAATATTAGGTTCTCCTGATATAGCATTTCCACGTATAAATAATTTAAGATTTTGATTATTAATTCCTTCATTATTTTTATTAATTTTAAGAAGATTAATTAATATTGGTGTTGGTACAGGATGAACTGTTTACCCACCTTTATCTTTAATTTTAGGACATAGGGGATTATCTGTTGATATAAGAATTTTTGCTTTACATTTAGCAGGTGCTTCATCTATTATAGGTTCTGTGAATTTTATTTCAACTATTTATAATATACGATCTAATTATTTAAATATAGATAAAATTTCTTTATTTGTTTGATCAGTATTAGTAACAGCAATTTTATTATTATTATCTTTACCAGTTTTGGCTGGAGCAATTACTATGTTGTTAACTGATCGAAATTTAAATACAAGATTTTTTG
>GBDTA13977-21|Microplitis kewleyi|ZSM-HYM-42379-A12|BOLD:AAB8493
ATATTATATTTTATTTTTGGAATTTGATCAGGTATATTAGGATTTTCAATAAGTTTAATTATTCGTTTAGAATTAGGAATACCAGGTAGTTTAATTAGTAATGAACAAATTTATAATAGAATTGTAACATCTCATGCTTTTATTATAATTTTTTTTATAGTTATACCAATTATAATTGGAGGATTTGGAAATTGATTAATTCCTTTAATATTAGGTTCTCCTGATATAGCATTTCCACGTATAAATAATTTAAGATTTTGATTATTAATTCCTTCATTATTTTTATTAATTTTAAGAAGATTAATTAATATTGGTGTTGGTACAGGATGAACTGTTTACCCACCTTTATCTTTAATTTTAGGACATAGGGGATTATCTGTTGATATAAGAATTTTTGCTTTACATTTAGCAGGTGCTTCATCTATTATAGGTTCTGTGAATTTTATTTCAACTATTTATAATATACGATCTAATTATTTAAATATAGATAAAATTTCTTTATTTGTTTGATCAGTATTAGTAACAGCAATTTTATTATTATTATCTTTACCAGTTTTGGCTGGAGCAATTACTATGTTGTTAACTGATCGAAATTTAAATACAAGATTTTTTGATCCTTCTGGAGGTGGAGATCCTATTTTATATCAACATTTAT
>GBDTA15989-21|Microplitis kewleyi|ZSM-HYM-42324-C05|BOLD:AAB8493
ATTATATTTTATTTTTGGAATTTGATCAGGTATATTAGGATTTTCAATAAGTTTAATTATTCGTTTAGAATTAGGAATACCAGGTAGTTTAATTAGTAATGAACAAATTTATAATAGAATTGTAACATCTCATGCTTTTATTATAATTTTTTTTATAGTTATACCAATTATAATTGGAGGATTTGGAAATTGATTAATTCCTTTAATATTAGGTTCTCCTGATATAGCATTTCCACGTATAAATAATTTAAGATTTTGATTATTAATTCCTTCATTATTTTTATTAATTTTAAGAAGATTAATTAATATTGGTGTTGGTACAGGATGAACTGTTTACCCACCTTTATCTTTAATTTTAGGACATAGGGGATTATCTGTTGATATAAGAATTTTTGCTTTACATTTAGCAGGTGCTTCATCTATTATAGGTTCTGTGAATTTTATTTCAACTATTTATAATATACGATCTAATTATTTAAATATAGATAAAATTTCTTTATTTGTTTGATCAGTATTAGTAACAGCAATTTTATTATTATTATCTTTACCAGTTTTGGCTGGAGCAATTACTATGTTGTTAACTGATCGAAATTTAAATACAAGATTTTTTGATCCTTCTGGAGGTGGAGATCCTATTTTATATCAACATTTATTT
>GBDTA13841-21|Microplitis kewleyi|ZSM-HYM-42377-F06|BOLD:AAB8493
ATTATATTTTATTTTTGGAATTTGATCAGGTATATTAGGATTTTCAATAAGTTTAATTATTCGTTTAGAATTAGGAATACCAGGTAGTTTAATTAGTAATGAACAAATTTATAATAGAATTGTAACATCTCATGCTTTTATTATAATTTTTTTTATAGTTATACCAATTATAATTGGAGGATTTGGAAATTGATTAATTCCTTTAATATTAGGTTCTCCTGATATAGCATTTCCACGTATAAATAATTTAAGATTTTGATTATTAATTCCTTCATTATTTTTATTAATTTTAAGAAGATTAATTAATATTGGTGTTGGTACAGGATGAACTGTTTACCCACCTTTATCTTTAATTTTAGGACATAGGGGATTATCTGTTGATATAAGAATTTTTGCTTTACATTTAGCAGGTGCTTCATCTATTATAGGTTCTGTGAATTTTATTTCAACTATTTATAATATACGATCTAATTATTTAAATATAGATAAAATTTCTTTATTTGTTTGATCAGTATTAGTAACAGCAATTTTATTATTATTATCTTTACCAGTTTTGGCTGGAGCAATTACTATGTTGTTAACTGATCGAAATTTAAATACAAGATTTTTTGATCCTTCTGGAGGTGGAGATCCTATTTTATATCAACATTTAT
>GBDTA14351-21|Microplitis kewleyi|ZSM-HYM-42383-A06|BOLD:AAB8493
TTATATTTTATTTTTGGAATTTGATCAGGTATATTAGGATTTTCAATAAGTTTAATTATTCGTTTAGAATTAGGAATACCAGGTAGTTTAATTAGTAATGAACAAATTTATAATAGAATTGTAACATCTCATGCTTTTATTATAATTTTTTTTATAGTTATACCAATTATAATTGGAGGATTTGGAAATTGATTAATTCCTTTAATATTAGGTTCTCCTGATATAGCATTTCCACGTATAAATAATTTAAGATTTTGATTATTAATTCCTTCATTATTTTTATTAATTTTAAGAAGATTAATTAATATTGGTGTTGGTACAGGATGAACTGTTTACCCACCTTTATCTTTAATTTTAGGACATAGGGGATTATCTGTTGATATAAGAATTTTTGCTTTACATTTAGCAGGTGCTTCATCTATTATAGGTTCTGTGAATTTTATTTCAACTATTTATAATATACGATCTAATTATTTAAATATAGATAAAATTTCTTTATTTGTTTGATCAGTATTAGTAACAGCAATTTTATTATTATTATCTTTACCAGTTTTGGCTGGAGCAATTACTATGTTGTTAACTGATCGAAATTTAAATACAAGATTTTTTGATCCTTCTGGAGGTGGAGATCCTATTTTATATCAACATTTAT
>DTIII3939-22|Microplitis naenia|ZSM-HYM-42447-D08|BOLD:AEK2564
ATTATATTTTATTTTTGGAATTTGATCAGGAATATTAGGATTTTCAATAAGTTTAATTATTCGTTTAGAATTAGGAATACCAGGAAATTTAATTGGTAATGATCAAATTTATAATAGAATTGTAACTTCACATGCTTTTATTATAATTTTTTTTATAGTTATACCAATTATAATTGGTGGATTTGGAAATTGATTAATTCCTTTAATATTAGGATCTCCTGATATAGCTTTTCCTCGAATAAATAATATAAGTTTTTGATTATTAATTCCTTCATTATTTTTATTAGTTTTAAGGAGTTTTATTAATGTAGGAGTTGGGACAGGATGAACTGTTTATCCACCTTTATCATTAATTTTAGGACATAGGGGATTATCAGTTGATATAAGAATTTTTTCTTTACATTTAGCGGGAATTTCATCAATTATAGGCGCAGTTAATTTTATTTCAACAGTTTATAATATACGATCAAATTATTTAAATATAGATAAGATTTCTTTATTTACTTGATCAGTATTAATTACAGCAATTTTATTATTATTATCTTTACCTGTTTTGGCAGGAGCAATTTCTATATTATTAACTGATCGTAATTTAAATACTAGATTTTTTGATCCTTCTGGGGGAGGTGATCCAATTTTATATCAGCACTTA
>BCHYM7464-15|Microplitis naenia|BC-ZSM-HYM-23873-E06|BOLD:ABV9098
AATATTATATTTTATTTTTGGAATTTGATCAGGAATATTAGGATTTTCAATAAGTTTAATTATTCGGTTAGAATTAGGAATACCAGGAAATTTAATTGGTAATGATCAAATTTATAATAGAATTGTAACTTCACATGCTTTTATTATAATTTTTTTTATAGTTATGCCAATTATAATTGGTGGATTTGGAAATTGATTAATTCCTTTAATATTAGGATCTCCTGATATAGCTTTTCCTCGAATAAATAATATAAGTTTTTGATTATTAATTCCTTCATTATTTTTATTAGTTTTAAGGAGTTTTATTAATGTAGGAGTTGGGACAGGATGAACAGTTTATCCTCCTTTATCATTAATTTTAGGACATAGGGGATTATCAGTTGATATAAGAATTTTTGCTTTACATTTAGCAGGAGCATCATCAATTATAGGTGCAGTTAATTTTATTTCAACAGTTTATAATATACGATCAAATTATTTAAATATAGATAAGATTTCTTTATTTACTTGATCAGTATTAATTACAGCAATTTTATTATTATTATCTTTACCTGTTTTGGCAGGAGCAATTACTATATTATTAACTGATCGTAATTTAAATACTAGATTTTTTGATCCTTCTGGGGGTGGTGATCCAATTTTATATCAGCATTTATTT
>GBDTA814-21|Microplitis naenia|ZSM-HYM-33158-E06|BOLD:ABV9098
ATTATATTTTATTTTTGGAATTTGATCAGGAATATTAGGATTTTCAATAAGTTTAATTATTCGGTTAGAATTAGGAATACCAGGAAATTTAATTGGTAATGATCAAATTTATAATAGAATTGTAACTTCACATGCTTTTATTATAATTTTTTTTATAGTTATGCCAATTATAATTGGTGGATTTGGAAATTGATTAATTCCTTTAATATTAGGATCTCCTGATATAGCTTTTCCTCGAATAAATAATATAAGTTTTTGATTATTAATTCCTTCATTATTTTTATTAGTTTTAAGGAGTTTTATTAATGTAGGAGTTGGGACAGGATGAACAGTTTATCCTCCTTTATCATTAATTTTAGGACATAGGGGATTATCAGTTGATATAAGAATTTTTGCTTTACATTTAGCAGGAGCATCATCAATTATAGGTGCAGTTAATTTTATTTCAACAGTTTATAATATACGATCAAATTATTTAAATATAGATAAGATTTCTTTATTTACTTGATCAGTATTAATTACAGCAATTTTATTATTATTATCTTTACCTGTTTTGGCAGGAGCAATTACTATATTATTAACTGATCGTAATTTAAATACTAGATTTTTTGATCCTTCTGGGGGTGGTGATCCAATTTTATATCAGCATTTA
>GBDTA813-21|Microplitis naenia|ZSM-HYM-33158-E05|BOLD:AEK2564
ATTATATTTTATTTTTGGAATTTGATCAGGAATATTAGGATTTTCAATAAGTTTAATTATTCGTTTAGAATTAGGAATACCAGGAAATTTAATTGGTAATGATCAAATTTATAATAGAATTGTAACTTCACATGCTTTTATTATAATTTTTTTTATAGTTATACCAATTATAATTGGTGGATTTGGAAATTGATTAATTCCTTTAATATTAGGATCCCCTGATATAGCTTTTCCTCGAATAAATAATATAAGTTTTTGATTATTAATTCCTTCATTATTTTTATTAGTTTTAAGGAGTTTTATTAATGTAGGAGTTGGGACAGGATGAACTGTTTATCCCCCTTTATCATTAATTTTAGGACATAGGGGATTATCAGTTGATATAAGAATTTTTTCTTTACATTTAGCAGGAATTTCATCAATTATAGGCGCAGTTAATTTTATTTCAACAGTTTATAATATACGATCAAATTATTTAAATATAGATAAGATTTCTTTATTTACTTGATCAGTATTAATTACAGCAATTTTATTATTATTATCTTTACCTGTTTTGGCAGGAGCAATTTCTATATTATTAACTGATCGTAATTTAAATACTAGATTTTTTGATCCTTCTGGGGGAGGTGATCCAATTTTATATCAGCACTTATT
>GBDTA774-21|Microplitis naenia|ZSM-HYM-33158-B02|BOLD:AEK2564
TTATATTTTATTTTTGGAATTTGATCAGGAATATTAGGATTTTCAATAAGTTTAATTATTCGTTTAGAATTAGGAATACCAGGAAATTTAATTGGTAATGATCAAATTTATAATAGAATTGTAACTTCACATGCTTTTATTATAATTTTTTTTATAGTTATACCAATTATAATTGGTGGATTTGGAAATTGATTAATTCCTTTAATATTAGGATCTCCTGATATAGCTTTTCCTCGAATAAATAATATAAGTTTTTGATTATTAATTCCTTCATTATTTTTATTAGTTTTAAGGAGTTTTATTAATGTAGGAGTTGGGACAGGATGAACTGTTTATCCACCTTTATCATTAATTTTAGGACATAGGGGATTATCAGTTGATATAAGAATTTTTTCTTTACATTTAGCAGGAATTTCATCAATTATAGGCGCAGTTAATTTTATTTCAACAGTTTATAATATACGATCAAATTATTTAAATATAGATAAGATTTCTTTATTTACTTGATCAGTATTAATTACAGCAATTTTATTATTATTATCTTTACCTGTTTTGGCAGGAGCAATTTCTATATTATTAACTGATCGTAATTTAAATACTAGATTTTTTGATCCTTCTGGGGGAGGTGATCCAATTTTATATCAGCATTTATT
>GBDTA769-21|Microplitis naenia|ZSM-HYM-33158-A09|BOLD:AEK2564
ATTATATTTTATTTTTGGAATTTGATCAGGAATATTAGGATTTTCAATAAGTTTAATTATTCGTTTAGAATTAGGAATACCAGGAAATTTAATTGGTAATGATCAAATTTATAATAGAATTGTAACTTCACATGCTTTTATTATAATTTTTTTTATAGTTATACCAATTATAATTGGTGGATTTGGAAATTGATTAATTCCTTTAATATTAGGATCCCCTGATATAGCTTTTCCTCGAATAAATAATATAAGTTTTTGATTATTAATTCCTTCATTATTTTTATTAGTTTTAAGGAGTTTTATTAATGTAGGAGTTGGGACAGGATGAACTGTTTATCCACCTTTATCATTAATTTTAGGACATAGGGGATTATCAGTTGATATAAGAATTTTTTCTTTACATTTAGCAGGAATTTCATCAATTATAGGTGCAGTTAATTTTATTTCAACAGTTTATAATATACGATCAAATTATTTAAATATAGATAAGATTTCTTTATTTACTTGATCAGTATTAATTACAGCAATTTTATTATTATTATCTTTACCTGTTTTGGCAGGAGCAATTTCTATATTATTAACTGATCGTAATTTAAATACTAGATTTTTTGATCCTTCTGGGGGAGGTGATCCAATTTTATATCAGCACTTATT
>GBDTA770-21|Microplitis naenia|ZSM-HYM-33158-A10|BOLD:AEK2564
ATTATATTTTATTTTTGGAATTTGATCAGGAATATTAGGATTTTCAATAAGTTTAATTATTCGTTTAGAATTAGGAATACCAGGAAATTTAATTGGTAATGATCAAATTTATAATAGAATTGTAACTTCACATGCTTTTATTATAATTTTTTTTATAGTTATACCAATTATAATTGGTGGATTTGGAAATTGATTAATTCCTTTAATATTAGGATCCCCTGATATAGCTTTTCCTCGAATAAATAATATAAGTTTTTGATTATTAATTCCTTCATTATTTTTATTAGTTTTAAGGAGTTTTATTAATGTAGGAGTTGGGACAGGATGAACTGTTTATCCACCTTTATCATTAATTTTAGGACATAGGGGATTATCAGTTGATATAAGAATTTTTTCTTTACATTTAGCAGGAATTTCATCAATTATAGGCGCAGTTAATTTTATTTCAACAGTTTATAATATACGGTCAAATTATTTAAATATAGATAAGATTTCTTTATTTACTTGATCAGTATTAATTACAGCAATTTTATTATTATTATCTTTACCTGTTTTGGCAGGAGCAATTTCTATATTATTAACTGATCGTAATTTAAATACTAGATTTTTTGATCCTTCTGGGGGAGGTGATCCAATTTTATATCAGCACTTATT
>GBDTA775-21|Microplitis naenia|ZSM-HYM-33158-B03|BOLD:AEK2564
ATTATATTTTATTTTTGGAATTTGATCAGGAATATTAGGATTTTCAATAAGTTTAATTATTCGTTTAGAATTAGGAATACCAGGAAATTTAATTGGTAATGATCAAATTTATAATAGAATTGTAACTTCACATGCTTTTATTATAATTTTTTTTATAGTTATACCAATTATAATTGGTGGATTTGGAAATTGATTAATTCCTTTAATATTAGGATCCCCTGATATAGCTTTTCCTCGAATAAATAATATAAGTTTTTGATTATTAATTCCTTCATTATTTTTATTAGTTTTAAGGAGTTTTATTAATGTAGGAGTTGGGACAGGATGAACTGTTTATCCACCTTTATCATTAATTTTAGGACATAGGGGATTATCAGTTGATATAAGAATTTTTTCTTTACATTTAGCAGGAATTTCATCAATTATAGGCGCAGTTAATTTTATTTCAACAGTTTATAATATACGGTCAAATTATTTAAATATAGATAAGATTTCTTTATTTACTTGATCAGTATTAATTACAGCAATTTTATTATTATTATCTTTACCTGTTTTGGCAGGAGCAATTTCTATATTATTAACTGATCGTAATTTAAATACTAGATTTTTTGATCCTTCTGGGGGAGGTGATCCAATTTTATATCAGCACTTATT
>GBDTA15336-21|Microplitis naenia|ZSM-HYM-42393-D05|BOLD:AEK2564
ATTATATTTTATTTTTGGAATTTGATCAGGAATATTAGGATTTTCAATAAGTTTAATTATTCGTTTAGAATTAGGAATACCAGGAAATTTAATTGGTAATGATCAAATTTATAATAGAATTGTAACTTCACATGCTTTTATTATAATTTTTTTTATAGTTATACCAATTATAATTGGTGGATTTGGAAATTGATTAATTCCTTTAATATTAGGATCTCCTGATATAGCTTTTCCTCGAATAAATAATATAAGTTTTTGATTATTAATTCCTTCATTATTTTTATTAGTTTTAAGGAGTTTTATTAATGTAGGAGTTGGGACAGGATGAACTGTTTATCCACCTTTATCATTAATTTTAGGACATAGGGGATTATCAGTTGATATAAGAATTTTTTCTTTACATTTAGCAGGAATTTCATCAATTATAGGCGCAGTTAATTTTATTTCAACAGTTTATAATATACGATCAAATTATTTAAATATAGATAAGATTTCTTTATTTACTTGATCAGTATTAATTACAGCAATTTTATTATTATTATCTTTACCTGTTTTGGCAGGAGCAATTTCTATATTATTAACTGATCGTAATTTAAATACTAGATTTTTTGATCCTTCTGGGGGAGGTGATCCAATTTTATATCAGCACTTAT
>HYCNE1830-11|Pholetesor bedelliae|CNCHYM 03145|
-----------------------------------------------------------------------------------------------------------------------------------------------------------------TTATACCAATTATAATTGGTGGATTTGGAAATTGATTAATTCCTTTAATATTAGGTGCTCCTGATATATCATTTCCTCGAATAAATAATATAAGTTTTTGATTATTAATCCCTTCATTATTATTATTGATTTTAAGAGGTTTTATTAATGTCGGTGTAGGTACA---------------------------------------------------------------------------------------------------------------------------------------------------------------------------------------------------------------------------------------------------------------------------------------------------------------------------------------------
>GBDTA14116-21|Pholetesor bedelliae|ZSM-HYM-42380-E08|BOLD:AAA9172
AATATATTTTATATTTGGAATGTGAGCAGGAATAGTTGGATTTTCAATAAGATTAATTATTCGTTTAGAATTAGGTATACCTGGAAGATTAATTGGAAATGATCAAATTTATAATAGAATAGTTACTTCTCATGCATTTATTATAATTTTTTTTATAGTTATACCAATTATAATTGGAGGATTTGGAAATTGATTAATTCCTTTAATATTAGGGGCTCCTGATATATCATTTCCTCGAATAAATAATATAAGTTTTTGATTATTAATTCCTTCATTATTATTATTAATTTTAAGGGGATTTATTAATGTTGGGGTAGGAACAGGATGAACAGTTTATCCACCTTTATCTTTAATTTTAGGTCATGGAGGTATATCAGTTGATTTAGGAATTTTTTCATTACATTTAGCAGGTGCCTCATCAATTATAGGAGCTGTAAATTTTATTACTACAATTTTAAATATACGAGTTAATTTTTTTATTATAGATAAGATATCTTTATTTATTTGATCAGTTTTTATTACAGCAATTTTATTATTATTGTCATTACCTGTATTAGCAGGTGCTATTACTATATTATTAACAGATCGAAATTTAAATACAAGTTTTTTTGATCCTTCTGGTGGTGGGGATCCTATTCTTTATCAACATTTAT
>GBDTA14568-21|Pholetesor bedelliae|ZSM-HYM-42385-C09|BOLD:AAA9172
AATATATTTTATATTTGGAATGTGAGCAGGAATAGTTGGATTTTCAATAAGATTAATTATTCGTTTAGAATTAGGTATACCTGGAAGATTAATTGGAAATGATCAAATTTATAATAGAATAGTTACTTCTCATGCATTTATTATAATTTTTTTTATAGTTATACCAATTATAATTGGAGGATTTGGAAATTGATTAATTCCTTTAATATTAGGGGCTCCTGATATATCATTTCCTCGAATAAATAATATAAGTTTTTGATTATTAATTCCTTCATTATTATTATTAATTTTAAGGGGATTTATTAATGTTGGGGTAGGAACAGGATGAACAGTTTATCCACCTTTATCTTTAATTTTAGGTCATGGAGGTATATCAGTTGATTTAGGAATTTTTTCATTACACTTAGCAGGTGCCTCATCAATTATAGGAGCTGTAAATTTTATTACTACAATTTTAAATATACGAGTTAATTTTTTTATTATAGATAAGATATCTTTATTTATTTGATCAGTTTTTATTACAGCAATTTTATTATTATTGTCATTACCTGTATTAGCAGGTGCTATTACTATATTATTAACAGATCGAAATTTAAATACAAGTTTTTTTGATCCTTCTGGTGGTGGGGATCCTATTCTTTATCAACATTTATTTTGATTTTTT
>MARKB047-21|Protapanteles endemus|MRS_JFT0444|BOLD:AEI1558
NNNNNNNNNNNNNNNNNNNNNNNNNNNNNNNNNNNNNNNNNNNNNNNNNNNNNNNNNNNNNNNNNNNNNNNNNNNNNNNNNNNNNNNNNNNNNNNNNNNNNNNNNNNNNNNNNNNNNNNNNNNNNNNNNNNNNNNNNNNNNNNNNNNNNNNNNNNNNNNNNNNNNNNNNNNNNNNNNNNNNNNNNNNNNNNNNNNNNNNNNNNNNNNNNNNNNNNNNNNNNNNNNNNNNNNNNNNNNNNNNNNNNNNNNNNNTAAGATATTGATTATTAATTCCTTCATTATTTTTATTAATTTTAAGAGGATTTATTAATATTGGTATTGGTACCGGTTGAACGGTTTATCCACCATTATCTTTAATTTTAGGTCATGGAGGAATATCAGTAGATATAGGAATTTTTTCTTTACATTTAGCTGGAATATCTTCTATTATAGGTGCGGTTAATTTTATTACTACAATTTTAAATATAC---GTACTAATATATTTTTGATAGAT---AAATTATCTTTATTTATTTGATCTGTTTTTATTACAGCAATTTTATTATTATTATCATTACCAGTGTTAGCTGGTGCAATTACTATATTATTAACTGATCGAAATTTAAATACAAGATTTTTTGATCCTTCTGGAGGGGGGGATCCAATTTTGTATCAACATTTATTTN
>GBDTA14865-21|Protapanteles endemus|ZSM-HYM-42388-D09|BOLD:AEI1558
ACTTTATTTTATTTTTGGTTTGTGATCAGGAATATTAGGATTTTCAATAAGATTAATTATTCGTTTAGAATTAGGAATGGTTGGAAGTTTAATTGGTAATGATCAAATTTATAATAGAATAGTTACTACTCATGCATTTATTATAATTTTTTTTATAGTTATACCATTAATAATTGGTGGTTTTGGTAATTGATTAATTCCTTTAATATTAGGGGCTCCTGATATATCTTTTCCTCGAATAAATAATATAAGATATTGATTATTAATTCCTTCATTATTTTTATTAATTTTAAGAGGATTTATTAATATTGGTATTGGTACCGGTTGAACGGTTTATCCACCATTATCTTTAATTTTAGGTCATGGAGGAATATCAGTAGATATAGGAATTTTTTCTTTACATTTAGCTGGAATATCTTCTATTATAGGTGCGGTTAATTTTATTACTACAATTTTAAATATACGTACTAATATATTTTTGATAGATAAATTATCTTTATTTATTTGATCTGTTTTTATTACAGCAATTTTATTATTATTATCATTACCAGTGTTAGCTGGTGCAATTACTATATTATTAACTGATCGAAATTTAAATACAAGATTTTTTGATCCTTCTGGAGGGGGGGATCCAATTTTGTATCAACATTTAT
>MARKB103-21|Protapanteles endemus|MRS_JFT0355|BOLD:AEI1558
NNNNNNNNNNNNNNNNNNNNNNNNNNNNNNNNNNNNNNNNNNNNNNNNNNNNNNNNNNNNNNNNNNNNNNNNNNNNNNNNNNNNNNNNNNNNNNNNNNNNNNNNNNNNNNNNNNNNNNNNNNNNNNNNNNNNNNNNNNNNNNNNNNNNNNNNNNNNNNNNNNNNNNNNNNNNNNNNNNNNNNNNNNNNNNNNNNNNNNNNNNNNNNNNNNNNNNNNNNNNNNNNNNNNNNNNNNNNNNNNNNNNNNNNNNNNTAAGATATTGATTATTAATTCCTTCATTATTTTTATTAATTTTAAGAGGATTTATTAATATTGGTATTGGTACCGGTTGAACGGTTTATCCACCATTATCTTTAATTTTAGGTCATGGAGGAATATCAGTAGATATAGGAATTTTTTCTTTACATTTAGCTGGAATATCTTCTATTATAGGTGCGGTTAATTTTATTACTACAATTTTAAATATAC---GTACTAATATATTTTTGATAGAT---AAATTATCTTTATTTATTTGATCTGTTTTTATTACAGCAATTTTATTATTATTATCATTACCAGTGTTAGCTGGTGCAATTACTATATTATTAACTGATCGAAATTTAAATACAAGATTTTTTGATCCTTCTGGAGGGGGGGATCCAATTTTGTATCAACATTTATTTN
>GBDTA365-21|Protapanteles endemus|ZSM-HYM-33153-G08|BOLD:AEI1558
AATACTTTATTTTATTTTTGGTTTGTGATCAGGAATATTAGGATTTTCAATAAGATTAATTATTCGTTTAGAATTAGGAATGGTTGGAAGTTTAATTGGTAATGATCAAATTTATAATAGAATAGTTACTACTCATGCATTTATTATAATTTTTTTTATAGTTATACCATTAATAATTGGTGGTTTTGGTAATTGATTAATTCCTTTAATATTAGGGGCTCCTGATATATCTTTTCCTCGAATAAATAATATAAGATATTGATTATTAATTCCTTCATTATTTTTATTAATTTTAAGAGGATTTATTAATATTGGTATTGGTACCGGTTGAACGGTTTATCCACCATTATCTTTAATTTTAGGTCATGGAGGAATATCAGTAGATATAGGAATTTTTTCTTTACATTTAGCTGGAATATCTTCTATTATAGGTGCGGTTAATTTTATTACTACAATTTTAAATATACGTACTAATATATTTTTGATAGATAAATTATCTTTATTTATTTGATCTGTTTTTATTACAGCAATTTTATTATTATTATCTNTACCAGTGTTAGCTGGTGCAATTACTATATTATTAACTGATCGAAATTTAAATACAAGATTTTTTG--------------------------------------------
>MISCA131-22|Rasivalva desueta|CNC602554|BOLD:ADE2589
AATTTTATATTTCATTTTTGGAATATGAGCTGGAATAATTGGATTCTCTATAAGAATAATTATTCGATTAGAATTAGGAACCCCAAGATCATTAATTAGAAATGATCAGATTTATAATAGAATTGTAACATCTCATGCATTTATTATAATTTTTTTTATAGTTATACCAATTATAATTGGTGGATTTGGAAATTGATTAATTCCTTTAATATTAAGAGCTCCTGATATAGCTTTCCCCCGAATAAACAATATAAGATTTTGATTATTAATTCCATCTATTTTTTTAATAATTAATAGAAATTTTATTAACTCAGGAGTTGGAACAGGTTGAACAGTATACCCTCCTTTATCTTTATCTATTGGTCACAGAGGAATATCTGTAGATATAAGAATTTTTTCATTACATTTAGCTGGTTCATCATCAATTATAGGAGCTTTAAATTTTATTTCAACAATCTATAATTTACGAGTAAATAAATTCTTTATAGATAAAATTTCTTTATTTTCATGATCTGTTCTAATTACAGCAATTTTATTATTATTATCTTTACCTGTATTAGCAGGAGCTATTACTATATTATTAACTGATCGTAATTTAAATACATCTTTTTTTGATCCTGCGGGAGGTGGTGATCC
>GBDTA1145-21|Rasivalva desueta|ZSM-HYM-33162-A05|BOLD:ADE2589
TTTATATTTCATTTTTGGAATATGAGCTGGAATAATTGGATTCTCTATAAGAATAATTATTCGATTAGAATTAGGAACCCCAAGATCATTAATTAGAAATGATCAGATTTATAATAGAATTGTAACATCTCATGCATTTATTATAATTTTTTTTATAGTTATACCAATTATAATTGGTGGATTTGGAAATTGATTAATTCCTTTAATATTAAGAGCTCCTGATATAGCTTTCCCCCGAATAAACAATATAAGATTTTGATTATTAATTCCATCTATTTTTTTAATAATTAATAGAAATTTTATTAACTCAGGAGTTGGAACAGGTTGAACAGTATACCCTCCTTTATCTTTATCTATTGGTCACAGGGGAATATCTGTAGATATAAGAATTTTTTCATTACATTTAGCTGGTTCATCATCAATTATAGGAGCTTTAAATTTTATTTCAACAATCTATAATTTACGAGTAAATAAATTCTTTATAGATAAAATTTCTTTATTTTCATGATCTGTTCTAATTACAGCAATTTTATTATTATTATCTTTACCTGTATTAGCAGGAGCTATTACTATATTATTAACTGATCGTAATTTAAATACATCTTTTTTTGATCCTGCGGGAGGTGGTGATCCTATTTTATATCAACATTTAT
>AAHYM593-16|Rasivalva desueta|MRS-JFT 0582|BOLD:ADE2589
AATTTTATATTTCATTTTTGGAATATGAGCTGGAATAATTGGATTCTCTATAAGAATAATTATTCGATTAGAATTAGGAACCCCAAGATCATTAATTAGAAATGATCAGATTTATAATAGAATTGTAACATCTCATGCATTTATTATAATTTTTTTTATAGTTATACCAATTATAATTGGTGGATTTGGAAATTGATTAATTCCTTTAATATTAAGAGCTCCTGATATAGCTTTCCCCCGAATAAACAATATAAGATTTTGATTATTAATTCCATCTATTTTTTTAATAATTAATAGAAATTTTATTAACTCAGGAGTTGGAACAGGTTGAACAGTATACCCTCCTTTATCTTTATCTATTGGTCACAGAGGAATATCTGTAGATATAAGAATTTTTTCATTACATTTAGCTGGTTCATCATCAATTATAGGAGCTTTAAATTTTATTTCAACAATCTATAATTTACGAGTAAATAAATTCTTTATAGATAAAATTTCTTTATTTTCATGATCTGTTCTAATTACAGCAATTTTATTATTATTATCTTTACCTGTATTAGCAGGAGCTATTACTATATTATTAACTGATCGTAATTTAAATACATCTTTTTTTGATCCTGCGGGAGGTGGTGATCCTATTTTATATCAACATTTATTT
