# Supplementary material for: ﻿Scratching the tip of the iceberg: integrative taxonomy reveals 30 new species records of Microgastrinae (Braconidae) parasitoid wasps for Germany, including new Holarctic distributions
Source: Zookeys. 2024 Jan 11;1188:305–86. doi: 10.3897/zookeys.1188.112516 (PMC10797786; doi:10.3897/zookeys.1188.112516)
Supplement: Supplementary material 3 — Alignment used for NJ-topology of DS-MCGNRECS [file zookeys-1188-305_article-112516__-s003.fasta]

>DTIII3939-22|Microplitis naenia|ZSM-HYM-42447-D08|Germany|BOLD:AEK2564
attatattttatttttggaatttgatcaggaatattaggattttcaataagtttaattat
tcgtttagaattaggaataccaggaaatttaattggtaatgatcaaatttataatagaat
tgtaacttcacatgcttttattataattttttttatagttataccaattataattggtgg
atttggaaattgattaattcctttaatattaggatctcctgatatagcttttcctcgaat
aaataatataagtttttgattattaattccttcattatttttattagttttaaggagttt
tattaatgtaggagttgggacaggatgaactgtttatccacctttatcattaattttagg
acataggggattatcagttgatataagaattttttctttacatttagcgggaatttcatc
aattataggcgcagttaattttatttcaacagtttataatatacgatcaaattatttaaa
tatagataagatttctttatttacttgatcagtattaattacagcaattttattattatt
atctttacctgttttggcaggagcaatttctatattattaactgatcgtaatttaaatac
tagattttttgatccttctgggggaggtgatccaattttatatcagcactta---
>GBDTA15336-21|Microplitis naenia|ZSM-HYM-42393-D05|Germany|BOLD:AEK2564
attatattttatttttggaatttgatcaggaatattaggattttcaataagtttaattat
tcgtttagaattaggaataccaggaaatttaattggtaatgatcaaatttataatagaat
tgtaacttcacatgcttttattataattttttttatagttataccaattataattggtgg
atttggaaattgattaattcctttaatattaggatctcctgatatagcttttcctcgaat
aaataatataagtttttgattattaattccttcattatttttattagttttaaggagttt
tattaatgtaggagttgggacaggatgaactgtttatccacctttatcattaattttagg
acataggggattatcagttgatataagaattttttctttacatttagcaggaatttcatc
aattataggcgcagttaattttatttcaacagtttataatatacgatcaaattatttaaa
tatagataagatttctttatttacttgatcagtattaattacagcaattttattattatt
atctttacctgttttggcaggagcaatttctatattattaactgatcgtaatttaaatac
tagattttttgatccttctgggggaggtgatccaattttatatcagcactta---
>GBDTA769-21|Microplitis naenia|ZSM-HYM-33158-A09|Germany|BOLD:AEK2564
attatattttatttttggaatttgatcaggaatattaggattttcaataagtttaattat
tcgtttagaattaggaataccaggaaatttaattggtaatgatcaaatttataatagaat
tgtaacttcacatgcttttattataattttttttatagttataccaattataattggtgg
atttggaaattgattaattcctttaatattaggatcccctgatatagcttttcctcgaat
aaataatataagtttttgattattaattccttcattatttttattagttttaaggagttt
tattaatgtaggagttgggacaggatgaactgtttatccacctttatcattaattttagg
acataggggattatcagttgatataagaattttttctttacatttagcaggaatttcatc
aattataggtgcagttaattttatttcaacagtttataatatacgatcaaattatttaaa
tatagataagatttctttatttacttgatcagtattaattacagcaattttattattatt
atctttacctgttttggcaggagcaatttctatattattaactgatcgtaatttaaatac
tagattttttgatccttctgggggaggtgatccaattttatatcagcactta---
>GBDTA770-21|Microplitis naenia|ZSM-HYM-33158-A10|Germany|BOLD:AEK2564
attatattttatttttggaatttgatcaggaatattaggattttcaataagtttaattat
tcgtttagaattaggaataccaggaaatttaattggtaatgatcaaatttataatagaat
tgtaacttcacatgcttttattataattttttttatagttataccaattataattggtgg
atttggaaattgattaattcctttaatattaggatcccctgatatagcttttcctcgaat
aaataatataagtttttgattattaattccttcattatttttattagttttaaggagttt
tattaatgtaggagttgggacaggatgaactgtttatccacctttatcattaattttagg
acataggggattatcagttgatataagaattttttctttacatttagcaggaatttcatc
aattataggcgcagttaattttatttcaacagtttataatatacggtcaaattatttaaa
tatagataagatttctttatttacttgatcagtattaattacagcaattttattattatt
atctttacctgttttggcaggagcaatttctatattattaactgatcgtaatttaaatac
tagattttttgatccttctgggggaggtgatccaattttatatcagcactta---
>GBDTA775-21|Microplitis naenia|ZSM-HYM-33158-B03|Germany|BOLD:AEK2564
attatattttatttttggaatttgatcaggaatattaggattttcaataagtttaattat
tcgtttagaattaggaataccaggaaatttaattggtaatgatcaaatttataatagaat
tgtaacttcacatgcttttattataattttttttatagttataccaattataattggtgg
atttggaaattgattaattcctttaatattaggatcccctgatatagcttttcctcgaat
aaataatataagtttttgattattaattccttcattatttttattagttttaaggagttt
tattaatgtaggagttgggacaggatgaactgtttatccacctttatcattaattttagg
acataggggattatcagttgatataagaattttttctttacatttagcaggaatttcatc
aattataggcgcagttaattttatttcaacagtttataatatacggtcaaattatttaaa
tatagataagatttctttatttacttgatcagtattaattacagcaattttattattatt
atctttacctgttttggcaggagcaatttctatattattaactgatcgtaatttaaatac
tagattttttgatccttctgggggaggtgatccaattttatatcagcactta---
>GBDTA813-21|Microplitis naenia|ZSM-HYM-33158-E05|Germany|BOLD:AEK2564
attatattttatttttggaatttgatcaggaatattaggattttcaataagtttaattat
tcgtttagaattaggaataccaggaaatttaattggtaatgatcaaatttataatagaat
tgtaacttcacatgcttttattataattttttttatagttataccaattataattggtgg
atttggaaattgattaattcctttaatattaggatcccctgatatagcttttcctcgaat
aaataatataagtttttgattattaattccttcattatttttattagttttaaggagttt
tattaatgtaggagttgggacaggatgaactgtttatccccctttatcattaattttagg
acataggggattatcagttgatataagaattttttctttacatttagcaggaatttcatc
aattataggcgcagttaattttatttcaacagtttataatatacgatcaaattatttaaa
tatagataagatttctttatttacttgatcagtattaattacagcaattttattattatt
atctttacctgttttggcaggagcaatttctatattattaactgatcgtaatttaaatac
tagattttttgatccttctgggggaggtgatccaattttatatcagcactta---
>GBDTA774-21|Microplitis naenia|ZSM-HYM-33158-B02|Germany|BOLD:AEK2564
-ttatattttatttttggaatttgatcaggaatattaggattttcaataagtttaattat
tcgtttagaattaggaataccaggaaatttaattggtaatgatcaaatttataatagaat
tgtaacttcacatgcttttattataattttttttatagttataccaattataattggtgg
atttggaaattgattaattcctttaatattaggatctcctgatatagcttttcctcgaat
aaataatataagtttttgattattaattccttcattatttttattagttttaaggagttt
tattaatgtaggagttgggacaggatgaactgtttatccacctttatcattaattttagg
acataggggattatcagttgatataagaattttttctttacatttagcaggaatttcatc
aattataggcgcagttaattttatttcaacagtttataatatacgatcaaattatttaaa
tatagataagatttctttatttacttgatcagtattaattacagcaattttattattatt
atctttacctgttttggcaggagcaatttctatattattaactgatcgtaatttaaatac
tagattttttgatccttctgggggaggtgatccaattttatatcagcattta---
>BCHYM7464-15|Microplitis naenia|BC-ZSM-HYM-23873-E06|Czech Republic|BOLD:ABV9098
attatattttatttttggaatttgatcaggaatattaggattttcaataagtttaattat
tcggttagaattaggaataccaggaaatttaattggtaatgatcaaatttataatagaat
tgtaacttcacatgcttttattataattttttttatagttatgccaattataattggtgg
atttggaaattgattaattcctttaatattaggatctcctgatatagcttttcctcgaat
aaataatataagtttttgattattaattccttcattatttttattagttttaaggagttt
tattaatgtaggagttgggacaggatgaacagtttatcctcctttatcattaattttagg
acataggggattatcagttgatataagaatttttgctttacatttagcaggagcatcatc
aattataggtgcagttaattttatttcaacagtttataatatacgatcaaattatttaaa
tatagataagatttctttatttacttgatcagtattaattacagcaattttattattatt
atctttacctgttttggcaggagcaattactatattattaactgatcgtaatttaaatac
tagattttttgatccttctgggggtggtgatccaattttatatcagcattta---
>GBDTA814-21|Microplitis naenia|ZSM-HYM-33158-E06|Germany|BOLD:ABV9098
attatattttatttttggaatttgatcaggaatattaggattttcaataagtttaattat
tcggttagaattaggaataccaggaaatttaattggtaatgatcaaatttataatagaat
tgtaacttcacatgcttttattataattttttttatagttatgccaattataattggtgg
atttggaaattgattaattcctttaatattaggatctcctgatatagcttttcctcgaat
aaataatataagtttttgattattaattccttcattatttttattagttttaaggagttt
tattaatgtaggagttgggacaggatgaacagtttatcctcctttatcattaattttagg
acataggggattatcagttgatataagaatttttgctttacatttagcaggagcatcatc
aattataggtgcagttaattttatttcaacagtttataatatacgatcaaattatttaaa
tatagataagatttctttatttacttgatcagtattaattacagcaattttattattatt
atctttacctgttttggcaggagcaattactatattattaactgatcgtaatttaaatac
tagattttttgatccttctgggggtggtgatccaattttatatcagcattta---
>GMGRD2881-13|Microplitis coactus|BIOUG05949-B01|Germany|BOLD:ACA4555
attatattttatttttggaatttggtcgggtatattaggattttcaataagtttaattat
tcgtttagaattaggaatacctgggagtttaattggaaatgaacaaatttataatagaat
tgtaacatctcatgcatttattataattttttttatagttataccaattataattggggg
atttggaaattgattaattcctttaatattaggatcacctgatatagcatttccacgaat
aaataatataagtttttgattattaattccttcattatttttattgattttaaggagatt
tattaatgttggggttggtactgggtgaactgtttatcctccattatctttaattttagg
acatgggggattatctgttgatataagaatttttgctttacatttagcaggtgcttcatc
tattataggtgctgtaaattttattacaactgtatataatatacgttctaattttttaaa
tatagataaaatttctttatttatttgatcagtattaattacagcaattttattattatt
atctttaccagttttagcaggggcaattactatattattaactgatcgaaatttaaatac
tagattttt----------------------------------------------
>GBDTA14460-21|Microplitis coactus|ZSM-HYM-42384-B08|Germany|BOLD:ACA4555
attatattttatttttggaatttggtcgggtatattaggattttcaataagtttaattat
tcgtttagaattaggaatacctgggagtttaattggaaatgaacaaatttataatagaat
tgtaacatctcatgcatttattataattttttttatagttataccaattataattggggg
atttggaaattgattaattcctttaatattaggatcacctgatatagcatttccacgaat
aaataatataagtttttgattattaattccttcattatttttattgattttaaggagatt
tattaatgttggggttggtactgggtgaactgtttatcctccattatctttaattttagg
acatgggggattatctgttgatataagaatttttgctttacatttagcaggtgcttcatc
tattataggtgctgtaaattttattacaactgtatataatatacgttctaattttttaaa
tatagataaaatttctttatttatttgatcagtattaattacagcaattttattattatt
atctttaccagttttagcaggggcaattactatattattaactgatcgaaatttaaatac
tagattttttgatccttcaggaggaggggatcctattttatatcaacattta---
>CNTGF3158-15|Microplitis coactus|BIOUG18647-F03|Canada|BOLD:ACA4555
attatattttatttttggaatttggtcaggtatattaggattttcaataagtttaattat
tcgtttagaattaggaatacctggaagtttaattggaaatgaacaaatttataatagaat
tgtaacatctcatgcatttattataattttttttatagttataccaattataattggggg
atttggaaattgattaattcctttaatattaggatcacctgatatagcatttccacgaat
aaataatataagtttttgattattaattccttcattatttttattgattttaagaagatt
tattaatgttggggttggtactgggtgaactgtttatcctccattatctttaattttagg
tcatgggggattatctgttgatataagaatttttgctttacatttagcaggtgtttcatc
tattataggtgctataaattttattacaactgtatataatatacgttctaattttttaaa
tatagataaaatttctttatttatttgatcagtattaattacagcaattttattattatt
atctttaccagtt-----------------------------------------------
-------------------------------------------------------
>GBDTA15126-21|Microplitis kewleyi|ZSM-HYM-42391-B09|Germany|BOLD:AAB8493
attatattttatttttggaatttgatcaggtatattaggattttcaataagtttaattat
tcgtttagaattaggaataccaggtagtttaattagtaatgaacaaatttataatagaat
tgtaacatctcatgcttttattataattttttttatagttataccaattataattggagg
atttggaaattgattaattcctttaatattaggttctcctgatatagcatttccacgtat
aaataatttaagattttgattattaattccttcattatttttattaattttaagaagatt
aattaatattggtgttggtacaggatgaactgtttacccacctttatctttaattttagg
acataggggattatctgttgatataagaatttttgctttacatttagcaggtgcttcatc
tattataggttctgtgaattttatttcaactatttataatatacgatctaattatttaaa
tatagataaaatttctttatttgtttgatcagtattagtaacagcaattttattattatt
atctttaccagttttggctggagcaattactatgttgttaactgatcgaaatttaaatac
aagattttttgatccttctggaggtggagatcctattttatatcaacattta---
>GBDTA14094-21|Microplitis kewleyi|ZSM-HYM-42380-C10|Germany|BOLD:AAB8493
attatattttatttttggaatttgatcaggtatattaggattttcaataagtttaattat
tcgtttagaattaggaataccaggtagtttaattagtaatgaacaaatttataatagaat
tgtaacatctcatgcttttattataattttttttatagttataccaattataattggagg
atttggaaattgattaattcctttaatattaggttctcctgatatagcatttccacgtat
aaataatttaagattttgattattaattccttcattatttttattaattttaagaagatt
aattaatattggtgttggtacaggatgaactgtttacccacctttatctttaattttagg
acataggggattatctgttgatataagaatttttgctttacatttagcaggtgcttcatc
tattataggttctgtgaattttatttcaactatttataatatacgatctaattatttaaa
tatagataaaatttctttatttgtttgatcagtattagtaacagcaattttattattatt
atctttaccagttttggctggagcaattactatgttgttaactgatcgaaatttaaatac
aagattttttgatccttctggaggtggagatcctattttatatcaacattta---
>GBDTA13841-21|Microplitis kewleyi|ZSM-HYM-42377-F06|Germany|BOLD:AAB8493
attatattttatttttggaatttgatcaggtatattaggattttcaataagtttaattat
tcgtttagaattaggaataccaggtagtttaattagtaatgaacaaatttataatagaat
tgtaacatctcatgcttttattataattttttttatagttataccaattataattggagg
atttggaaattgattaattcctttaatattaggttctcctgatatagcatttccacgtat
aaataatttaagattttgattattaattccttcattatttttattaattttaagaagatt
aattaatattggtgttggtacaggatgaactgtttacccacctttatctttaattttagg
acataggggattatctgttgatataagaatttttgctttacatttagcaggtgcttcatc
tattataggttctgtgaattttatttcaactatttataatatacgatctaattatttaaa
tatagataaaatttctttatttgtttgatcagtattagtaacagcaattttattattatt
atctttaccagttttggctggagcaattactatgttgttaactgatcgaaatttaaatac
aagattttttgatccttctggaggtggagatcctattttatatcaacattta---
>GBDTA13977-21|Microplitis kewleyi|ZSM-HYM-42379-A12|Germany|BOLD:AAB8493
attatattttatttttggaatttgatcaggtatattaggattttcaataagtttaattat
tcgtttagaattaggaataccaggtagtttaattagtaatgaacaaatttataatagaat
tgtaacatctcatgcttttattataattttttttatagttataccaattataattggagg
atttggaaattgattaattcctttaatattaggttctcctgatatagcatttccacgtat
aaataatttaagattttgattattaattccttcattatttttattaattttaagaagatt
aattaatattggtgttggtacaggatgaactgtttacccacctttatctttaattttagg
acataggggattatctgttgatataagaatttttgctttacatttagcaggtgcttcatc
tattataggttctgtgaattttatttcaactatttataatatacgatctaattatttaaa
tatagataaaatttctttatttgtttgatcagtattagtaacagcaattttattattatt
atctttaccagttttggctggagcaattactatgttgttaactgatcgaaatttaaatac
aagattttttgatccttctggaggtggagatcctattttatatcaacattta---
>GBDTA15989-21|Microplitis kewleyi|ZSM-HYM-42324-C05|Germany|BOLD:AAB8493
attatattttatttttggaatttgatcaggtatattaggattttcaataagtttaattat
tcgtttagaattaggaataccaggtagtttaattagtaatgaacaaatttataatagaat
tgtaacatctcatgcttttattataattttttttatagttataccaattataattggagg
atttggaaattgattaattcctttaatattaggttctcctgatatagcatttccacgtat
aaataatttaagattttgattattaattccttcattatttttattaattttaagaagatt
aattaatattggtgttggtacaggatgaactgtttacccacctttatctttaattttagg
acataggggattatctgttgatataagaatttttgctttacatttagcaggtgcttcatc
tattataggttctgtgaattttatttcaactatttataatatacgatctaattatttaaa
tatagataaaatttctttatttgtttgatcagtattagtaacagcaattttattattatt
atctttaccagttttggctggagcaattactatgttgttaactgatcgaaatttaaatac
aagattttttgatccttctggaggtggagatcctattttatatcaacattta---
>GBDTA716-21|Microplitis kewleyi|ZSM-HYM-33157-E03|Germany|BOLD:AAB8493
-ttatattttatttttggaatttgatcaggtatattaggattttcaataagtttaattat
tcgtttagaattaggaataccaggtagtttaattagtaatgaacaaatttataatagaat
tgtaacatctcatgcttttattataattttttttatagttataccaattataattggagg
atttggaaattgattaattcctttaatattaggttctcctgatatagcatttccacgtat
aaataatttaagattttgattattaattccttcattatttttattaattttaagaagatt
aattaatattggtgttggtacaggatgaactgtttacccacctttatctttaattttagg
acataggggattatctgttgatataagaatttttgctttacatttagcaggtgcttcatc
tattataggttctgtgaattttatttcaactatttataatatacgatctaattatttaaa
tatagataaaatttctttatttgtttgatcagtattagtaacagcaattttattattatt
atctttaccagttttggctggagcaattactatgttgttaactgatcgaaatttaaatac
aagattttttgatccttctggaggtggagatcctattttatatcaacattta---
>GBDTA14351-21|Microplitis kewleyi|ZSM-HYM-42383-A06|Germany|BOLD:AAB8493
-ttatattttatttttggaatttgatcaggtatattaggattttcaataagtttaattat
tcgtttagaattaggaataccaggtagtttaattagtaatgaacaaatttataatagaat
tgtaacatctcatgcttttattataattttttttatagttataccaattataattggagg
atttggaaattgattaattcctttaatattaggttctcctgatatagcatttccacgtat
aaataatttaagattttgattattaattccttcattatttttattaattttaagaagatt
aattaatattggtgttggtacaggatgaactgtttacccacctttatctttaattttagg
acataggggattatctgttgatataagaatttttgctttacatttagcaggtgcttcatc
tattataggttctgtgaattttatttcaactatttataatatacgatctaattatttaaa
tatagataaaatttctttatttgtttgatcagtattagtaacagcaattttattattatt
atctttaccagttttggctggagcaattactatgttgttaactgatcgaaatttaaatac
aagattttttgatccttctggaggtggagatcctattttatatcaacattta---
>GBDTA1676-21|Microplitis kewleyi|ZSM-HYM-33167-F01|Germany|BOLD:AAB8493
attatattttatttttggaatttgatcaggtatattaggattttcaataagtttaattat
tcgtttagaattaggaataccaggtagtttaattagtaatgaacaaatttataatagaat
tgtaacatctcatgcttttattataattttttttatagttataccaattataattggagg
atttggaaattgattaattcctttaatattaggttctcctgatatagcatttccacgtat
aaataatttaagattttgattattaattccttcattatttttattaattttaagaagatt
aattaatattggtgttggtacaggatgaactgtttacccacctttatctttaattttagg
acataggggattatctgttgatataagaatttttgctttacatttagcaggtgcttcatc
tattataggttctgtgaattttatttcaactatttataatatacgatctaattatttaaa
tatagataaaatttctttatttgtttgatcagtattagtaacagcaattttattattatt
atctttaccagttttggctggagcaattactatgttgttaactgatcgaaatttaaatac
aagattttttg--------------------------------------------
>MARKB361-21|Cotesia inducta|MS 005|United Kingdom|BOLD:AAV9096
---------------------atgatcaggaatattaggattttcaataagattattaat
tcgtttagagcttggtatacctggaagattaattggtaatgatcaaatttataacagaat
tgttacttctcatgcatttattataattttttttatagttatacctgttataattggtgg
ttttggtaattgattaattcctttaatattaggatctcctgatatatcttttcctcgaat
aaataatataagtttttgattattaattccttctttattaatattaattataagaagatt
tattaatgttggtgttggaactggttgaacagtttatcctcctttatctttaattttagg
tcatggtggaatatcagttgatttaggaattttttctttacatttagctggtgcatcttc
tattataggtgctgtaaattttattactacaattataaatatacgttctaatttatttaa
tatagataaaatatctttattttcttgatcagtatttattactgcaattttattattatt
atctttacctgttttagctggtgcaattacaatattattaactgatcgtaatataaatac
tagattttttgatccmtcaggtggaggtga-------------------------
>BCHYM18925-21|Cotesia inducta|ZSM-HYM-33420-A02|Germany|BOLD:AAV9096
attatattttatatttggtttatgatcaggaatattaggattttcaataagattattaat
tcgtttagagcttggtatacctggaagattaattggtaatgatcaaatttataacagaat
tgttacttctcatgcatttattataattttttttatagttatacctgttataattggtgg
ttttggtaattgattaattcctttaatattaggatctcctgatatatcttttcctcgaat
aaataatataagtttttgattattaattccttctttattaatattaattataagaagatt
tattaatgttggtgttggaactggttgaacagtttatcctcctttatctttaattttagg
tcatggtggaatatcagttgatttaggaattttttctttacatttagctggtgcatcttc
tattataggtgctgtaaattttattactacaatcataaatatacgttctaatttatttaa
tatagataaaatatctttattttcttgatcagtatttattactgcaattttattattatt
atctttacctgttttagctggtgcaattacaatattattaactgatcgtaatataaatac
tagattttttgatccatcaggtggggg----------------------------
>MARKB288-21|Cotesia risilis|MS 095|Spain|BOLD:AAA6099
----------------------------------------ttttcaataagattattaat
tcgattagaattaggtatacctgggagattaattggtaatgatcaaatttataatagaat
tgtaacttctcatgcatttattataattttttttatagttatacctgtaataattggtgg
atttggaaattgattaattcctttaatattaggatctcctgatatatcttttccacgaat
aaataatataagtttttgattattaattccttctttattaatattaattttaagaagatt
tattaatgttggtgttggtactggttgaacagtttatccaccattatctttaattttagg
tcatggaggtatatcagttgatttaggaattttttctttacatttagctggtgcttcttc
aattataggtgctgttaattttattactacaattataaatatacgttctaatttatttaa
tatggataaaatgtctttattttcttgatcagtatttattactgcaattttattattatt
atctttacctgttttagctggtgctattacaatattattaactgatcgtaatataaatac
tagattttttgatccttcaggaggtggtgatcctattctttatcaacattta---
>GBDTA1137-21|Cotesia risilis|ZSM-HYM-33161-H08|Germany|BOLD:AAA6099
attatattttatatttggtttatgatcaggaatattaggattttcaataagattattaat
tcgattagaattaggtatacctgggagattaattggtaatgatcaaatttataatagaat
tgtaacttctcatgcatttattataattttttttatagttatacctgtaataattggtgg
atttggaaattgattaattcctttaatattaggatctcctgatatatcttttccacgaat
aaataatataagtttttgattattaattccttctttattaatattaattttaagaagatt
tattaatgttggtgttggtactggttgaacagtttatccaccattatctttaattttagg
tcatggaggtatatcagttgatttaggaattttttctttacatttagctggtgtttcttc
aattataggtgctgttaattttattactacaattataaatatacgttctaatttatttaa
tatggataaaatgtctttattttcttgatcagtatttattactgcaattttattattatt
atctttacctgttttagctggtgctattacaatattattaactgatcgtaatataaatac
tagattttttgatccttcaggaggtggtgatcctattctttatcaacattta---
>GBDTA1062-21|Cotesia risilis|ZSM-HYM-33161-B05|Germany|BOLD:AAA6099
attatattttatatttggtttatgatcaggaatattaggattttcaataagattattaat
tcgattagaattaggtatacctgggagattaattggtaatgatcaaatttataatagaat
tgtaacttctcatgcatttattataattttttttatagttatacctgtaataattggtgg
atttggaaattgattaattcctttaatattaggatctcctgatatatcttttccacgaat
aaataatataagtttttgattattaattccttctttattaatattaattttaagaagatt
tattaatgttggtgttggtactggttgaacagtttatccaccattatctttaattttagg
tcatggaggtatatcagttgatttaggaattttttctttacatttagctggtgcttcttc
aattataggtgctgttaattttattactacaattataaatatacgttctaatttatttaa
tatggataaaatgtctttattttcttgatcagtatttattactgcaattttattattatt
atctttacctgttttagctggtgctattacaatattattaactgatcgtaatataaatac
tagattttttgatccttcaggaggtggtgatcctattctttatcaacattta---
>GBDTA1061-21|Cotesia risilis|ZSM-HYM-33161-B04|Germany|BOLD:AAA6099
attatattttatatttggtttatgatcaggaatattaggattttcaataagattattaat
tcgattagaattaggtatacctgggagattaattggtaatgatcaaatttataatagaat
tgtaacttctcatgcatttattataattttttttatagttatacctgtaataattggtgg
atttggaaattgattaattcctttaatattaggatctcctgatatatcttttccacgaat
aaataatataagtttttgattattaattccttctttattaatattaattttaagaagatt
tattaatgttggtgttggtactggttgaacagtttatccaccattatctttaattttagg
tcatggaggtatatcagttgatttaggaattttttctttacatttagctggtgcttcttc
aattataggtgctgttaattttattactacaattataaatatacgttctaatttatttaa
tatggataaaatgtctttattttcttgatcagtatttattactgcaattttattattatt
atctttacctgttttagctggtgctattacaatattattaactgatcgtaatataaatac
tagattttttgatccttcaggaggtggtgatcctattctttatcaacattta---
>AAHYM607-16|Cotesia risilis|MRS-JFT 0604|France|BOLD:AAA6099
attatattttatatttggtttatgatcaggaatattaggattttcaataagattattaat
tcgattagaattaggtatacctgggagattaattggtaatgatcaaatttataatagaat
tgtaacttctcatgcatttattataattttttttatagttatacctgtaataattggtgg
atttggaaattgattaattcctttaatattaggatctcctgatatatcttttccacgaat
aaataatataagtttttgattattaattccttctttattaatattaattttaagaagatt
tattaatgttggtgttggtactggttgaacagtttatccaccattatctttaattttagg
tcatggaggtatatcagttgatttaggaattttttctttacatttagctggtgcttcttc
aattataggtgctgttaattttattactacaattataaatatacgttctaatttatttaa
tatggataaaatgtctttattttcttgatcagtatttattactgcaattttattattatt
atctttacctgttttagctggtgctattacaatattattaactgatcgtaatataaatac
tagattttttgatccttcaggaggtggtgatcctattctttatcaacattta---
>GBDTA15502-21|Cotesia risilis|ZSM-HYM-42395-B05|Germany|BOLD:AAA6099
attatattttatatttggtttatgatcaggaatattaggattttcaataagattattaat
tcgattagaattaggtatacctgggagattaattggtaatgatcaaatttataatagaat
tgtaacttctcatgcatttattataattttttttatagttatacctgtaataattggtgg
atttggaaattgattaattcctttaatattaggatctcctgatatatcttttccacgaat
aaataatataagtttttgattattaattccttctttattaatattaattttaagaagatt
tattaatgttggtgttggtactggttgaacagtttatccaccattatctttaattttagg
tcatggaggtatatcagttgatttaggaattttttctttacatttagctggtgcttcttc
aattataggtgctgttaattttattactacaattataaatatacgttctaatttatttaa
tatggataaaatgtctttattttcttgatcagtatttattactgcaattttattattatt
atctttacctgttttagctggtgctattacaatattattaactgatcgtaatataaatac
tagattttttgatccttcaggaggtggtgatcctattctttatcaacattta---
>GBDTA1732-21|Cotesia risilis|ZSM-HYM-33168-B10|Germany|BOLD:AAA6099
attatattttatatttggtttatgatcaggaatattaggattttcaataagattattaat
tcgattagaattaggtatacctgggagattaattggtaatgatcaaatttataatagaat
tgtaacttctcatgcatttattataattttttttatagttatacctgtaataattggtgg
atttggaaattgattaattcctttaatattaggatctcctgatatatcttttccacgaat
aaataatataagtttttgattattaattccttctttattaatattaattttaagaagatt
tattaatgttggtgttggtactggttgaacagtttatccaccattatctttaattttagg
tcatggaggtatatcagttgatttaggaattttttctttacatttagctggtgcttcttc
aattataggtgctgttaattttattactacaattataaatatacgttctaatttatttaa
tatggataaaatgtctttattttcttgatcagtatttattactgcaattttattattatt
atctttacctgttttagctggtgctattacaatattattaactgatcgtaatataaatac
tagattttttgatccttcaggaggtggtgatcctattctttatcaacattta---
>GBDTA13890-21|Cotesia risilis|ZSM-HYM-42378-B08|Germany|BOLD:AAA6099
attatattttatatttggtttatgatcaggaatattaggattttcaataagattattaat
tcgattagaattaggtatacctgggagattaattggtaatgatcaaatttataatagaat
tgtaacttctcatgcatttattataattttttttatagttatacctgtaataattggtgg
atttggaaattgattaattcctttaatattaggatctcctgatatatcttttccacgaat
aaataatataagtttttgattattaattccttctttattaatattaattttaagaagatt
tattaatgttggtgttggtactggttgaacagtttatccaccattatctttaattttagg
tcatggaggtatatcagttgatttaggaattttttctttacatttagctggtgcttcttc
aattataggtgctgttaattttattactacaattataaatatacgttctaatttatttaa
tatggataaaatgtctttattttcttgatcagtatttattactgcaattttattattatt
atctttacctgttttagctggtgctattacaatattattaactgatcgtaatataaatac
tagattttttgatccttcaggaggtggtgatcctattctttatcaacattta---
>GBDTA13940-21|Cotesia risilis|ZSM-HYM-42378-F10|Germany|BOLD:AAA6099
attatattttatatttggtttatgatcaggaatattaggattttcaataagattattaat
tcgattagaattaggtatacctgggagattaattggtaatgatcaaatttataatagaat
tgtaacttctcatgcatttattataattttttttatagttatacctgtaataattggtgg
atttggaaattgattaattcctttaatattaggatctcctgatatatcttttccacgaat
aaataatataagtttttgattattaattccttctttattaatattaattttaagaagatt
tattaatgttggtgttggtactggttgaacagtttatccaccattatctttaattttagg
tcatggaggtatatcagttgatttaggaattttttctttacatttagctggtgcttcttc
aattataggtgctgttaattttattactacaattataaatatacgttctaatttatttaa
tatggataaaatgtctttattttcttgatcagtatttattactgcaattttattattatt
atctttacctgttttagctggtgctattacaatattattaactgatcgtaatataaatac
tagattttttgatccttcaggaggtggtgatcctattctttatcaacattta---
>GBDTA13889-21|Cotesia risilis|ZSM-HYM-42378-B07|Germany|BOLD:AAA6099
attatattttatatttggtttatgatcaggaatattaggattttcaataagattattaat
tcgattagaattaggtatacctgggagattaattggtaatgatcaaatttataatagaat
tgtaacttctcatgcatttattataattttttttatagttatacctgtaataattggtgg
atttggaaattgattaattcctttaatattaggatctcctgatatatcttttccacgaat
aaataatataagtttttgattattaattccttctttattaatattaattttaagaagatt
tattaatgttggtgttggtactggttgaacagtttatccaccattatctttaattttagg
tcatggaggtatatcagttgatttaggaattttttctttacatttagctggtgcttcttc
aattataggtgctgttaattttattactacaattataaatatacgttctaatttatttaa
tatggataaaatgtctttattttcttgatcagtatttattactgcaattttattattatt
atctttacctgttttagctggtgctattacaatattattaactgatcgtaatataaatac
tagattttttgatccttcaggaggtggtgatcctattctttatcaacattta---
>GBDTA15633-21|Cotesia risilis|ZSM-HYM-42396-E05|Germany|BOLD:AAA6099
-ttatattttatatttggtttatgatcaggaatattaggattttcaataagattattaat
tcgattagaattaggtatacctgggagattaattggtaatgatcaaatttataatagaat
tgtaacttctcatgcatttattataattttttttatagttatacctgtaataattggtgg
atttggaaattgattaattcctttaatattaggatctcctgatatatcttttccacgaat
aaataatataagtttttgattattaattccttctttattaatattaattttaagaagatt
tattaatgttggtgttggtactggttgaacagtttatccaccattatctttaattttagg
tcatggaggtatatcagttgatttaggaattttttctttacatttagctggtgcttcttc
aattataggtgctgttaattttattactacaattataaatatacgttctaatttatttaa
tatggataaaatgtctttattttcttgatcagtatttattactgcaattttattattatt
atctttacctgttttagctggtgctattacaatattattaactgatcgtaatataaatac
tagattttttgatccttcaggaggcggtgatcctattctttatcaacattta---
>GBDTA13998-21|Cotesia risilis|ZSM-HYM-42379-C09|Germany|BOLD:AAA6099
-ttatattttatatttggtttatgatcaggaatattaggattttcaataagattattaat
tcgattagaattaggtatacctgggagattaattggtaatgatcaaatttataatagaat
tgtaacttctcatgcatttattataattttttttatagttatacctgtaataattggtgg
atttggaaattgattaattcctttaatattaggatctcctgatatatcttttccacgaat
aaataatataagtttttgattattaattccttctttattaatattaattttaagaagatt
tattaatgttggtgttggtactggttgaacagtttatccaccattatctttaattttagg
tcatggaggtatatcagttgatttaggaattttttctttacatttagctggtgcttcttc
aattataggtgctgttaattttattactacaattataaatatacgttctaatttatttaa
tatggataaaatgtctttattttcttgatcagtatttattactgcaattttattattatt
atctttacctgttttagctggtgctattacaatattattaactgatcgtaatataaatac
tagattttttgatccttcaggaggtggtgatcctattctttatcaacattta---
>GBDTA14898-21|Cotesia risilis|ZSM-HYM-42388-G06|Germany|BOLD:AAA6099
------------atttggtttatgatcaggaatattaggattttcaataagattattaat
tcgattagaattaggaatacctgggagattaattggtaatgatcaaatttataatagaat
tgtaacttctcatgcatttattataattttttttatagttatacctgtaataattggtgg
atttggaaattgattaattcctttaatattaggatctcctgatatatcttttccacgaat
aaataatataagtttttgattattaattccttctttattaatattaattttaagaagatt
tattaatgttggtgttggtactggttgaacagtttatccaccattatctttaattttagg
tcatggaggtatatcagttgatttaggaattttttctttacatttagctggtgcttcttc
aattataggtgctgttaattttattactacaattataaatatacgttctaatttatttaa
tatggataaaatgtctttattttcttgatcagtatttattactgcaattttattattatt
atctttacctgttttagctggtgctattacaatattattaactgatcgtaatataaatac
tagattttttgatccttcaggaggtggtgatcctattctttatcaacattta---
>MISCA040-22|Cotesia risilis|CNC1182785|Finland|BOLD:AAA6099
attatattttatatttggtttatgatcaggaatattaggattttcaataagattattaat
tcgattagaattaggtatacctgggagattaattggtaatgatcaaatttataatagaat
tgtaacttctcatgcatttattataattttttttatagttatacctgtaataattggtgg
atttggaaattgattaattcctttaatattaggatctcctgatatatcttttccacgaat
aaataatataagtttttgattattaattccttctttattaatattaattttaagaagatt
tattaatgttggtgttggtactggttgaacagtttatccaccattatctttaattttagg
tcatggaggtatatcagttgatttaggaattttttctttacatttagctggtgcttcttc
aattataggtgctgttaattttattactacaattataaatatacgttctaatttatttaa
tatggataaaatgtctttattttcttgatcagtatttattactgcaattttattattatt
atctttacctgttttagctggtgctattacaatattattaactgatcgtaatataaatac
tagattttttg--------------------------------------------
>MARKB249-21|Cotesia eulipis|CNCHYM49288|United Kingdom|BOLD:ACZ1254
------------------------------------------------------------
-----------------------------------------atcaaatttataatagtat
tgtaacttctcatgcatttattataattttttttatagttatacctgtaataattggtgg
ttttggaaattgattaattcctttaatattaggatctcctgatatatcttttcctcgaat
aaataatataagtttttgattattaattccttctttattaatattaattataagtggatt
tattaatgttggtgttggaactggttggacagtttatcctcctttatctttaattttagg
tcatggtggtatatcagttgatttaggaattttttctttacatttagctggtgcttcttc
aattataggtgctgttaattttattactacaattatgaatatacgttctaatttatttaa
tatagataaaatatctttattttcttgatcagtatttattactgcaattttattattatt
atctttacctgttttagctggtgcaattacaatattattaactgatcgtaatataa----
-------------------------------------------------------
>MIHOC055-22|Cotesia eulipis|CNC1447813|Canada|BOLD:ACZ1254
attatattttatatttggtttatgatcaggaatattaggattttcaataagattattaat
tcgtttagaattaggaatacctggaagattaattggtaatgatcaaatttataatagtat
tgtaacttctcatgcatttattataattttttttatagttatacctgtaataattggtgg
ttttggaaattgattaattcctttaatattaggatctcctgatatatcttttcctcgaat
aaataatataagtttttgattattaattccttctttattaatattaattataagtggatt
tattaatgttggtgttggaactnnnnnnnnnnnnnnnnnnnnnnnnnnnnnnnnnnnnnn
nnnnnnnnnnnnnnnnnnnnnnnnnnnnnnnnnnnnnnnnnnnnnnnnnnntgcttcttc
aattataggtgctgttaattttattactacaattatgaatatacgttctaatttatttag
tatagataaaatatctttattttcttgatcagtatttattactgcaattttattattatt
atctttacctgttttagctggtgcaattacaatattattaactgatcgtaatataaatac
tagattttttgatccatcaggaggaggggatcctattctttatcaacattta---
>ASQSR301-11|Cotesia eulipis|MRS 0049|Finland|BOLD:ACZ1254
attatattttatatttggtttatgatcaggaatattaggattttcaataagattnttaat
tcgtttagaattaggaatacctggaagattaattggtaatgatcaaatttataatagtat
tgtaacttctcatgcatttattataattttttttatagttatacctgtaataattggtgg
ttttggaaattgattaattcctttaatattaggatctcctgatatatcttttcctcgaat
aaataatataagtttttgattattaattccttctttattaatattaattataagtggatt
tattaatgttggtgttggaactggttggacagtttatcctcctttatctttaattttagg
tcatggtggtatatcagttgatttaggaattttttctttacatttagctggtgcttcttc
aattataggtgctgttaattttattactacaattatgaatatacgttctaatttatttaa
tatagataaaatatctttattttcttgatcagtatttattactgcaattttattattatt
atctttacctgttttagctggtgcaattacaatattattaactgatcgtaatataaatac
tagattttttgatccatcaggaggaggggatcctattctttatcaacattta---
>ASQSR294-11|Cotesia eulipis|MRS 0048|Norway|BOLD:ACZ1254
attatattttatatttggtttatgatcaggaatattaggattttcaataagattgttaat
tcgtttagaattaggaatacctggaagattaattggtaatgatcaaatttataatagtat
tgtaacttctcatgcatttattataattttttttatagttatacctgtaataattggtgg
ttttggaaattgattaattcctttaatattaggatctcctgatatatcttttcctcgaat
aaataatataagtttttgattattaattccttctttattaatattaattataagtggatt
tattaatgttggtgttggaactggttggacagtttatcctcctttatctttaattttagg
tcatggtggtatatcagttgatttaggaattttttctttacatttagctggtgcttcttc
aattataggtgctgttaattttattactacaattatgaatatacgttctaatttatttaa
tatagataaaatatctttattttcttgatcagtatttattactgcaattttattattatt
atctttacctgttttagctggtgcaattacaatattattaactgatcgtaatataaatac
tagattttttgatccatcaggaggaggggatcctattctttatcaacattta---
>GMGRF5649-13|Cotesia eulipis|BIOUG07768-G08|Germany|BOLD:ACZ1254
attatattttatatttggtttatgatcaggaatattaggattttcaataagattattaat
tcgtttagaattaggaatacctggaagattaattggtaatgatcaaatttataatagtat
tgtaacttctcatgcatttattataattttttttatagttatacctgtaataattggtgg
ttttggaaattgattaattcctttaatattaggatctcctgatatatcttttcctcgaat
aaataatataagtttttgattattaattccttctttattaatattaattataagtggatt
tattaatgttggtgttggaactggttgaacagtttatcctcctttatctttaattttagg
tcatggtggtatatcagttgatttaggaattttttctttacatttagctggtgcttcttc
aattataggtgctgttaattttattactacaattatgaatatacgttctaatttatttaa
tatagataaaatatctttattttcttgatcagtatttattactgcaattttattattatt
atctttac----------------------------------------------------
-------------------------------------------------------
>ASQSR291-11|Cotesia eulipis|MRS 0050|Finland|BOLD:ACZ1254
attatattttatatttggtttatgatcaggaatattaggattttcaataagattgttaat
tcgtttagaattaggaatacctggaagattaattggtaatgatcaaatttataatagtat
tgtaacttctcatgcatttattataattttttttatagttatacctgtaataattggtgg
ttttggaaattgattaattcctttaatattaggatctcctgatatatcttttcctcgaat
aaataatataagtttttgattattaattccttctttattaatattaattataagtggatt
tattaatgttggtgttggaactggttggacagtttatcctcctttatctttaattttagg
tcatggtggtatatcagttgatttaggaattttttctttacatttagctggtgcttcttc
aattataggtgctgttaattttattactacaattatgaatatacgttctaatttatttaa
tatagataaaatatctttattttcttgatcagtatttattactgcaattttattattatt
atctttacctgttttagctggtgcaattacaatattattaactgatcgtaatataaatac
tagattttttgatccatcagga---------------------------------
>HYCNE141-11|Cotesia eulipis|CNCHYM 00331|Canada|BOLD:ACZ1254
------------------------------------------------------------
------------------------------------------------------------
------------------------------------------------------------
-----------------------------------------------------ctcgaat
aaataatataagtttttgattattaattccttctttattaatattaattataagtggatt
tattaatgttggtgttggaactggttgaacagtttatcctcctttatctttaattttagg
tcatggtggtatatcagttgatttaggaattttttctttacatttagctggtgcttcttc
aattataggtgctgttaattttattactacaattatgaatatacgttctaatttatttaa
tatagataaaatatctttattttcttgatcagtatttattactgcaattttattattatt
atctttacctgttttagctggtgcaattacaatattattaactgatcgtaatataaatac
tagattttttgatccatcaggaggaggggatcctattctttatcaacattta---
>HYCNE140-11|Cotesia eulipis|CNCHYM 00330|Canada|BOLD:ACZ1254
------------------------------------------------------------
------------------------------------------------------------
------------------------------------------------------------
-----------------------------------------------------ctcgaat
aaataatataagtttttgattattaattccttctttattaatattaattataagtggatt
tattaatgttggtgttggaactggttgaacagtttatcctcctttatctttaattttagg
tcatggtggtatatcagttgatttaggaattttttctttacatttagctggtgcttcttc
aattataggtgctgttaattttattactacaattatgaatatacgttctaatttatttaa
tatagataaaatatctttattttcttgatcagtatttattactgcaattttattattatt
atctttacctgttttagctggtgcaattacaatattattaactgatcgtaatataaatac
tagattttttgatccatcaggag--------------------------------
>MARKB002-20|Cotesia eulipis|MRS JFT0049|Finland|BOLD:ACZ1254
------------------------------------------------------------
------------------------------------------------------------
------------------------------------------------------------
---------------------------------------------------------aat
aaataatataagtttttgattattaattccttctttattaatattaattataagtggatt
tattaatgttggtgttggaactggttggacagtttatcctcctttatctttaattttagg
tcatggtggtatatcagttgatttaggaattttttctttacatttagctggtgcttcttc
aattataggtgctgttaattttattactacaattatgaatatacgttctaatttatttaa
tatagataaaatatctttattttcttgatcagtatttattactgcaattttattattatt
atctttacctgttttagctggtgcaattacaatattattaactgatcgtaatataaatac
tagattttttgatccatcaggaggaggggatcctattctttatcaacattta---
>ASWAU506-08|Cotesia eulipis|HYM00001784|Canada|BOLD:ACZ1254
------------------------------------------------------------
------------------------------------------------------------
------------------------------------------------------------
------------------------------------------------------------
--------taagtttttgattattaattccttctttattaatattaattataagtggatt
tattaatgttggtgttggaactggttgaacagtttatcctcctttatctttaattttagg
tcatggtggtatatcagttgatttaggaattttttctttacatttagctggtgcttcttc
aattataggtgctgttaattttattactacaattatgaatatacgttctaatttatttag
tatagataaaatatctttattttcttgatcagtatttattactgcaattttattattatt
atctttacctgttttagctggtgcaattacaatattattaactgatcgtaatataaatac
tagattttttgatccatcaggaggagggg--------------------------
>MARKB139-21|Cotesia inducta|MRS JFT0268|Spain|
------------------------------------------------------------
------------------------------------------------------------
------------------------------------------------------------
------------------------------------------------------------
--------taagtttttgrttattaattccttctttattaatattaattataagaagatt
tattaatgttggtgttggaactggttgaacagtttatcctcctttatctttaattttagg
tcatggtggaatatcagttgatttaggaattttttctttacatttagctggtgcrtcttc
tattataggtgctgtwaattttattactacaattataaatatacgttctaatttatttaa
tatagataaaatatctttattttcttgatcagtatttattactgcaattttattattatt
atcwttacctgttttagctggtgcaattacaatattattaactgatcgtaatataaatac
tagattttttgatccatcaggwggaggtgatccaattctttatcaacattta---
>MARKB285-21|Cotesia inducta|MRS JFT0425|Spain|BOLD:AAV9096
------------------------------------------------------------
------------------------------------------------------------
------------------------------------------------------------
------------------------------------------------------tcgaat
aaataatataagtttttgattattaattccttctttattaatattaattataagaagatt
tattaatgttggtgttggaactggttgaacagtttatcctcctttatctttaattttagg
tcatggtggaatatcagttgatttaggaattttttctttacatttagctggtgcatcttc
tattataggtgctgtaaattttattactacaattataaatatacgttctaatttatttaa
tatagataaaatatctttattttcttgatcagtatttattactgcaattttattattatt
atctttacctgttttagctggtgcaattacaatattattaactgatcgtaatataaatac
tagattttttgatccatcaggtgggggtgatccaattctttatcaacattta---
>MARKB385-21|Cotesia subordinaria|MS 082|United Kingdom|BOLD:AAA7143
----------------------------------------ttttcaataagattattaat
tcgtttagaattaggaataccaggaagattaattggtaatgatcaaatttataatagaat
tgtaacttctcatgcttttattataattttttttatagttatacctgtaataattggtgg
ttttggaaattgattaattcctttaatattaggatctccagatatatcttttcctcgaat
aaataatataagtttttgattattaattccttctttattattattaattataagaatatt
tattaatgtgggagttggtactggttgaactgtatatcctcctttatctttaattttagg
tcatggtggaatatctgttgatttaggaattttttctctacatttagctggagcatcttc
aattataggtgctgtaaattttattactactattataaatatacgttcaaatttatttaa
tatagataaaatatctttattttcttgatctgtatttattactgcaattttattattatt
atctttacctgttttggctggtgctattactatattattaactgatcgtaatataaatac
aagattttttgatccttcaggtggtggtgatccaattctttatcagcattta---
>GBDTA15381-21|Cotesia subordinaria|ZSM-HYM-42393-H02|Germany|BOLD:AAA7143
attatattttatatttggtatatgatcaggaatattaggattttcaataagattattaat
tcgtttagaattaggaataccaggaagattaattggtaatgatcaaatttataatagaat
tgtaacttctcatgcttttattataattttttttatagttatacctgtaataattggtgg
ttttggaaattgattaattcctttaatattaggatctccagatatatcttttcctcgaat
aaataatataagtttttgattattaattccttctttattattattaattataagaatatt
tattaatgtgggagttggtactggttgaactgtatatcctcctttatctttaattttagg
tcatggtggaatatctgttgatttaggaattttttctctacatttagctggagcatcttc
aattataggtgctgtaaattttattactactattataaatatacgttcaaatttatttaa
tatagataaaatatctttattttcttgatctgtatttattactgcaattttattattatt
atctttacctgttttggctggtgctattactatattattaactgatcgtaatataaatac
aagattttttgatccttcaggtggtggtgatccaattctttatcagcattta---
>MARKB054-21|Cotesia subordinaria|MRS JFT0436|Poland|BOLD:AAA7143
------------------------------------------------------------
------------------------------------------------------------
------------------------------------------------------------
------------------------------------------------------------
--------taagtttttgattattaattccttctttattattattaattataagaatatt
tattaatgtgggagttggtactggttgaactgtatatcctcctttatctttaattttagg
tcatggtggaatatctgttgatttaggaattttttctctacatttagctggagcatcttc
aattataggtgctgtaaattttattactactattataaatatacgttcaaatttatttaa
tatagataaaatatctttattttcttgatctgtatttattactgcaattttattattatt
atctttacctgttttggctggtgctattactatattattaactgatcgtaatataaatac
aagattttttgatccttcaggtggtggtgatccaattctttatcagcattta---
>GBDTA14610-21|Cotesia subordinaria|ZSM-HYM-42385-G03|Germany|BOLD:AAA7143
-ttatattttatatttggtttatgatcaggaatattaggattttcaataagattattaat
tcgtttagaattaggaataccaggaagattaattggtaatgatcaaatttataatagaat
tgtaacttctcatgcttttattataattttttttatagttatacctgtaataattggtgg
ttttggaaattgattaattcctttaatattaggatctccagatatatcttttcctcgaat
aaataatataagtttttgattattaattccttctttattattattaattataagaatatt
tattaatgtgggagttggtactggttgaactgtatatcctcctttatctttaattttagg
tcatggtggaatatctgttgatttaggaattttttctctacatttagctggagcatcttc
aattataggtgctgtaaattttattactactattataaatatacgttcaaatttatttaa
tatagataaaatatctttattttcttgatctgtatttattactgcaattttattattatt
atctttacctgttttggctggtgctattactatattattaactgatcgtaatataaatac
aagattttttgatccttcaggtggtggtgatccaattcttta-------------
>MARKB393-21|Cotesia subordinaria|MS 102|United Kingdom|BOLD:AAA7143
---------------------------------------attttcaataagattattaat
tcgtttagaattaggaataccaggaagattaattggtaatgatcaaatttataatagaat
tgtaacttctcatgcttttattataattttttttatagttatacctgtaataattggtgg
ttttggaaattgattaattcctttaatattaggatctccagatatatcttttcctcgaat
aaataatataagtttttgattattaattccttctttattattattaattataagaatatt
tattaatgtgggagttggtactggttgaactgtatatcctcctttatctttaattttagg
tcatggtggaatatctgttgatttaggaattttttctctacatttagctggagcatcttc
aattataggtgctgtaaattttattactactattataaatatacgttcaaatttatttaa
tatagataaaatatctttattttcttgatctgtatttattactgcaattttattattatt
atctttacctgttttggctggtgctattactatattattaactgatcgtaatataaatac
aagattttttgatccttcaggtggtgg----------------------------
>ASQSQ095-09|Cotesia selenevora|MRS-Cot-cal|Belgium|BOLD:AAA7143
------------------------------------------------aagattattaat
tcgtttagaattaggtataccgggtagattaattggtaatgatcaaatttataataggat
tgtaacttctcatgcttttattataattttttttatagtaatacctgtaataattggtgg
ttttggaaattgattaattcctttaatattgggatctccagatatatctttccctcgaat
aaataatataagtttttgattattaattccttctttattattattaattataagaagatt
tattaatgtaggagttggtactggttgaactgtttatccacctttatcattaattttggg
gcatggtggaatatctattgatttgggaattttttctttacatttagctggagcatcttc
aattataggtgctgtaaattttattactactattataaatatacgttcaaatttatttaa
tatagataaaatatctttattttcttgatctgtatttattactgctattttattattatt
atctttacctgttttagctggtgctattactatattattaactgatcgtaatataaatac
aagattttttgatccttcaggtggtggtgatccaattctttatcagcattt----
>GBDTA1807-21|Cotesia selenevora|ZSM-HYM-33169-A02|Germany|BOLD:AAA7143
attatattttatatttggtttatgatcgggaatattaggattttcaataagattattaat
tcgtttagaattaggtataccgggtagattaattggtaatgatcaaatttataataggat
tgtaacttctcatgcttttattataattttttttatagtaatacctgtaataattggtgg
ttttggaaattgattaattcctttaatattgggatctccagatatatctttccctcgaat
aaataatataagtttttgattattaattccttctttattattattaattataagaagatt
tattaatgtaggagttggtactggttgaactgtttatccacctttatcattaattttggg
gcatggtggaatatctattgatttgggaattttttctttacatttagctggagcatcttc
aattataggtgctgtaaattttattactactattataaatatacgttcaaatttatttaa
tatagataaaatatctttattttcttgatctgtatttattactgctattttattattatt
atctttacctgttttagctggtgctattactatattattaactgatcgtaatataaatac
aagattttttgatccttcaggtggtggtgatccaattctttatcagcattta---
>BCNCA252-18|Cotesia coryphe|MRS JFT0691|Netherlands|BOLD:AAA7143
-----------------------------------taggattttcaataagattattaat
tcgtttagaattaggtataccaggaagattaattggtaatgatcaaatttataatagaat
tgtaacttctcatgcttttattataattttttttatagtaatacctgtaataattggtgg
ttttggaaattgattaattccattaatattaggatctccagatatatctttccctcgaat
aaataatataagtttttgattattatttccttctttattattattaattataagaagatt
tattaatgtaggagttggtactggttgaactgtatatccacctttatcattaattttagg
tcatggtggaatatctgttgatttaggaattttttctttacatttagctggagcttcttc
aattataggtgctgtaaattttattactacaattataaatatacgttcaaatttatttaa
tatagataaaatatctttattttcttgatctgtatttattactgcaattttattattatt
atctttacctgttttagctggtgctattaccatattattaactgatcgtaatataaatac
aaggttttttgatccttcaggtggcggtgatccaattctttatcagcattta---
>GBDTA748-21|Cotesia coryphe|ZSM-HYM-33157-G11|Germany|BOLD:AAA7143
attatattttatatttggtttatggtcaggaatattaggattttcaataagattattaat
tcgtttagaattaggtataccaggaagattaattggtaatgatcaaatttataatagaat
tgtaacttctcatgcttttattataattttttttatagtaatacctgtaataattggtgg
ttttggaaattgattaattccattaatattaggatctccagatatatctttccctcgaat
aaataatataagtttttgattattatttccttctttattattattaattataagaagatt
tattaatgtaggagttggtactggttgaactgtatatccacctttatcattaattttagg
tcatggtggaatatctgttgatttaggaattttttctttacatttagctggagcttcttc
aattataggtgctgtaaattttattactacaattataaatatacgttcaaatttatttaa
tatagataaaatatctttattttcttgatctgtatttattactgcaattttattattatt
atctttacctgttttagctggtgctattaccatattattaactgatcgtaatataaatac
aaggttttttgatccttcaggtggtggtgatccaattctttatcagcattta---
>GBDTA466-21|Cotesia coryphe|ZSM-HYM-33154-H02|Germany|BOLD:AAA7143
attatattttatatttggtttatggtcaggaatattaggattttcaataagattattaat
tcgtttagaattaggtataccaggaagattaattggtaatgatcaaatttataatagaat
tgtaacttctcatgcttttattataattttttttatagtaatacctgtaataattggtgg
ttttggaaattgattaattccattaatattaggatctccagatatatctttccctcgaat
aaataatataagtttttgattattatttccttctttattattattaattataagaagatt
tattaatgtaggagttggtactggttgaactgtatatccacctttatcattaattttagg
tcatggtggaatatctgttgatttaggaattttttctttacatttagctggagcttcttc
aattataggtgctgtaaattttattactacaattataaatatacgttcaaatttatttaa
tatagataaaatatctttattttcttgatctgtatttattactgcaattttattattatt
atctttacctgttttagctggtgctattaccatattattaactgatcgtaatataaatac
aaggttttttgatccttcaggtggtggtgatccaattctttatcagcattta---
>GBDTA747-21|Cotesia coryphe|ZSM-HYM-33157-G10|Germany|BOLD:AAA7143
attatattttatatttggtttatggtcaggaatattaggattttcaataagattattaat
tcgtttagaattaggtataccaggaagattaattggtaatgatcaaatttataatagaat
tgtaacttctcatgcttttattataattttttttatagtaatacctgtaataattggtgg
ttttggaaattgattaattccattaatattaggatctccagatatatctttccctcgaat
aaataatataagtttttgattattatttccttctttattattattaattataagaagatt
tattaatgtaggagttggtactggttgaactgtatatccacctttatcattaattttagg
tcatggtggaatatctgttgatttaggaattttttctttacatttagctggagcttcttc
aattataggtgctgtaaattttattactacaattataaatatacgttcaaatttatttaa
tatagataaaatatctttattttcttgatctgtatttattactgcaattttattattatt
atctttacctgttttagctggtgctattaccatattattaactgatcgtaatataaatac
aaggttttttgatccttcaggtggtggtgatccaattctttatcagcattta---
>GBDTA14627-21|Cotesia coryphe|ZSM-HYM-42385-H08|Germany|BOLD:AAA7143
attatattttatatttggtttatggtcaggaatattaggattttcaataagattattaat
tcgtttagaattaggtataccaggaagattaattggtaatgatcaaatttataatagaat
tgtaacttctcatgcttttattataattttttttatagtaatacctgtaataattggtgg
ttttggaaattgattaattccattaatattaggatctccagatatatctttccctcgaat
aaataatataagtttttgattattatttccttctttattattattaattataagaagatt
tattaatgtaggagttggtactggttgaactgtatatccacctttatcattaattttagg
tcatggtggaatatctgttgatttaggaattttttctttacatttagctggagcttcttc
aattataggtgctgtaaattttattactacaattataaatatacgttcaaatttatttaa
tatagataaaatatctttattttcttgatctgtatttattactgcaattttattattatt
atctttacctgttttagctggtgctattaccatattattaactgatcgtaatataaatac
aaggttttttgatccttcaggtggtggtgatccaattctttatcagcattta---
>GBDTA14499-21|Cotesia coryphe|ZSM-HYM-42384-E11|Germany|BOLD:AAA7143
attatattttatatttggtttatggtcaggaatattaggattttcaataagattattaat
tcgtttagaattaggtataccaggaagattaattggtaatgatcaaatttataatagaat
tgtaacttctcatgcttttattataattttttttatagtaatacctgtaataattggtgg
ttttggaaattgattaattccattaatattaggatctccagatatatctttccctcgaat
aaataatataagtttttgattattatttccttctttattattattaattataagaagatt
tattaatgtaggagttggtactggttgaactgtatatccacctttatcattaattttagg
tcatggtggaatatctgttgatttaggaattttttctttacatttagctggagcttcttc
aattataggtgctgtaaattttattactacaattataaatatacgttcaaatttatttaa
tatagataaaatatctttattttcttgatctgtatttattactgcaattttattattatt
atctttacctgttttagctggtgctattaccatattattaactgatcgtaatataaatac
aaggttttttgatccttcaggtggtggtgatccaattctttatcagcattta---
>GBDTA14346-21|Cotesia coryphe|ZSM-HYM-42383-A01|Germany|BOLD:AAA7143
attatattttatatttggtttatggtcaggaatattaggattttcaataagattattaat
tcgtttagaattaggtataccaggaagattaattggtaatgatcaaatttataatagaat
tgtaacttctcatgcttttattataattttttttatagtaatacctgtaataattggtgg
ttttggaaattgattaattccattaatattaggatctccagatatatctttccctcgaat
aaataatataagtttttgattattatttccttctttattattattaattataagaagatt
tattaatgtaggagttggtactggttgaactgtatatccacctttatcattaattttagg
tcatggtggaatatctgttgatttaggaattttttctttacatttagctggagcttcttc
aattataggtgctgtaaattttattactacaattataaatatacgttcaaatttatttaa
tatagataaaatatctttattttcttgatctgtatttattactgcaattttattattatt
atctttacctgttttagctggtgctattaccatattattaactgatcgtaatataaatac
aaggttttttgatccttcaggtggtggtgatccaattctttatcagcattta---
>GBDTA724-21|Cotesia coryphe|ZSM-HYM-33157-E11|Germany|BOLD:AAA7143
attatattttatatttggtttatggtcaggaatattaggattttcaataagattattaat
tcgtttagaattaggtataccaggaagattaattggtaatgatcaaatttataatagaat
tgtaacttctcatgcttttattataattttttttatagtaatacctgtaataattggtgg
ttttggaaattgattaattccattaatattaggatctccagatatatctttccctcgaat
aaataatataagtttttgattattatttccttctttattattattaattataagaagatt
tattaatgtaggagttggtactggttgaactgtatatccacctttatcattaattttagg
tcatggtggaatatctgttgatttaggaattttttctttacatttagctggagcttcttc
aattataggtgctgtaaattttattactacaattataaatatacgttcaaatttatttaa
tatagataaaatatctttattttcttgatctgtatttattactgcaattttattattatt
atctttacctgttttagctggtgctattaccatattattaactgatcgtaatataaatac
aaggttttttgatccttcaggtggcggtgatccaattctttatcagcattta---
>GBDTA746-21|Cotesia coryphe|ZSM-HYM-33157-G09|Germany|BOLD:AAA7143
attatattttatatttggtttatggtcaggaatattaggattttcaataagattattaat
tcgtttagaattaggtataccaggaagattaattggtaatgatcaaatttataatagaat
tgtaacttctcatgcttttattataattttttttatagtaatacctgtaataattggtgg
ttttgggaattgattaattccattaatattaggatctccagatatatctttccctcgaat
aaataatataagtttttgattattatttccttctttattattattaattataagaagatt
tattaatgtaggagttggtactggttgaactgtatatccacctttatcattaattttagg
tcatggtggaatatctgttgatttaggaattttttctttacatttagctggagcttcttc
aattataggtgctgtaaattttattactacaattataaatatacgttcaaatttatttaa
tatagataaaatatctttattttcttgatctgtatttattactgcaattttattattatt
atctttacctgttttagctggtgctattaccatattattaactgatcgtaatataaatac
aaggttttttgatccttcaggtggtggtgatccaattctttatcagcattta---
>GBDTA749-21|Cotesia coryphe|ZSM-HYM-33157-G12|Germany|BOLD:AAA7143
attatattttatatttggtttatggtcaggaatattaggattttcaataagattattaat
tcgtttagaattaggtataccaggaagattaattggtaatgatcaaatttataatagaat
tgtaacttctcatgcttttattataattttttttatagtaatacctgtaataattggtgg
ttttgggaattgattaattccattaatattaggatctccagatatatctttccctcgaat
aaataatataagtttttgattattatttccttctttattattattaattataagaagatt
tattaatgtaggagttggtactggttgaactgtatatccacctttatcattaattttagg
tcatggtggaatatctgttgatttaggaattttttctttacatttagctggagcttcttc
aattataggtgctgtaaattttattactacaattataaatatacgttcaaatttatttaa
tatagataaaatatctttattttcttgatctgtatttattactgcaattttattattatt
atctttacctgttttagctggtgctattaccatattattaactgatcgtaatataaatac
aaggttttttgatccttcaggtggtggtgatccaattctttatcagcattta---
>GBDTA14334-21|Cotesia coryphe|ZSM-HYM-42382-G12|Germany|BOLD:AAA7143
attatattttatatttggtttatggtcaggaatattaggattttcaataagattattaat
tcgtttagaattaggtataccaggaagattaattggtaatgatcaaatttataatagaat
tgtaacttctcatgcttttattataattttttttatagtaatacctgtaataattggtgg
ttttgggaattgattaattccattaatattaggatctccagatatatctttccctcgaat
aaataatataagtttttgattattatttccttctttattattattaattataagaagatt
tattaatgtaggagttggtactggttgaactgtatatccacctttatcattaattttagg
tcatggtggaatatctgttgatttaggaattttttctttacatttagctggagcttcttc
aattataggtgctgtaaattttattactacaattataaatatacgttcaaatttatttaa
tatagataaaatatctttattttcttgatctgtatttattactgcaattttattattatt
atctttacctgttttagctggtgctattaccatattattaactgatcgtaatataaatac
aaggttttttgatccttcaggtggtggtgatccaattctttatcagcattta---
>GBDTA1060-21|Cotesia coryphe|ZSM-HYM-33161-B03|Germany|BOLD:AAA7143
attatattttatatttggtttatggtcaggaatattaggattttcaataagattattaat
tcgtttagaattaggtataccaggaagattaattggtaatgatcaaatttataatagaat
tgtaacttctcatgcttttattataattttttttatagtaatacctgtaataattggtgg
ttttgggaattgattaattccattaatattaggatctccagatatatctttccctcgaat
aaataatataagtttttgattattatttccttctttattattattaattataagaagatt
tattaatgtaggagttggtactggttgaactgtatatccacctttatcattaattttagg
tcatggtggaatatctgttgatttaggaattttttctttacatttagctggagcttcttc
aattataggtgctgtaaattttattactacaattataaatatacgttcaaatttatttaa
tatagataaaatatctttattttcttgatctgtatttattactgcaattttattattatt
atctttacctgttttagctggtgctattaccatattattaactgatcgtaatataaatac
aaggttttttgatccttcaggtggtggtgatccaattctttatcagcattta---
>GBDTA15648-21|Cotesia coryphe|ZSM-HYM-42396-F08|Germany|BOLD:AAA7143
attatattttatatttggtttatggtcaggaatattaggattttcaataagattattaat
tcgtttagaattaggtataccaggaagattaattggtaatgatcaaatttataatagaat
tgtaacttctcatgcttttattataattttttttatagtaatacctgtaataattggtgg
ttttgggaattgattaattccattaatattaggatctccagatatatctttccctcgaat
aaataatataagtttttgattattatttccttctttattattattaattataagaagatt
tattaatgtaggagttggtactggttgaactgtatatccacctttatcattaattttagg
tcatggtggaatatctgttgatttaggaattttttctttacatttagctggagcttcttc
aattataggtgctgtaaattttattactacaattataaatatacgttcaaatttatttaa
tatagataaaatatctttattttcttgatctgtatttattactgcaattttattattatt
atctttacctgttttagctggtgctattaccatattattaactgatcgtaatataaatac
aaggttttttgatccttcaggtggtggtgatccaattctttatcagcattta---
>GBDTA16168-21|Cotesia coryphe|ZSM-HYM-42326-B06|Germany|BOLD:AAA7143
attatattttatatttggtttatggtcaggaatattaggattttcaataagattattaat
tcgtttagaattaggtataccaggaagattaattggtaatgatcaaatttataatagaat
tgtaacttctcatgcttttattataattttttttatagtaatacctgtaataattggtgg
ttttgggaattgattaattccattaatattaggatctccagatatatctttccctcgaat
aaataatataagtttttgattattatttccttctttattattattaattataagaagatt
tattaatgtaggagttggtactggttgaactgtatatccacctttatcattaattttagg
tcatggtggaatatctgttgatttaggaattttttctttacatttagctggagcttcttc
aattataggtgctgtaaattttattactacaattataaatatacgttcaaatttatttaa
tatagataaaatatctttattttcttgatctgtatttattactgcaattttattattatt
atctttacctgttttagctggtgctattaccatattattaactgatcgtaatataaatac
aaggttttttgatccttcaggtggtggtgatccaattctttatcagcattta---
>GBDTA13831-21|Cotesia coryphe|ZSM-HYM-42377-E08|Germany|BOLD:AAA7143
attatattttatatttggtttatggtcaggaatattaggattttcaataagattattaat
tcgtttagaattaggtataccaggaagattaattggtaatgatcaaatttataatagaat
tgtaacttctcatgcttttattataattttttttatagtaatacctgtaataattggtgg
ttttgggaattgattaattccattaatattaggatctccagatatatctttccctcgaat
aaataatataagtttttgattattatttccttctttattattattaattataagaagatt
tattaatgtaggagttggtactggttgaactgtatatccacctttatcattaattttagg
tcatggtggaatatctgttgatttaggaattttttctttacatttagctggagcttcttc
aattataggtgctgtaaattttattactacaattataaatatacgttcaaatttatttaa
tatagataaaatatctttattttcttgatctgtatttattactgcaattttattattatt
atctttacctgttttagctggtgctattaccatattattaactgatcgtaatataaatac
aaggttttttgatccttcaggtggtggtgatccaattctttatcagcattta---
>GMGMQ1658-18|Cotesia coryphe|BIOUG42697-G07|Germany|BOLD:AAA7143
-ttatattttatatttggtttatggtcaggaatattaggattttcaataagattattaat
tcgtttagaattaggtataccaggaagattaattggtaatgatcaaatttataatagaat
tgtaacttctcatgcttttattataattttttttatagtaatacctgtaataattggtgg
ttttggaaattgattaattccattaatattaggatctccagatatatctttccctcgaat
aaataatataagtttttgattattatttccttctttattattattaattataagaagatt
tattaatgtaggagttggtactggttgaactgtatatccacctttatcattaattttagg
tcatggtggaatatctgttgatttaggaattttttctttacatttagctggagcttcttc
aattataggtgctgtaaattttattactacaattataaatatacgttcaaatttatttaa
tatagataaaatatctttattttcttgatctgtatttattactgcaattttattattatt
atctttacctgttttagctggtgctattaccatattattaactgatcgtaatataaatac
aaggttttttgatccttcaggtggtggtgatccaattctttatcagcattta---
>GBDTA16192-21|Cotesia coryphe|ZSM-HYM-42326-D06|Germany|BOLD:AAA7143
-ttatattttatatttggtttatggtcaggaatattaggattttcaataagattattaat
tcgtttagaattaggtataccaggaagattaattggtaatgatcaaatttataatagaat
tgtaacttctcatgcttttattataattttttttatagtaatacctgtaataattggtgg
ttttgggaattgattaattccattaatattaggatctccagatatatctttccctcgaat
aaataatataagtttttgattattatttccttctttattattattaattataagaagatt
tattaatgtaggagttggtactggttgaactgtatatccacctttatcattaattttagg
tcatggtggaatatctgttgatttaggaattttttctttacatttagctggagcttcttc
aattataggtgctgtaaattttattactacaattataaatatacgttcaaatttatttaa
tatagataaaatatctttattttcttgatctgtatttattactgcaattttattattatt
atctttacctgttttagctggtgctattaccatattattaactgatcgtaatataaatac
aaggttttttgatccttcaggtggtggtgatccaattctttatcagcattta---
>GMGMQ657-18|Cotesia coryphe|BIOUG42687-C04|Germany|BOLD:AAA7143
-ttatattttatatttggtttatggtcaggaatattaggattttcaataagattattaat
tcgtttagaattaggtataccaggaagattaattggtaatgatcaaatttataatagaat
tgtaacttctcatgcttttattataattttttttatagtaatacctgtaataattggtgg
ttttgggaattgattaattccattaatattaggatctccagatatatctttccctcgaat
aaataatataagtttttgattattatttccttctttattattattaattataagaagatt
tattaatgtaggagttggtactggttgaactgtatatccacctttatcattaattttagg
tcatggtggaatatctgttgatttaggaattttttctttacatttagctggagcttcttc
aattataggtgctgtaaattttattactacaattataaatatacgttcaaatttatttaa
tatagataaaatatctttattttcttgatctgtatttattactgcaattttattattatt
atctttacctgttttagctggtgctattaccatattattaactgatcgtaatataaatac
aaggttttttgatccttcaggtggtggtgatccaattctttatcagcattta---
>BCHYM18926-21|Cotesia coryphe|ZSM-HYM-33420-A03|Germany|BOLD:AAA7143
attatattttatatttggtttatggtcaggaatattaggattttcaataagattattaat
tcgtttagaattaggtataccaggaagattaattggtaatgatcaaatttataatagaat
tgtaacttctcatgcttttattataattttttttatagtaatacctgtaataattggtgg
ttttggaaattgattaattccattaatattaggatctccagatatatctttccctcgaat
aaataatataagtttttgattattatttccttctttattattattaattataagaagatt
tattaatgtaggagttggtactggttgaactgtatatccacctttatcattaattttagg
tcatggtggaatatctgttgatttaggaattttttctttacatttagctggagcttcttc
aattataggtgctgtaaattttattactacaattataaatatacgttcaaatttatttaa
tatagataaaatatctttattttcttgatctgtatttattactgcaattttattattatt
atctttacctgttttagctggtgctattaccatattattaactgatcgtaatataaatac
aaggttttttgatcc----------------------------------------
>GBMCG059-22|Cotesia coryphe|ZSM-HYM-ZLAB01-E11|Austria|BOLD:AAA7143
-----------------------ggtcaggaatattaggattttcaataagattattaat
tcgtttagaattaggtataccaggaagattaattggtaatgatcaaatttataatagaat
tgtaacttctcatgcttttattataattttttttatagtaatacctgtaataattggtgg
ttttggaaattgattaattccattaatattaggatctccagatatatctttccctcgaat
aaataatataagtttttgattattatttccttctttattattattaattataagaagatt
tattaatgtaggagttggtactggttgaactgtatatccacctttatcattaattttagg
tcatggtggaatatctgttgatttaggaattttttctttacatttagctggagcttcttc
aattataggtgctgtaaattttattactacaattataaatatacgttcaaatttatttaa
tatagataaaatatctttattttcttgatctgtatttattactgcaattttattattatt
atctttacctgttttagctggtgctattaccatattattaactgatcgtaatataaatac
aaggttttttgatccttcaggtggcggt---------------------------
>GBMCG029-22|Cotesia coryphe|ZSM-HYM-ZLAB01-C05|Germany|BOLD:AAA7143
----------------------------ggaatattaggattttcaataagattattaat
tcgtttagaattaggtataccaggaagattaattggtaatgatcaaatttataatagaat
tgtaacttctcatgcttttattataattttttttatagtaatacctgtaataattggtgg
ttttggaaattgattaattccattaatattaggatctccagatatatctttccctcgaat
aaataatataagtttttgattattatttccttctttattattattaattataagaagatt
tattaatgtaggagttggtactggttgaactgtatatccacctttatcattaattttagg
tcatggtggaatatctgttgatttaggaattttttctttacatttagctggagcttcttc
aattataggtgctgtaaattttattactacaattataaatatacgttcaaatttatttaa
tatagataaaatatctttattttcttgatctgtatttattactgcaattttattattatt
atctttacctgttttagctggtgctattaccatattattaactgatcgtaatataaatac
aaggttttttgatccttcagg----------------------------------
>MARKB191-21|Cotesia coryphe|CNCHYM45325|United Kingdom|BOLD:AAA7143
------------------------------------------------------------
------------------------------------------------------------
------------------------------------------------------------
---------------------------------------------------------aat
aaahaatataagtttttgattattatttccttctttattattattaattataagaagatt
tattaatgtaggagttggtactggttgaactgtatatccacctttatcattaattttagg
tcatggtggaatatctgttgatttaggaattttttctttacatttagctggagcttcttc
aattataggtgctgtaaattttattactacaattataaatatacgttcaaatttatttaa
tatagataaaatatctttattttcttgatctgtatttattactgcaattttattattatt
atctttacctgttttagctggtgctattaccatattattaactgatcgtaatataaatac
aaggttttttgatccttcannnnnnnnnnnnnnnnnnnnnnnnnnnnnnn-----
>MARKB377-21|Cotesia mendicae|MS 055|Austria|BOLD:AAA7143
-----------tttttgggttatgatcaggaatattaggattttcaataagattattaat
tcgtttagaattaggaataccaggaagattaattggaaatgatcaaatttataatagaat
tgtaacttctcatgcttttattataattttttttatagttatacctgtaataattggagg
ttttggaaattgattaattcctttaatattaggatctcctgatatatcttttcctcgaat
aaataatataagtttttgattattaattccttctttattattattaattataagaagatt
tattaatgtaggtgttggtactggttgaactgtttatcctcctttatcattaattttagg
tcatggaggtatatcagttgatttaggaattttttctttacatttggctggagcttcttc
aattataggtgctattaattttattactacaattataaatatacgttcaaatttatttaa
tatagataaaatatctttattttcttgatcagtttttattactgctattttattattatt
atctttacctgttttagctggtgctattactatattattaactgatcgtaatataaatac
aagattttttgatccttctggtggtgg----------------------------
>GBDTA16160-21|Cotesia mendicae|ZSM-HYM-42326-A10|Germany|BOLD:AAA7143
attatattttatttttgggttatgatcaggaatattaggattttcaataagattattaat
tcgtttagaattaggaataccaggaagattaattggaaatgatcaaatttataatagaat
tgtaacttctcatgcttttattataattttttttatagttatacctgtaataattggagg
ttttggaaattgattaattcctttaatattaggatctcctgatatatcttttcctcgaat
aaataatataagtttttgattattaattccttctttattattattaattataagaagatt
tattaatgtaggtgttggtactggttgaactgtttatcctcctttatcattaattttagg
tcatggaggtatatcagttgatttaggaattttttctttacatttggctggagcttcttc
aattataggtgctattaattttattactacaattataaatatacgttcaaatttatttaa
tatagataaaatatctttattttcttgatcagtttttattactgctattttattattatt
atctttacctgttttagctggtgctattactatattattaactgatcgtaatataaatac
aagattttttgatccttctggtggtggtgatccaattctttatcaacattta---
>AMTPB432-15|Cotesia tetrica|BC-ZSM-HYM-24109-E04|Germany|BOLD:AAV9103
-------tttatatttggtttatgatctggaatattaggattttcaataagattacttat
tcgtttagaattaggtatacctggaagattaattggtaatgatcaaatttataatagaat
tgttacttctcatgcatttattataattttttttatagtaatacctgtaataattggtgg
ttttggaaattgattaattcctttaatattaggatctcctgatatatcttttcctcgaat
aaataatataagtttttgattgttaataccttctttattattattaattataagaagttt
tattaatgttggtgttggaactgggtgaacagtttatcctcctttatctttaattttagg
tcatggtggaatatcagttgatttaggtattttttctttacatttagctggtatttcatc
aattataggtgctgtaaattttattacaacaattataaatatacgttcaaatttatttaa
tatagataaaatatctttatttgtttgatcagtttttattactgctattttattattatt
atcattaccagttttagctggtgctattactatattattaactgatcgaaat--------
-------------------------------------------------------
>GBDTA16120-21|Cotesia tetrica|ZSM-HYM-42325-F05|Germany|BOLD:AAV9103
attatattttatatttggtttatgatctggaatattaggattttcaataagattaattat
tcgtttagaattaggtatacctggaagattaattggtaatgatcaaatttataatagaat
tgttacttctcatgcatttattataattttttttatagtaatacctgtaataattggtgg
ttttggaaattgattaattcctttaatattaggatctcctgatatatcttttcctcgaat
aaataatataagtttttgattgttaataccttctttattattattaattataagaagttt
tattaatgttggtgttggaactgggtgaacagtttatcctcctttatctttaattttagg
tcatggtggaatatcagttgatttaggtattttttctttacatttagctggtatttcatc
aattataggtgctgtaaattttattacaacaattataaatatacgttcaaatttatttaa
tatagataaaatatctttatttgtttgatcagtttttattactgccattttattattatt
atcattaccagttttagctggtgctattactatattattaactgatcgaaatttaaatac
tagattttttgatccttcaggtggaggagatcctattctttatcaacattta---
>GBDTA15830-21|Cotesia tetrica|ZSM-HYM-42398-E12|Germany|BOLD:AAV9103
attatattttatatttggtttatgatctggaatattaggattttcaataagattaattat
tcgtttagaattaggtatacctggaagattaattggtaatgatcaaatttataatagaat
tgttacttctcatgcatttattataattttttttatagtaatacctgtaataattggtgg
ttttggaaattgattaattcctttaatattaggatctcctgatatatcttttcctcgaat
aaataatataagtttttgattgttaataccttctttattattattaattataagaagttt
tattaatattggtgttggaactgggtgaacagtttatcctcctttatctttaattttagg
tcatggtggaatatcagttgatttaggtattttttctttacatttagctggtatttcatc
aattataggtgctgtaaattttattacaacaattataaatatacgttcaaatttatttaa
tatagataaaatatctttatttgtttgatcagtttttattactgccattttattattatt
atcattaccagttttagctggtgctattactatattattaactgatcgaaatttaaatac
tagattttttgatccttcaggtggaggagatcctattctttatcaacattta---
>GBDTA1506-21|Cotesia tetrica|ZSM-HYM-33165-G09|Germany|BOLD:AAV9103
attatattttatatttggtttatgatctggaatattaggattttcaataagattaattat
tcgtttagaattaggtatacctggaagattaattggtaatgatcaaatttataatagaat
tgttacttctcatgcatttattataattttttttatagtaatacctgtaataattggtgg
ttttggaaattgattaattcctttaatattaggatctcctgatatatcttttcctcgaat
aaataatataagtttttgattgttaataccttctttattattattaattataagaagttt
tattaatattggtgttggaactgggtgaacagtttatcctcctttatctttaattttagg
tcatggtggaatatcagttgatttaggtattttttctttacatttagctggtatttcatc
aattataggtgctgtaaattttattacaacaattataaatatacgttcaaatttatttaa
tatagataaaatatctttatttgtttgatcagtttttattactgccattttattattatt
atcattaccagttttagctggtgctattactatattattaactgatcgaaatttaaatac
tagattttttgatccttcaggtggaggagatcctattctttatcaacattta---
>ASQSR267-11|Cotesia tetrica|MRS 0054|Austria|BOLD:AAV9103
attatattttatatttggtttatgatctggaatattaggattttcaataagattaattat
tcgtttagaattaggtatacctggaagattaattggtaatgatcaaatttataatagaat
tgttacttctcatgcatttattataattttttttatagtaatacctgtaataattggtgg
ttttggaaattgattaattcctttaatattaggatctcctgatatatcttttcctcgaat
aaataatataagtttttgattgttaataccttctttattattattaattataagaagttt
tattaatattggtgttggaactgggtgaacagtttatcctcctttatctttaattttagg
tcatggtggaatatcagttgatttaggtattttttctttacatttagctggtatttcatc
aattataggtgctgtaaattttattacaacaattataaatatacgttcaaatttatttaa
tatagataaaatatctttatttgtttgatcagtttttattactgccattttattattatt
atcattaccagttttagctggtgctattactatattattaactgatcgaaatttaaatac
tagattttttgatccttcaggtggaggagatcctattctttatcaacattta---
>GBDTA15094-21|Cotesia tetrica|ZSM-HYM-42390-G12|Germany|BOLD:AAV9103
attgtattttatatttggtttatgatctggaatattaggattttcaataagattacttat
tcgtttagaattaggtatacctggaagattaattggtaatgatcaaatttataatagaat
tgttacttctcatgcatttattataattttttttatagtaatacctgtaataattggtgg
ttttggaaattgattaattcctttaatattaggatctcctgatatatcttttcctcgaat
aaataatataagtttttgattgttaataccttctttattattattaattataagaagttt
tattaatgttggtgttggaactggttgaacagtttatcctcctttatctttaattttagg
tcatggtggaatatcagttgatttaggtattttttctttacatttagctggtatttcatc
aattataggtgctgtaaattttattacaacaattataaatatacgttcaaatttatttaa
tatagataaaatatctttatttgtttgatcagtttttattactgccattttattattatt
atcattaccggttttagctggtgctattactatattattaactgatcgaaatttaaatac
tagattttttgatccttcaggtggaggagatcctattctttatcaacattta---
>WOMIC011-10|Glyptapanteles indiensis|JMIC 0011|Japan|BOLD:ABY2372
-----------------------gatcaggtatattaggattttcaataagtttaattat
tcgattagaattaggtatgcctggaagtttaattggtaatgatcaaatttataatagaat
tgttacttcacatgcatttattataattttttttatagttatacctgtaataattggtgg
ttttggaaattgattaattcctttaatattaggttcacctgatatatcttttccacgtat
aaataatataagtttttgattattaattccttcattatttatattaattttaagtggatt
tattaatgttggtgttgggacaggttgaactgtatatccccctttatcattaattttagg
acatggaggaatatcagttgatttaggaattttttctttacatttagctggagcttcatc
tattataggggcggtaaattttattactacaattataaatatacgaacaaatttatttaa
aatagataaaatatctttattttcttgatctgtttttattactgctattttattattatt
atctttaccagttttagctggagcaattactatattattaactgatcgtaatataaatac
aagattttttgatccttcaggaggtggtgatccaattctttatcaacattta---
>GBDTA1433-21|Glyptapanteles indiensis|ZSM-HYM-33165-A08|Germany|BOLD:ABY2372
-ttatattttatatttggtttgtgatcaggtatattaggattttcaataagtttaattat
tcgattagaattaggtatgcctggaagtttaattggtaatgatcaaatttataatagaat
tgttacttcacatgcatttattataattttttttatagttatacctgtaataattggtgg
ttttggaaattgattaattcctttaatattaggttcacctgatatatcttttccacgtat
aaataatataagtttttgattattaattccttcattatttatattaattttaagtggatt
tattaatgttggtgttgggacaggttgaactgtatatcctcctttatcattaattttagg
acatggaggaatatcagttgatttaggaattttttctttacatttagctggagcttcatc
tattataggggcggtaaattttattactacaattataaatatacgaacaaatttatttaa
aatagataaaatatctttattttcttgatctgtttttattactgctattttattattatt
atctttaccagttttagctggagcaattactatattattaactgatcgtaatataaatac
aagattttttgatccttcaggaggtggtgatccaattctttatcaacattta---
>GBDTA1547-21|Glyptapanteles indiensis|ZSM-HYM-33166-C03|Germany|BOLD:ABY2372
attatattttatatttggtttgtgatcaggtatattaggattttcaataagtttaattat
tcgattagaattaggtatacctggaagtttaattggtaatgatcaaatttataatagaat
tgttacttcacatgcatttattataattttttttatagttatacctgtaataattggtgg
ttttggaaattgattaattcctttaatattaggttcacctgatatatcttttccacgtat
aaataatataagtttttgattattaattccttcattatttatattaattttaagtggatt
tattaatgttggtgttgggacaggttgaactgtatatcctcctttatcattaattttagg
acatggaggaatatcagttgatttaggaattttttctttacatttagctggagcttcatc
tattataggggcggtaaattttattactacaattataaatatacgaacaaatttatttaa
aatagataaaatatctttattttcttgatctgtttttattactgctattttattattatt
atctttaccagttttagctggagcaattactatattattaactgatcgtaatataaatac
aagatttttcgatccttcaggaggtggtgatccaattctttatcaacattta---
>BCHYM7319-15|Glyptapanteles indiensis|BC-ZSM-HYM-23872-A04|Czech Republic|BOLD:ABY2372
attatattttatatttggtttgtgatcaggtatattaggattttcaataagtttaattat
tcgattagaattaggtatacctggaagtttaattggtaatgatcaaatttataatagaat
tgttacttcacatgcatttattataattttttttatagttatacctgtaataattggtgg
ttttggaaattgattaattcctttaatattaggttcacctgatatatcttttccacgtat
aaataatataagtttttgattattaattccttcattatttatattaattttaagtggatt
tattaatgttggtgttgggacaggttgaactgtatatcctcctttatcattaattttagg
acatggaggaatatcagttgatttaggaattttttctttacatttagctggagcttcatc
tattataggggcggtaaattttattactacaattataaatatacgaacaaatttatttaa
aatagataaaatatctttattttcttgatctgtttttattactgctattttattattatt
atctttaccagttttagctggagcaattactatattattaactgatcgtaatataaatac
aagatttttcgatccttcaggaggtggtgatccaattctttatcaacattta---
>BCHYM7383-15|Glyptapanteles indiensis|BC-ZSM-HYM-23872-F08|Czech Republic|BOLD:ABY2372
attatattttatatttggtttgtgatcaggtatattaggattttcaataagtttaattat
tcgattagaattaggtatgcctggaagtttaattggtaatgatcaaatttataatagaat
tgttacttcacatgcatttattataattttttttatagttatacctgtaataattggtgg
ttttggaaattgattaattcctttaatattaggttcacctgatatatcttttccacgtat
aaataatataagtttttgattattaattccttcattatttatattaattttaagtggatt
tattaatgttggtgttgggacaggttgaactgtatatcctcctttatcattaattttagg
acatggaggaatatcagttgatttaggaattttttctttacatttagctggagcttcatc
tattataggggcggtaaattttattactacaattataaatatacgaacaaatttatttaa
aatagataaaatatctttattttcttgatctgtttttattactgctattttattattatt
atctttaccagttttagctggagcaattactatattattaactgatcgtaatataaatac
aagatttttcgatccttcaggaggtggtgatccaattctttatcaacattta---
>GBDTA401-21|Glyptapanteles indiensis|ZSM-HYM-33154-B09|Germany|BOLD:ABY2372
attatattttatatttggtttgtgatcaggtatattaggattttcaataagtttaattat
tcgattagaattaggtatgcctggaagtttaattggtaatgatcaaatttataatagaat
tgttacttcacatgcatttattataattttttttatagttatacctgtaataattggtgg
ttttggaaattgattaattcctttaatattaggttcacctgatatatcttttccacgtat
aaataatataagtttttgattattaattccttcattatttatattaattttaagtggatt
tattaatgttggtgttgggacaggttgaactgtatatcctcctttatcattaattttagg
acatggaggaatatcagttgatttaggaattttttctttacatttagctggagcttcatc
tattataggggcggtaaattttattactacaattataaatatacgaacaaatttatttaa
aatagataaaatatctttattttcttgatctgtttttattactgctattttattattatt
atctttaccagttttagctggagcaattactatattattaactgatcgtaatataaatac
aagatttttcgatccttcaggaggtggtgatccaattctttatcaacattta---
>BCHYM14897-16|Glyptapanteles indiensis|BC-ZSM-HYM-27569-F09|Czech Republic|BOLD:ABY2372
attatattttatatttggtttgtgatcaggtatattaggattttcaataagtttaattat
tcgattagaattaggtatgcctggaagtttaattggtaatgatcaaatttataatagaat
tgttacttcacatgcatttattataattttttttatagttatacctgtaataattggtgg
ttttggaaattgattaattcctttaatattaggttcacctgatatatcttttccacgtat
aaataatataagtttttgattattaattccttcattatttatattaattttaagtggatt
tattaatgttggtgttgggacaggttgaactgtatatcctcctttatcattaattttagg
acatggaggaatatcagttgatttaggaattttttctttacatttagctggagcttcatc
tattataggggcggtaaattttattactacaattataaatatacgaacaaatttatttaa
aatagataaaatatctttattttcttgatctgtttttattactgctattttattattatt
atctttaccagttttagctggagcaattactatattattaactgatcgtaatataaatac
aagatttttcgatccttcaggaggtggtgatccaattctttatcaacattta---
>GBDTA1566-21|Glyptapanteles indiensis|ZSM-HYM-33166-D10|Germany|BOLD:ABY2372
attatattttatatttggtttgtgatcaggtatattaggattttcaataagtttaattat
tcgattagaattaggtatgcctggaagtttaattggtaatgatcaaatttataatagaat
tgttacttcacatgcatttattataattttttttatagttatacctgtaataattggtgg
ttttggaaattgattaattcctttaatattaggttcacctgatatatcttttccacgtat
aaataatataagtttttgattattaattccttcattatttatattaattttaagtggatt
tattaatgttggtgttgggacaggttgaactgtatatcctcctttatcattaattttagg
acatggaggaatatcagttgatttaggaattttttctttacatttagctggagcttcatc
tattataggggcggtaaattttattactacaattataaatatacgaacaaatttatttaa
aatagataaaatatctttattttcttgatctgtttttattactgctattttattattatt
atctttaccagttttagctggagcaattactatattattaactgatcgtaatataaatac
aagatttttcgatccttcaggaggtggtgatccaattctttatcaacattta---
>GBDTA15314-21|Glyptapanteles indiensis|ZSM-HYM-42393-B07|Germany|BOLD:ABY2372
attatattttatatttggtttgtgatcaggtatattaggattttcaataagtttaattat
tcgattagaattaggtatgcctggaagtttaattggtaatgatcaaatttataatagaat
tgttacttcacatgcatttattataattttttttatagttatacctgtaataattggtgg
ttttggaaattgattaattcctttaatattaggttcacctgatatatcttttccacgtat
aaataatataagtttttgattattaattccttcattatttatattaattttaagtggatt
tattaatgttggtgttgggacaggttgaactgtatatcctcctttatcattaattttagg
acatggaggaatatcagttgatttaggaattttttctttacatttagctggagcttcatc
tattataggggcggtaaattttattactacaattataaatatacgaacaaatttatttaa
aatagataaaatatctttattttcttgatctgtttttattactgctattttattattatt
atctttaccagttttagctggagcaattactatattattaactgatcgtaatataaatac
aagattttttgatccttcaggaggtggtgatccaattctttatcaacattta---
>GBMCG065-22|Glyptapanteles indiensis|ZSM-HYM-ZLAB01-F05|Germany|BOLD:ABY2372
--------------------------caggtatattaggattttcaataagtttaattat
tcgattagaattaggtatgcctggaagtttaattggtaatgatcaaatttataatagaat
tgttacttcacatgcatttattataattttttttatagttatacctgtaataattggtgg
ttttggaaattgattaattcctttaatattaggttcacctgatatatcttttccacgtat
aaataatataagtttttgattattaattccttcattatttatattaattttaagtggatt
tattaatgttggtgttgggacaggttgaactgtatatcctcctttatcattaattttagg
acatggaggaatatcagttgatttaggaattttttctttacatttagctggagcttcatc
tattataggggcggtaaattttattactacaattataaatatacgaacaaatttatttaa
aatagataaaatatctttattttcttgatctgtttttattactgctattttattattatt
atctttaccagttttagctggagcaattactatattattaactgatcgtaatataaatac
aagattttttgatccttcaggaggtggt---------------------------
>HYCNE1147-11|Glyptapanteles popovi|CNCHYM 01335|Armenia|BOLD:AEJ4298
------------------------------------------------------------
------------------------------------------------------------
------------------------------------------------------------
-----------------------------------------------------ctcgtat
gaataatataagtttttgattattaattccttcattatttatattagttacaagtgggtt
tattaatgttggtgttggaacaggatgaactgtttatccaccattatcactaattttagg
tcatggtggtatatcagttgatttaggaattttttctttacatttagctggtgcttcatc
aattataggtgcagtaaattttattactactattataaatatacgaacaaatttatttaa
aatagataaaatgtctttattttcttgatctgtttttattactgctattttattattatt
atctttaccagttttggctggtgctattactatattattaactgatcgtaatataaatac
tagattttttgatccttcaggagggggtgatccaattctttatcaacattta---
>GBDTA1199-21|Glyptapanteles popovi|ZSM-HYM-33162-E11|Germany|BOLD:AEJ4298
attatattttatatttggaatgtgatcaggaatattaggattttcaataagtttaattat
tcgtttggaattaggaataccaggaagattaattggtaatgatcaaatttataatagagt
tgttacatctcatgcatttattataattttttttatagttatgcctgtaataattggtgg
ttttggaaattgattaattcctttaatattaggttcaccggatatatcatttcctcgtat
gaataatataagtttttgattattaattccttcattatttatattagttacaagtgggtt
tattaatgttggtgttggaacaggatgaactgtttatccaccattatcattaattttagg
tcatggtggtatatcagttgatttaggaattttttctttacatttagctggtgcttcatc
aattataggtgcagtaaattttattactactattataaatatacgaacaaatttatttaa
aatagataaaatgtctttattttcttgatctgtttttattactgctattttattattatt
atctttaccagttttggctggtgccattactatattattaactgatcgtaatataaatac
tagattttttgatccttcaggagggggtgatccaattctttatcaacattta---
>GBDTA15120-21|Glyptapanteles popovi|ZSM-HYM-42391-B03|Germany|BOLD:AEJ4298
attatattttatatttggaatgtgatcaggaatattaggattttcaataagtttaattat
tcgtttggaattaggaataccaggaagattaattggtaatgatcaaatttataatagagt
tgttacatctcatgcatttattataattttttttatagttatgcctgtaataattggtgg
ttttggaaattgattaattcctttaatattaggttcaccggatatatcatttcctcgtat
gaataatataagtttttgattattaattccttcattatttatattagttacaagtgggtt
tattaatgttggtgttggaacaggatgaactgtttatccaccattatcattaattttagg
tcatggtggtatatcagttgatttaggaattttttctttacatttagctggtgcttcatc
aattataggtgcagtaaattttattactactattataaatatacgaacaaatttatttaa
aatagataaaatgtctttattttcttgatctgtttttattactgctattttattattatt
atctttaccagttttggctggtgccattactatattattaactgatcgtaatataaatac
tagattttttgatccttcaggagggggtgatccaattctttatcaacattta---
>GBDTA15030-21|Glyptapanteles popovi|ZSM-HYM-42390-B08|Germany|BOLD:AEJ4298
attatattttatatttggaatgtgatcaggaatattaggattttcaataagtttaattat
tcgtttggaattaggaataccaggaagattaattggtaatgatcaaatttataatagagt
tgttacatctcatgcatttattataattttttttatagttatgcctgtaataattggtgg
ttttggaaattgattaattcctttaatattaggttcaccggatatatcatttcctcgtat
gaataatataagtttttgattattaattccttcattatttatattagttacaagtgggtt
tattaatgttggtgttggaacaggatgaactgtttatccaccattatcattaattttagg
tcatggtggtatatcagttgatttaggaattttttctttacatttagctggtgcttcatc
aattataggtgcagtaaattttattactactattataaatatacgaacaaatttatttaa
aatagataaaatgtctttattttcttgatctgtttttattactgctattttattattatt
atctttaccagttttggctggtgccattactatattattaactgatcgtaatataaatac
tagattttttgatccttcaggagggggtgatccaattctttatcaacattta---
>GBDTA1244-21|Glyptapanteles popovi|ZSM-HYM-33163-A09|Germany|BOLD:AEJ4298
attatattttatatttggaatgtgatcaggaatattaggattttcaataagtttaattat
tcgtttagaattaggaataccaggaagattaattggtaatgatcaaatttataatagagt
tgttacatctcatgcatttattataattttttttatagttatgcctgtaataattggtgg
ttttggaaattgattaattcctttaatattaggttcaccggatatatcatttcctcgtat
gaataatataagtttttgattattaattccttcattatttatattagttacaagtgggtt
tattaatgttggtgttggaacaggatgaactgtttatccaccattatcattaattttagg
tcatggtggtatatcagttgatttaggaattttttctttacatttagctggtgcttcatc
aattataggtgcagtaaattttattactactattataaatatacgaacaaatttatttaa
aatagataaaatgtctttattttcttgatctgtttttattactgctattttattattatt
atctttaccagttttggctggtgccattactatattattaactgatcgtaatataaatac
tagattttttgatccttcaggagggggtgatccaattctttatcaacattta---
>GBDTA15029-21|Glyptapanteles popovi|ZSM-HYM-42390-B07|Germany|BOLD:AEJ4298
attatattttatatttggaatgtgatcaggaatattaggattttcaataagtttaattat
tcgtttagaattaggaataccaggaagattaattggtaatgatcaaatttataatagagt
tgttacatctcatgcatttattataattttttttatagttatgcctgtaataattggtgg
ttttggaaattgattaattcctttaatattaggttcaccggatatatcatttcctcgtat
gaataatataagtttttgattattaattccttcattatttatattagttacaagtgggtt
tattaatgttggtgttggaacaggatgaactgtttatccaccattatcattaattttagg
tcatggtggtatatcagttgatttaggaattttttctttacatttagctggtgcttcatc
aattataggtgcagtaaattttattactactattataaatatacgaacaaatttatttaa
aatagataaaatgtctttattttcttgatctgtttttattactgctattttattattatt
atctttaccagttttggctggtgccattactatattattaactgatcgtaatataaatac
tagattttttgatccttcaggagggggtgatccaattctttatcaacattta---
>GBDTA15038-21|Glyptapanteles popovi|ZSM-HYM-42390-C04|Germany|BOLD:AEJ4298
attatattttatatttggaatgtgatcaggaatattaggattttcaataagtttaattat
tcgtttagaattaggaataccaggaagattaattggtaatgatcaaatttataatagagt
tgttacatctcatgcatttattataattttttttatagttatgcctgtaataattggtgg
ttttggaaattgattaattcctttaatattaggttcaccggatatatcatttcctcgtat
gaataatataagtttttgattattaattccttcattatttatattagttacaagtgggtt
tattaatgttggtgttggaacaggatgaactgtttatccaccattatcattaattttagg
tcatggtggtatatcagttgatttaggaattttttctttacatttagctggtgcttcatc
aattataggtgcagtaaattttattactactattataaatatacgaacaaatttatttaa
aatagataaaatgtctttattttcttgatctgtttttattactgctattttattattatt
atctttaccagttttggctggtgccattactatattattaactgatcgtaatataaatac
tagattttttgatccttcaggagggggtgatccaattctttatcaacattta---
>HYCNE824-11|Dolichogenidea cerialis|CNCHYM 01013|Russia|BOLD:AAZ9570
---------------------------------attaggattttcaataagtttaattat
tcgtttagaattaggtatacctggtagtttaattggaaatgatcaaatttataatagaat
agttacatctcatgcatttattataattttttttatagtgatacctgtaataattggtgg
atttggaaattgattaattcctttaatattaggatcaccagatatatcatttcctcgtat
aaataatataagtttttgattattaattccttcattatttttattaattttaaggggatt
tattaatacaggtgtaggaactggatgaactgtatatccaccattatcattaattttagg
tcatggtggaatatctgttgatttaggaattttttctttacatttagctggtgcttcatc
aattataggagctgttaattttattactaccattttaattatacgaacaaatttattttt
aatagataaaatgtctttattttcttgatctgtttttattacagctattttattattatt
atctttacctgttttagctggtgcaattactatattattaactgatcgtaatttaaatac
tagattttttgatccttcaggtggtggagatccaattttatatcaacattta---
>GBDTA385-21|Dolichogenidea cerialis|ZSM-HYM-33154-A05|Germany|BOLD:AAZ9570
attatattttatatttggtttatgatcaggaatattaggattttcaataagtttaattat
tcgtttagaattaggtatatctggtagtttaattggaaatgatcaaatttataatagaat
agttacatctcatgcatttattataattttttttatagtgatacctgtaataattggtgg
atttggaaattgattaattcctttaatattaggatcaccagatatatcatttcctcgtat
aaataatataagtttttgattattaattccttcattatttttattaattttaaggggatt
tattaatacaggtgtaggaactggatgaactgtatatccaccattatcattagttttagg
tcatggtggaatatctgttgatttaggaattttttctttacatttagctggtgcttcatc
aattataggagctgttaattttattactaccattttaattatacgaacaaatttattttt
aatagataaaatgtctttattttcttgatctgtttttattacagctattttattattatt
atctttacctgttttagctggtgcaattactatattattaactgatcgtaatttaaatac
tagattttttgatccttcaggtggtggagatccaattttatatcaacattta---
>GBDTA14905-21|Dolichogenidea cerialis|ZSM-HYM-42388-H01|Germany|BOLD:AAZ9570
attatattttatatttggtttatgatcaggaatattaggattttcaataagtttaattat
tcgtttagaattaggtatatctggtagtttaattggaaatgatcaaatttataatagaat
agttacatctcatgcatttattataattttttttatagtgatacctgtaataattggtgg
atttggaaattgattaattcctttaatattaggatcaccagatatatcatttcctcgtat
aaataatataagtttttgattattaattccttcattatttttattaattttaaggggatt
tattaatacaggtgtaggaactggatgaactgtatatccaccattatcattagttttagg
tcatggtggaatatctgttgatttaggaattttttctttacatttagctggtgcttcatc
aattataggagctgttaattttattactaccattttaattatacgaacaaatttattttt
aatagataaaatgtctttattttcttgatctgtttttattacagctattttattattatt
atctttacctgttttagctggtgcaattactatattattaactgatcgtaatttaaatac
tagattttttgatccttcaggtggtggagatccaattttatatcaacattta---
>GBDTA14903-21|Dolichogenidea cerialis|ZSM-HYM-42388-G11|Germany|BOLD:AAZ9570
attatattttatatttggtttatgatcaggaatattaggattttcaataagtttaattat
tcgtttagaattaggtatatctggtagtttaattggaaatgatcaaatttataatagaat
agttacatctcatgcatttattataattttttttatagtgatacctgtaataattggtgg
atttggaaattgattaattcctttaatattaggatcaccagatatatcatttcctcgtat
aaataatataagtttttgattattaattccttcattatttttattaattttaaggggatt
tattaatacaggtgtaggaactggatgaactgtatatccaccattatcattagttttagg
tcatggtggaatatctgttgatttaggaattttttctttacatttagctggtgcttcatc
aattataggagctgttaattttattactaccattttaattatacgaacaaatttattttt
aatagataaaatgtctttattttcttgatctgtttttattacagctattttattattatt
atctttacctgttttagctggtgcaattactatattattaactgatcgtaatttaaatac
tagattttttgatccttcaggtggtggagatccaattttatatcaacattta---
>GBDTA14926-21|Dolichogenidea cerialis|ZSM-HYM-42389-A11|Germany|BOLD:AAZ9570
gttatattttatatttggtttatgatcaggaatattaggattttcaataagtttaattat
tcgtttagaattaggtatatctggtagtttaattggaaatgatcaaatttataatagaat
agttacatctcatgcatttattataattttttttatagtgatacctgtaataattggtgg
atttggaaattgattaattcctttaatattaggatcaccagatatatcatttcctcgtat
aaataatataagtttttgattattaattccttcattatttttattaattttaaggggatt
tattaatacaggtgtaggaactggatgaactgtatatccaccattatcattagttttagg
tcatggtggaatatctgttgatttaggaattttttctttacatttagctggtgcttcatc
aattataggagctgttaattttattactaccattttaattatacgaacaaatttattttt
aatagataaaatgtctttattttcttgatctgtttttattacagctattttattattatt
atctttacctgttttagctggtgcaattactatattattaactgatcgtaatttaaatac
tagattttttgatccttcaggtggtggagatccaattttatatcaacattta---
>GBDTA14707-21|Dolichogenidea coleophorae|ZSM-HYM-42386-G05|Germany|BOLD:AEO8197
attatattttatgtttggtttatggtcaggtatattaggattttcaataagtttaattat
tcgtttagaattaggtataccaggaagattaattggtaatgatcaaatttataatagaat
agttacttctcatgcatttattatgattttttttatagtaatacctgtaataattggagg
ttttggaaattgattaattcctttaatattaggttcacctgatatatcatttcctcgtat
aaataatataagtttttgattattaattccttcattaatattattaattttaagaggatt
tattaatactggtgttggaacaggatgaactgtttatcctccattatctttaattttagg
tcatggtggaatatctgttgatttaggaattttttctttacatttagctggtgcttcatc
aattataggggctgttaattttattactactattttaattatacgaacaaatttattttt
aatggataaaatatctttattttcttgatctgtttttattacagctattttattattatt
atctttacctgttttagctggtgctattactatattattaactgatcgtaatttaaatac
tagattttttgacccttcgggtggaggagatccaattttatatcaacattta---
>GBDTA13822-21|Dolichogenidea coleophorae|ZSM-HYM-42377-D11|Germany|BOLD:AEO8197
-ttatattttatgtttggtttatggtcaggtatattaggattttcaataagtttaattat
tcgtttagaattaggtataccaggaagattaattggtaatgatcaaatttataatagaat
agttacttctcatgcatttattatgattttttttatagtaatacctgtaataattggagg
ttttggaaattgattaattcctttaatattaggttcacctgatatatcatttcctcgtat
aaataatataagtttttgattattaattccttcattaatattattaattttaagaggatt
tattaatactggtgttggaacaggatgaactgtttatcctccattatctttaattttagg
tcatggtggaatatctgttgatttaggaattttttctttacatttagctggtgcttcatc
aattataggggctgttaattttattactactattttaattatacgaacaaatttattttt
aatggataaaatatctttattttcttgatctgtttttattacagctattttattattatt
atctttacctgttttagctggtgctattactatattattaactgatcgtaatttaaatac
tagattttttgacccttcgggtggaggagatccaattttatatcaacattta---
>GBDTA279-21|Dolichogenidea cheles|ZSM-HYM-33152-H05|Germany|BOLD:ACQ9527
gttatattttatatttgggttatgatcaggtatattaggattttcaataagtttaattat
tcgtttagaattaggaatacctggaagattaattggaaatgatcaaatttataatagaat
agttacatcacatgcttttattataattttttttatagtaatacctgttataattggagg
gtttggaaattgattaattcctttaatattaggatctcctgatatatcatttcctcgaat
aaataatataagtttttgattattaattccttcagtatttttattaattttaagaggttt
tattaatactggagttggtacaggttgaacagtttatccaccattatctttaattttagg
acatggaggaatatctgttgatttaggtattttttcattacatttggctggagcttcttc
aattataggtgcagtaaattttattacaactattttaaatatacgaacaaatttattttt
aatagataaaatatctttattttcttgatctgtttttattacagcaattttattattatt
atcattaccagttttagctggagcaattactatattattaactgatcgaaatttaaatac
tagattttttgatccttcaggtggtggtgatccaattttataccagcattta---
>GBDTA15471-21|Dolichogenidea cheles|ZSM-HYM-42394-G09|Germany|BOLD:ACQ9527
gttatattttatatttgggttatgatcaggtatattaggattttcaataagtttaattat
tcgtttagaattaggaatacctggaagattaattggaaatgatcaaatttataatagaat
agttacatcacatgcttttattataattttttttatagtaatacctgttataattggagg
gtttggaaattgattaattcctttaatattaggatctcctgatatatcatttcctcgaat
aaataatataagtttttgattattaattccttcagtatttttattaattttaagaggttt
tattaatactggagttggtacaggttgaacagtttatccaccattatctttaattttagg
acatggaggaatatctgttgatttaggtattttttcattacatttggctggagcttcttc
aattataggtgcagtaaattttattacaactattttaaatatacgaacaaatttattttt
aatagataaaatatctttattttcttgatctgtttttattacagcaattttattattatt
atcattaccagttttagctggagcaattactatattattaactgatcgaaatttaaatac
tagattttttgatccttcaggtggtggtgatccaattttataccagcattta---
>GBDTA15461-21|Dolichogenidea cheles|ZSM-HYM-42394-F11|Germany|BOLD:ACQ9527
gttatattttatatttgggttatgatcaggtatattaggattttcaataagtttaattat
tcgtttagaattaggaatacctggaagattaattggaaatgatcaaatttataatagaat
agttacatcacatgcttttattataattttttttatagtaatacctgttataattggagg
gtttggaaattgattaattcctttaatattaggatctcctgatatatcatttcctcgaat
aaataatataagtttttgattattaattccttcagtatttttattaattttaagaggttt
tattaatactggagttggtacaggttgaacagtttatccaccattatctttaattttagg
acatggaggaatatctgttgatttaggtattttttcattacatttggctggagcttcttc
aattataggtgcagtaaattttattacaactattttaaatatacgaacaaatttattttt
aatagataaaatatctttattttcttgatctgtttttattacagcaattttattattatt
atcattaccagttttagctggagcaattactatattattaactgatcgaaatttaaatac
tagattttttgatccttcaggtggtggtgatccaattttataccagcattta---
>GBDTA15462-21|Dolichogenidea cheles|ZSM-HYM-42394-F12|Germany|BOLD:ACQ9527
gttatattttatatttgggttatgatcaggtatattaggattttcaataagtttaattat
tcgtttagaattaggaatacctggaagattaattggaaatgatcaaatttataatagaat
agttacatcacatgcttttattataattttttttatagtaatacctgttataattggagg
gtttggaaattgattaattcctttaatattaggatctcctgatatatcatttcctcgaat
aaataatataagtttttgattattaattccttcagtatttttattaattttaagaggttt
tattaatactggagttggtacaggttgaacagtttatccaccattatctttaattttagg
acatggaggaatatctgttgatttaggtattttttcattacatttggctggagcttcttc
aattataggtgcagtaaattttattacaactattttaaatatacgaacaaatttattttt
aatagataaaatatctttattttcttgatctgtttttattacagcaattttattattatt
atcattaccagttttagctggagcaattactatattattaactgatcgaaatttaaatac
tagattttttgatccttcaggtggtggtgatccaattttataccagcattta---
>GBDTA277-21|Dolichogenidea cheles|ZSM-HYM-33152-H03|Germany|BOLD:ACQ9527
gttatattttatatttggattatgatcaggtatattaggattttcaataagtttaattat
tcgtttagaattaggaatacctggaagattaattggaaatgatcaaatttataatagaat
agttacatcacatgcttttattataattttttttatagtaatacctgttataattggagg
gtttggaaattgattaattcctttaatattaggatctcctgatatatcatttcctcgaat
aaataatataagtttttgattattaattccttcattatttttattaattttaagaggttt
tattaatactggagttggaacaggttgaacagtttatcctccattatcattaattatagg
acatggaggaatatctgttgatttaggtattttttcattacatttggctggggcttcttc
aattataggtgcagtaaattttattacaactattttaaatatacgaacaaatttattttt
aatagataaaatatctttattttcttgatctgtttttattacggcaattttattattatt
atcattaccagttttagctggagcaattactatattattaactgatcggaatttaaatac
tagattttttgatccttcaggtggtggtgatccaattttataccagcattta---
>GBDTA464-21|Dolichogenidea cheles|ZSM-HYM-33154-G12|Germany|BOLD:ACQ9527
cttatattttatatttggattatgatcaggtatattaggattttcaataagtttaattat
tcgtttagaattaggaatacctggaagattaattggaaatgatcaaatttataatagaat
agttacatcacatgcttttattataattttttttatagtaatacctgttataattggagg
gtttggaaattgattaattcctttaatattaggatctcctgatatatcatttcctcgaat
aaataatataagtttttgattattaattccttcattatttttattaattttaagaggttt
tattaatactggagttggaacaggttgaacagtttatcctccattatcattaattatagg
acatggaggaatatctgttgatttaggtattttttcattacatttggctggagcttcttc
aattataggtgcagtaaattttattacaactattttaaatatacgaacaaatttattttt
aatagataaaatatctttattttcttgatctgtttttattacggcaattttattattatt
atcattaccagttttagctggagcaattactatattattaactgatcgaaatttaaatac
tagattttttgatccttcaggtggtggtgatccaattttataccagcattta---
>GBDTA14348-21|Dolichogenidea cheles|ZSM-HYM-42383-A03|Germany|BOLD:ACQ9527
cttatattttatatttggattatgatcaggtatattaggattttcaataagtttaattat
tcgtttagaattaggaatacctggaagattaattggaaatgatcaaatttataatagaat
agttacatcacatgcttttattataattttttttatagtaatacctgttataattggagg
gtttggaaattgattaattcctttaatattaggatctcctgatatatcatttcctcgaat
aaataatataagtttttgattattaattccttcattatttttattaattttaagaggttt
tattaatactggagttggaacaggttgaacagtttatcctccattatcattaattatagg
acatggaggaatatctgttgatttaggtattttttcattacatttggctggagcttcttc
aattataggtgcagtaaattttattacaactattttaaatatacgaacaaatttattttt
aatagataaaatatctttattttcttgatctgtttttattacggcaattttattattatt
atcattaccagttttagctggagcaattactatattattaactgatcgaaatttaaatac
tagattttttgatccttcaggtggtggtgatccaattttataccagcattta---
>GBDTA14995-21|Illidops cloelia|ZSM-HYM-42389-G08|Germany|BOLD:AEO8223
-ttatattttttatttggattatgatctggaattttaggattttcaataagattaattat
tcgtttagaattaggaatacctggatcattaattggtaatgatcaaatttataatagtat
tgttacttcccatgcttttattataattttttttatagtgatacctattataattggtgg
atttggaaattgattaattccattaatattaggagctcctgatatatcatttccacgaat
aaataatataagattttgattattaattccttcattatttttattaattttaagaggttt
tattaatgttggtgttggaactggatgaacagtttatccaccattatcattaattttagg
tcatggtggaatatcagttgatataggaattttttctttacatttagctggtgcatcatc
aattataggtgctgtaaattttattacaacaattttaaatatacgagttaatttattttt
tattgataaaatgtctttatttgtttgatcagtctttattactgctattttattattaat
atcattacctgttttagctggtgctattactatattattaactgatcgtaatttaaatac
aagattttttgatccttcaggtgggggggaccctattttatatcagcattta---
>GBDTA1478-21|Cotesia eunomiae|ZSM-HYM-33165-E05|Germany|BOLD:AAV9098
-ttatattttatatttggtttatgatctggtattttagggttttctataagaataattat
tcgattagagcttggtatacctggtagattaattggtaatgatcaaatttataatagaat
tgttacttcccatgcatttattataattttttttatggttatgccattaataattggtgg
ttttggtaattgattgattcctttaatattaggatctcctgatatatcttttcctcgatt
aaataatataagtttttgattattaattccttctttatttttattgattttaagtaattt
tattaatattggtgttggtactggatgaacagtttatcctccattatctttagttttagg
tcataatggtatatcagttgatttaataattttttctttacatttagctggtatttcatc
aattatgggggctgtaaattttattactactattattaatatacgttctaatttatttaa
aatagataaaatatctttattttcttggtcagtattcattactgcaattttattattatt
gtcattaccagttttagctggtgctattacaatattattaactgaccgtaatttaaatac
tagtttttttgatccctcaggaggaggtgatccaattctttatcaacattta---
>MARKB354-21|Cotesia eunomiae|MRS JFT 0118|France|BOLD:AAV9098
tttatattttatatttggtttatgatctggtattttagggttttctataagaataattat
tcgattagagcttggtatacctggtagattaattggtaatgatcaaatttataatagaat
tgttacttcccatgcatttattataattttttttatggttatgccattaataattggtgg
ttttggtaattgattgattcctttaatattaggatctcctgatatatcttttcctcgatt
aaataatataagtttttgattattaattccttctttatttttattgattttaagtaattt
tattaatattggtgttggtactggatgaacagtttatcctccattatctttagttttagg
tcataatggtatatcagttgatttaataattttttctttacatttagctggtatttcatc
aattatgggggctgtaaattttattactactattattaatatacgttctaatttatttaa
aatagataaaatatctttattttcttggtcagtattcattactgcaattttattattatt
gtcattaccagttttagctggtgctattacaatattattaactgaccgtaatttaaatac
tagtttttttgatccctcaggaggaggtgatccaattctttatcaacattta---
>MARKB350-21|Cotesia eunomiae|MS 107|Belgium|BOLD:AAV9098
tttatattttatatttggtttatgatctggtattttagggttttctataagaataattat
tcgattagagcttggtatacctggtagattaattggtaatgatcaaatttataatagaat
tgttacttctcatgcatttattataattttttttatggttatgccattaataattggtgg
ttttggtaattgattgattcctttaatattaggatctcctgatatatcttttcctcgatt
aaataatataagtttttgattattaattccttctttatttttattgattttaagtaattt
tattaatattggtgttggtactggatgaacagtttatcctccattatctttagttttagg
tcataatggtatatcagttgatttaataattttttctttacatttagctggtatttcatc
aattatgggggctgtaaattttattactactattattaatatacgttctaatttatttaa
aatagataaaatatctttattttcttggtcagtattcattactgcaattttattattatt
gtcattaccagttttagctggtgctattacaatattattaactgaccgtaatttaaatac
tagtttttttgatccctcaggaggagg----------------------------
>MARKB349-21|Cotesia eunomiae|MS 106|Belgium|BOLD:AAV9098
tttatattttatatttggtttatgatttggtattttagggttttctataagaataattat
tcgattagagcttggtatacctggtagattaattggtaatgatcaaatttataatagaat
tgttacttcccatgcatttattataattttttttatggttataccattaataattggtgg
ttttggtaattgattgattcctttaatattaggatctcctgatatatcttttcctcgatt
aaataatataagtttttgattattaattccttctttatttttattgattttaagtaattt
tattaatattggtgttggtactggatgaacagtttatcctccattatctttagttttagg
tcataatggtatatcagttgatttaataattttttctttacatttagctggtatttcatc
aattatgggggctgtaaattttattactactattattaatatacgttctaatttatttaa
aatagataaaatatctttattttcttggtcagtattcattactgcaattttattattatt
gtcattaccagttttagctggtgctattacaatattattaactgaccgtaatttaaatac
tagtttttttgatccctcaggaggagg----------------------------
>MARKB351-21|Cotesia eunomiae|MS 108|Belgium|BOLD:AAV9098
-atattttttatatttkatttatgatctggtattttagggttttctataagaataattat
tcgattagagcttggtatacctggtagattaattggtaatgatcaaatttataatagaat
tgttacttctcatgcatttattataattttttttatggttatgccattaataattggtgg
ttttggtaattgattgattcctttaatattaggatctcctgatatatcttttcctcgatt
aaataatataagtttttgattattaattccttctttatttttattgattttaagtaattt
tattaatattggtgttggtactggatgaacagtttatcctccattatctttagttttagg
tcataatggtatatcagttgatttaataattttttctttacatttagctggtatttcatc
aattatgggggctgtaaattttattactactattattaatatacgttctaatttatttaa
aatagataaaatatctttattttcttggtcagtattcattactgcaattttattattatt
gtcattaccagttttagctggtgctattacaatattattaactgaccgtaatttaaatac
tagtttttttgatccctcaggaggagg----------------------------
>GBDTA1800-21|Illidops splendidus|ZSM-HYM-33168-H06|Germany|BOLD:AEJ7519
attatattttttgtttggattatgggctggaattttaggattttctataagattaattat
tcgtttagaattaggaatatcaggttcattaatttgtaatgatcaaatttataatagaat
tgtaacttctcatgcttttattataattttttttatagttataccaattataattggagg
gtttggtaattgattaattccattaatattaggagctcctgatatatcatttcctcgaat
aaataatatgagattttgattattaattccatcattatttttgttggttttaagtggatt
tattaatgttggagttggtacggggtgaacagtttatcctccattatctttaattttagg
tcatggtggtatatctgtggatataggaattttttctttacatttggctggggcatcctc
aattataggggctgtaaattttatttctacagtgttaaatatacgggttgatttattttt
tattgataaaatatctttatttatttgatcagtttttattactgctattttattattatt
atcattacctgtattagcgggagcaattacaatattattaactgatcgtaatttaaatac
aagattttttgatcctgcaggaggtggagatccaattttatatcagcattta---
>GBDTA872-21|Deuterixys plugarui|ZSM-HYM-33159-B05|Germany|BOLD:AEJ7518
gttatattttatatttggtttatgatcaggtataattggattttcaataagattaattat
tcggttagaattagggattcctgggagattaattggtaatgatcaaatttataataggat
tgttacatcacatgcatttattataattttttttatagttatacctattataattggggg
gtttgggaattgattagttcctttaatattaggatcaccagatatagcttttcctcgaat
aaataatataagattttgattattaattccttcattatttatattaattttaagaagatt
tattaatgttggggtaggtacaggatgaacagtttatcctcctttatcattgattttagg
tcatggaggtatatcagtagatttaggtattttttctttacatttagcaggtgcttcatc
aattataggagctgtaaattttatttctacaattttaaatatacgaacaaatttatttat
aatagataaaatatctttattttgttgatctgtttttattacagcaattttattattgtt
atctttaccagttttagctggagcaattacaatattattaactgatcgaaatttaaatac
aagattttttgatccttcagggggaggggatccaattttataccaacattta---
>GBDTA817-21|Deuterixys plugarui|ZSM-HYM-33158-E09|Germany|BOLD:AEJ7518
gttatattttatatttggtttatgatcaggtataattggattttcaataagattaattat
tcggttagaattagggattcctgggagattaattggtaatgatcaaatttataataggat
tgttacatcacatgcatttattataattttttttatagttatacctattataattggggg
gtttgggaattgattagttcctttaatattaggatcaccagatatagctttccctcgaat
aaataatataagattttgattattaattccttcattatttatattaattttaagaagatt
tattaatgttggggtaggtacaggatgaacagtttatcctcctttatcattgattttagg
tcatggaggtatatcagtagatttaggtattttttctttacatttagcaggtgcttcatc
aattataggagctgtaaattttatttctacaattttaaatatacgaacaaatttatttat
aatagataaaatatctttattttgttgatctgtttttattacagcaattttattattgtt
atctttaccagttttagctggagcaattacaatattattaactgatcgaaatttaaatac
aagattttttgatccttcagggggaggggatccaattttataccaacattta---
>GBDTA949-21|Deuterixys plugarui|ZSM-HYM-33159-H10|Germany|BOLD:AEJ7518
gttatattttatatttggtttatgatcaggtataattggattttcaataagattaattat
tcggttagaattagggattcctgggagattaattggtaatgatcaaatttataataggat
tgttacatcacatgcatttattataattttttttatagttatacctattataattggggg
gtttgggaattgattagttcctttaatattaggatcaccagatatagctttccctcgaat
aaataatataagattttgattattaattccttcattatttatattaattttaagaagatt
tattaatgttggggtaggtacaggatgaacagtttatcctcctttatcattgattttagg
tcatggaggtatatcagtagatttaggtattttttctttacatttagcaggtgcttcatc
aattataggagctgtaaattttatttctacaattttaaatatacgaacaaatttatttat
aatagataaaatatctttattttgttgatctgtttttattacagcaattttattattgtt
atctttaccagttttagctggagcaattacaatattattaactgatcgaaatttaaatac
aagattttttgatccttcagggggaggggatccaattttataccaacattta---
>GBDTA15210-21|Deuterixys plugarui|ZSM-HYM-42392-A10|Germany|BOLD:AEJ7518
gttatattttatatttggtttatgatcaggtataattggattttcaataagattaattat
tcggttagaattagggattcctgggagattaattggtaatgatcaaatttataataggat
tgttacatcacatgcatttattataattttttttatagttatacctattataattggggg
gtttgggaattgattagttcctttaatattaggatcaccagatatagctttccctcgaat
aaataatataagattttgattattaattccttcattatttatattaattttaagaagatt
tattaatgttggggtaggtacaggatgaacagtttatcctcctttatcattgattttagg
tcatgggggtatatcagtagatttaggtattttttctttacatttagcaggtgcttcatc
aattataggagctgtaaattttatttctacaattttaaatatacgaacaaatttatttat
aatagataaaatatctttattttgttgatctgtttttattacagcaattttattattgtt
atctttaccagttttagctggagcaattacaatattattaactgatcgaaatttaaatac
aagattttttgatccttcagggggaggggatccaattttataccaacattta---
>GBDTA15218-21|Deuterixys plugarui|ZSM-HYM-42392-B06|Germany|BOLD:AEJ7518
gttatattttatatttggtttatgatcaggtataattggattttcaataagattaattat
tcggttagaattagggattcctgggagattaattggtaatgatcaaatttataataggat
tgttacatcacatgcatttattataattttttttatagttatacctattataattggggg
gtttgggaattgattagttcctttaatattaggatcaccagatatagctttccctcgaat
aaataatataagattttgattattaattccttcattatttatattaattttaagaagatt
tattaatgttggggtaggtacaggatgaacagtttatcctcctttatcattgattttagg
tcatgggggtatatcagtagatttaggtattttttctttacatttagcaggtgcttcatc
aattataggagctgtaaattttatttctacaattttaaatatacgaacaaatttatttat
aatagataaaatatctttattttgttgatctgtttttattacagcaattttattattgtt
atctttaccagttttagctggagcaattacaatattattaactgatcgaaatttaaatac
aagattttttgatccttcagggggaggggatccaattttataccaacattta---
>GBDTA15275-21|Deuterixys plugarui|ZSM-HYM-42392-G03|Germany|BOLD:AEJ7518
gttatattttatatttggtttatgatcaggtataattggattttcaataagattaattat
tcggttagaattagggattcctgggagattaattggtaatgatcaaatttataataggat
tgttacatcacatgcatttattataattttttttatagttatacctattataattggggg
gtttgggaattgattagttcctttaatattaggatcaccagatatagctttccctcgaat
aaataatataagattttgattattaattccttcattatttatattaattttaagaagatt
tattaatgttggggtaggtacaggatgaacagtttatcctcctttatcattgattttagg
tcatgggggtatatcagtagatttaggtattttttctttacatttagcaggtgcttcatc
aattataggagctgtaaattttatttctacaattttaaatatacgaacaaatttatttat
aatagataaaatatctttattttgttgatctgtttttattacagcaattttattattgtt
atctttaccagttttagctggagcaattacaatattattaactgatcgaaatttaaatac
aagattttttgatccttcagggggaggggatccaattttataccaacattta---
>GBDTA15238-21|Deuterixys plugarui|ZSM-HYM-42392-D02|Germany|BOLD:AEJ7518
gttatattttatatttggtttatgatcaggtataattggattttcaataagattaattat
tcggttagaattagggattcctgggagattaattggtaatgatcaaatttataataggat
tgttacatcacatgcatttattataattttttttatagttatacctattataattggggg
gtttgggaattgattagttcctttaatattagggtcaccagatatagctttccctcgaat
aaataatataagattttggttattaattccttcattatttatattaattttaagaagatt
tattaatgttggggtaggtacaggatgaacagtttatcctcctttatcattgattttagg
ccatggaggtatatcagtagatttaggtattttttctttacatttagcaggtgcttcatc
aattataggagctgtaaattttatttctacaatcttaaatatacgaacaaatttatttat
aatagataaaatatctttattttgttgatctgtttttattacagcaattttattattgtt
atctttaccagttttagctggagcaattacaatattattaactgatcgaaatttaaatac
aagattttttgatccttcagggggaggtgatccaattttataccaacattta---
>GBDTA15213-21|Deuterixys plugarui|ZSM-HYM-42392-B01|Germany|BOLD:AEJ7518
gttatattttatatttggtttatgatcaggtataattggattttcaataagattaattat
tcggttagaattaggaattcctgggagattaattggtaatgatcaaatttataataggat
tgttacatcacatgcatttattataattttttttatagttatacctattataattggggg
gtttgggaattgattagttcctttaatattaggatcaccagatatagctttccctcgaat
aaataatataagattttggttattaattccttcattatttatattaattttaagaagatt
tattaatgttggggtaggtacaggatgaacagtttatcctcctttatcattgattttagg
tcatggaggtatatcagtagatttaggtattttttctttacatttagcaggtgcttcatc
aattataggagctgtaaattttatttctacaattttaaatatacgaacaaatttatttat
aatagataaaatatctttattttgttgatctgtttttattacagcaattttattattgtt
atctttaccagttttagctggagcaattacaatgttattaactgatcgaaatttaaatac
aagattttttgatccttcagggggaggtgatccaattttataccaacattta---
>GBDTA15214-21|Deuterixys plugarui|ZSM-HYM-42392-B02|Germany|BOLD:AEJ7518
gttatattttatatttggtttatgatcaggtataattggattttcaataagattaattat
tcggttagaattaggaattcctgggagattaattggtaatgatcaaatttataataggat
tgttacatcacatgcatttattataattttttttatagttatacctattataattggggg
gtttgggaattgattagttcctttaatattaggatcaccagatatagctttccctcgaat
aaataatataagattttggttattaattccttcattatttatattaattttaagaagatt
tattaatgttggggtaggtacaggatgaacagtttatcctcctttatcattgattttagg
tcatggaggtatatcagtagatttaggtattttttctttacatttagcaggtgcttcatc
aattataggagctgtaaattttatttctacaattttaaatatacgaacaaatttatttat
aatagataaaatatctttattttgttgatctgtttttattacagcaattttattattgtt
atctttaccagttttagctggagcaattacaatgttattaactgatcgaaatttaaatac
aagattttttgatccttcggggggaggtgatccaattttataccaacattta---
>AAHYM619-16|Microgaster arctostaphylica|MRS-JFT 0640|United Kingdom|BOLD:AAH1039
attatattttttatttggattatgatctggaatattaggattttctataaggttaattat
tcgtttagaattaggtataccaggaagtttaattggaaatgatcaaatttataatagtat
tgtaacatcacatgcttttgttataattttctttatagttatacctgtaataattggtgg
ttttggaaattgattaattcctttaatattaggatctcctgatatatcatttcctcgaat
aaataatataagattttgattattaattccatcattatttttattaatttcaagaagatt
tattaatataggggttgggaccggatgaacagtttatcctccattatcattagttttagg
tcatggtggtgtatctgttgatttaggaattttttctcttcatttagctggggcttcttc
aattataggggctattaattttatttctacagttttaaatatacgagttaaaatgtattt
aatagataaaatatctttattttcttgatcagtttttattacagctattttattattatt
atctttacctgttttagcaggtgctattactatattattaactgatcgtaatattaacac
tagattttttgatcctgctggtggtggtgatcctattctttaccaacattta---
>MARKC166-22|Microgaster arctostaphylica|MRS JFT0770|United Kingdom|BOLD:AAH1039
attatattttttatttggattatgatctggaatattaggattttctataaggttaattat
tcgtttagaattaggtataccaggaagtttaattggaaatgatcaaatttataatagtat
tgtaacatcacatgcttttgttataattttctttatagttatacctgtaataattggtgg
ttttggaaattgattaattcctttaatattaggatctcctgatatatcatttcctcgaat
aaataatataagattttgattattaattccatcattatttttattaatttcaagaagatt
tattaatataggggttgggaccggatgaacagtttatcctccattatcattagttttagg
tcatggtggtgtatctgttgatttaggaattttttctcttcatttagctggggcttcttc
aattataggggctattaattttatttctacagttttaaatatacgagttaaaatgtattt
aatagataaaatatctttattttcttgatcagtttttattacagctattttattattatt
atctttacctgttttagcaggtgctattactatattattaactgatcgtaatattaacac
tagattttttgatcctgctggtggtggtgatcctattctttaccaacattta---
>MISCA347-22|Microgaster arctostaphylica|CNC471954|Sweden|BOLD:AAH1039
attatattttttatttggattatgatctggaatattaggattttctataaggttaattat
tcgtttagaattaggtataccaggaagtttaattggaaatgatcaaatttataatagtat
tgtaacatcacatgcttttgttataattttttttatagttatacctgtaataattggtgg
ttttggaaattgattaattcctttaatattaggatctcctgatatatcatttcctcgaat
aaataatataagattttgattattaattccatcattatttttattaatttcaagaagatt
tattaatataggggttgggaccggatgaacagtttatcctccattatcgttagttttagg
tcatggtggtatatctgttgatttaggtattttttctcttcatttagctggggcttcttc
aattataggggctattaattttatttctacagttttaaatatacgagttaaaatgtattt
aatagataaaatatctttattttcttgatcagtttttattacagctattttattattatt
atctttacctgttttagcaggtgctattactatattattaactgatcgtaatattaatac
tagattttttgatcctgctggtggaggtgatcctattctttaccaacattta---
>GBDTA1022-21|Microgaster arctostaphylica|ZSM-HYM-33160-F12|Germany|BOLD:AAH1039
attatattttttatttggattatgatctggaatattaggattttctataaggttaattat
tcgtttagaattaggtataccaggaagtttaattggaaatgatcaaatttataatagtat
tgtaacatcacatgcttttgttataattttttttatagttatacctgtaataattggtgg
ttttggaaattgattaattcctttaatattaggatctcctgatatatcatttcctcgaat
aaataatataagattttgattattaattccatcattatttttattaatttcaagaagatt
tattaatataggggttgggaccggatgaacagtttatcctccattatcgttagttttagg
tcatggtggtatatctgttgatttaggtattttttctcttcatttagctggggcttcttc
aattataggggctattaattttatttctacagttttaaatatacgagttaaaatgtattt
aatagataaaatatctttattttcttgatcagtttttattacagctattttattattatt
atctttacctgttttagcaggtgctattactatattattaactgatcgtaatattaatac
tagattttttgatcctgctggtggaggtgatcctattctttaccaacattta---
>GBDTA1020-21|Microgaster arctostaphylica|ZSM-HYM-33160-F10|Germany|BOLD:AAH1039
attatattttttatttggattatgatctggaatattaggattttctataaggttaattat
tcgtttagaattaggtataccaggaagtttaattggaaatgatcaaatttataatagtat
tgtaacatcacatgcttttgttataattttttttatagttatacctgtaataattggtgg
ttttggaaattgattaattcctttaatattaggatctcctgatatatcatttcctcgaat
aaataatataagattttgattattaattccatcattatttttattaatttcaagaagatt
tattaatataggggttgggaccggatgaacagtttatcctccattatcgttagttttagg
tcatggtggtatatctgttgatttaggtattttttctcttcatttagctggggcttcttc
aattataggggctattaattttatttctacagttttaaatatacgagttaaaatgtattt
aatagataaaatatctttattttcttgatcagtttttattacagctattttattattatt
atctttacctgttttagcaggtgctattactatattattaactgatcgtaatattaatac
tagattttttgatcctgctggtggaggtgatcctattctttaccaacattta---
>GBDTA13939-21|Microgaster arctostaphylica|ZSM-HYM-42378-F09|Germany|BOLD:AAH1039
attatattttttatttggattatgatctggaatattaggattttctataaggttaattat
tcgtttagaattaggtataccaggaagtttaattggaaatgatcaaatttataatagtat
tgtaacatcacatgcttttgttataattttttttatagttatacctgtaataattggtgg
ttttggaaattgattaattcctttaatattaggatctcctgatatatcatttcctcgaat
aaataatataagattttgattattaattccatcattatttttattaatttcaagaagatt
tattaatataggggttgggaccggatgaacagtttatcctccattatcgttagttttagg
tcatggtggtatatctgttgatttaggtattttttctcttcatttagctggggcttcttc
aattataggggctattaattttatttctacagttttaaatatacgagttaaaatgtattt
aatagataaaatatctttattttcttgatcagtttttattacagctattttattattatt
atctttacctgttttagcaggtgctattactatattattaactgatcgtaatattaatac
tagattttttgatcctgctggtggaggtgatcctattctttaccaacattta---
>GBDTA1405-21|Microgaster arctostaphylica|ZSM-HYM-33164-G03|Germany|BOLD:AAH1039
----tattttttatttggattatgatctggaatattaggattttctataaggttaattat
tcgtttagaattaggtataccaggaagtttaattggaaatgatcaaatttataatagtat
tgtaacatcacatgcttttgttataattttttttatagttatacctgtaataattggtgg
ttttggaaattgattaattcctttaatattaggatctcctgatatatcatttcctcgaat
aaataatataagattttgattattaattccatcattatttttattaatttcaagaagatt
tattaatataggggttgggaccggatgaacagtttatcctccattatcgttagttttagg
tcatggtggtatatctgttgatttaggtattttttctcttcatttagctggggcttcttc
aattataggggctattaattttatttctacagttttaaatatacgagttaaaatgtattt
aatagataaaatatctttattttcttgatcagtttttattacagctattttattattatt
atctttacctgttttagcaggtgctattactatattattaactgatcgtaatattaatac
tagattttttgatcctgctggtggaggtgatcctattctttaccaacattta---
>GBDTA16088-21|Microgaster arctostaphylica|ZSM-HYM-42325-C09|Germany|BOLD:AAH1039
-ctatattttttatttggattatgatctggaatattaggattttctataaggttaattat
tcgtttagaattaggtataccagggagtttaattgggaatgatcaaatttataatagtat
tgtaacatcacatgcttttattataattttctttatagttatacctgtaataattggtgg
ttttggaaattgattaattcctttaatattaggatcccctgatatatcatttcctcgaat
aaataatataagattttgattattaattccatcattatttttattaatttcaagaagatt
tattaatatagggattggaaccggatgaacagtttatcccccattatcattagttttagg
tcatggtggtatatctgttgatttaggaattttttctcttcatttagctggggcttcttc
aattataggggctattaattttatttctacagttttaaatatacgagttaaaatgtattt
aatagataaaatatctttattttcttgatcagtttttattacagctattttattattatt
atctttacctgttttagcaggtgctattactatattattaactgatcgaaatattaacac
tagattttttgatcctgctggtgggggtgatcctattctttatcaacattta---
>MARKB109-21|Microgaster nixalebion|MRS JFT0342|United Kingdom|BOLD:ABY6385
------------------------------------------------------------
------------------------------------------------------------
------------------------------------------------------------
------------------------------------------------------------
--------taagattttgattattaattccttcattatttttactagtttctagaagatt
tattaatgtaggagttgggactgggtgaacagtttatcctccattatcattaattttagg
tcatggagggatatctgttgatttaggaattttttctttacatttagctggggcctcttc
tattataggtgcagtaaattttattactacaattataaatatgcgggttaatatatattt
aatagataaaatatctttattttcttgatcagtttttattacagcaattctattattatt
atctttacctgttttagcaggggctattactatattattaactgatcgaaatattaatac
tagattttttgatccagctgggggaggagatccaattttatatcaacattta---
>BCNCA259-18|Microgaster nixalebion|MRS JFT0714|Spain|BOLD:ABY6385
-----------------------------------taggattttcaataagattaattat
tcgtttagaattaggtatacctggtagattaattggtaatgatcaaatttataatagtat
tgttacttcccatgcttttattataattttttttatagttatacctgtaataattggagg
ttttggaaattgattaattcctttaatattaggatctcctgatatatcatttccacgtat
aaataatataagattttgattattaattccttcattatttttactagtttctagaagatt
tattaatgtaggagttgggactgggtgaacagtttatcctccattatcattaattttagg
tcatggagggatatctgttgatttaggaattttttctttacatttagctggggcctcttc
tattataggtgcagtaaattttattactacaattataaatatgcgggttaatatatattt
aatagataaaatatctttattttcttgatcagtttttattacagcaattctattattatt
atctttacctgttttagcaggggctattactatattattaactgatcgaaatattaatac
tagattttttgatccagctgggggaggagatccaattttatatcaacattta---
>CNCHX1034-09|Microgaster nixalebion|CNCH1019|Serbia|BOLD:ABY6385
attatattttttatttgggttatgatcggggatattaggattttcaataagattaattat
tcgtttagaattaggtatacctggtagattaattggtaatgatcaaatttataatagtat
tgttacttcacatgcttttattataattttttttatagttatacctgtaataattggagg
ttttggaaattgattaattcctttaatattaggatctcctgatatatcatttccacgtat
aaataatataagattttgattattaattccttcattatttttactagtttctagaagatt
tattaatgtaggagttgggactgggtgaacagtttatcctccattatcattaattttagg
tcatggagggatatctgttgatttaggaattttttctttacatttagctggggcctcttc
tattataggtgcagtaaattttattactacaattataaatatgcgggttaatatatattt
aatagataaaatatctttattttcttgatcagtttttattacagcaattctattattatt
atctttacctgttttagcaggggctattactatattattaactgatcgaaatattaatac
tagattttttgatccagctggggggggagatccaattttatatcaacattta---
>WOMIA139-11|Microgaster nixalebion|WAM 0444|Spain|BOLD:ABY6385
attatattttttatttgggttatgatcggggatattaggattttcaataagattaattat
tcgtttagaattaggtatacctggtagattaattggtaatgatcaaatttataatagtat
tgttacttcacatgcttttattataattttttttatagttatacctgtaataattggagg
ttttggaaattgattaattcctttaatattaggatctcctgatatatcatttccacgtat
aaataatataagattttgattattaattccttcattatttttactagtttctagaagatt
tattaatgtaggagttgggactgggtgaacagtttatcctccattatcattaattttagg
tcatggagggatatctgttgatttaggaattttttctttacatttagctggggcctcttc
tattataggtgcagtaaattttattactacaattataaatatgcgggttaatatatattt
aatagataaaatatctttattttcttgatcagtttttattacagcaattctattattatt
atctttacctgttttagcaggggctattactatattattaactgatcgaaatattaatac
tagattttttgatccagctggggggggagatccaattttatatcaacattta---
>GBDTA375-21|Microgaster nixalebion|ZSM-HYM-33153-H06|Germany|BOLD:ABY6385
attatattttttatttgggttatgatcggggatattaggattttcaataagattaattat
tcgtttagaattaggtatacctggtagattaattggtaatgatcaaatttataatagtat
tgttacttcacatgcttttattataattttttttatagttatacctgtaataattggagg
ttttggaaattgattaattcctttaatattaggatctcctgatatatcatttccacgtat
aaataatataagattttgattattaattccttcattatttttactagtttctagaagatt
tattaatgtaggagttgggactgggtgaacagtttatcctccattatcattaattttagg
tcatggagggatatctgttgatttaggaattttttctttacatttagctggggcctcttc
tattataggtgcagtaaattttattactacaattataaatatgcgggttaatatatattt
aatagataaaatatctttattttcttgatcagtttttattacagcaattctattattatt
atctttacctgttttagcaggggctattactatattattaactgatcgaaatattaatac
tagattttttgatccagctggggggggagatccaattttatatcaacattta---
>BCHYM18965-21|Microgaster nixalebion|ZSM-HYM-33420-D06|Germany|BOLD:ABY6385
attatattttttatttgggttatgatcggggatattaggattttcaataagattaattat
tcgtttagaattaggtatacctggtagattaattggtaatgatcaaatttataatagtat
tgttacttcacatgcttttattataattttttttatagttatacctgtaataattggagg
ttttggaaattgattaattcctttaatattaggatctcctgatatatcatttccacgtat
aaataatataagattttgattattaattccttcattatttttactagtttctagaagatt
tattaatgtaggagttgggactgggtgaacagtttatcctccattatcattaattttagg
tcatggagggatatctgttgatttaggaattttttctttacatttagctggggcctcttc
tattataggtgcagtaaattttattactacaattataaatatgcgggttaatatatattt
aatagataaaatatctttattttcttgatcagtttttattacagcaattctattattatt
atctttacctgttttagcaggggctattactatattattaactgatcgaaatattaatac
tagattttttgatccagctggggggggagatccaattttatatcaacattta---
>GBDTA618-21|Microgaster nixalebion|ZSM-HYM-33156-D12|Germany|BOLD:ABY6385
attatattttttatttgggttatgatcggggatattaggattttcaataagattaattat
tcgtttagaattaggtatacctggtagattaattggtaatgatcaaatttataatagtat
tgttacttcacatgcttttattataattttttttatagttatacctgtaataattggagg
ttttggaaattgattaattcctttaatattaggatctcctgatatatcatttccacgtat
aaataatataagattttgattattaattccttcattatttttactagtttctagaagatt
tattaatgtaggagttgggactgggtgaacagtttatcctccattatcattaattttagg
tcatggagggatatctgttgatttaggaattttttctttacatttagctggggcctcttc
tattataggtgcagtaaattttattactacaattataaatatgcgggttaatatatattt
aatagataaaatatctttattttcttgatcagtttttattacagcaattctattattatt
atctttacctgttttagcaggggctattactatattattaactgatcgaaatattaatac
tagattttttgatccagctggggggggagatccaattttatatcaacattta---
>GBDTA617-21|Microgaster nixalebion|ZSM-HYM-33156-D11|Germany|BOLD:ABY6385
attatattttttatttgggttatgatcggggatattaggattttcaataagattaattat
tcgtttagaattaggtatacctggtagattaattggtaatgatcaaatttataatagtat
tgttacttcacatgcttttattataattttttttatagttatacctgtaataattggagg
ttttggaaattgattaattcctttaatattaggatctcctgatatatcatttccacgtat
aaataatataagattttgattattaattccttcattatttttactagtttctagaagatt
tattaatgtaggagttgggactgggtgaacagtttatcctccattatcattaattttagg
tcatggagggatatctgttgatttaggaattttttctttacatttagctggggcctcttc
tattataggtgcagtaaattttattactacaattataaatatgcgggttaatatatattt
aatagataaaatatctttattttcttgatcagtttttattacagcaattctattattatt
atctttacctgttttagcaggggctattactatattattaactgatcgaaatattaatac
tagattttttgatccagctggggggggagatccaattttatatcaacattta---
>GBDTA15159-21|Microgaster nixalebion|ZSM-HYM-42391-E06|Germany|BOLD:ABY6385
attatattttttatttgggttatgatcggggatattaggattttcaataagattaattat
tcgtttagaattaggtatacctggtagattaattggtaatgatcaaatttataatagtat
tgttacttcacatgcttttattataattttttttatagttatacctgtaataattggagg
ttttggaaattgattaattcctttaatattaggatctcctgatatatcatttccacgtat
aaataatataagattttgattattaattccttcattatttttactagtttctagaagatt
tattaatgtaggagttgggactgggtgaacagtttatcctccattatcattaattttagg
tcatggagggatatctgttgatttaggaattttttctttacatttagctggggcctcttc
tattataggtgcagtaaattttattactacaattataaatatgcgggttaatatatattt
aatagataaaatatctttattttcttgatcagtttttattacagcaattctattattatt
atctttacctgttttagcaggggctattactatattattaactgatcgaaatattaatac
tagattttttgatccagctggggggggagatccaattttatatcaacattta---
>GBDTA620-21|Microgaster nixalebion|ZSM-HYM-33156-E02|Germany|BOLD:ABY6385
attatattttttatttgggttatgatcggggatattaggattttcaataagattaattat
tcgtttagaattaggtatacctggtagattaattggtaatgatcaaatttataatagtat
tgttacttcacatgcttttattataattttttttatagttatacctgtaataattggagg
ttttggaaattgattaattcctttaatattaggatctcctgatatatcatttccacgtat
aaataatataagattttgattattaattccttcattatttttactagtttctagaagatt
tattaatgtaggagttgggactgggtgaacagtttatcctccattatcattaattttagg
tcatggagggatatctgttgatttaggaattttttctttacatttagctggggcctcttc
tattataggtgcagtaaattttattactacaattataaatatgcgggttaatatatattt
aatagataaaatatctttattttcttgatcagtttttattacagcaattctattattatt
atctttacctgttttagcaggggctattactatattattaactgatcgaaatattaatac
tagattttttgatccagctggggggggagatccaattttatatcaacattta---
>GBDTA571-21|Microgaster nixalebion|ZSM-HYM-33156-A01|Germany|BOLD:ABY6385
attatattttttatttgggttatgatcggggatattaggattttcaataagattaattat
tcgtttagaattaggtatacctggtagattaattggtaatgatcaaatttataatagtat
tgttacttcacatgcttttattataattttttttatagttatacctgtaataattggagg
ttttggaaattgattaattcctttaatattaggatctcctgatatatcatttccacgtat
aaataatataagattttgattattaattccttcattatttttactagtttctagaagatt
tattaatgtaggagttgggactgggtgaacagtttatcctccattatcattaattttagg
tcatggagggatatctgttgatttaggaattttttctttacatttagctggggcctcttc
tattataggtgcagtaaattttattactacaattataaatatgcgggttaatatatattt
aatagataaaatatctttattttcttgatcagtttttattacagcaattctattattatt
atctttacctgttttagcaggggctattactatattattaactgatcgaaatattaatac
tagattttttgatccagctggggggggagatccaattttatatcaacattta---
>GBDTA1427-21|Microgaster nixalebion|ZSM-HYM-33165-A02|Germany|BOLD:ABY6385
attatattttttatttgggttatgatcggggatattaggattttcaataagattaattat
tcgtttagaattaggtatacctggtagattaattggtaatgatcaaatttataatagtat
tgttacttcacatgcttttattataattttttttatagttatacctgtaataattggagg
ttttggaaattgattaattcctttaatattaggatctcctgatatatcatttccacgtat
aaataatataagattttgattattaattccttcattatttttactagtttctagaagatt
tattaatgtaggagttgggactgggtgaacagtttatcctccattatcattaattttagg
tcatggagggatatctgttgatttaggaattttttctttacatttagctggggcctcttc
tattataggtgcagtaaattttattactacaattataaatatgcgggttaatatatattt
aatagataaaatatctttattttcttgatcagtttttattacagcaattctattattatt
atctttacctgttttagcaggggctattactatattattaactgatcgaaatattaatac
tagattttttgatccagctggggggggagatccaattttatatcaacattta---
>GBDTA15536-21|Microgaster nixalebion|ZSM-HYM-42395-E03|Germany|BOLD:ABY6385
attatattttttatttgggttatgatcggggatattaggattttcaataagattaattat
tcgtttagaattaggtatacctggtagattaattggtaatgatcaaatttataatagtat
tgttacttcacatgcttttattataattttttttatagttatacctgtaataattggagg
ttttggaaattgattaattcctttaatattaggatctcctgatatatcatttccacgtat
aaataatataagattttgattattaattccttcattatttttactagtttctagaagatt
tattaatgtaggagttgggactgggtgaacagtttatcctccattatcattaattttagg
tcatggagggatatctgttgatttaggaattttttctttacatttagctggggcctcttc
tattataggtgcagtaaattttattactacaattataaatatgcgggttaatatatattt
aatagataaaatatctttattttcttgatcagtttttattacagcaattctattattatt
atctttacctgttttagcaggggctattactatattattaactgatcgaaatattaatac
tagattttttgatccagctggggggggagatccaattttatatcaacattta---
>GBDTA619-21|Microgaster nixalebion|ZSM-HYM-33156-E01|Germany|BOLD:ABY6385
attatattttttatttgggttatgatcggggatattaggattttcaataagattaattat
tcgtttagaattaggtatacctggtagattaattggtaatgatcaaatttataatagtat
tgttacttcacatgcttttattataattttttttatagttatacctgtaataattggagg
ttttggaaattgattaattcctttaatattaggatctcctgatatatcatttccacgtat
aaataatataagattttgattattaattccttcattatttttactagtttctagaagatt
tattaatgtaggagttgggactgggtgaacagtttatcctccattatcattaattttagg
tcatggagggatatctgttgatttaggaattttttctttacatttagctggggcctcttc
tattataggtgcagtaaattttattactacaattataaatatgcgggttaatatatattt
aatagataaaatatctttattttcttgatcagtttttattacagcaattctattattatt
atctttacctgttttagcaggggctattactatattattaactgatcgaaatattaatac
tagattttttgatccagctggggggggagatccaattttatatcaacattta---
>GBDTA14315-21|Microgaster nixalebion|ZSM-HYM-42382-F05|Germany|BOLD:ABY6385
attatattttttatttgggttatgatcggggatattaggattttcaataagattaattat
tcgtttagaattaggtatacctggtagattaattggtaatgatcaaatttataatagtat
tgttacttcacatgcttttattataattttttttatagttatacctgtaataattggagg
ttttggaaattgattaattcctttaatattaggatctcctgatatatcatttccacgtat
aaataatataagattttgattattaattccttcattatttttactagtttctagaagatt
tattaatgtaggagttgggactgggtgaacagtttatcctccattatcattaattttagg
tcatggagggatatctgttgatttaggaattttttctttacatttagctggggcctcttc
tattataggtgcagtaaattttattactacaattataaatatgcgggttaatatatattt
aatagataaaatatctttattttcttgatcagtttttattacagcaattctattattatt
atctttacctgttttagcaggggctattactatattattaactgatcgaaatattaatac
tagattttttgatccagctggggggggagatccaattttatatcaacattta---
>GBDTA13908-21|Microgaster nixalebion|ZSM-HYM-42378-D02|Germany|BOLD:ABY6385
attatattttttatttgggttatgatcggggatattaggattttcaataagattaattat
tcgtttagaattaggtatacctggtagattaattggtaatgatcaaatttataatagtat
tgttacttcacatgcttttattataattttttttatagttatacctgtaataattggagg
ttttggaaattgattaattcctttaatattaggatctcctgatatatcatttccacgtat
aaataatataagattttgattattaattccttcattatttttactagtttctagaagatt
tattaatgtaggagttgggactgggtgaacagtttatcctccattatcattaattttagg
tcatggagggatatctgttgatttaggaattttttctttacatttagctggggcctcttc
tattataggtgcagtaaattttattactacaattataaatatgcgggttaatatatattt
aatagataaaatatctttattttcttgatcagtttttattacagcaattctattattatt
atctttacctgttttagcaggggctattactatattattaactgatcgaaatattaatac
tagattttttgatccagctggggggggagatccaattttatatcaacattta---
>MARKC141-22|Microgaster nixalebion|MRS JFT0934|Austria|BOLD:ABY6385
attatattttttatttgggttatgatcggggatattaggattttcaataagattaattat
tcgtttagaattaggtatacctggtagattaattggtaatgatcaaatttataatagtat
tgttacttcacatgcttttattataattttttttatagttatacctgtaataattggagg
ttttggaaattgattaattcctttaatattaggatctcctgatatatcatttccacgtat
aaataatataagattttgattattaattccttcattatttttactagtttctagaagatt
tattaatgtaggagttgggactgggtgaacagtttatcctccattatcattaattttagg
tcatggagggatatctgttgatttaggaattttttctttacatttagctggggcctcttc
tattataggtgcagtaaattttattactacaattataaatatgcgggttaatatatattt
aatagataaaatatctttattttcttgatcagtttttattacagcaattttattattatt
atctttacctgttttagcaggggctattactatattattaactgatcgaaatattaatac
tagattttttgatccagctggggggggagatccaattttatatcaacattta---
>GBDTA1157-21|Microgaster nixalebion|ZSM-HYM-33162-B05|Germany|BOLD:ABY6385
attatattttttatttgggttatgatcggggatattaggattttcaataagattaattat
tcgtttagaattaggtatacctggtagattaattggtaatgatcaaatttataatagtat
tgttacttcacatgcttttattataattttttttatagttatacctgtaataattggagg
ttttggaaattgattaattcctttaatattaggatctcctgatatatcatttccacgtat
aaataatataagattttgattattaattccttcattatttttactagtttctagaagatt
tattaatgtaggagttgggactgggtgaacagtttatcctccattatcattaattttagg
tcatggagggatatctgttgatttaggaattttttctttacatttagctggggcctcttc
tattataggtgcagtaaattttattactacaattataaatatgcgggttaatatatattt
aatagataaaatatctttattttcttgatcagtttttattacagcaattttattattatt
atctttacctgttttagcaggggctattactatattattaactgatcgaaatattaatac
tagattttttgatccagctggggggggagatccaattttatatcaacattta---
>GBDTA14066-21|Microgaster nixalebion|ZSM-HYM-42380-A06|Germany|BOLD:ABY6385
attatattttttatttgggttatgatcggggatattaggattttcaataagattaattat
tcgtttagaattaggtatacctggtagattaattggtaatgatcaaatttataatagtat
tgttacttcacatgcttttattataattttttttatagttatacctgtaataattggagg
ttttggaaattgattaattcctttaatattaggatctcctgatatatcatttccacgtat
aaataatataagattttgattattaattccttcattatttttactagtttctagaagatt
tattaatgtaggagttgggactgggtgaacagtttatcctccattatcattaattttagg
tcatggagggatatctgttgatttaggaattttttctttacatttagctggggcctcttc
tattataggtgcagtaaattttattactacaattataaatatgcgggttaatatatattt
aatagataaaatatctttattttcttgatcagtttttattacagcaattttattattatt
atctttacctgttttagcaggggctattactatattattaactgatcgaaatattaatac
tagattttttgatccagctggggggggagatccaattttatatcaacattta---
>GBDTA1491-21|Microgaster nixalebion|ZSM-HYM-33165-F06|Germany|BOLD:ABY6385
attatattttttatttgggttatgatcggggatattaggattttcaataagattaattat
tcgtttagaattaggtatacctggtagattaattggtaatgatcaaatttataatagtat
tgttacttcacatgcttttattataattttttttatagttatacctgtaataattggagg
ttttggaaattgattaattcctttaatattaggatctcctgatatatcatttccacgtat
aaataatataagattttgattattaattccttcattatttttactagtttctagaagatt
tattaatgtaggagttgggactgggtgaacagtttatcctccattatcattaattttagg
tcatggagggatatctgttgatttaggaattttttctttacatttagctggggcttcttc
tattataggtgcagtaaattttattactacaattataaatatgcgggttaatatatattt
aatagataaaatatctttattttcttgatcagtttttattacagcaattctattattatt
atctttacctgttttagcaggggctattactatattattaactgatcgaaatattaatac
tagattttttgatccagctggggggggagatccaattttatatcaacattta---
>GBDTA530-21|Microgaster nixalebion|ZSM-HYM-33155-E07|Germany|BOLD:ABY6385
attatattttttatttgggttatgatcggggatattaggattttcaataagattaattat
tcgtttagaattaggtatacctggtagattaattggtaatgatcaaatttataatagtat
tgttacttcacatgcttttattataattttttttatagttatacctgtaataattggagg
ttttggaaattgattaattcctttaatattaggatctcctgatatatcatttccacgtat
aaataatataagattttgattattaattccttcattatttttactagtttctagaagatt
tattaatgtaggagttgggactgggtgaacagtttatcctccattatcattaattttagg
tcatggagggatatctgttgatttaggaattttttctttacatttagctggggcctcttc
tattataggtgcagtaaattttattactacaattataaatatgcgggttaatatatattt
aatagataaaatatctttattttcttgatcagtttttattacagcaattctattattatt
atctttacctgttttagcaggggctattactatattattaactgatcgaaatattaatac
tagattttttgatccagctgggggaggagatccaattttatatcaacattta---
>GBDTA14160-21|Microgaster nixalebion|ZSM-HYM-42381-A05|Germany|BOLD:ABY6385
attatattttttatttgggttatgatcggggatattaggattttcaataagattaattat
tcgtttagaattaggtatacctggtagattaattggtaatgatcaaatttataatagtat
tgttacttcacatgcttttattataattttttttatagttatacctgtaataattggagg
ttttggaaattgattaattcctttaatattaggatctcctgatatatcatttccacgtat
aaataatataagattttgattattaattccttcattatttttactagtttctagaagatt
tattaatgtaggagttgggactgggtgaacagtttatcctccattatcattaattttagg
tcatggagggatatctgttgatttaggaattttttctttacatttagctggggcctcttc
tattataggtgcagtaaattttattactacaattataaatatgcgggttaatatatattt
aatagataaaatatctttattttcttgatcagtttttattacagcaattctattattatt
atctttacctgttttagcaggggctattactatattattaactgatcgaaatattaatac
tagattttttgatccagctgggggaggagatccaattttatatcaacattta---
>GBDTA13729-21|Microgaster nixalebion|ZSM-HYM-42376-E01|Germany|BOLD:ABY6385
attatattttttatttgggttatgatcggggatattaggattttcaataagattaattat
tcgtttagaattaggtatacctggtagattaattggtaatgatcaaatttataatagtat
tgttacttcacatgcttttattataattttttttatagttatacctgtaataattggagg
ttttggaaattgattaattcctttaatattaggatctcctgatatatcatttccacgtat
aaataatataagattttgattattaattccttcattatttttactagtttctagaagatt
tattaatgtaggagttgggactgggtgaacagtttatcctccattatcattaattttagg
tcatggagggatatctgttgatttaggaattttttctttacatttagctggggcctcttc
tattataggtgcagtaaattttattactacaattataaatatgcgggttaatatatattt
aatagataaaatatctttattttcttgatcagtttttattacagcaattctattattatt
atctttacctgttttagcaggggctattactatattattaactgatcgaaatattaatac
tagattttttgatccagctgggggaggagatccaattttatatcaacattta---
>GBDTA16020-21|Microgaster nixalebion|ZSM-HYM-42324-E12|Germany|BOLD:ABY6385
attatattttttatttggattatgatcggggatattaggattttcaataagattaattat
tcgtttagaattaggtatacctggtagattaattggtaatgatcaaatttataatagtat
tgttacttcacatgcttttattataattttttttatagttatacctgtaataattggagg
ttttggaaattgattaattcctttaatattaggatctcctgatatatcatttccacgtat
aaataatataagattttgattattaattccttcattatttttactagtttctagaagatt
tattaatgtaggagttgggactgggtgaacagtttatcctccattatcattaattttagg
tcatggagggatatctgttgatttaggaattttttctttacatttagctggggcctcttc
tattataggtgcagtaaattttattactacaattataaatatgcgggttaatatatattt
aatagataaaatatctttattttcttgatcagtttttattacagcaattctattattatt
atctttacctgttttagcaggggctattactatattattaactgatcgaaatattaatac
tagattttttgatccagctggggggggagatccaattttatatcaacattta---
>GBDTA1803-21|Microgaster nixalebion|ZSM-HYM-33168-H09|Germany|BOLD:ABY6385
attatattttttatttgggttatgatcggggatattaggattttcaataagattaattat
tcgtttagaattaggtatacctggtagattaattggtaatgatcaaatttataatagaat
tgttacttcacatgcttttattataattttttttatagttatacctgtaataattggagg
ttttggaaattgattaattcctttaatattaggatctcctgatatatcatttccacgtat
aaataatataagattttgattattaattccttcattatttttactagtttctagaagatt
tattaatgtaggagttgggactgggtgaacagtttatcctccattatcattaattttagg
tcatggagggatatctgttgatttaggaattttttctttacatttagctggggcctcttc
tattataggtgcagtaaattttattactacaattataaatatgcgggttaatatatattt
aatagataaaatatctttattttcttgatcagtttttattacagcaattctattattatt
atctttacctgttttagcaggggctattactatattattaactgatcgaaatattaatac
tagattttttgatccagctggggggggagatccaattttatatcaacattta---
>GBDTA13726-21|Microgaster nixalebion|ZSM-HYM-42376-D10|Germany|BOLD:ABY6385
attatattttttatttgggttatgatcggggatattaggattttcaataagattaattat
tcgtttagaattaggtatacctggaagattaattggtaatgatcaaatttataatagtat
tgttacttcacatgcttttattataattttttttatagttatacctgtaataattggagg
ttttggaaattgattaattcctttaatattaggatctcctgatatatcatttccacgtat
aaataatataagattttgattattaattccttcattatttttactagtttctagaagatt
tattaatgtaggagttgggactgggtgaacagtttatcctccattatcattaattttagg
tcatggagggatatctgttgatttaggaattttttctttacatttagctggggcctcttc
tattataggtgcagtaaattttattactacaattataaatatgcgggttaatatatattt
aatagataaaatatctttattttcttgatcagtttttattacagcaattctattattatt
atctttacctgttttagcaggggctattactatattattaactgatcgaaatattaatac
tagattttttgatccagctggggggggagatccaattttatatcaacattta---
>GBDTA14067-21|Microgaster nixalebion|ZSM-HYM-42380-A07|Germany|BOLD:ABY6385
attatattttttatttgggttatgatcggggatattaggattttcaataagattaattat
tcgtttagaattaggtatacctggaagattaattggtaatgatcaaatttataatagtat
tgttacttcacatgcttttattataattttttttatagttatacctgtaataattggagg
ttttggaaattgattaattcctttaatattaggatctcctgatatatcatttccacgtat
aaataatataagattttgattattaattccttcattatttttactagtttctagaagatt
tattaatgtaggagttgggactgggtgaacagtttatcctccattatcattaattttagg
tcatggagggatatctgttgatttaggaattttttctttacatttagctggggcctcttc
tattataggtgcagtaaattttattactacaattataaatatgcgggttaatatatattt
aatagataaaatatctttattttcttgatcagtttttattacagcaattctattattatt
atctttacctgttttagcaggggctattactatattattaactgatcgaaatattaatac
tagattttttgatccagctggggggggagatccaattttatatcaacattta---
>GBDTA16098-21|Microgaster nixalebion|ZSM-HYM-42325-D07|Germany|BOLD:ABY6385
attatattttttatttgggttatgatcggggatattaggattttcaataagattaattat
tcgtttagaattaggtatacctggtagattaattggtaatgatcaaatttataatagtat
tgttacttcacatgcttttattataattttttttatagttatacctgtaataattggagg
ttttggaaattgattaattcctttaatattaggatctcctgatatatcatttccacgtat
aaataatataagattttgattattaattccttcattatttttactagtttctagaagatt
tattaatgtaggagttgggactgggtgaacagtttatcctccattatcattaattttagg
tcatggagggatatctgttgatttaggaattttttctttacatttagctggggcctcttc
tattataggtgcagtaaattttattactacaattataaatatgcgggttaatatatattt
aatagataaaatatctttattttcttgatcagtttttattacagcaattctattattatt
atctttacctgttttagcaggggctattactatattattaactgatcgaaatattaatac
tagattttttgatccagctggggggggagatccaatttta---------------
>GBDTA15912-21|Microgaster nixalebion|ZSM-HYM-42323-D11|Germany|BOLD:ABY6385
attatattttttatttgggttatgatcggggatattaggattttcaataagattaattat
tcgtttagaattaggtatacctggtagattaattggtaatgatcaaatttataatagtat
tgttacttcacatgcttttattataattttttttatagttatacctgtaataattggagg
ttttggaaattgattaattcctttaatattaggatctcctgatatatcatttccacgtat
aaataatataagattttgattattaattccttcattatttttactagtttctagaagatt
tattaatgtaggagttgggactgggtgaacagtttatcctccattatcattaattttagg
tcatggagggatatctgttgatttaggaattttttctttacatttagctggggcctcttc
tattataggtgcagtaaattttattactacaattataaatatgcgggttaatatatattt
aatagataaaatatctttattttcttgatcagtttttattacagcaattctattattatt
atctttacctgttttagcaggggctattactatattattaactgatcgaaatattaatac
tagattttttgatccagctggggggggagatccaatttta---------------
>GBDTA14892-21|Microgaster nixalebion|ZSM-HYM-42388-F12|Germany|BOLD:ABY6385
attatattttttatttgggttgtgatcggggatattaggattttcaataagattaattat
tcgtttagaattaggtatacctggtagattaattggtaatgatcaaatttataatagtat
tgttacttcacatgcttttattataattttttttatagttatacctgtaataattggagg
ttttggaaattgattaattcctttaatattaggatctcctgatatatcatttccacgtat
aaataatataagattttgattattaattccttcattatttttactagtttctagaagatt
tattaatgtaggagttgggactgggtgaacagtttatcctccattatcattaattttagg
tcatggagggatatctgttgatttaggaattttttctttacatttagctggggcctcttc
tattataggtgcagtaaattttattactacaattataaatatgcgggttaatatatattt
aatagataaaatatctttattttcttgatcagtttttattacagcaattctattattatt
atctttacctgttttagcaggggctattactatattattaactgatcgaaatattaatac
tagattttttgatccagctggggggggagatccaatttta---------------
>GBDTA16092-21|Microgaster nixalebion|ZSM-HYM-42325-D01|Germany|BOLD:ABY6385
attatattttttatttgggttatgatcggggatattaggattttcaataagattaattat
tcgtttagaattaggtatacctggtagattaattggtaatgatcaaatttataatagaat
tgttacttcacatgcttttattataattttttttatagttatacctgtaataattggagg
ttttggaaattgattaattcctttaatattaggatctcctgatatatcatttccacgtat
aaataatataagattttgattattaattccttcattatttttactagtttctagaagatt
tattaatgtaggagttgggactgggtgaacagtttatcctccattatcattaattttagg
tcatggagggatatctgttgatttaggaattttttctttacatttagctggggcctcttc
tattataggtgcagtaaattttattactacaattataaatatgcgggttaatatatattt
aatagataaaatatctttattttcttgatcagtttttattacagcaattctattattatt
atctttacctgttttagcaggggctattactatattattaactgatcgaaatattaatac
tagattttttgatccagctggggggggagatccaatttta---------------
>GBDTA14219-21|Microgaster nixalebion|ZSM-HYM-42381-F04|Germany|BOLD:ABY6385
attatattttttatttgggttatgatcggggatattaggattttcaataagattaattat
tcgtttagaattaggtatacctggtagattaattggtaatgatcaaatttataatagtat
tgttacttcacatgcttttattataattttttttatagttatacctgtaataattggagg
ttttggaaattgattaattcctttaatattaggatctcctgatatatcatttccacgtat
aaataatataagattttgattattaattccttcattatttttactagtttctagaagatt
tattaatgtaggagttgggactgggtgaacagtttatcctccattatcattaattttagg
tcatggagggatatctgttgatttaggaattttttctttacatttagctggggcctcttc
tattataggtgcagtaaattttattactacaattataaatatgcgggttaatatatattt
aatagataaaatatctttattttcttgatcagtttttattacagcaattctattattatt
atctttacctgttttagcaggggctattactatattattaactgatcgaaatattaatac
tagattttttgatccagctgggggaggagatccaattttata-------------
>GBDTA14443-21|Microgaster nixalebion|ZSM-HYM-42384-A03|Germany|BOLD:ABY6385
attatattttttatttgggttatgatcggggatattaggattttcaataagattaattat
tcgtttagaattaggtatacctggtagattaattggtaatgatcaaatttataatagtat
tgttacttcacatgcttttattataattttttttatagttatacctgtaataattggagg
ttttggaaattgattaattcctttaatattaggatctcctgatatatcatttccacgtat
aaataatataagattttgattattaattccttcattatttttactagtttctagaagatt
tattaatgtaggagttgggactgggtgaacagtttatcctccattatcattaattttagg
tcatggagggatatctgttgatttaggaattttttctttacatttagctggggcctcttc
tattataggtgcagtaaattttattactacaattataaatatgcgggttaatatatattt
aatagataaaatatctttattttcttgatcagtttttattacagcaattctattattatt
atctttacctgttttagcaggggctattactatattattaactgatcgaaatattaatac
tagattttttgatccagctggggggggagatccaattttata-------------
>GBDTA13727-21|Microgaster nixalebion|ZSM-HYM-42376-D11|Germany|BOLD:ABY6385
attatattttttatttgggttatgatcggggatattaggattttcaataagattaattat
tcgtttagaattaggtatacctggtagattaattggtaatgatcaaatttataatagtat
tgttacttcacatgcttttattataattttttttatagttatacctgtaataattggagg
ttttggaaattgattaattcctttaatattaggatctcctgatatatcatttccacgtat
aaataatataagattttgattattaattccttcattatttttactagtttctagaagatt
tattaatgtaggagttgggactgggtgaacagtttatcctccattatcattaattttagg
tcatggagggatatctgttgatttaggaattttttctttacatttagctggggcctcttc
tattataggtgcagtaaattttattactacaattataaatatgcgggttaatatatattt
aatagataaaatatctttattttcttgatcagtttttattacagcaattctattattatt
atctttacctgttttagcaggggctattactatattattaactgatcgaaatattaatac
tagattttttgatccagctggggggggagatccaattttat--------------
>GBDTA16091-21|Microgaster nixalebion|ZSM-HYM-42325-C12|Germany|BOLD:ABY6385
attatattttttatttgggttatgatcggggatattaggattttcaataagattaattat
tcgtttagaattaggtatacctggtagattaattggtaatgatcaaatttataatagtat
tgttacttcacatgcttttattataattttttttatagttatacctgtaataattggagg
ttttggaaattgattaattcctttaatattaggatctcctgatatatcatttccacgtat
aaataatataagattttgattattaattccttcattatttttactagtttctagaagatt
tattaatgtaggagttgggactgggtgaacagtttatcctccattatcattaattttagg
tcatggagggatatctgttgatttaggaattttttctttacatttagctggggcctcttc
tattataggtgcagtaaattttattactacaattataaatatgcgggttaatatatattt
aatagataaaatatctttattttcttgatcagtttttattacagcaattctattattatt
atctttacctgttttagcaggggctattactatattattaactgatcgaaatattaatac
tagattttttgatccagctggggggggagatccaattttat--------------
>GBDTA16041-21|Microgaster nixalebion|ZSM-HYM-42324-G09|Germany|BOLD:ABY6385
attatattttttatttgggttatgatcggggatattaggattttcaataagattaattat
tcgtttagaattaggtatacctggtagattaattggtaatgatcaaatttataatagtat
tgttacttcacatgcttttattataattttttttatagttatacctgtaataattggagg
ttttggaaattgattaattcctttaatattaggatctcctgatatatcatttccacgtat
aaataatataagattttgattattaattccttcattatttttactagtttctagaagatt
tattaatgtaggagttgggactgggtgaacagtttatcctccattatcattaattttagg
tcatggagggatatctgttgatttaggaattttttctttacatttagctggggcctcttc
tattataggtgcagtaaattttattactacaattataaatatgcgggttaatatatattt
aatagataaaatatctttattttcttgatcagtttttattacagcaattctattattatt
atctttacctgttttagcaggggctattactatattattaactgatcgaaatattaatac
tagattttttgatccagctggggggggagatccaattttat--------------
>GBDTA14314-21|Microgaster nixalebion|ZSM-HYM-42382-F04|Germany|BOLD:ABY6385
attatattttttatttgggttatgatcggggatattaggattttcaataagattaattat
tcgtttagaattaggtatacctggtagattaattggtaatgatcaaatttataatagtat
tgttacttcacatgcttttattataattttttttatagttatacctgtaataattggagg
ttttggaaattgattaattcctttaatattaggatctcctgatatatcatttccacgtat
aaataatataagattttgattattaattccttcattatttttactagtttctagaagatt
tattaatgtaggagttgggactgggtgaacagtttatcctccattatcattaattttagg
tcatggagggatatctgttgatttaggaattttttctttacatttagctggggcctcttc
tattataggtgcagtaaattttattactacaattataaatatgcgggttaatatatattt
aatagataaaatatctttattttcttgatcagtttttattacagcaattctattattatt
atctttacctgttttagcaggggctattactatattattaactgatcgaaatattaatac
tagattttttgatccagctggggggggagatccaattttat--------------
>GBDTA14033-21|Microgaster nixalebion|ZSM-HYM-42379-F08|Germany|BOLD:ABY6385
attatattttttatttgggttatgatcggggatattaggattttcaataagattaattat
tcgtttagaattaggtatacctggtagattaattggtaatgatcaaatttataatagaat
tgttacttcacatgcttttattataattttttttatagttatacctgtaataattggagg
ttttggaaattgattaattcctttaatattaggatctcctgatatatcatttccacgtat
aaataatataagattttgattattaattccttcattatttttactagtttctagaagatt
tattaatgtaggagttgggactgggtgaacagtttatcctccattatcattaattttagg
tcatggagggatatctgttgatttaggaattttttctttacatttagctggggcctcttc
tattataggtgcagtaaattttattactacaattataaatatgcgggttaatatatattt
aatagataaaatatctttattttcttgatcagtttttattacagcaattctattattatt
atctttacctgttttagcaggggctattactatattattaactgatcgaaatattaatac
tagattttttgatccagctggggggggagatccaattttat--------------
>GBDTA14189-21|Microgaster nixalebion|ZSM-HYM-42381-C10|Germany|BOLD:ABY6385
attatattttttatttgggttatgatcggggatattaggattttcaataagattaattat
tcgtttagaattaggtatacctggtagattaattggtaatgatcaaatttataatagaat
tgttacttcacatgcttttattataattttttttatagttatacctgtaataattggagg
ttttggaaattgattaattcctttaatattaggatctcctgatatatcatttccacgtat
aaataatataagattttgattattaattccttcattatttttactagtttctagaagatt
tattaatgtaggagttgggactgggtgaacagtttatccaccattatcattaattttagg
tcatggagggatatctgttgatttaggaattttttctttacatttagctggggcctcttc
tattataggtgcagtaaattttattactacaattataaatatgcgggttaatatatattt
aatagataaaatatctttattttcttgatcagtttttattacagcaattctattattatt
atctttacctgttttagcaggggctattactatattattaactgatcgaaatattaatac
tagattttttgatccagctggggggggagatccaattttat--------------
>GBDTA16214-21|Microgaster nixalebion|ZSM-HYM-42326-F04|Germany|BOLD:ABY6385
-ttatattttttatttgggttatgatcggggatattaggattttcaataagattaattat
tcgtttagaattaggtatacctggtagattaattggtaatgatcaaatttataatagtat
tgttacttcacatgcttttattataattttttttatagttatacctgtaataattggagg
ttttggaaattgattaattcctttaatattaggatctcctgatatatcatttccacgtat
aaataatataagattttgattattaattccttcattatttttactagtttctagaagatt
tattaatgtaggagttgggactgggtgaacagtttatcctccattatcattaattttagg
tcatggagggatatctgttgatttaggaattttttctttacatttagctggggcctcttc
tattataggtgcagtaaattttattactacaattataaatatgcgggttaatatatattt
aatagataaaatatctttattttcttgatcagtttttattacagcaattctattattatt
atctttacctgttttagcaggggctattactatattattaactgatcgaaatattaatac
tagattttttgatccagctggggggggagatccaattttatatcaacattta---
>GBDTA14157-21|Microgaster nixalebion|ZSM-HYM-42381-A02|Germany|BOLD:ABY6385
-ttatattttttatttgggttatgatcggggatattaggattttcaataagattaattat
tcgtttagaattaggtatacctggtagattaattggtaatgatcaaatttataatagtat
tgttacttcacatgcttttattataattttttttatagttatacctgtaataattggagg
ttttggaaattgattaattcctttaatattaggatctcctgatatatcatttccacgtat
aaataatataagattttgattattaattccttcattatttttactagtttctagaagatt
tattaatgtaggagttgggactgggtgaacagtttatcctccattatcattaattttagg
tcatggagggatatctgttgatttaggaattttttctttacatttagctggggcctcttc
tattataggtgcagtaaattttattactacaattataaatatgcgggttaatatatattt
aatagataaaatatctttattttcttgatcagtttttattacagcaattctattattatt
atctttacctgttttagcaggggctattactatattattaactgatcgaaatattaatac
tagattttttgatccagctggggggggagatccaattttatatcaacattta---
>GBDTA14068-21|Microgaster nixalebion|ZSM-HYM-42380-A08|Germany|BOLD:ABY6385
-ttatattttttatttgggttatgatcggggatattaggattttcaataagattaattat
tcgtttagaattaggtatacctggtagattaattggtaatgatcaaatttataatagtat
tgttacttcacatgcttttattataattttttttatagttatacctgtaataattggagg
ttttggaaattgattaattcctttaatattaggatctcctgatatatcatttccacgtat
aaataatataagattttgattattaattccttcattatttttactagtttctagaagatt
tattaatgtaggagttgggactgggtgaacagtttatcctccattatcattaattttagg
tcatggagggatatctgttgatttaggaattttttctttacatttagctggggcctcttc
tattataggtgcagtaaattttattactacaattataaatatgcgggttaatatatattt
aatagataaaatatctttattttcttgatcagtttttattacagcaattctattattatt
atctttacctgttttagcaggggctattactatattattaactgatcgaaatattaatac
tagattttttgatccagctggggggggagatccaattttatatcaacattta---
>GBDTA14065-21|Microgaster nixalebion|ZSM-HYM-42380-A05|Germany|BOLD:ABY6385
-ttatattttttatttgggttatgatcggggatattaggattttcaataagattaattat
tcgtttagaattaggtatacctggtagattaattggtaatgatcaaatttataatagtat
tgttacttcacatgcttttattataattttttttatagttatacctgtaataattggagg
ttttggaaattgattaattcctttaatattaggatctcctgatatatcatttccacgtat
aaataatataagattttgattattaattccttcattatttttactagtttctagaagatt
tattaatgtaggagttgggactgggtgaacagtttatcctccattatcattaattttagg
tcatggagggatatctgttgatttaggaattttttctttacatttagctggggcctcttc
tattataggtgcagtaaattttattactacaattataaatatgcgggttaatatatattt
aatagataaaatatctttattttcttgatcagtttttattacagcaattctattattatt
atctttacctgttttagcaggggctattactatattattaactgatcgaaatattaatac
tagattttttgatccagctggggggggagatccaattttatatcaacattta---
>GBDTA16163-21|Microgaster nixalebion|ZSM-HYM-42326-B01|Germany|BOLD:ABY6385
-ttatattttttatttgggttatgatcggggatattaggattttcaataagattaattat
tcgtttagaattaggtatacctggtagattaattggtaatgatcaaatttataatagtat
tgttacttcacatgcttttattataattttttttatagttatacctgtaataattggagg
ttttggaaattgattaattcctttaatattaggatctcctgatatatcatttccacgtat
aaataatataagattttgattattaattccttcattatttttactagtttctagaagatt
tattaatgtaggagttgggactgggtgaacagtttatcctccattatcattaattttagg
tcatggagggatatctgttgatttaggaattttttctttacatttagctggggcctcttc
tattataggtgcagtaaattttattactacaattataaatatgcgggttaatatatattt
aatagataaaatatctttattttcttgatcagtttttattacagcaattctattattatt
atctttacctgttttagcaggggctattactatattattaactgatcgaaatattaatac
tagattttttgatccagctggggggggagatccaattttatatcaacattta---
>GBDTA14923-21|Microgaster nixalebion|ZSM-HYM-42389-A08|Germany|BOLD:ABY6385
-ttatattttttatttgggttatgatcggggatattaggattttcaataagattaattat
tcgtttagaattaggtatacctggtagattaattggtaatgatcaaatttataatagtat
tgttacttcacatgcttttattataattttttttatagttatacctgtaataattggagg
ttttggaaattgattaattcctttaatattaggatctcctgatatatcatttccacgtat
aaataatataagattttgattattaattccttcattatttttactagtttctagaagatt
tattaatgtaggagttgggactgggtgaacagtttatcctccattatcattaattttagg
tcatggagggatatctgttgatttaggaattttttctttacatttagctggggcctcttc
tattataggtgcagtaaattttattactacaattataaatatgcgggttaatatatattt
aatagataaaatatctttattttcttgatcagtttttattacagcaattctattattatt
atctttacctgttttagcaggggctattactatattattaactgatcgaaatattaatac
tagattttttgatccagctggggggggagatccaattttatatcaacattta---
>GBDTA732-21|Microgaster nixalebion|ZSM-HYM-33157-F07|Germany|BOLD:ABY6385
-ttatattttttatttgggttatgatcggggatattaggattttcaataagattaattat
tcgtttagaattaggtatacctggtagattaattggtaatgatcaaatttataatagtat
tgttacttcacatgcttttattataattttttttatagttatacctgtaataattggagg
ttttggaaattgattaattcctttaatattaggatctcctgatatatcatttccacgtat
aaataatataagattttgattattaattccttcattatttttactagtttctagaagatt
tattaatgtaggagttgggactgggtgaacagtttatcctccattatcattaattttagg
tcatggagggatatctgttgatttaggaattttttctttacatttagctggggcctcttc
tattataggtgcagtaaattttattactacaattataaatatgcgggttaatatatattt
aatagataaaatatctttattttcttgatcagtttttattacagcaattctattattatt
atctttacctgttttagcaggggctattactatattattaactgatcgaaatattaatac
tagattttttgatccagctggggggggagatccaattttatatcaacattta---
>GBDTA16097-21|Microgaster nixalebion|ZSM-HYM-42325-D06|Germany|BOLD:ABY6385
-ttatattttttatttgggttatgatcggggatattaggattttcaataagattaattat
tcgtttagaattaggtatacctggtagattaattggtaatgatcaaatttataatagtat
tgttacttcacatgcttttattataattttttttatagttatacctgtaataattggagg
ttttggaaattgattaattcctttaatattaggatctcctgatatatcatttccacgtat
aaataatataagattttgattattaattccttcattatttttactagtttctagaagatt
tattaatgtaggagttgggactgggtgaacagtttatcctccattatcattaattttagg
tcatggagggatatctgttgatttaggaattttttctttacatttagctggggcctcttc
tattataggtgcagtaaattttattactacaattataaatatgcgggttaatatatattt
aatagataaaatatctttattttcttgatcagtttttattacagcaattctattattatt
atctttacctgttttagcaggggctattactatattattaactgatcgaaatattaatac
tagattttttgatccagctggggggggagatccaattttatatcaacattta---
>GMGMQ5060-18|Microgaster nixalebion|BIOUG42788-F01|Germany|BOLD:ABY6385
-ttatattttttatttgggttatgatcggggatattaggattttcaataagattaattat
tcgtttagaattaggtatacctggtagattaattggtaatgatcaaatttataatagtat
tgttacttcacatgcttttattataattttttttatagttatacctgtaataattggagg
ttttggaaattgattaattcctttaatattaggatctcctgatatatcatttccacgtat
aaataatataagattttgattattaattccttcattatttttactagtttctagaagatt
tattaatgtaggagttgggactgggtgaacagtttatcctccattatcattaattttagg
tcatggagggatatctgttgatttaggaattttttctttacatttagctggggcctcttc
tattataggtgcagtaaattttattactacaattataaatatgcgggttaatatatattt
aatagataaaatatctttattttcttgatcagtttttattacagcaattttattattatt
atctttacctgttttagcaggggctattactatattattaactgatcgaaatattaatac
tagattttttgatccagctggggggggagatccaattttatatcaacattta---
>GBDTA13642-21|Microgaster nixalebion|ZSM-HYM-42375-E09|Germany|BOLD:ABY6385
----------ttatttgggttatgatcggggatattaggattttcaataagattaattat
tcgtttagaattaggtatacctggtagattaattggtaatgatcaaatttataatagtat
tgttacttcacatgcttttattataattttttttatagttatacctgtaataattggagg
ttttggaaattgattaattcctttaatattaggatctcctgatatatcatttccacgtat
aaataatataagattttgattattaattccttcattatttttactagtttctagaagatt
tattaatgtaggagttgggactgggtgaacagtttatcctccattatcattaattttagg
tcatggagggatatctgttgatttaggaattttttctttacatttagctggggcctcttc
tattataggtgcagtaaattttattactacaattataaatatgcgggttaatatatattt
aatagataaaatatctttattttcttgatcagtttttattacagcaattctattattatt
atctttacctgttttagcaggggctattactatattattaactgatcgaaatattaatac
tagattttttgatccagctggggggggagatccaattttatatcaacattta---
>GBDTA16000-21|Microgaster nixalebion|ZSM-HYM-42324-D04|Germany|BOLD:ABY6385
------------atttgggttatgatcggggatattaggattttcaataagattaattat
tcgtttagaattaggtatacctggtagattaattggtaatgatcaaatttataatagtat
tgttacttcacatgcttttattataattttttttatagttatacctgtaataattggagg
ttttggaaattgattaattcctttaatattaggatctcctgatatatcatttccacgtat
aaataatataagattttgattattaattccttcattatttttactagtttctagaagatt
tattaatgtaggagttgggactgggtgaacagtttatcctccattatcattaattttagg
tcatggagggatatctgttgatttaggaattttttctttacatttagctggggcctcttc
tattataggtgcagtaaattttattactacaattataaatatgcgggttaatatatattt
aatagataaaatatctttattttcttgatcagtttttattacagcaattctattattatt
atctttacctgttttagcaggggctattactatattattaactgatcgaaatattaatac
tagattttttgatccagctggggggggagatccaattttatatcaacactta---
>GBDTA16137-21|Microgaster|ZSM-HYM-42325-G10|Germany|BOLD:ABY6385
-------------tttgggttatgatcggggatattaggattttcaataagattaattat
tcgtttagaattaggtatacctgggagattaattggtaatgatcaaatttataatagtat
tgtcacttcacatgcttttattataattttttttatagttatacctgtaataattggagg
ttttggaaattgattaattcctttaatattaggatctcctgatatatcatttccacgtat
aaataatataagattttgattattaattccttcattatttttactagtttctagaagatt
tattaatgtaggagttgggactgggtgaacagtttatcctccattatcattaattttagg
tcatggagggatatctgttgatttagtaattttttctttacatttagctggggcctcttc
tattataggtgcagtaaattttattactacaattataaatatgcgggttaatatatattt
aatagataaaatatctttattttcttgatcagtttttatcacagcaattttattattatt
atctttacctgttttagcgggggctattactatattattaactgatcgaaatattaatac
tagattttttgatccagctgggggaggtgatccaattttatatcaacattta---
>GBDTA13887-21|Microgaster caris|ZSM-HYM-42378-B05|Germany|BOLD:ACN6851
-ttatattttttatttggattatgatcggggatattagggttttcaataagattaattat
tcgtttagaattaggtatacctgggagattaattggtaatgatcaaatttataatagtat
tgttacttcacatgcttttattataattttttttatagttatacctgtaataattggagg
ttttggtaattggttaattcctttaatattaggatctcctgatatatcatttccacgtat
aaataatataagattttgattattaattccttcattatttttattggtttctagaagatt
tattaatgtgggagttggtactggatgaacagtttatcctccattatcattaattttagg
tcatggaggtatatctgttgatttaggaattttttctttacatttagctggagcctcttc
tattataggtgcagtaaattttattacaacaattataaatatacgggttaatatatattt
aatagataaaatatctttattttcttgatcggtttttattacagcaattttattattatt
atctttacctgttttagcgggggctattactatattattaactgatcgaaatattaatac
tagattttttgatccagctggaggaggagatccaattttatat---cattta---
>GBDTA14191-21|Microgaster caris|ZSM-HYM-42381-C12|Germany|BOLD:ACN6851
attatattttttatttgggttatgatcggggatattagggttttcaataagattaattat
tcgtttagaattaggtatacctgggagattaattggtaatgatcaaatttataatagtat
tgttacttcacatgcttttattataattttttttatagttatacctgtaataattggagg
ttttggtaattggttaattcctttaatattaggatctcctgatatatcatttccacgtat
aaataatataagattttgattattaattccttcattatttttattggtttctagaagatt
tattaatgtgggagttggtactggatgaacagtttatcctccattatcattaattttagg
tcatggaggtatatctgttgatttaggaattttttctttacatttagctggagcctcttc
tattataggtgcagtaaattttattacaacaattataaatatacgggttaatatatattt
aatagataaaatatctttattttcttgatcggtttttattacagcaattttattattatt
atctttacctgttttagcgggggctattactatattattaactgatcgaaatattaatac
tagattttttgatccagctggaggaggagatccaattttatatcaacattta---
>GBDTA15129-21|Microgaster caris|ZSM-HYM-42391-B12|Germany|BOLD:ACN6851
attatattttttatttgggttatgatcggggatattagggttttcaataagattaattat
tcgtttagaattaggtatacctgggagattaattggtaatgatcaaatttataatagtat
tgttacttcacatgcttttattataattttttttatagttatacctgtaataattggagg
ttttggtaattggttaattcctttaatattaggatctcctgatatatcatttccacgtat
aaataatataagattttgattattaattccttcattatttttattggtttctagaagatt
tattaatgtgggagttggtactggatgaacagtttatcctccattatcattaattttagg
tcatggaggtatatctgttgatttaggaattttttctttacatttagctggagcctcttc
tattataggtgcagtaaattttattacaacaattataaatatacgggttaatatatattt
aatagataaaatatctttattttcttgatcggtttttattacagcaattttattattatt
atctttacctgttttagcgggggctattactatattattaactgatcgaaatattaatac
tagattttttgatccagctggaggaggagatccaattttatatcaacattta---
>GBDTA15128-21|Microgaster caris|ZSM-HYM-42391-B11|Germany|BOLD:ACN6851
attatattttttatttgggttatgatcggggatattagggttttcaataagattaattat
tcgtttagaattaggtatacctgggagattaattggtaatgatcaaatttataatagtat
tgttacttcacatgcttttattataattttttttatagttatacctgtaataattggagg
ttttggtaattggttaattcctttaatattaggatctcctgatatatcatttccacgtat
aaataatataagattttgattattaattccttcattatttttattggtttctagaagatt
tattaatgtgggagttggtactggatgaacagtttatcctccattatcattaattttagg
tcatggaggtatatctgttgatttaggaattttttctttacatttagctggagcctcttc
tattataggtgcagtaaattttattacaacaattataaatatacgggttaatatatattt
aatagataaaatatctttattttcttgatcggtttttattacagcaattttattattatt
atctttacctgttttagcgggggctattactatattattaactgatcgaaatattaatac
tagattttttgatccagctggaggaggagatccaattttatatcaacattta---
>GBDTA14531-21|Microgaster caris|ZSM-HYM-42384-H07|Germany|BOLD:ACN6851
attatattttttatttgggttatgatcggggatattagggttttcaataagattaattat
tcgtttagaattaggtatacctgggagattaattggtaatgatcaaatttataatagtat
tgttacttcacatgcttttattataattttttttatagttatacctgtaataattggagg
ttttggtaattggttaattcctttaatattaggatctcctgatatatcatttccacgtat
aaataatataagattttgattattaattccttcattatttttattggtttctagaagatt
tattaatgtgggagttggtactggatgaacagtttatcctccattatcattaattttagg
tcatggaggtatatctgttgatttaggaattttttctttacatttagctggagcctcttc
tattataggtgcagtaaattttattacaacaattataaatatacgggttaatatatattt
aatagataaaatatctttattttcttgatcggtttttattacagcaattttattattatt
atctttacctgttttagcgggggctattactatattattaactgatcgaaatattaatac
tagattttttgatccagctggaggaggagatccaattttatatcaacattta---
>GBDTA15510-21|Microgaster caris|ZSM-HYM-42395-C01|Germany|BOLD:ACN6851
attatattttttatttgggttatgatcggggatattagggttttcaataagattaattat
tcgtttagaattaggtatacctgggagattaattggtaatgatcaaatttataatagtat
tgttacttcacatgcttttattataattttttttatagttatacctgtaataattggagg
ttttggtaattggttaattcctttaatattaggatctcctgatatatcatttccacgtat
aaataatataagattttgattattaattccttcattatttttattggtttctagaagatt
tattaatgtgggagttggtactggatgaacagtttatcctccattatcattaattttagg
tcatggaggtatatctgttgatttaggaattttttctttacatttagctggagcctcttc
tattataggtgcagtaaattttattacaacaattataaatatacgggttaatatatattt
aatagataaaatatctttattttcttgatcggtttttattacagcaattttattattatt
atctttacctgttttagcgggggctattactatattattaactgatcgaaatattaatac
tagattttttgatccagctggaggaggagatccaattttatatcaacattta---
>GBDTA15380-21|Microgaster caris|ZSM-HYM-42393-H01|Germany|BOLD:ACN6851
attatattttttatttgggttatgatcggggatattagggttttcaataagattaattat
tcgtttagaattaggtatacctgggagattaattggtaatgatcaaatttataatagtat
tgttacttcacatgcttttattataattttttttatagttatacctgtaataattggagg
ttttggtaattggttaattcctttaatattaggatctcctgatatatcatttccacgtat
aaataatataagattttgattattaattccttcattatttttattggtttctagaagatt
tattaatgtgggagttggtactggatgaacagtttatcctccattatcattaattttagg
tcatggaggtatatctgttgatttaggaattttttctttacatttagctggagcctcttc
tattataggtgcagtaaattttattacaacaattataaatatacgggttaatatatattt
aatagataaaatatctttattttcttgatcggtttttattacagcaattttattattatt
atctttacctgttttagcgggggctattactatattattaactgatcgaaatattaatac
tagattttttgatccagctggaggaggagatccaattttatatcaacattta---
>GBDTA13728-21|Microgaster caris|ZSM-HYM-42376-D12|Germany|BOLD:ACN6851
attatattttttatttgggttatgatcggggatattagggttttcaataagattaattat
tcgtttagaattaggtatacctgggagattaattggtaatgatcaaatttataatagtat
tgttacttcacatgcttttattataattttttttatagttatacctgtaataattggagg
ttttggtaattggttaattcctttaatattaggatctcctgatatatcatttccacgtat
aaataatataagattttgattattaattccttcattatttttattggtttctagaagatt
tattaatgtgggagttggtactggatgaacagtttatcctccattatcattaattttagg
tcatggaggtatatctgttgatttaggaattttttctttacatttagctggagcctcttc
tattataggtgcagtaaattttattacaacaattataaatatacgggttaatatatattt
aatagataaaatatctttattttcttgatcggtttttattacagcaattttattattatt
atctttacctgttttagcgggggctattactatattattaactgatcgaaatattaatac
tagattttttgatccagctggaggaggagatccaattttatatcaacattta---
>GBDTA15509-21|Microgaster caris|ZSM-HYM-42395-B12|Germany|BOLD:ACN6851
attatattttttatttgggttatgatcggggatattagggttttcaataagattaattat
tcgtttagaattaggtatacctgggagattaattggtaatgatcaaatttataatagtat
tgttacttcacatgcttttattataattttttttatagttatacctgtaataattggagg
ttttggtaattggttaattcctttaatattaggatctcctgatatatcatttccacgtat
aaataatataagattttgattattaattccttcattatttttattggtttctagaagatt
tattaatgtgggagttggtactggatgaacagtttatcctccattatcattaattttagg
tcatggaggtatatctgttgatttaggaattttttctttacatttagctggagcctcttc
tattataggtgcagtaaattttattacaacaattataaatatacgggttaatatatattt
aatagataaaatatctttattttcttgatcggtttttattacagcaattttattattatt
atctttacctgttttagcgggggctattactatattattaactgatcgaaatattaatac
tagattttttgatccagctggaggaggagatccaattttatatcaacattta---
>GBDTA15163-21|Microgaster caris|ZSM-HYM-42391-E10|Germany|BOLD:ACN6851
attatattttttatttgggttatgatcggggatattagggttttcaataagattaattat
tcgtttagaattaggtatacctgggagattaattggtaatgatcaaatttataatagtat
tgttacttcacatgcttttattataattttttttatagttatacctgtaataattggagg
ttttggtaattggttaattcctttaatattaggatctcctgatatatcatttccacgtat
aaataatataagattttgattattaattccttcattatttttattggtttctagaagatt
tattaatgtgggagttggtactggatgaacagtttatcctccattatcattaattttagg
tcatggaggtatatctgttgatttaggaattttttctttacatttagctggagcctcttc
tattataggtgcagtaaattttattacaacaattataaatatacgggttaatatatattt
aatagataaaatatctttattttcttgatcggtttttattacagcaattttattattatt
atctttacctgttttagcgggggctattactatattattaactgatcgaaatattaatac
tagattttttgatccagctggaggaggagatccaattttatatcaacattta---
>GBDTA15162-21|Microgaster caris|ZSM-HYM-42391-E09|Germany|BOLD:ACN6851
attatattttttatttgggttatgatcggggatattagggttttcaataagattaattat
tcgtttagaattaggtatacctgggagattaattggtaatgatcaaatttataatagtat
tgttacttcacatgcttttattataattttttttatagttatacctgtaataattggagg
ttttggtaattggttaattcctttaatattaggatctcctgatatatcatttccacgtat
aaataatataagattttgattattaattccttcattatttttattggtttctagaagatt
tattaatgtgggagttggtactggatgaacagtttatcctccattatcattaattttagg
tcatggaggtatatctgttgatttaggaattttttctttacatttagctggagcctcttc
tattataggtgcagtaaattttattacaacaattataaatatacgggttaatatatattt
aatagataaaatatctttattttcttgatcggtttttattacagcaattttattattatt
atctttacctgttttagcgggggctattactatattattaactgatcgaaatattaatac
tagattttttgatccagctggaggaggagatccaattttatatcaacattta---
>GBDTA15495-21|Microgaster caris|ZSM-HYM-42395-A10|Germany|BOLD:ACN6851
attatattttttatttgggttatgatcggggatattagggttttcaataagattaattat
tcgtttagaattaggtatacctgggagattaattggtaatgatcaaatttataatagtat
tgttacttcacatgcttttattataattttttttatagttatacctgtaataattggagg
ttttggtaattggttaattcctttaatattaggatctcctgatatatcatttccacgtat
aaataatataagattttgattattaattccttcattatttttattggtttctagaagatt
tattaatgtgggagttggtactggatgaacagtttatcctccattatcattaattttagg
tcatggaggtatatctgttgatttaggaattttttctttacatttagctggagcctcttc
tattataggtgcagtaaattttattacaacaattataaatatacgggttaatatatattt
aatagataaaatatctttattttcttgatcggtttttattacagcaattttattattatt
atctttacctgttttagcgggggctattactatattattaactgatcgaaatattaatac
tagattttttgatccagctggaggaggagatccaattttatatcaacattta---
>GBDTA635-21|Microgaster caris|ZSM-HYM-33156-F05|Germany|BOLD:ACN6851
attatattttttatttgggttatgatcggggatattaggattttcaataagattaattat
tcgtttagaattaggtatacctgggagattaattggtaatgatcaaatttataatagtat
tgttacttcacatgcttttattataattttttttatagttatacctgtaataattggagg
ttttggtaattggttaattcctttaatattaggatctcctgatatatcatttccacgtat
aaataatataagattttgattattaattccttcattatttttattggtttctagaagatt
tattaatgtgggagttggtactggatgaacagtttatcctccattatcattaattttagg
tcatggaggtatatctgttgatttaggaattttttctttacatttagctggagcctcttc
tattataggtgcagtaaattttattacaacaattataaatatacgggttaatatatattt
aatagataaaatatctttattttcttgatcggtttttattacagcaattttattattatt
atctttacctgttttagcgggggctattactatattattaactgatcgaaatattaatac
tagattttttgatccagctggaggaggagatccaattttatatcaacattta---
>GBDTA634-21|Microgaster caris|ZSM-HYM-33156-F04|Germany|BOLD:ACN6851
attatattttttatttgggttatgatcggggatattaggattttcaataagattaattat
tcgtttagaattaggtatacctgggagattaattggtaatgatcaaatttataatagtat
tgttacttcacatgcttttattataattttttttatagttatacctgtaataattggagg
ttttggtaattggttaattcctttaatattaggatctcctgatatatcatttccacgtat
aaataatataagattttgattattaattccttcattatttttattggtttctagaagatt
tattaatgtgggagttggtactggatgaacagtttatcctccattatcattaattttagg
tcatggaggtatatctgttgatttaggaattttttctttacatttagctggagcctcttc
tattataggtgcagtaaattttattacaacaattataaatatacgggttaatatatattt
aatagataaaatatctttattttcttgatcggtttttattacagcaattttattattatt
atctttacctgttttagcgggggctattactatattattaactgatcgaaatattaatac
tagattttttgatccagctggaggaggagatccaattttatatcaacattta---
>GBDTA15448-21|Microgaster caris|ZSM-HYM-42394-E10|Germany|BOLD:ACN6851
attatattttttatttgggttatgatcggggatattagggttttcaataagattaattat
tcgtttagaattaggtatacctgggagattaattggtaatgatcaaatttataatagtat
tgttacttcacatgcttttattataattttttttatagttatacctgtaataattggagg
ttttggtaattggttaattcctttaatattaggatctcctgatatatcatttccacgtat
aaataatataagattttgattattaattccttcattatttttattggtttctagaagatt
tattaatgtgggagttggtactgggtgaacagtttatcctccattatcattaattttagg
tcatggaggtatatctgttgatttaggaattttttctttacatttagctggagcctcttc
tattataggtgcagtaaattttattacaacaattataaatatacgggttaatatatattt
aatagataaaatatctttattttcttgatcggtttttattacagcaattttattattatt
atctttacctgttttagcgggggctattactatattattaactgatcgaaatattaatac
tagattttttgatccagctggaggaggagatccaattttatatcaacattta---
>GBDTA13945-21|Microgaster caris|ZSM-HYM-42378-G03|Germany|BOLD:ACN6851
attatattttttatttgggttatgatcggggatattagggttttcaataagattaattat
tcgtttagaattaggtatacctgggagattaattggtaatgatcaaatttataatagtat
tgttacttcacatgcttttattataattttttttatagttatacctgtaataattggagg
ttttggtaattggttaattcctttaatattaggatctcctgatatatcatttccacgtat
aaataatataagattttgattattaattccttcattatttttattggtttctagaagatt
tattaatgtgggagttggtactggatgaacagtttatcctccattatcattaattttagg
tcatggaggtatatctgttgatttaggaattttttctttacatttagctggagcctcttc
tattataggtgcagtaaattttattacaacaattataaatatacgggttaatatatattt
aatagataaaatatctttattttcttgatcggtttttattacagcaattttattattatt
atctttacctgttttagcgggggctattactatattattaactgatcgaaatattaatac
tagattttttgatccagctggaggaggagatccaattttatatcaacattt----
>GBDTA15423-21|Microgaster caris|ZSM-HYM-42394-C09|Germany|BOLD:ACN6851
------------atttgggttatgatcggggatattagggttttcaataagattaattat
tcgtttagaattaggtatacctgggagattaattggtaatgatcaaatttataatagtat
tgttacttcacatgcttttattataattttttttatagttatacctgtaataattggagg
ttttggtaattggttaattcctttaatattaggatctcctgatatatcatttccacgtat
aaataatataagattttgattattaattccttcattatttttattggtttctagaagatt
tattaatgtgggagttggtactggatgaacagtttatcctccattatcattaattttagg
tcatggaggtatatctgttgatttaggaattttttctttacatttagctggagcctcttc
tattataggtgcagtaaattttattacaacaattataaatatacgggttaatatatattt
aatagataaaatatctttattttcttgatcggtttttattacagcaattttattattatt
atctttacctgttttagcgggggctattactatattattaactgatcgaaatattaatac
tagattttttgatccagctggaggaggagatccaattttatatcaacattta---
>GBDTA15405-21|Microgaster caris|ZSM-HYM-42394-B03|Germany|BOLD:ACN6851
------------atttgggttatgatcggggatattagggttttcaataagattaattat
tcgtttagaattaggtatacctgggagattaattggtaatgatcaaatttataatagtat
tgttacttcacatgcttttattataattttttttatagttatacctgtaataattggagg
ttttggtaattggttaattcctttaatattaggatctcctgatatatcatttccacgtat
aaataatataagattttgattattaattccttcattatttttattggtttctagaagatt
tattaatgtgggagttggtactggatgaacagtttatcctccattatcattaattttagg
tcatggaggtatatctgttgatttaggaattttttctttacatttagctggagcctcttc
tattataggtgcagtaaattttattacaacaattataaatatacgggttaatatatattt
aatagataaaatatctttattttcttgatcggtttttattacagcaattttattattatt
atctttacctgttttagcgggggctattactatattattaactgatcgaaatattaatac
tagattttttgatccagctggaggaggagatccaattttatatcaacattta---
>GBDTA14277-21|Microgaster caris|ZSM-HYM-42382-C03|Germany|BOLD:ACN6851
------------atttgggttatgatcggggatattagggttttcaataagattaattat
tcgtttagaattaggtatacctgggagattaattggtaatgatcaaatttataatagtat
tgttacttcacatgcttttattataattttttttatagttatacctgtaataattggagg
ttttggtaattggttaattcctttaatattaggatctcctgatatatcatttccacgtat
aaataatataagattttgattattaattccttcattatttttattggtttctagaagatt
tattaatgtgggagttggtactggatgaacagtttatcctccattatcattaattttagg
tcatggaggtatatctgttgatttaggaattttttctttacatttagctggagcctcttc
tattataggtgcagtaaattttattacaacaattataaatatacgggttaatatatattt
aatagataaaatatctttattttcttgatcggtttttattacagcaattttattattatt
atctttacctgttttagcgggggctattactatattattaactgatcgaaatattaatac
tagattttttgatccagctggaggaggagatccaattttatatcaacattta---
>GBDTA14225-21|Microgaster caris|ZSM-HYM-42381-F10|Germany|BOLD:ACN6851
-ttatattttttatttgggttatgatcggggatattagggttttcaataagattaattat
tcgtttagaattaggtatacctgggagattaattggtaatgatcaaatttataatagtat
tgttacttcacatgcttttattataattttttttatagttatacctgtaataattggagg
ttttggtaattggttaattcctttaatattaggatctcctgatatatcatttccacgtat
aaataatataagattttgattattaattccttcattatttttattggtttctagaagatt
tattaatgtgggagttggtactggatgaacagtttatcctccattatcattaattttagg
tcatggaggtatatctgttgatttaggaattttttctttacatttagctggagcctcttc
tattataggtgcagtaaattttattacaacaattataaatatacgggttaatatatattt
aatagataaaatatctttattttcttgatcggtttttattacagcaattttattattatt
atctttacctgttttagcgggggctattactatattattaactgatcgaaatattaatac
tagattttttgatccagctggaggaggagatccaattttatatcaacattta---
>GBDTA14457-21|Microgaster caris|ZSM-HYM-42384-B05|Germany|BOLD:ACN6851
-ttatattttttatttgggttatgatcggggatattagggttttcaataagattaattat
tcgtttagaattaggtatacctgggagattaattggtaatgatcaaatttataatagtat
tgttacttcacatgcttttattataattttttttatagttatacctgtaataattggagg
ttttggtaattggttaattcctttaatattaggatctcctgatatatcatttccacgtat
aaataatataagattttgattattaattccttcattatttttattggtttctagaagatt
tattaatgtgggagttggtactggatgaacagtttatcctccattatcattaattttagg
tcatggaggtatatctgttgatttaggaattttttctttacatttagctggagcctcttc
tattataggtgcagtaaattttattacaacaattataaatatacgggttaatatatattt
aatagataaaatatctttattttcttgatcggtttttattacagcaattttattattatt
atctttacctgttttagcgggggctattactatattattaactgatcgaaatattaatac
tagattttttgatccagctggaggaggagatccaattttatatcaacattta---
>GBDTA15647-21|Microgaster caris|ZSM-HYM-42396-F07|Germany|BOLD:ACN6851
-ttatattttttatttgggttatgatcggggatattagggttttcaataagattaattat
tcgtttagaattaggtatacctgggagattaattggtaatgatcaaatttataatagtat
tgttacttcacatgcttttattataattttttttatagttatacctgtaataattggagg
ttttggtaattggttaattcctttaatattaggatctcctgatatatcatttccacgtat
aaataatataagattttgattattaattccttcattatttttattggtttctagaagatt
tattaatgtgggagttggtactggatgaacagtttatcctccattatcattaattttagg
tcatggaggtatatctgttgatttaggaattttttctttacatttagctggagcctcttc
tattataggtgcagtaaattttattacaacaattataaatatacgggttaatatatattt
aatagataaaatatctttattttcttgatcggtttttattacagcaattttattattatt
atctttacctgttttagcgggggctattactatattattaactgatcgaaatattaatac
tagattttttgatccagctggaggaggagatccaattttatatcaacattta---
>GBDTA15637-21|Microgaster caris|ZSM-HYM-42396-E09|Germany|BOLD:ACN6851
-ttatattttttatttgggttatgatcggggatattagggttttcaataagattaattat
tcgtttagaattaggtatacctgggagattaattggtaatgatcaaatttataatagtat
tgttacttcacatgcttttattataattttttttatagttatacctgtaataattggagg
ttttggtaattggttaattcctttaatattaggatctcctgatatatcatttccacgtat
aaataatataagattttgattattaattccttcattatttttattggtttctagaagatt
tattaatgtgggagttggtactggatgaacagtttatcctccattatcattaattttagg
tcatggaggtatatctgttgatttaggaattttttctttacatttagctggagcctcttc
tattataggtgcagtaaattttattacaacaattataaatatacgggttaatatatattt
aatagataaaatatctttattttcttgatcggtttttattacagcaattttattattatt
atctttacctgttttagcgggggctattactatattattaactgatcgaaatattaatac
tagattttttgatccagctggaggaggagatccaattttatatcaacattta---
>GBDTA14063-21|Microgaster caris|ZSM-HYM-42380-A03|Germany|BOLD:ACN6851
-ttatattttttatttgggttatgatcggggatattagggttttcaataagattaattat
tcgtttagaattaggtatacctgggagattaattggtaatgatcaaatttataatagtat
tgttacttcacatgcttttattataattttttttatagttatacctgtaataattggagg
ttttggtaattggttaattcctttaatattaggatctcctgatatatcatttccacgtat
aaataatataagattttgattattaattccttcattatttttattggtttctagaagatt
tattaatgtgggagttggtactggatgaacagtttatcctccattatcattaattttagg
tcatggaggtatatctgttgatttaggaattttttctttacatttagctggagcctcttc
tattataggtgcagtaaattttattacaacaattataaatatacgggttaatatatattt
aatagataaaatatctttattttcttgatcggtttttattacagcaattttattattatt
atctttacctgttttagcgggggctattactatattattaactgatcgaaatattaatac
tagattttttgatccagctggaggaggagatccaattttatatcaacattta---
>GBDTA15804-21|Microgaster caris|ZSM-HYM-42398-C10|Germany|BOLD:ACN6851
-ttatattttttatttgggttatgatcggggatattagggttttcaataagattaattat
tcgtttagaattaggtatacctgggagattaattggtaatgatcaaatttataatagtat
tgttacttcacatgcttttattataattttttttatagttatacctgtaataattggagg
ttttggtaattggttaattcctttaatattaggatctcctgatatatcatttccacgtat
aaataatataagattttgattattaattccttcattatttttattggtttctagaagatt
tattaatgtgggagttggtactggatgaacagtttatcctccattatcattaattttagg
tcatggaggtatatctgttgatttaggaattttttctttacatttagctggagcctcttc
tattataggtgcagtaaattttattacaacaattataaatatacgggttaatatatattt
aatagataaaatatctttattttcttgatcggtttttattacagcaattttattattatt
atctttacctgttttagcgggggctattactatattattaactgatcgaaatattaatac
tagattttttgatccagctggaggaggagatccaattttatatcaacattta---
>GBDTA15897-21|Microgaster caris|ZSM-HYM-42323-C08|Germany|BOLD:ACN6851
-ttatattttttatttgggttatgatcggggatattagggttttcaataagattaattat
tcgtttagaattaggtatacctgggagattaattggtaatgatcaaatttataatagtat
tgttacttcacatgcttttattataattttttttatagttatacctgtaataattggagg
ttttggtaattggttaattcctttaatattaggatctcctgatatatcatttccacgtat
aaataatataagattttgattattaattccttcattatttttattggtttctagaagatt
tattaatgtgggagttggtactggatgaacagtttatcctccattatcattaattttagg
tcatggaggtatatctgttgatttaggaattttttctttacatttagctggagcctcttc
tattataggtgcagtaaattttattacaacaattataaatatacgggttaatatatattt
aatagataaaatatctttattttcttgatcggtttttattacagcaattttattattatt
atctttacctgttttagcgggggctattactatattattaactgatcgaaatattaatac
tagattttttgatccagctggaggaggagatccaattttatatcaacattta---
>GBDTA14276-21|Microgaster caris|ZSM-HYM-42382-C02|Germany|BOLD:ACN6851
-ttatattttttatttgggttatgatcggggatattagggttttcaataagattaattat
tcgtttagaattaggtatacctgggagattaattggtaatgatcaaatttataatagtat
tgttacttcacatgcttttattataattttttttatagttatacctgtaataattggagg
ttttggtaattggttaattcctttaatattaggatctcctgatatatcatttccacgtat
aaataatataagattttgattattaattccttcattatttttattggtttctagaagatt
tattaatgtgggagttggtactggatgaacagtttatcctccattatcattaattttagg
tcatggaggtatatctgttgatttaggaattttttctttacatttagctggagcctcttc
tattataggtgcagtaaattttattacaacaattataaatatacgggttaatatatattt
aatagataaaatatctttattttcttgatcggtttttattacagcaattttattattatt
atctttacctgttttagcgggggctattactatattattaactgatcgaaatattaatac
tagattttttgatccagctggaggaggagatccaattttatatcaacattta---
>GBDTA15144-21|Microgaster caris|ZSM-HYM-42391-D03|Germany|BOLD:ACN6851
-ttatattttttatttgggttatgatcggggatattaggattttcaataagattaattat
tcgtttagaattaggtatacctgggagattaattggtaatgatcaaatttataatagtat
tgttacttcacatgcttttattataattttttttatagttatacctgtaataattggagg
ttttggtaattggttaattcctttaatattaggatctcctgatatatcatttccacgtat
aaataatataagattttgattattaattccttcattatttttattggtttctagaagatt
tattaatgtgggagttggtactggatgaacagtttatcctccattatcattaattttagg
tcatggaggtatatctgttgatttaggaattttttctttacatttagctggagcctcttc
tattataggtgcagtaaattttattacaacaattataaatatacgggttaatatatattt
aatagataaaatatctttattttcttgatcggtttttattacagcaattttattattatt
atctttacctgttttagcgggggctattactatattattaactgatcgaaatattaatac
tagattttttgatccagctggaggaggagatccaattttatatcaacattta---
>GBDTA15477-21|Microgaster caris|ZSM-HYM-42394-H03|Germany|BOLD:ACN6851
-ttatattttttatttgggttatgatcggggatattaggattttcaataagattaattat
tcgtttagaattaggtatacctgggagattaattggtaatgatcaaatttataatagtat
tgttacttcacatgcttttattataattttttttatagttatacctgtaataattggagg
ttttggtaattggttaattcctttaatattaggatctcctgatatatcatttccacgtat
aaataatataagattttgattattaattccttcattatttttattggtttctagaagatt
tattaatgtgggagttggtactggatgaacagtttatcctccattatcattaattttagg
tcatggaggtatatctgttgatttaggaattttttctttacatttagctggagcctcttc
tattataggtgcagtaaattttattacaacaattataaatatacgggttaatatatattt
aatagataaaatatctttattttcttgatcggtttttattacagcaattttattattatt
atctttacctgttttagcgggggctattactatattattaactgatcgaaatattaatac
tagattttttgatccagctggaggaggagatccaattttatatcaacattta---
>GBDTA16002-21|Microgaster caris|ZSM-HYM-42324-D06|Germany|BOLD:ACN6851
-ttatattttttatttgggttatgatcggggatattagggttttcaataagattaattat
tcgtttagaattaggtatacctgggagattaattggtaatgatcaaatttataatagtat
tgttacttcacatgcttttattataattttttttatagttatacctgtaataattggagg
ttttggtaattggttaattcctttaatattaggatctcctgatatatcatttccacgtat
aaataatataagattttgattattaattccttcattatttttattggtttctagaagatt
tattaatgtgggagttggtactggatgaacagtttatcctccattatcattaattttagg
acatggaggtatatctgttgatttaggaattttttctttacatttagctggagcctcttc
tattataggtgcagtaaattttattacaacaattataaatatacgggttaatatatattt
aatagataaaatatctttattttcttgatcggtttttattacagcaattttattattatt
atctttacctgttttagcgggggctattactatattattaactgatcgaaatattaatac
tagattttttgatccagctggaggaggagatccaattttatatcaacattta---
>GBDTA15868-21|Microgaster caris|ZSM-HYM-42323-A03|Germany|BOLD:ACN6851
-ttatattttttatttgggttatgatcggggatattagggttttcaataagattaattat
tcgtttagaattaggtatacctgggagattaattggtaatgatcaaatttataatagtat
tgttacttcacatgcttttattataattttttttatagttatacctgtaataattggagg
ttttggtaattggttaattcctttaatattaggatctcctgatatatcatttccacgtat
aaataatataagattttgattattaattccttcattatttttattggtttctagaagatt
tattaatgtgggagttggtactggatgaacagtttatcctccattatcattaattttagg
tcatggaggtatatctgttgatttaggaattttttctttacatttagctggagcctcttc
tattataggtgcagtaaattttattacaacaattataaatatacgggttaatatatattt
aatagataaaatatctttattttcttgatcggtttttattacagcaattttattattatt
atctttacctgttttagcgggggctattactatattattaactgatcgaaatattaatac
tagattttttgatccagctggaggaggagatccaattttatatcaaca-------
>GBDTA13655-21|Microgaster caris|ZSM-HYM-42375-F10|Germany|BOLD:ACN6851
attatattttttatttgggttatgatcggggatattagggttttcaataagattaattat
tcgtttagaattaggtatacctgggagattaattggtaatgatcaaatttataatagtat
tgttacttcacatgcttttattataattttttttatagttatacctgtaataattggagg
ttttggtaattggttaattcctttaatattaggatctcctgatatatcatttccacgtat
aaataatataagattttgattattaattccttcattatttttattggtttctagaagatt
tattaatgtgggagttggtactggatgaacagtttatcctccattatcattaattttagg
tcatggaggtatatctgttgatttaggaattttttctttacatttagctggagcctcttc
tattataggtgcagtaaattttattacaacaattataaatatacgggttaatatatattt
aatagataaaatatctttattttcttgatcggtttttattacagcaattttattattatt
atctttacctgttttagcgggggctattactatattattaactgatcgaaatattaatac
tagattttttgatccagctggaggagg-gatccaattttata-------------
>AMTPB1285-15|Microgaster caris|BC-ZSM-HYM-24118-E02|Germany|BOLD:ACN6851
attatattttttatttgggttatgatcggggatattagggttttcaataagattaattat
tcgtttagaattaggtatacctgggagattaattggtaatgatcaaatttataatagtat
tgttacttcacatgcttttattataattttttttatagttatacctgtaataattggagg
ttttggtaattggttaattcctttaatattaggatctcctgatatatcatttccacgtat
aaataatataagattttgattattaattccttcattatttttattggtttctagaagatt
tattaatgtgggagttggtactggatgaacagtttatcctccattatcattaattttagg
tcatggaggtatatctgttgatttaggaattttttctttacatttagctggagcctcttc
tattataggtgcagtaaattttattacaacaattataaatatacgggttaatatatattt
aatagataaaatatctttattttcttgatcggtttttattacagcaattttattattatt
atctttacctgttttagcgggggctattactatattattaactgat--------------
-------------------------------------------------------
>BCNCA162-18|Microgaster raschkiellae|CNCHYM45380|United Kingdom|BOLD:AAC9130
attatattttttatttggattatgatcgggaatattaggcttttcaataagattaattat
tcgtttagaattaggtatacctgggagattaatcggtaatgatcaaatttataatagaat
tgttacttcacatgcttttattataattttttttatagttatacctgtaataattggggg
atttggaaattgattaattcctttaatattaggatcccccgatatatcatttccacgtat
aaataatataagattttggctattaattccatcattatttttattagtttctagaagatt
tattaatgtaggagttggaactggatgaacagtttatcccccattatcattaattttagg
tcatggaggtatatctgttgatttaggaattttttctctacatttagctggtgcttcttc
aattataggtgcagtaaattttattacaacaattataaatatgcgggttaatatatattt
aatagataaaatatctttattttcttggtcagtttttattacagcaattttattattatt
atctttacctgttttagcaggggctatcactatattattaactgatcgaaatattaatac
tagattttttgatccagc-------------------------------------
>GBDTA1552-21|Microgaster raschkiellae|ZSM-HYM-33166-C08|Germany|BOLD:AAC9130
tttatattttttatttggattatgatcgggaatattaggattttcaataagattaattat
tcgtttagaattaggtatacctgggagattaatcggtaatgatcaaatttataatagtat
tgttacttcacatgcttttattataattttttttatagttatacctgtaataattggggg
atttggaaattgattaattcctttaatattaggatcccccgatatatcatttccacgtat
aaataatataagattttggctattaattccatcattatttttattagtttctagaagatt
tattaatgtaggagttggaactggatgaacagtttatcccccattatcattaattttagg
tcatggaggtatatctgttgatttaggaattttttctctacatttagctggtgcttcttc
aattataggtgcagtaaattttattacaacaattataaatatgcgggttaatatatattt
aatagataaaatatctttattttcttggtcagtttttattacagcaattttattattatt
atctttacctgttttagcaggggctatcactatattattaactgatcgaaatattaatac
tagattttttgatccagctggtggaggggatcctattttataccaacattt----
>GBDTA1501-21|Microgaster raschkiellae|ZSM-HYM-33165-G04|Germany|BOLD:AAC9130
tttatattttttatttggattatgatcgggaatattaggattttcaataagattaattat
tcgtttagaattaggtatacctgggagattaatcggtaatgatcaaatttataatagtat
tgttacttcacatgcttttattataattttttttatagttatacctgtaataattggggg
atttggaaattgattaattcctttaatattaggatcccccgatatatcatttccacgtat
aaataatataagattttggctattaattccatcattatttttattagtttctagaagatt
tattaatgtaggagttggaactggatgaacagtttatcccccattatcattaattttagg
tcatggaggtatatctgttgatttaggaattttttctctacatttagctggtgcttcttc
aattataggtgcagtaaattttattacaacaattataaatatgcgggttaatatatattt
aatagataaaatatctttattttcttggtcagtttttattacagcaattttattattatt
atctttacctgttttagcaggggctatcactatattattaactgatcgaaatattaatac
tagattttttgatccagctggtggaggggatcctattttataccaacattta---
>GBDTA15765-21|Microgaster nervosae|ZSM-HYM-42397-H06|Germany|BOLD:ACR4142
-ttatattttatatttggaatatgatcagggatattaggattttctataagtttaattat
tcgtttagaattaggaatacctggaagaataattggtaatgatcaaatttataatagaat
tgttacttctcatgcttttattataattttttttatagttataccggttataattggggg
atttggaaattgattaattcctttaatattaggatctcctgatatatcttttcctcgtat
aaataatataagttattgattattaattccatctttattattattaatttcaagaagatt
tatcaatgtgggagtagggactggttgaacagtttatccaccattatcattaattttagg
tcatggtggtatatcagttgatatagggattttttctttacatttagctggaatatcttc
aattataggtgcagttaattttatttctactttaataaatatacgagttaaaaaattttt
tatagataaaatatctttattttcttgatctgtttatattacagctattttattattatt
atctttacctgttttagcaggagcaattacaatattattaacagatcgaaatattaatac
aagattttctgatccagctggaggtggggacccaattcttt--------------
>GBDTA15764-21|Microgaster nervosae|ZSM-HYM-42397-H05|Germany|BOLD:ACR4142
-ttatattttatatttggaatatgatcagggatattaggattttctataagtttaattat
tcgtttaggattaggaatacctggcagaataattggtaatgatcaaatttataatagaat
tgttacttctcatgcttttattataattttttttatagttataccggttataattggggg
atttggaaattgattaattcctttaatattaggatctcctgatatatcttttcctcgtat
aaataatataagttattgattattaattccatctttattattattaatttcaagaagatt
tatcaatgtgggagtagggactggttgaacagtttatcccccattatcattaattttagg
tcatggtggtatatcagttgatatagggattttttctttacatttagctgggatatcttc
aattataggtgcagttaattttatttctactttaataaatatacgagttaaaaaattttt
tatagataaaatatctttattttcttgatctgtttatattacagctattttattattatt
atctttacctgttttagcaggagcaattacaatattattaacagatcgaaatattaatac
aagattttttgatccagctggaggtggggacccaattctttatcagcattta---
>GBDTA1768-21|Microgaster nervosae|ZSM-HYM-33168-E10|Germany|BOLD:ACR4142
attatattttatatttggaatatgatcagggatattaggattttctataagtttaattat
tcgtttagaattaggaatacctggcagaataattggtaatgatcaaatttataatagaat
tgttacttctcatgcttttattataattttttttatagttataccggttataattggggg
atttggaaattgattaattcctttaatattaggatctcctgatatatcttttcctcgtat
aaataatataagttattgattattaattccatctttattattattaatttcaagaagatt
tatcaatgtgggagtagggactggttgaacagtttatcccccattatcattaattttagg
tcatggtggtatatcagttgatatagggattttttctttacatttagctgggatatcttc
aattataggtgcagttaattttatttctactttaataaatatacgagttaaaaaattttt
tatagataaaatatctttattttcttgatctgtttatattacagctattttattattatt
atctttacctgttttagcaggagcaattacaatattattaacagatcgaaatattaatac
aagattttttgatccagctggaggtggggacccaattctttatcagcattta---
>MARKC106-22|Microgaster nervosae|MRS JFT0802|United Kingdom|BOLD:ACR4142
attatattttatatttggaatatgatcagggatattaggattttctataagtttaattat
tcgtttagaattaggaatacctggcagaataattggtaatgatcaaatttataatagaat
tgttacttctcatgcttttattataattttttttatagttataccggttataattggggg
atttggaaattgattaattcctttaatattaggatctcctgatatatcttttcctcgtat
aaataatataagttattgattattaattccatctttattattattaatttcaagaagatt
tatcaatgtgggagtagggactggttgaacagtttatcccccattatcattaattttagg
tcatggtggtatatcagttgatatagggattttttctttacatttagctggaatatcttc
aattataggtgcagttaattttatttctactttaataaatatacgagttaaaaaattttt
tatagataaaatatctttattttcttgatctgtttatattacagctattttattattatt
atctttacctgttttagcaggagcaattacaatattattaacagatcgaaatattaatac
aagattttttgatccagctggaggtggggacccaattctttatcagcattta---
>MARKC105-22|Microgaster nervosae|MRS JFT0801|United Kingdom|BOLD:ACR4142
attatattttatatttggaatatgatcagggatattaggattttctataagtttaattat
tcgtttagaattaggaatacctggcagaataattggtaatgatcaaatttataatagaat
tgttacttctcatgcttttattataattttttttatagttataccggttataattggggg
atttggaaattgattaattcctttaatattaggatctcctgatatatcttttcctcgtat
aaataatataagttattgattattaattccatctttattattattaatttcaagaagatt
tatcaatgtgggagtagggactggttgaacagtttatcccccattatcattaattttagg
tcatggtggtatatcagttgatatagggattttttctttacatttagctggaatatcttc
aattataggtgcagttaattttatttctactttaataaatatacgagttaaaaaattttt
tatagataaaatatctttattttcttgatctgtttatattacagctattttattattatt
atctttacctgttttagcaggagcaattacaatattattaacagatcgaaatattaatac
aagattttttgatccagctggaggtggggacccaattctttatcagcattta---
>GBDTA1767-21|Microgaster nervosae|ZSM-HYM-33168-E09|Germany|BOLD:ACR4142
attatattttatatttggaatatgatcagggatattaggattttctataagtttaattat
tcgtttagaattaggaatacctggtagaataattggtaatgatcaaatttataatagaat
tgttacttctcatgcttttattataattttttttatagttataccggttataattggggg
atttggaaattgattaattcctttaatattaggatctcctgatatatcttttcctcgtat
aaataatataagttattgattattaattccatctttattattattaatttcaagaagatt
tatcaatgtgggagtagggactggttgaacagtttatcccccattatcattaattttagg
tcatggtggtatatcagttgatatagggattttttctttacatttagctgggatatcttc
aattataggtgcagttaattttatttctactttaataaatatacgagttaaaaaattttt
tatagataaaatatctttattttcttgatctgtttatattacagctattttattattatt
atctttacctgttttagcaggagcaattacaatattattaacagatcgaaatattaatac
aagattttttgatccagctggaggtggggacccaattctttatcagcattta---
>GBDTA15990-21|Microgaster nervosae|ZSM-HYM-42324-C06|Germany|BOLD:ACR4142
attatattttatatttggaatatgatcagggatattaggattttctataagtttaattat
tcgtttagaattaggaatacctggtagaataattggtaatgatcaaatttataatagaat
tgttacttctcatgcttttattataattttttttatagttataccggttataattggggg
atttggaaattgattaattcctttaatattaggatctcctgatatatcttttcctcgtat
aaataatataagttattgattattaattccatctttattattattaatttcaagaagatt
tatcaatgtgggagtagggactggttgaacagtttatcccccattatcattaattttagg
tcatggtggtatatcagttgatatagggattttttctttacatttagctgggatatcttc
aattataggtgcagttaattttatttctactttaataaatatacgagttaaaaaattttt
tatagataaaatatctttattttcttgatctgtttatattacagctattttattattatt
atctttacctgttttagcaggagcaattacaatattattaacagatcgaaatattaatac
aagattttttgatccagctggaggtggggacccaattctttatcagcattta---
>GBDTA14711-21|Microgaster nervosae|ZSM-HYM-42386-G09|Germany|BOLD:ACR4142
attatattttatatttggaatatgatcagggatattaggattttctataagtttaattat
tcgtttagaattaggaatacctggaagaataattggtaatgatcaaatttataatagaat
tgttacttctcatgcttttattataattttttttatagttataccggttataattggggg
atttggaaattgattaattcctttaatattaggatctcctgatatatcttttcctcgtat
aaataatataagttattgattattaattccatctttattattattaatttcaagaagatt
tatcaatgtgggagtagggactggttgaacagtttatccaccattatcattaattttagg
tcatggtggtatatcagttgatatagggattttttctttacatttagctggaatatcttc
aattataggtgcagttaattttatttctactttaataaatatacgagttaaaaaattttt
tatagataaaatatctttattttcttgatctgtttatattacagctattttattattatt
atctttacctgttttagcaggagcaattacaatattattaacagatcgaaatattaatac
aagattttttgatccagctggaggtggggacccaattctttatcagcattta---
>GBDTA1799-21|Microgaster nervosae|ZSM-HYM-33168-H05|Germany|BOLD:ACR4142
attatattttatatttggaatatgatcagggatattaggattttctataagtttaattat
tcgtttagaattaggaatacctggaagaataattggtaatgatcaaatttataatagaat
tgttacttctcatgcttttattataattttttttatagttataccggttataattggggg
atttggaaattgattaattcctttaatattaggatctcctgatatatcttttcctcgtat
aaataatataagttattgattattaattccatctttattattattaatttcaagaagatt
tatcaatgtgggagtagggactggttgaacagtttatccaccattatcattaattttagg
tcatggtggtatatcagttgatatagggattttttctttacatttagctggaatatcttc
aattataggtgcagttaattttatttctactttaataaatatacgagttaaaaaattttt
tatagataaaatatctttattttcttgatctgtttatattacagctattttattattatt
atctttacctgttttagcaggagcaattacaatattattaacagatcgaaatattaatac
aagattttttgatccagctggaggtggggacccaattctttatcagcattta---
>GBDTA1798-21|Microgaster nervosae|ZSM-HYM-33168-H04|Germany|BOLD:ACR4142
attatattttatatttggaatatgatcagggatattaggattttctataagtttaattat
tcgtttagaattaggaatacctggaagaataattggtaatgatcaaatttataatagaat
tgttacttctcatgcttttattataattttttttatagttataccggttataattggggg
atttggaaattgattaattcctttaatattaggatctcctgatatatcttttcctcgtat
aaataatataagttattgattattaattccatctttattattattaatttcaagaagatt
tatcaatgtgggagtagggactggttgaacagtttatccaccattatcattaattttagg
tcatggtggtatatcagttgatatagggattttttctttacatttagctggaatatcttc
aattataggtgcagttaattttatttctactttaataaatatacgagttaaaaaattttt
tatagataaaatatctttattttcttgatctgtttatattacagctattttattattatt
atctttacctgttttagcaggagcaattacaatattattaacagatcgaaatattaatac
aagattttttgatccagctggaggtggggacccaattctttatcagcattta---
>CNCHX245-09|Microgaster procera|WMIC 0245|Canada|BOLD:AAA9548
attatattttatatttggaatatgatcagggatgttaggattttctataagtttaattat
tcgattagaattaggtatacctggaaggttaattggtaatgatcaaatttataatagaat
tgttacttcacatgcttttattataattttttttatagttatacctgtaataattggagg
atttggaaattgattaatccctttaatattaggatctcctgatatgtctttccctcgaat
aaataatataagttattgattattaattccatctttattaatattaatttcaagaagatt
tattaatataggtgtaggaactggttgaacagtttatcctccattatcattaattttagg
acatggaggtatatcagtggatataggaattttttctttacatttagctggaatttcttc
aattataggtgcagtaaattttattacaacattaattaatatacgagttaaaaaattttt
tttagataaaatatctttattttcttgatctgtttatattacagcaattttattattatt
atctttacctgttttagcaggtgcaattactatattattaactgatcgaaatattaatac
aagattttttgatccttctggaggaggagatccaattctttatcaacattta---
>GBDTA1016-21|Microgaster procera|ZSM-HYM-33160-F06|Germany|BOLD:AAA9548
attatattttatatttggaatatgatcagggatgttaggattttctataagtttaattat
tcgattagaattaggtatacctggaaggttaattggtaatgatcaaatttataatagaat
tgttacttcacatgcttttattataattttttttatagttatacctgtaataattggagg
atttggaaattgattaatccctttaatattaggatctcctgatatgtctttccctcgaat
aaataatataagttattgattattaattccatctttattaatattaatttcaagaagatt
tattaatataggtgtaggaactggttgaacagtttatcctccattatcattaattttagg
acatggaggtatatcagtggatataggaattttttctttacatttagctggaatttcttc
aattataggtgcagtaaattttattacaacattaattaatatacgagttaaaaaattttt
tttagataaaatatctttattttcttgatctgtttatattacagcaattttattattatt
atctttacctgttttagcaggtgcaattactatattattaactgatcgaaatattaatac
aagattttttgatccttctggaggaggagatccaattctttatcaacattta---
>CNCHX244-09|Microgaster procera|WMIC 0244|Canada|BOLD:AAA9548
attatattttatatttggaatatgatcagggatgttaggattttctataagtttaattat
tcgattagaattaggtatacctggaaggttaattggtaatgatcaaatttataatagaat
tgttacttcacatgcttttattataattttttttatagttatacctgtaataattggagg
atttggaaattgattaatccctttaatattaggatctcctgatatgtctttccctcgaat
aaataatataagttattgattattaattccatctttattaatattaatttcaagaagatt
tattaatataggtgtaggaactggttgaacagtttatcctccattatcattaattttagg
acatggaggtatatcagtggatataggaattttttctttacatttagctggaatttcttc
aattataggtgcagtaaattttattacaacattaattaatatacgagttaaaaaattttt
tttagataaaatatctttattttcttgatctgtttatattacagcaattttattattatt
atctttacctgttttagcaggtgcaattactatattattaactgatcgaaatattaatac
aagattttttgatccttctggaggaggagatccaattctttatcaacattta---
>GBDTA16068-21|Microgaster procera|ZSM-HYM-42325-B01|Germany|BOLD:AAA9548
attatattttatatttggaatatgatcagggatgttaggattttctataagtttaattat
tcgattagaattaggtatacctggaaggttaattggtaatgatcaaatttataatagaat
tgttacttcacatgcttttattataattttttttatagttatacctgtaataattggagg
atttggaaattgattaatccctttaatattaggatctcctgatatgtctttccctcgaat
aaataatataagttattgattattaattccatctttattaatattaatttcaagaagatt
tattaatataggtgtaggaactggttgaacagtttatcctccattatcattaattttagg
acatggaggtatatcagtggatataggaattttttctttacatttagctggaatttcttc
aattataggtgcagtaaattttattacaacattaattaatatacgagttaaaaaattttt
tttagataaaatatctttattttcttgatctgtttatattacagcaattttattattatt
atctttacctgttttagcaggtgcaattactatattattaactgatcgaaatattaatac
aagattttttgatccttctggaggaggagatccaattctttatcaacattta---
>GBDTA625-21|Microgaster procera|ZSM-HYM-33156-E07|Germany|BOLD:AAA9548
attatattttatatttggaatatgatcagggatgttaggattttctataagtttaattat
tcgattagaattaggtatacctggaaggttaattggtaatgatcaaatttataatagaat
tgttacttcacatgcttttattataattttttttatagttatacctgtaataattggagg
atttggaaattgattaatccctttaatattaggatctcctgatatgtctttccctcgaat
aaataatataagttattgattattaattccatctttattaatattaatttcaagaagatt
tattaatataggtgtaggaactggttgaacagtttatcctccattatcattaattttagg
acatggaggtatatcagtggatataggaattttttctttacatttagctggaatttcttc
aattataggtgcagtaaattttattacaacattaattaatatacgagttaaaaaattttt
tttagataaaatatctttattttcttgatctgtttatattacagcaattttattattatt
atctttacctgttttagcaggtgcaattactatattattaactgatcgaaatattaatac
aagattttttgatccttctggaggaggagatccaattctttatcaacattta---
>GBDTA623-21|Microgaster procera|ZSM-HYM-33156-E05|Germany|BOLD:AAA9548
attatattttatatttggaatatgatcagggatgttaggattttctataagtttaattat
tcgattagaattaggtatacctggaaggttaattggtaatgatcaaatttataatagaat
tgttacttcacatgcttttattataattttttttatagttatacctgtaataattggagg
atttggaaattgattaatccctttaatattaggatctcctgatatgtctttccctcgaat
aaataatataagttattgattattaattccatctttattaatattaatttcaagaagatt
tattaatataggtgtaggaactggttgaacagtttatcctccattatcattaattttagg
acatggaggtatatcagtggatataggaattttttctttacatttagctggaatttcttc
aattataggtgcagtaaattttattacaacattaattaatatacgagttaaaaaattttt
tttagataaaatatctttattttcttgatctgtttatattacagcaattttattattatt
atctttacctgttttagcaggtgcaattactatattattaactgatcgaaatattaatac
aagattttttgatccttctggaggaggagatccaattctttatcaacattta---
>GBDTA624-21|Microgaster procera|ZSM-HYM-33156-E06|Germany|BOLD:AAA9548
attatattttatatttggaatatgatcagggatgttaggattttctataagtttaattat
tcgattagaattaggtatacctggaaggttaattggtaatgatcaaatttataatagaat
tgttacttcacatgcttttattataattttttttatagttatacctgtaataattggagg
atttggaaattgattaatccctttaatattaggatctcctgatatgtctttccctcgaat
aaataatataagttattgattattaattccatctttattaatattaatttcaagaagatt
tattaatataggtgtaggaactggttgaacagtttatcctccattatcattaattttagg
acatggaggtatatcagtggatataggaattttttctttacatttagctggaatttcttc
aattataggtgcagtaaattttattacaacattaattaatatacgagttaaaaaattttt
tttagataaaatatctttattttcttgatctgtttatattacagcaattttattattatt
atctttacctgttttagcaggtgcaattactatattattaactgatcgaaatattaatac
aagattttttgacccttctggaggaggagatccaattctttatcaacattta---
>GBDTA15999-21|Microgaster procera|ZSM-HYM-42324-D03|Germany|BOLD:AAA9548
------------atttggaatatgatcagggatgttaggattttctataagtttaattat
tcgattagaattaggtatacctggaaggttaattggtaatgatcaaatttataatagaat
tgttacttcacatgcttttattataattttttttatagttatacctgtaataattggagg
atttggaaattgattaatccctttaatattaggatctcctgatatgtctttccctcgaat
aaataatataagttattgattattaattccatctttattaatattaatttcaagaagatt
tattaatataggtgtaggaactggttgaacagtttatcctccattatcattaattttagg
acatggaggtatatcagtggatataggaattttttctttacatttagctggaatttcttc
aattataggtgcagtaaattttattacaacattaattaatatacgagttaaaaaattttt
tttagataaaatatctttattttcttgatctgtttatattacagcaattttattattatt
atctttacctgttttagcaggtgcaattactatattattaactgatcgaaatattaatac
aagattttttgatccttctggaggaggagatccaattctttatcaacattta---
>GBDTA14116-21|Pholetesor bedelliae|ZSM-HYM-42380-E08|Germany|BOLD:AAA9172
aatatattttatatttggaatgtgagcaggaatagttggattttcaataagattaattat
tcgtttagaattaggtatacctggaagattaattggaaatgatcaaatttataatagaat
agttacttctcatgcatttattataattttttttatagttataccaattataattggagg
atttggaaattgattaattcctttaatattaggggctcctgatatatcatttcctcgaat
aaataatataagtttttgattattaattccttcattattattattaattttaaggggatt
tattaatgttggggtaggaacaggatgaacagtttatccacctttatctttaattttagg
tcatggaggtatatcagttgatttaggaattttttcattacatttagcaggtgcctcatc
aattataggagctgtaaattttattactacaattttaaatatacgagttaatttttttat
tatagataagatatctttatttatttgatcagtttttattacagcaattttattattatt
gtcattacctgtattagcaggtgctattactatattattaacagatcgaaatttaaatac
aagtttttttgatccttctggtggtggggatcctattctttatcaacattta---
>GBDTA14568-21|Pholetesor bedelliae|ZSM-HYM-42385-C09|Germany|BOLD:AAA9172
aatatattttatatttggaatgtgagcaggaatagttggattttcaataagattaattat
tcgtttagaattaggtatacctggaagattaattggaaatgatcaaatttataatagaat
agttacttctcatgcatttattataattttttttatagttataccaattataattggagg
atttggaaattgattaattcctttaatattaggggctcctgatatatcatttcctcgaat
aaataatataagtttttgattattaattccttcattattattattaattttaaggggatt
tattaatgttggggtaggaacaggatgaacagtttatccacctttatctttaattttagg
tcatggaggtatatcagttgatttaggaattttttcattacacttagcaggtgcctcatc
aattataggagctgtaaattttattactacaattttaaatatacgagttaatttttttat
tatagataagatatctttatttatttgatcagtttttattacagcaattttattattatt
gtcattacctgtattagcaggtgctattactatattattaacagatcgaaatttaaatac
aagtttttttgatccttctggtggtggggatcctattctttatcaacattta---
>MARKB239-21|Apanteles galleriae|CNCHYM45392|United Kingdom|BOLD:AAG1400
---atatttcatatttggactatgagccggtatattaggattttcaataagattaattat
tcgattagaattaggaacacctggatcattaattggaaatgatcaaatttataataatat
tgttacctcacatgcttttattataattttctttatagtaatacccgtaataattggagg
atttggaaattgattaattccactaatattaggtgcacctgatatatctttccctcgaat
aaataatataagattttgattattaattccctcactattattattaattttaagaggatt
tattaacatcggtataggaactggttgaaccgtttatcctcctttatcattaattttaag
acatggaggtatatcagtagatataggaattttctctttacatttagccggtgcatcatc
aattataggagcagtaaattttattaccactatcataaatatacgagttaacctatttat
tatagataaaatatcattatttatttgatcagtatttattacagctattttattattatt
atctttaccagtattagcaggtgctattactatattattaaccgatcgaaatttaaatac
aagattttttgatccagctggtgggggtgacccaatcttatatcaacact-----
>GBDTA14497-21|Apanteles galleriae|ZSM-HYM-42384-E09|Germany|BOLD:AAG1400
tttatatttcatatttggactatgagccggtatattaggattttcaataagattaattat
tcgattagaattaggaacacctggatcattaattggaaatgatcaaatttataataatat
tgttacctcacatgcttttattataattttctttatagtaatacccgtaataattggagg
atttggaaattgattaattccactaatattaggtgcacctgatatatctttccctcgaat
aaataatataagattttgattattaattccctcactattattattaattttaagaggatt
tattaacatcggtataggaactggttgaaccgtttatcctcctttatcattaattttaag
acatggaggtatatcagtagatataggaattttctctttacatttagccggtgcatcatc
aattataggagcagtaaattttattaccactatcataaatatacgagttaacctatttat
tatagataaaatatcattatttatttgatcagtatttattacagctattttattattatt
atctttaccagtattagcaggtgctattactatattattaaccgatcgaaatttaaatac
aagattttttgatccagctggtgggggtgacccaatcttatatcaacactta---
>GBDTA392-21|Apanteles galleriae|ZSM-HYM-33154-A12|Germany|BOLD:AAG1400
tttatatttcatatttggactatgagccggtatattaggattttcaataagattaattat
tcgattagaattaggaacacctggatcattaattggaaatgatcaaatttataataatat
tgttacctcacatgcttttattataattttctttatagtaatacccgtaataattggagg
atttggaaattgattaattccactaatattaggtgcacctgatatatctttccctcgaat
aaataatataagattttgattattaattccctcactattattattaattttaagaggatt
tattaacatcggtataggaactggttgaaccgtttatcctcctttatcattaattttaag
acatggaggtatatcagtagatataggaattttctctttacatttagccggtgcatcatc
aattataggagcagtaaattttattaccactatcataaatatacgagttaacctatttat
tatagataaaatatcattatttatttgatcagtatttattacagctattttattattatt
atctttaccagtattagcaggtgctattactatattattaaccgatcgaaatttaaatac
aagattttttgatccagctggtgggggtgacccaatcttatatcaacactta---
>GBDTA391-21|Apanteles galleriae|ZSM-HYM-33154-A11|Germany|BOLD:AAG1400
tttatatttcatatttggactatgagccggtatattaggattttcaataagattaattat
tcgattagaattaggaacacctggatcattaattggaaatgatcaaatttataataatat
tgttacctcacatgcttttattataattttctttatagtaatacccgtaataattggagg
atttggaaattgattaattccactaatattaggtgcacctgatatatctttccctcgaat
aaataatataagattttgattattaattccctcactattattattaattttaagaggatt
tattaacatcggtataggaactggttgaaccgtttatcctcctttatcattaattttaag
acatggaggtatatcagtagatataggaattttctctttacatttagccggtgcatcatc
aattataggagcagtaaattttattaccactatcataaatatacgagttaacctatttat
tatagataaaatatcattatttatttgatcagtatttattacagctattttattattatt
atctttaccagtattagcaggtgctattactatattattaaccgatcgaaatttaaatac
aagattttttgatccagctggtgggggtgacccaatcttatatcaacactta---
>MARKB091-21|Apanteles galleriae|MRS JFT0380|Malta|BOLD:AAG1400
------------------------------------------------------------
------------------------------------------------------------
------------------------------------------------------------
------------------------------------------------------------
--------taagattttgattattaattccctcactattattattaattttaagaggatt
tattaacatcggtataggaactggttgaaccgtttatcctcctttatcattaattttaag
acatggaggtatatcagtagatataggaattttctctttacatttagccggtgcatcatc
aattataggagcagtaaattttattaccactatcataaatatacgagttaacctatttat
tatagataaaatatcattatttatttgatcagtatttattacagctattttattattatt
atctttaccagtattagcaggtgctattactatattattaaccgatcgaaatttaaatac
aagattttttgatccagctggtgggggtgacccaatcttatatcaacactta---
>HYCND1846-11|Apanteles kubensis|CNCHYM 00136|Russia|BOLD:AAH1340
------------------------------------------------------------
----------------------ggatcattaattggaaatgatcaaatttataatagtat
tgttacttcacatgcttttattataattttttttatagttatacctgtgataattggagg
atttggaaattgattaattcctttaatattaggagccccagatatatctttcccccgaat
aaacaatataagattttgattattaattccttctttatttttattaattttaagaagttt
tattaacgttggagtaggaactggatgaacagtttatcccccattatcattaattttagg
acatggaggaatatcagttgatataagaattttttcattacatttagccggagcatcatc
tattataggagctgtaaattttattactactattataaatatacgaattaatttatttat
tatagataaaatatctttatttatttgatctgtatttattacagcaattttattattatt
atctttacctgtattagccggagcaattacaatattattaactgatcgaaatttaaatac
tagattttttgatccagcaggagggggagatccaattttataccaacattta---
>GBDTA348-21|Apanteles kubensis|ZSM-HYM-33153-F03|Germany|BOLD:AAH1340
actatattttttatttggattatgatcaggaatattaggattttctttaagattaattat
tcgtttagaattaggaataccaggatcattaattggaaatgatcaaatttataatagtat
tgttacttcacatgcttttattataattttttttatagttatacctgtgataattggagg
atttggaaattgattaattcctttaatattaggagccccagatatatctttcccccgaat
aaacaatataagattttgattattaattccttctttatttttattaattttaagaagttt
tattaacgttggagtaggaactggatgaacagtttatcccccattatcattaattttagg
acatggaggaatatcagttgatataagaattttttcattacatttagccggagcatcatc
tattataggagctgtaaattttattactactattataaatatacgaattaatttatttat
tatagataaaatatctttatttatttgatctgtatttattacagcaattttattattatt
atctttacctgtattagccggagcaattacaatattattaactgatcgaaatttaaatac
tagattttttgatccagcaggagggggagatccaattttataccaacattta---
>GBDTA13760-21|Apanteles kubensis|ZSM-HYM-42376-G08|Germany|BOLD:AAH1340
actatattttttatttggattatgatcaggaatattaggattttctttaagattaattat
tcgtttagaattaggaataccaggatcattaattggaaatgatcaaatttataatagtat
tgttacttcacatgcttttattataattttttttatagttatacctgtgataattggagg
atttggaaattgattaattcctttaatattaggagccccagatatatctttcccccgaat
aaacaatataagattttgattattaattccttctttatttttattaattttaagaagttt
tattaacgttggagtaggaactggatgaacagtttatcccccattatcattaattttagg
acatggaggaatatcagttgatataagaattttttcattacatttagccggagcatcatc
tattataggagctgtaaattttattactactattataaatatacgaattaatttatttat
tatagataaaatatctttatttatttgatctgtatttattacagcaattttattattatt
atctttacctgtattagccggagcaattacaatattattaactgatcgaaatttaaatac
tagattttttgatccagcaggagggggagatccaattttataccaacattta---
>CNCBA071-10|Apanteles kubensis|CNCH2526|South Korea|BOLD:AAH1340
actatattttttatttggattatgatcaggaatattaggattttctttaagattaattat
tcgtttagaattaggaataccaggatcattaattggaaatgatcaaatttataatagtat
tgttacttcacatgcttttattataattttttttatagttatacctgtaataattggagg
atttggaaattgattaattcctttaatattaggagccccagatatatctttcccccgaat
aaacaatataagattttgattattaattccttctttatttttattaattttaagaagttt
tattaacgttggagtaggaactggatgaacagtttatcccccattatcattaattttagg
acatggaggaatatcagttgatataagaattttttcattacatttagccggagcatcatc
tattataggagctgtaaattttattactactattataaatatacgaattaatttatttat
tatagataaaatatctttatttatttgatctgtatttattacagcaattttattattatt
atctttacctgtattagccggagcaattacaatattattaactgatcgaaatttaaatac
tagattttttgatccagcaggagggggagatccaattttataccaacattta---
>CNCBA047-10|Apanteles kubensis|CNCH2502|South Korea|BOLD:AAH1340
actatattttttatttggattatggtcaggaatattaggattttctttaagattaattat
tcgtttagaattaggaataccaggatcattaattggaaatgatcaaatttataatagtat
tgttacttcacatgcttttattataattttttttatagttatacctgtaataattggagg
atttggaaattgattaattcctttaatattaggagccccagatatatctttcccccgaat
aaacaatataagattttgattattaattccttctttatttttattaattttaagaagttt
tattaacgttggagtaggaactggatgaacagtttatcccccattatcattaattttagg
acatggaggaatatcagttgatataagaattttttcattacatttagccggagcatcatc
tattataggagctgtaaattttattactactattataaatatacgaattaatttatttat
tatagataaaatatctttatttatttgatctgtatttattacagcaattttattattatt
atctttacctgtattagccggagcaattacaatattattaactgatcgaaatttaaatac
tagattttttgatccagcaggagggggagatccaattttataccaacattta---
>CNCBA067-10|Apanteles kubensis|CNCH2522|South Korea|BOLD:AAH1340
actatattttttatttggattatgatcaggaatattgggattttctttaagattaattat
tcgtttagaattaggaataccaggatcattaattggaaatgatcaaatttataatagtat
tgttacttcacatgcttttattataattttttttatagttatacctgtaataattggagg
atttggaaattgattaattcctttaatattaggagccccagatatatctttcccccgaat
aaacaatataagattttgattattaattccttctttatttttattaattttaagaagttt
tattaacgttggagtaggaactggatgaacagtttatcccccattatcattaattttagg
acatggaggaatatcagttgatataagaattttttcattacatttagccggagcatcatc
tattataggagctgtaaattttattactactattataaatatacgaattaatttatttat
tatagataaaatatctttatttatttgatctgtatttattacagcaattttattattatt
atctttacctgtattagccggagcaattacaatattattaactgatcgaaatttaaatac
tagattttttgatccagcaggagggggagatccaattttataccaacattta---
>MARKB219-21|Diolcogaster claritibia|CNCHYM45357|Netherlands|BOLD:AAH1034
---atattttatttttggtttgtgatcaggaatagtaggattttctataagattaattat
tcgattagagttagggatacctggaagattaattggtaatgatcaaatttacaatagaat
tgttacttctcatgcttttattataattttttttatagttataccagttataattggagg
ttttggaaattgattaattcctttaatattgagatctcctgatatatcttatccacgaat
aaataatataagattttgattattaattccttcaatatttttattattaataagaagatt
tattaatgttggtgttggtacaggatgaacagtctatcctccattatcattaattttagg
acatggaggggtttctgtagatataggaattttttcattacatttagcaggggcatcatc
aattataggtgctgtaaattttatttctacaattataaatatacgggtaaatttatttga
aattgataaaacatctttatttgtttgatctgttttaattacagcaattttattattatt
atctttaccagttttagcaggggcaattactatattattaactgatcgaaatttaaatac
tagattttttgatccttcaggaggaggggatcctgttttatatcaacatt-----
>GBDTA14577-21|Diolcogaster claritibia|ZSM-HYM-42385-D06|Germany|BOLD:AAH1034
attatattttatttttggtttgtgatcaggaatagtaggattttctataagattaattat
tcgattagagttagggatacctggaagattaattggtaatgatcaaatttacaatagaat
tgttacttctcatgcttttattataattttttttatagttataccagttataattggagg
ttttggaaattgattaattcctttaatattgagatctcctgatatatcctatccacgaat
aaataatataagattttgattattaattccttcaatatttttattattaataagaagatt
tattaatgttggtgttggcacaggatgaacagtctatcctccattatcattaattttagg
acatggaggggtttctgtagatataggaattttttcattacatttagcaggggcatcatc
aattataggtgctgtaaattttatttctacaattataaatatacgggtaaatttatttga
aattgataaaacatctttatttgtttgatctgttttaattacagcaattttattattatt
atctttaccagttttagcaggggcaattactatattattaactgatcgaaatttaaatac
tagattttttgatccttcaggaggaggggatcctgttttatatcaacattta---
>GBDTA13914-21|Diolcogaster claritibia|ZSM-HYM-42378-D08|Germany|BOLD:AAH1034
attatattttatttttggtttgtgatcaggaatagtaggattttctataagattaattat
tcgattagagttagggatacctggaagattaattggtaatgatcaaatttacaatagaat
tgttacttctcatgcttttattataattttttttatagttataccagttataattggagg
ttttggaaattgattaattcctttaatattgagatctcctgatatatcctatccacgaat
aaataatataagattttgattattaattccttcaatatttttattattaataagaagatt
tattaatgttggtgttggtacaggatgaacagtctatcctccattatcattaattttagg
acatggaggggtttctgtagatataggaattttttcattacatttagcaggggcatcatc
aattataggtgctgtaaattttatttctacaattataaatatacgggtaaatttatttga
aattgataaaacatctttatttgtttgatctgttttaattacagcaattttattattatt
atctttaccagttttagcaggggcaattactatattattaactgatcgaaatttaaatac
tagattttttgatccttcaggaggaggggatcctgttttatatcaacattta---
>GBDTA14078-21|Diolcogaster claritibia|ZSM-HYM-42380-B06|Germany|BOLD:AAH1034
attatattttatttttggtttgtgatcaggaatagtaggattttctataagattaattat
tcgattagagttagggatacctggaagattaattggtaatgatcaaatttacaatagaat
tgttacttctcatgcttttattataattttttttatagttataccagttataattggagg
ttttggaaattgattaattcctttaatattgagatctcctgatatatcctatccacgaat
aaataatataagattttgattattaattccttcaatatttttattattaataagaagatt
tattaatgttggtgttggtacaggatgaacagtctatcctccattatcattaattttagg
acatggaggggtttctgtagatataggaattttttcattacatttagcaggggcatcatc
aattataggtgctgtaaattttatttctacaattataaatatacgggtaaatttatttga
aattgacaaaacatctttatttgtttgatctgttttaattacagcaattttattattatt
atctttaccagttttagcaggggcaattactatattattaactgatcgaaatttaaatac
tagattttttgatccttcaggaggaggggatcctgttttatatcaacattta---
>GBDTA14192-21|Diolcogaster claritibia|ZSM-HYM-42381-D01|Germany|BOLD:AAH1034
attatattttatttttggtttgtgatcaggaatagtaggattttctataagattaattat
tcgattagagttagggatacctggaagattaattggtaatgatcaaatttacaatagaat
tgttacttctcatgcttttattataattttttttatagttataccagttataattggagg
ttttggaaattgattaattcctttaatattgagatctcctgatatatcttatccacgaat
aaataatataagattttgattattaattccttcaatatttttattattaataagaagatt
tattaatgttggtgttggtacaggatgaacagtctatcctccattatcattaattttagg
acatggaggggtttctgtagatataggaattttttcattacatttagcaggggcatcatc
aattataggtgctgtaaattttatttctacaattataaatatacgggtaaatttatttga
aattgataaaacatctttatttgtttgatctgttttaattacagcaattttattattatt
atctttaccagttttagcaggggcaattactatattattaactgatcgaaatttaaatac
tagattttttgatccttcaggaggaggggatcctgttttatatcaacattta---
>GBDTA13622-21|Diolcogaster claritibia|ZSM-HYM-42375-D01|Germany|BOLD:AAH1034
attatattttatttttggtttgtgatcaggaatagtaggattttctataagattaattat
tcgattagagttagggatacctggaagattaattggtaatgatcaaatttacaatagaat
tgttacttctcatgcttttattataattttttttatagttataccagttataattggagg
ttttggaaattgattaattcctttaatattgagatctcctgatatatcttatccacgaat
aaataatataagattttgattattaattccttcaatatttttattattaataagaagatt
tattaatgttggtgttggtacaggatgaacagtctatcctccattatcattaattttagg
acatggaggggtttctgtagatataggaattttttcattacatttagcaggggcatcatc
aattataggtgctgtaaattttatttctacaattataaatatacgggtaaatttatttga
aattgataaaacatctttatttgtttgatctgttttaattacagcaattttattattatt
atctttaccagttttagcaggggcaattactatattattaactgatcgaaatttaaatac
tagattttttgatccttcaggaggaggggatcctgttttatatcaacattta---
>GBDTA14570-21|Diolcogaster claritibia|ZSM-HYM-42385-C11|Germany|BOLD:AAH1034
attatattttatttttggtttgtgatcaggaatagtaggattttctataagattaattat
tcgattagagttagggatacctggaagattaattggtaatgatcaaatttacaatagaat
tgttacttctcatgcttttattataattttttttatagttataccagttataattggagg
ttttggaaattgattaattcctttaatattgagatctcctgatatatcttatccacgaat
aaataatataagattttgattattaattccttcaatatttttattattaataagaagatt
tattaatgttggtgttggtacaggatgaacagtctatcctccattatcattaattttagg
acatggaggggtttctgtagatataggaattttttcattacatttagcaggggcatcatc
aattataggtgctgtaaattttatttctacaattataaatatacgggtaaatttatttga
aattgataaaacatctttatttgtttgatctgttttaattacagcaattttattattatt
atctttaccagttttagcaggggcaattactatattattaactgatcgaaatttaaatac
tagattttttgatccttcaggaggaggggatcctgttttatatcaacattta---
>GBDTA14379-21|Diolcogaster claritibia|ZSM-HYM-42383-C10|Germany|BOLD:AAH1034
attatattttatttttggtttgtgatcaggaatagtaggattttctataagattaattat
tcgattagagttagggatacctggaagattaattggtaatgatcaaatttacaatagaat
tgttacttctcatgcttttattataattttttttatagttataccagttataattggagg
ttttggaaattgattaattcctttaatattgagatctcctgatatatcttatccacgaat
aaataatataagattttgattattaattccttcaatatttttattattaataagaagatt
tattaatgttggtgttggtacaggatgaacagtctatcctccattatcattaattttagg
acatggaggggtttctgtagatataggaattttttcattacatttagcaggggcatcatc
aattataggtgctgtaaattttatttctacaattataaatatacgggtaaatttatttga
aattgataaaacatctttatttgtttgatctgttttaattacagcaattttattattatt
atctttaccagttttagcaggggcaattactatattattaactgatcgaaatttaaatac
tagattttttgatccttcaggaggaggggatcctgttttatatcaacattta---
>GBDTA14490-21|Diolcogaster claritibia|ZSM-HYM-42384-E02|Germany|BOLD:AAH1034
attatattttatttttggtttgtgatcaggaatagtaggattttctataagattaattat
tcgattagagttagggatacctggaagattaattggtaatgatcaaatttacaatagaat
tgttacttctcatgcttttattataattttttttatagttataccagttataattggagg
ttttggaaattgattaattcctttaatattgagatctcctgatatatcttatccacgaat
aaataatataagattttgattattaattccttcaatatttttattattaataagaagatt
tattaatgttggtgttggtacaggatgaacagtctatcctccattatcattaattttagg
acatggaggggtttctgtagatataggaattttttcattacatttagcaggggcatcatc
aattataggtgctgtaaattttatttctacaattataaatatacgggtaaatttatttga
aattgataaaacatctttatttgtttgatctgttttaattacagcaattttattattatt
atctttaccagttttagcaggggcaattactatattattaactgatcgaaatttaaatac
tagattttttgatccttcaggaggaggggatcctgttttatatcaacattta---
>GBDTA281-21|Diolcogaster claritibia|ZSM-HYM-33152-H07|Germany|BOLD:AAH1034
attatattttatttttggtttgtgatcaggaatagtaggattttctataagattaattat
tcgattagagttagggatacctggaagattaattggtaatgatcaaatttacaatagaat
tgttacttctcatgcttttattataattttttttatagttataccagttataattggagg
ttttggaaattgattaattcctttaatattgagatctcctgatatatcttatccacgaat
aaataatataagattttgattattaattccttcaatatttttattattaataagaagatt
tattaatgttggtgttggtacaggatgaacagtctatcctccattatcattaattttagg
acatggaggggtttctgtagatataggaattttttcattacatttagcaggggcatcatc
aattataggtgctgtaaattttatttctacaattataaatatacgggtaaatttatttga
aattgataaaacatctttatttgtttgatctgttttaattacagcaattttattattatt
atctttaccagttttagcaggggcaattactatattattaactgatcgaaatttaaatac
tagattttttgatccttcaggaggaggggatcctgttttatatcaacattta---
>GBDTA14378-21|Diolcogaster claritibia|ZSM-HYM-42383-C09|Germany|BOLD:AAH1034
attatattttatttttggtttgtgatcaggaatagtaggattttctataagattaattat
tcgattagagttaggaatacctggaagattaattggtaatgatcaaatttacaatagaat
tgttacttctcatgcttttattataattttttttatagttataccagttataattggagg
ttttggaaattgattaattcctttaatattgagatctcctgatatatcttatccacgaat
aaataatataagattttgattattaattccttcaatatttttattattaataagaagatt
tattaatgttggtgttggtacaggatgaacagtctatcctccattatcattaattttagg
acatggaggggtttctgtagatataggaattttttcattacatttagcaggggcatcatc
aattataggtgctgtaaattttatttctacaattataaatatacgggtaaatttatttga
aattgataaaacatctttatttgtttgatctgttttaattacagcaattttattattatt
atctttaccagttttagcaggggcaattactatattattaactgatcgaaatttaaatac
tagattttttgatccttcaggaggaggggatcctgttttatatcaacattta---
>GBDTA463-21|Diolcogaster claritibia|ZSM-HYM-33154-G11|Germany|BOLD:AAH1034
attatattttatttttggtttgtgatcaggaatagtaggattttctataagattaattat
tcgattagagttagggatacctggaagattaattggtaatgatcaaatttacaatagaat
tgttacttctcatgcttttattataattttttttatagttataccagttataattggagg
ttttggaaattgattaattcctttaatattgagatctcctgatatatcttatccacgaat
aaataatataagattttgattattaattccttcaatatttttattattaataagaagatt
tattaatgttggtgttggtacaggatgaacagtttatcctccattatcattaattttagg
acatggaggggtttctgtagatataggaattttttcattacatttagcaggggcatcatc
aattataggtgctgtaaattttatttctacaattataaatatacgggtaaatttatttga
aattgataaaacatctttatttgtttgatctgttttaattacagcaattttattattatt
atctttaccagttttagcaggggcaattactatattattaactgatcgaaatttaaatac
tagattttttgatccttcaggaggaggggatcctgttttatatcaacattta---
>GBDTA13618-21|Diolcogaster claritibia|ZSM-HYM-42375-C09|Germany|BOLD:AAH1034
attatattttatttttggtttgtgatcaggaatagtaggattttctataagattaattat
tcgattagagttagggatacctggaagattaattggtaatgatcaaatttataatagaat
tgttacttctcatgcttttattataattttttttatagttataccagttataattggagg
ttttggaaattgattaattcctttaatattgagatctcctgatatatcctatccacgaat
aaataatataagattttgattattaattccttcaatatttttattattaataagaagatt
tattaatgttggtgttggtacgggatgaacagtctatcctccattatcattaattttagg
acatggaggggtttctgtagatataggaattttttcattacatttagcaggggcatcatc
aattataggtgctgtaaattttatttctacaattataaatatacgggtaaatttatttga
aattgataaaacatctttatttgtttgatctgttttaattacagcaattttattattatt
atctttaccagttttagcaggggcaattactatattattaactgatcgaaatttaaatac
tagattttttgatccttcaggaggaggggatcctgttttatatcaacattta---
>GBDTA13619-21|Diolcogaster claritibia|ZSM-HYM-42375-C10|Germany|BOLD:AAH1034
attatattttatttttggtttgtgatcaggaatagtaggattttctataagattaattat
tcgattagagttagggatacctggaagattaattggtaatgatcaaatttataatagaat
tgttacttctcatgcttttattataattttttttatagttataccagttataattggagg
ttttggaaattgattaattcctttaatattgagatctcctgatatatcctatccacgaat
aaataatataagattttgattattaattccttcaatatttttattattaataagaagatt
tattaatgttggtgttggtacgggatgaacagtctatcctccattatcattaattttagg
acatggaggggtttctgtagatataggaattttttcattacatttagcaggggcatcatc
aattataggtgctgtaaattttatttctacaattataaatatacgggtaaatttatttga
aattgataaaacatctttatttgtttgatctgttttaattacagcaattttattattatt
atctttaccagttttagcaggggcaattactatattattaactgatcgaaatttaaatac
tagattttttgatccttcaggaggaggggatcctgttttatatcaacattta---
>GBDTA13624-21|Diolcogaster claritibia|ZSM-HYM-42375-D03|Germany|BOLD:AAH1034
-ttatattttatttttggtttgtgatcaggaatagtaggattttctataagattaattat
tcgattagagttagggatacctggaagattaattggtaatgatcaaatttacaatagaat
tgttacttctcatgcttttattataattttttttatagttataccagttataattggagg
ttttggaaattgattaattcctttaatattgagatctcctgatatatcctatccacgaat
aaataatataagattttgattattaattccttcaatatttttattattaataagaagatt
tattaatgttggtgttggcacaggatgaacagtctatcctccattatcattaattttagg
acatggaggggtttctgtagatataggaattttttcattacatttagcaggggcatcatc
aattataggtgctgtaaattttatttctacaattataaatatacgggtaaatttatttga
aattgataaaacatctttatttgtttgatctgttttaattacagcaattttattattatt
atctttaccagttttagcaggggcaattactatattattaactgatcgaaatttaaatac
tagattttttgatccttcaggaggaggggatcctgttttatatcaacattta---
>HYCNE1509-11|Diolcogaster claritibia|CNCHYM 01694|Canada|BOLD:AAH1034
--------------------------caggaatagtaggattttctataagattaattat
tcgattagagttagggatacctggaagattaattggtaatgatcaaatttacaatagaat
tgttacttctcatgcttttattataattttttttatagttataccagttataattggagg
ttttggaaattgattaattcctttaatattaagatctcctgatatatcttatccacgaat
aaataatataagattttgattattaattccttcaatatttttattattaataagaagatt
tattaatgttggtgttggcacaggatgaacagtctatcctccattatcattaattttagg
acatggaggggtttctgtagatataggaattttttcattacatttagcaggggcatcatc
aattataggtgctgtaaattttatttctacaattataaatatacgggtaaatttatttga
aattgataaaacatctttatttgtttgatctgttttaattacagcaattttattattatt
atctttaccagttttagcaggggcaattactatattattaactgatcgaaatttaaatac
tagattttttgatccttcaggaggaggggatcctgttttatatcaacattta---
>HYCNE1507-11|Diolcogaster claritibia|CNCHYM 01692|Canada|BOLD:AAH1034
-----------------------------------------tttctataagattaattat
tcgattagagttagggatacctggaagattaattggtaatgatcaaatttacaatagaat
tgttacttctcatgcttttattataattttttttatagttataccagttataattggagg
ttttggaaattgattaattcctttaatattaagatctcctgatatatcttatccacgaat
aaataatataagattttgattattaattccttcaatatttttattattaataagaagatt
tattaatgttggtgttggcacaggatgaacagtctatcctccattatcattaattttagg
acatggaggggtttctgtagatataggaattttttcattacatttagcaggggcatcatc
aattataggtgctgtaaattttatttctacaattataaatatacgggtaaatttatttga
aattgataaaacatctttatttgtttgatctgttttaattacagcaattttattattatt
atctttaccagttttagcaggggcaattactatattattaactgatcgaaatttaaatac
tagattttttgatccttcaggaggaggggatcctgttttatatcaacattta---
>HYCNE1508-11|Diolcogaster claritibia|CNCHYM 01693|Canada|BOLD:AAH1034
------------------------------------------------------------
------------------------------------------------------------
------------------------------------------------------------
------------------------------------------------------------
--------taagattttgattattaattccttcaatatttttattattaataagaagatt
tattaatgttggtgttggcacaggatgaacagtctatcctccattatcattaattttagg
acatggaggggtttctgtagatataggaattttttcattacatttagcaggggcatcatc
aattataggtgctgtaaattttatttctacaattataaatatacgggtaaatttatttga
aattgataaaacatctttatttgtttgatctgttttaattacagcaattttattattatt
atctttaccagttttagcaggggcaattactatattattaactgatcgaaatttaaatac
tagattttttgatccttcaggaggaggggatcctgttttatatcaacattta---
>CNCHW096-09|Diolcogaster claritibia|CNCH1126|France
------------------------atcnggaatagtaggantttctataagattaattat
tcgattagagttaggaatacctgggagattaattggtaatgatcaaatttacaatagaat
tgttacttcccatgctttcattataattttttttatagttataccagttataattggagg
gtttggaaattgattaattcctttaatattaagatctcctgatatatcttatccacgaat
aaataatataagattttgattattaattccttcaatatttttattgttaataagaagatt
tattaatgttggtgttgggacaggatgaacagtttatcctccattatcattaattttagg
tcatgggggggtttcagtagatataggaattttttcattacatttagcaggggcatcctc
aattataggtgctgtaaattttatttctacaattataaatatacgggtaaatttatttga
aattgataaaacatctttatttgtttgatctgttttaattacagcaattttattgttatt
atctttaccagttttagcaggggcaattactatattattaactgatcgaaatttaaatac
ta-----------------------------------------------------
>CNCHW097-09|Diolcogaster claritibia|CNCH1127|France
-------------------------------------------------agattaattat
tcgattagagttaggaatacctgggagattgattggtaatgatcaaatttacaatagaat
tgtaacttctcatgctttcattataattttttttatagttataccagttataattggagg
gtttggaaattgattaattcctttaatattaagatctcctgatatatcttatccacgaat
aaataatataaggttttgattattaattccttcaatatttttattgttaataagaagatt
tattaatgttggtgttgggacaggatgaacagtttatcctccattatcattaattttagg
tcatggaggggtttcagtagatataggaattttttcattacatttagcaggggcatcctc
aattataggtgctgtaaattttatttctacaattataaatatacgggtaaatttatttga
aattgataaaacatctttatttgtttgatctgttttaattacagcaattttattgttatt
atctttaccagttttagcaggggcaattactatattattaactgatcggaattt------
-------------------------------------------------------
>HYCNE703-11|Diolcogaster claritibia|CNCHYM 00892|Cyprus
------------------------------------------------------------
-----------------------------tgattggtaatgatcaaatttacaatagaat
tgtaacttctcatgctttcattataattttttttatagttataccagttataattggagg
gtttggaaattgattaattcctttaatattaagatctcctgatatatcttatccacgaat
aaataatataaggttttgattattaattccttcaatatttttattgttaataagaagatt
tattaatgttggtgttgggacaggatgaacagtttatcctccattatcattaattttagg
tcatggaggggtttcagtagatataggaattttttcattacatttagcaggggcatcctc
aattataggtgctgtaaattttatttctacaattataaatatacgggtaaatttatttga
aattgataaaacatctttatttgtttgatctgttttaattacagcaattttattgttatt
atctttaccagttttagcaggggcaattactatattattaactgatcggaatttaaatac
tagattttttgatccttcaggaggaggggatcctgttttatatcaacatttattt
>MARKB047-21|Protapanteles endemus|MRS JFT0444|Poland|BOLD:AEI1558
------------------------------------------------------------
------------------------------------------------------------
------------------------------------------------------------
------------------------------------------------------------
--------taagatattgattattaattccttcattatttttattaattttaagaggatt
tattaatattggtattggtaccggttgaacggtttatccaccattatctttaattttagg
tcatggaggaatatcagtagatataggaattttttctttacatttagctggaatatcttc
tattataggtgcggttaattttattactacaattttaaatatacgtactaatatattttt
gatagataaattatctttatttatttgatctgtttttattacagcaattttattattatt
atcattaccagtgttagctggtgcaattactatattattaactgatcgaaatttaaatac
aagattttttgatccttctggagggggggatccaattttgtatcaacattta---
>MARKB103-21|Protapanteles endemus|MRS JFT0355|France|BOLD:AEI1558
------------------------------------------------------------
------------------------------------------------------------
------------------------------------------------------------
------------------------------------------------------------
--------taagatattgattattaattccttcattatttttattaattttaagaggatt
tattaatattggtattggtaccggttgaacggtttatccaccattatctttaattttagg
tcatggaggaatatcagtagatataggaattttttctttacatttagctggaatatcttc
tattataggtgcggttaattttattactacaattttaaatatacgtactaatatattttt
gatagataaattatctttatttatttgatctgtttttattacagcaattttattattatt
atcattaccagtgttagctggtgcaattactatattattaactgatcgaaatttaaatac
aagattttttgatccttctggagggggggatccaattttgtatcaacattta---
>GBDTA14865-21|Protapanteles endemus|ZSM-HYM-42388-D09|Germany|BOLD:AEI1558
actttattttatttttggtttgtgatcaggaatattaggattttcaataagattaattat
tcgtttagaattaggaatggttggaagtttaattggtaatgatcaaatttataatagaat
agttactactcatgcatttattataattttttttatagttataccattaataattggtgg
ttttggtaattgattaattcctttaatattaggggctcctgatatatcttttcctcgaat
aaataatataagatattgattattaattccttcattatttttattaattttaagaggatt
tattaatattggtattggtaccggttgaacggtttatccaccattatctttaattttagg
tcatggaggaatatcagtagatataggaattttttctttacatttagctggaatatcttc
tattataggtgcggttaattttattactacaattttaaatatacgtactaatatattttt
gatagataaattatctttatttatttgatctgtttttattacagcaattttattattatt
atcattaccagtgttagctggtgcaattactatattattaactgatcgaaatttaaatac
aagattttttgatccttctggagggggggatccaattttgtatcaacattta---
>GBDTA365-21|Protapanteles endemus|ZSM-HYM-33153-G08|Germany|BOLD:AEI1558
actttattttatttttggtttgtgatcaggaatattaggattttcaataagattaattat
tcgtttagaattaggaatggttggaagtttaattggtaatgatcaaatttataatagaat
agttactactcatgcatttattataattttttttatagttataccattaataattggtgg
ttttggtaattgattaattcctttaatattaggggctcctgatatatcttttcctcgaat
aaataatataagatattgattattaattccttcattatttttattaattttaagaggatt
tattaatattggtattggtaccggttgaacggtttatccaccattatctttaattttagg
tcatggaggaatatcagtagatataggaattttttctttacatttagctggaatatcttc
tattataggtgcggttaattttattactacaattttaaatatacgtactaatatattttt
gatagataaattatctttatttatttgatctgtttttattacagcaattttattattatt
atctntaccagtgttagctggtgcaattactatattattaactgatcgaaatttaaatac
aagattttttg--------------------------------------------
>HYCNE090-11|Choeras gnarus|CNCHYM 00280|Russia|BOLD:AAU6216
------------------------------------------------------------
------------------------------------------------------------
------------------------------------------------------------
-----------------------------------------------------ctcgaat
aaataatatgagattttggcttttaattccttctttaagaatattaattttaagaagttt
tattaatattggtgtaggaacaggttgaacagtttatccaccattatctttaattttagg
tcatggtggtatatcagttgatataggtattttttctttacatttagctggtatttcttc
aattataggggccattaattttatttcaacaattttgaatttacgtacgagtttatttga
tatagataaaatatctttattttcttgatcggtctttattactgcaattttattattatt
atcattaccagttttagctggagctattactatattattaactgatcgaaatttaaatac
aagattttttgatcctggtggtgggggggatcctattttatatcaacattta---
>WOMIC626-10|Choeras gnarus|WAM 0076|Sweden|BOLD:AAU6216
------------------------------------------------------------
-----------------------gaagtttaattggtaatgatcaaatttataatagaat
tgttactgctcatgcttttattataattttttttatggtgataccagtaataattggagg
ttttggaaattggttaattcctttaatgttaggatctcctgatatagcatttcctcgaat
aaataatatgagattttggcttttaattccttctttaagaatattaattttaagaagttt
tattaatattggtgtaggaacaggttgaacagtttatccaccattatctttaattttagg
tcatggtggtatatcagttgatataggtattttttctttacatttagctggtatttcttc
aattataggggccattaattttatttcaacaattttgaatttacgtacgagtttatttga
tatagataaaatatctttattttcttgatcggtctttattactgcaattttattattatt
atcattaccagttttagctggagctattactatattattaactgatcgaaatttaaatac
aagattttttgatcctggtggtgggggggatcctattttatatcaacattta---
>MISCA379-22|Choeras gnarus|CNC472136|Sweden|BOLD:AAU6216
tttatattttatttttgggttatgatcaggtatattaggattttctataagaataattat
tcgtttagagttagggataccaggaagtttaattggtaatgatcaaatttataatagaat
tgttactgctcatgcttttattataattttttttatggtgataccagtaataattggagg
ttttggaaattggttaattcctttaatgttaggatctcctgatatagcatttcctcgaat
aaataatatgagattttggcttttaattccttctttaagaatattaattttaagaagttt
tattaatattggtgtaggaacaggttgaacagtttatccaccattatctttaattttagg
tcatggtggtatatcagttgatataggtattttttctttacatttagctggtatttcttc
aattataggggccattaattttatttcaacaattttgaatttacgtacgagtttatttga
tatagataaaatatctttattttcttgatcggtctttattactgcaattttattattatt
atcattaccagttttagctggagctattactatattattaactgatcgaaatttaaatac
aagattttttgatcctggtggtgggggggatcctattttatatcaacattta---
>GBDTA647-21|Choeras gnarus|ZSM-HYM-33156-G05|Germany|BOLD:AAU6216
tttatattttatttttgggttatgatcaggtatattaggattttctataagaataattat
tcgtttagagttagggataccaggaagtttaattggtaatgatcaaatttataatagaat
tgttactgctcatgcttttattataattttttttatggtgataccagtaataattggagg
ttttggaaattggttaattcctttaatgttaggatctcctgatatagcatttcctcgaat
aaataatatgagattttggcttttaattccttctttaagaatattaattttaagaagttt
tattaatattggtgtaggaacaggttgaacagtttatccaccattatctttaattttagg
tcatggtggtatatcagttgatataggtattttttctttacatttagctggtatttcttc
aattataggggccattaattttatttcaacaattttgaatttacgtacgagtttatttga
tatagataaaatatctttattttcttgatcggtctttattactgcaattttattattatt
atcattaccagttttagctggagctattactatattattaactgatcgaaatttaaatac
aagattttttgatcctggtggtgggggggatcctattttatatcaacattta---
>GBDTA349-21|Choeras gnarus|ZSM-HYM-33153-F04|Germany|BOLD:AAU6216
tttatattttatttttgggttatgatcaggtatattaggattttctataagaataattat
tcgtttagagttagggataccaggaagtttaattggtaatgatcaaatttataatagaat
tgttactgctcatgcttttattataattttttttatggtgataccagtaataattggagg
ttttggaaattggttaattcctttaatgttaggatctcctgatatagcatttcctcgaat
aaataatatgagattttggcttttaattccttctttaagaatattaattttaagaagttt
tattaatattggtgtaggaacaggttgaacagtttatccaccattatctttaattttagg
tcatggtggtatatcagttgatataggtattttttctttacatttagctggtatttcttc
aattataggggccattaattttatttcaacaattttgaatttacgtacgagtttatttga
tatagataaaatatctttattttcttgatcggtctttattactgcaattttattattatt
atcattaccagttttagctggagctattactatattattaactgatcgaaatttaaatac
aagattttttgatcctggtggtgggggggatcctattttatatcaacattta---
>GBDTA263-21|Choeras gnarus|ZSM-HYM-33152-G01|Germany|BOLD:AAU6216
tttatattttatttttgggttatgatcaggtatattaggattttctataagaataattat
tcgtttagagttagggataccaggaagtttaattggtaatgatcaaatttataatagaat
tgttactgctcatgcttttattataattttttttatggtgataccagtaataattggagg
ttttggaaattggttaattcctttaatgttaggatctcctgatatagcatttcctcgaat
aaataatatgagattttggcttttaattccttctttaagaatattaattttaagaagttt
tattaatattggtgtaggaacaggttgaacagtttatccaccattatctttaattttagg
tcatggtggtatatcagttgatataggtattttttctttacatttagctggtatttcttc
aattataggggccattaattttatttcaacaattttgaatttacgtacgagtttatttga
tatagataaaatatctttattttcttgatcggtctttattactgcaattttattattatt
atcattaccagttttagctggagctattactatattattaactgatcgaaatttaaatac
aagattttttgatcctggtggtgggggggatcctattttatatcaacattta---
>GBDTA467-21|Choeras gnarus|ZSM-HYM-33154-H03|Germany|BOLD:AAU6216
tttatattttatttttgggttatgatcaggtatattaggattttctataagaataattat
tcgtttagagttagggataccaggaagtttaattggtaatgatcaaatttataatagaat
tgttactgctcatgcttttattataattttttttatggtgataccagtaataattggagg
ttttggaaattggttaattcctttaatgttaggatctcctgatatagcatttcctcgaat
aaataatatgagattttggcttttaattccttctttaagaatattaattttaagaagttt
tattaatattggtgtaggaacaggttgaacagtttatccaccattatctttaattttagg
tcatggtggtatatcagttgatataggtattttttctttacatttagctggtatttcttc
aattataggggccattaattttatttcaacaattttgaatttacgtacgagtttatttga
tatagataaaatatctttattttcttgatcggtctttattactgcaattttattattatt
atcattaccagttttagctggagctattactatattattaactgatcgaaatttaaatac
aagattttttgatcctggtggtgggggggatcctattttatatcaacattta---
>GBDTA461-21|Choeras gnarus|ZSM-HYM-33154-G09|Germany|BOLD:AAU6216
tttatattttatttttgggttatgatcaggtatattaggattttctataagaataattat
tcgtttagagttagggataccaggaagtttaattggtaatgatcaaatttataatagaat
tgttactgctcatgcttttattataattttttttatggtgataccagtaataattggagg
ttttggaaattggttaattcctttaatgttaggatctcctgatatagcatttcctcgaat
aaataatatgagattttggcttttaattccttctttaagaatattaattttaagaagttt
tattaatattggtgtaggaacaggttgaacagtttatccaccattatctttaattttagg
tcatggtggtatatcagttgatataggtattttttctttacatttagctggtatttcttc
aattataggggccattaattttatttcaacaattttgaatttacgtacgagtttatttga
tatagataaaatatctttattttcttgatcggtctttattactgcaattttattattatt
atcattaccagttttagctggagctattactatattattaactgatcgaaatttaaatac
aagattttttgatcctggtggtgggggggatcctattttatatcaacattta---
>GBDTA440-21|Choeras gnarus|ZSM-HYM-33154-E12|Germany|BOLD:AAU6216
tttatattttatttttgggttatgatcaggtatattaggattttctataagaataattat
tcgtttagagttagggataccaggaagtttaattggtaatgatcaaatttataatagaat
tgttactgctcatgcttttattataattttttttatggtgataccagtaataattggagg
ttttggaaattggttaattcctttaatgttaggatctcctgatatagcatttcctcgaat
aaataatatgagattttggcttttaattccttctttaagaatattaattttaagaagttt
tattaatattggtgtaggaacaggttgaacagtttatccaccattatctttaattttagg
tcatggtggtatatcagttgatataggtattttttctttacatttagctggtatttcttc
aattataggggccattaattttatttcaacaattttgaatttacgtacgagtttatttga
tatagataaaatatctttattttcttgatcggtctttattactgcaattttattattatt
atcattaccagttttagctggagctattactatattattaactgatcgaaatttaaatac
aagattttttgatcctggtggtgggggggatcctattttatatcaacattta---
>GBDTA1724-21|Choeras gnarus|ZSM-HYM-33168-B02|Germany|BOLD:AAU6216
tttatattttatttttgggttatgatcaggtatattaggattttctataagaataattat
tcgtttagagttagggataccaggaagtttaattggtaatgatcaaatttataatagaat
tgttactgctcatgcttttattataattttttttatggtgataccagtaataattggagg
ttttggaaattggttaattcctttaatgttaggatctcctgatatagcatttcctcgaat
aaataatatgagattttggcttttaattccttctttaagaatattaattttaagaagttt
tattaatattggtgtaggaacaggttgaacagtttatccaccattatctttaattttagg
tcatggtggtatatcagttgatataggtattttttctttacatttagctggtatttcttc
aattataggggccattaattttatttcaacaattttgaatttacgtacgagtttatttga
tatagataaaatatctttattttcttgatcggtctttattactgcaattttattattatt
atcattaccagttttagctggagctattactatattattaactgatcgaaatttaaatac
aagattttttgatcctggtggtgggggggatcctattttatatcaacattta---
>GBDTA1589-21|Choeras gnarus|ZSM-HYM-33166-F09|Germany|BOLD:AAU6216
tttatattttatttttgggttatgatcaggtatattaggattttctataagaataattat
tcgtttagagttagggataccaggaagtttaattggtaatgatcaaatttataatagaat
tgttactgctcatgcttttattataattttttttatggtgataccagtaataattggagg
ttttggaaattggttaattcctttaatgttaggatctcctgatatagcatttcctcgaat
aaataatatgagattttggcttttaattccttctttaagaatattaattttaagaagttt
tattaatattggtgtaggaacaggttgaacagtttatccaccattatctttaattttagg
tcatggtggtatatcagttgatataggtattttttctttacatttagctggtatttcttc
aattataggggccattaattttatttcaacaattttgaatttacgtacgagtttatttga
tatagataaaatatctttattttcttgatcggtctttattactgcaattttattattatt
atcattaccagttttagctggagctattactatattattaactgatcgaaatttaaatac
aagattttttgatcctggtggtgggggggatcctattttatatcaacattta---
>GBDTA1162-21|Choeras gnarus|ZSM-HYM-33162-B10|Germany|BOLD:AAU6216
tttatattttatttttgggttatgatcaggtatattaggattttctataagaataattat
tcgtttagagttagggataccaggaagtttaattggtaatgatcaaatttataatagaat
tgttactgctcatgcttttattataattttttttatggtgataccagtaataattggagg
ttttggaaattggttaattcctttaatgttaggatctcctgatatagcatttcctcgaat
aaataatatgagattttggcttttaattccttctttaagaatattaattttaagaagttt
tattaatattggtgtaggaacaggttgaacagtttatccaccattatctttaattttagg
tcatggtggtatatcagttgatataggtattttttctttacatttagctggtatttcttc
aattataggggccattaattttatttcaacaattttgaatttacgtacgagtttatttga
tatagataaaatatctttattttcttgatcggtctttattactgcaattttattattatt
atcattaccagttttagctggagctattactatattattaactgatcgaaatttaaatac
aagattttttgatcctggtggtgggggggatcctattttatatcaacattta---
>GBDTA14409-21|Choeras gnarus|ZSM-HYM-42383-F04|Germany|BOLD:AAU6216
tttatattttatttttgggttatgatcaggtatattaggattttctataagaataattat
tcgtttagagttagggataccaggaagtttaattggtaatgatcaaatttataatagaat
tgttactgctcatgcttttattataattttttttatggtgataccagtaataattggagg
ttttggaaattggttaattcctttaatgttaggatctcctgatatagcatttcctcgaat
aaataatatgagattttggcttttaattccttctttaagaatattaattttaagaagttt
tattaatattggtgtaggaacaggttgaacagtttatccaccattatctttaattttagg
tcatggtggtatatcagttgatataggtattttttctttacatttagctggtatttcttc
aattataggggccattaattttatttcaacaattttgaatttacgtacgagtttatttga
tatagataaaatatctttattttcttgatcggtctttattactgcaattttattattatt
atcattaccagttttagctggagctattactatattattaactgatcgaaatttaaatac
aagattttttgatcctggtggtgggggggatcctattttatatcaacattta---
>GBDTA13971-21|Choeras gnarus|ZSM-HYM-42379-A06|Germany|BOLD:AAU6216
tttatattttatttttgggttatgatcaggtatattaggattttctataagaataattat
tcgtttagagttagggataccaggaagtttaattggtaatgatcaaatttataatagaat
tgttactgctcatgcttttattataattttttttatggtgataccagtaataattggagg
ttttggaaattggttaattcctttaatgttaggatctcctgatatagcatttcctcgaat
aaataatatgagattttggcttttaattccttctttaagaatattaattttaagaagttt
tattaatattggtgtaggaacaggttgaacagtttatccaccattatctttaattttagg
tcatggtggtatatcagttgatataggtattttttctttacatttagctggtatttcttc
aattataggggccattaattttatttcaacaattttgaatttacgtacgagtttatttga
tatagataaaatatctttattttcttgatcggtctttattactgcaattttattattatt
atcattaccagttttagctggagctattactatattattaactgatcgaaatttaaatac
aagattttttgatcctggtggtgggggggatcctattttatatcaacattta---
>GMGMQ1662-18|Choeras gnarus|BIOUG42697-G11|Germany|BOLD:AAU6216
tttatattttatttttgggttatgatcaggtatattaggattttctataagaataattat
tcgtttagagttagggataccaggaagtttaattggtaatgatcaaatttataatagaat
tgttactgctcatgcttttattataattttttttatggtgataccagtaataattggagg
ttttggaaattggttaattcctttaatgttaggatctcctgatatagcatttcctcgaat
aaataatatgagattttggcttttaattccttctttaagaatattaattttaagaagttt
tattaatattggtgtaggaacaggttgaacagtttatccaccattatctttaattttagg
tcatggtggtatatcagttgatataggtattttttctttacatttagctggtatttcttc
aattataggggccattaattttatttcaacaattttgaatttacgtacgagtttatttga
tatagataaaatatctttattttcttgatcggtctttattactgcaattttattattatt
atcattaccagttttagctggagctattactatattattaactgatcgaaatttaaatac
aagattttttgatcctggtggtgggggggatcctattttatatcaacattta---
>GBDTA15459-21|Choeras gnarus|ZSM-HYM-42394-F09|Germany|BOLD:AAU6216
tttatattttatttttgggttatgatcaggtatattaggattttctataagaataattat
tcgtttagagttagggataccaggaagtttaattggtaatgatcaaatttataatagaat
tgttactgctcatgcttttattataattttttttatggtgataccagtaataattggagg
ttttggaaattggttaattcctttaatgttaggatctcctgatatagcatttcctcgaat
aaataatatgagattttggcttttaattccttctttaagaatattaattttaagaagttt
tattaatattggtgtaggaacaggttgaacagtttatccaccattatctttaattttagg
tcatggtggtatatcagttgatataggtattttttctttacatttagctggtatttcttc
aattataggggccattaattttatttcaacaattttgaatttacgtacgagtttatttga
tatagataaaatatctttattttcttgatcggtctttattactgcaattttattattatt
atcattaccagttttagctggagctattactatattattaactgatcgaaatttaaatac
aagattttttgatcctggtggtgggggggatcctattttatatcaacattta---
>GBDTA14944-21|Choeras gnarus|ZSM-HYM-42389-C05|Germany|BOLD:AAU6216
tttatattttatttttgggttatgatcaggtatattaggattttctataagaataattat
tcgtttagagttagggataccaggaagtttaattggtaatgatcaaatttataatagaat
tgttactgctcatgcttttattataattttttttatggtgataccagtaataattggagg
ttttggaaattggttaattcctttaatgttaggatctcctgatatagcatttcctcgaat
aaataatatgagattttggcttttaattccttctttaagaatattaattttaagaagttt
tattaatattggtgtaggaacaggttgaacagtttatccaccattatctttaattttagg
tcatggtggtatatcagttgatataggtattttttctttacatttagctggtatttcttc
aattataggggccattaattttatttcaacaattttgaatttacgtacgagtttatttga
tatagataaaatatctttattttcttgatcggtctttattactgcaattttattattatt
atcattaccagttttagctggagctattactatattattaactgatcgaaatttaaatac
aagattttttgatcctggtggtgggggggatcctattttatatcaacattta---
>GBDTA13735-21|Choeras gnarus|ZSM-HYM-42376-E07|Germany|BOLD:AAU6216
tttatattttatttttgggttatgatcaggtatattaggattttctataagaataattat
tcgtttagagttagggataccaggaagtttaattggtaatgatcaaatttataatagaat
tgttactgctcatgcttttattataattttttttatggtgataccagtaataattggagg
ttttggaaattggttaattcctttaatgttaggatctcctgatatagcatttcctcgaat
aaataatatgagattttggcttttaattccttctttaagaatattaattttaagaagttt
tattaatattggtgtaggaacaggttgaacagtttatccaccattatctttaattttagg
tcatggtggtatatcagttgatataggtattttttctttacatttagctggtatttcttc
aattataggggccattaattttatttcaacaattttgaatttacgtacgagtttatttga
tatagataaaatatctttattttcttgatcggtctttattactgcaattttattattatt
atcattaccagttttagctggagctattactatattattaactgatcgaaatttaaatac
aagattttttgatcctggtggtgggggggatcctattttatatcaacattta---
>GBDTA14183-21|Choeras gnarus|ZSM-HYM-42381-C04|Germany|BOLD:AAU6216
tttatattttatttttgggttatgatcaggtatattaggattttctataagaataattat
tcgtttagagttaggaataccaggaagtttaattggtaatgatcaaatttataatagaat
tgttactgctcatgcttttattataattttttttatggtgataccagtaataattggagg
ttttggaaattggttaattcctttaatgttaggatctcctgatatagcatttcctcgaat
aaataatatgagattttggcttttaattccttctttaagaatattaattttaagaagttt
tattaatattggtgtaggaacaggttgaacagtttatccaccattatctttaattttagg
tcatggtggtatatcagttgatataggtattttttctttacatttagctggtatttcttc
aattataggggccattaattttatttcaacaattttgaatttacgtacgagtttatttga
tatagataaaatatctttattttcttgatcggtctttattactgcaattttattattatt
atcattaccagttttagctggagctattactatattattaactgatcgaaatttaaatac
aagattttttgatcctggtggtgggggggatcctattttatatcaacattta---
>GBDTA14356-21|Choeras gnarus|ZSM-HYM-42383-A11|Germany|BOLD:AAU6216
tttatattttatttttgggttatgatcaggtatattaggattttctataagaataattat
tcgtttagagttagggataccaggaagtttaattggtaatgatcaaatttataatagaat
tgttactgctcatgcttttattataattttttttatggtgataccagtaataattggagg
ttttggaaattggttaattcctttaatgttaggatctcctgatatagcatttcctcgaat
aaataatatgagattttggcttttaattccttctttaagaatattaattttaagaagttt
tattaatattggtgtaggaacaggttgaacagtttatccaccattatctttaattttagg
tcatggtggtatatcagttgatataggtattttttctttacatttagctggtatttcttc
aattataggggccattaattttatttcaacaattttgaatttacgtacgagtttatttga
tatagataaaatatctttattttcttgatcggtctttattactgcaattttattattatt
atcattaccagttttagctggagctattactatattattaactgatcgaaatttaaatac
aagattttttgatcctggtggtgggggggatcctattttatat------------
>GBDTA16236-21|Choeras gnarus|ZSM-HYM-42326-H02|Germany|BOLD:AAU6216
-ttatattttatttttgggttatgatcaggtatattaggattttctataagaataattat
tcgtttagagttagggataccaggaagtttaattggtaatgatcaaatttataatagaat
tgttactgctcatgcttttattataattttttttatggtaataccagtaataattggagg
ttttggaaattggttaattcctttaatgttaggatctcctgatatagcatttcctcgaat
aaataatatgagattttggcttttaattccttctttaagaatattaattttaagaagttt
tattaatattggtgtaggaacaggttgaacagtttatccaccattatctttaattttagg
tcatggtggtatatcagttgatataggtattttttctttacatttagctggtatttcttc
aattataggggccattaattttatttcaacaattttgaatttacgtacgagtttatttga
tatagataaaatatctttattttcttgatcggtctttattactgcaattttattattatt
atcattaccagttttagctggagctattactatattattaactgatcgaaatttaaatac
aagattttttgatcctggtggtgggggggatcctattttatatc-----------
>GBDTA14899-21|Choeras gnarus|ZSM-HYM-42388-G07|Germany|BOLD:AAU6216
-ttatattttatttttgggttatgatcaggtatattaggattttctataagaataattat
tcgtttagagttagggataccaggaagtttaattggtaatgatcaaatttataatagaat
tgttactgctcatgcttttattataattttttttatggtgataccagtaataattggagg
ttttggaaattggttaattcctttaatgttaggatctcctgatatagcatttcctcgaat
aaataatatgagattttggcttttaattccttctttaagaatattaattttaagaagttt
tattaatattggtgtaggaacaggttgaacagtttatccaccattatctttaattttagg
tcatggtggtatatcagttgatataggtattttttctttacatttagctggtatttcttc
aattataggggccattaattttatttcaacaattttgaatttacgtacgagtttatttga
tatagataaaatatctttattttcttgatcggtctttattactgcaattttattattatt
atcattaccagttttagctggagctattactatattattaactgatcgaaatttaaatac
aagattttttgatcctggtggtgggggggatcctattttatatc-----------
>GBDTA1575-21|Choeras gnarus|ZSM-HYM-33166-E07|Germany|BOLD:AAU6216
-ttatattttatttttgggttatgatcaggtatattaggattttctataagaataattat
tcgtttagagttagggataccaggaagtttaattggtaatgatcaaatttataatagaat
tgttactgctcatgcttttattataattttttttatggtgataccagtaataattggagg
ttttggaaattggttaattcctttaatgttaggatctcctgatatagcatttcctcgaat
aaataatatgagattttggcttttaattccttctttaagaatattaattttaagaagttt
tattaatattggtgtaggaacaggttgaacagtttatccaccattatctttaattttagg
tcatggtggtatatcagttgatataggtattttttctttacatttagctggtatttcttc
aattataggggccattaattttatttcaacaattttgaatttacgtacgagtttatttga
tatagataaaatatctttattttcttgatcggtctttattactgcaattttattattatt
atcattaccagttttagctggagctattactatattattaactgatcgaaatttaaatac
aagattttttgatcctggtggtgggggggatcctattttatatcaacattta---
>GBDTA14335-21|Choeras gnarus|ZSM-HYM-42382-H01|Germany|BOLD:AAU6216
-ttatattttatttttgggttatgatcaggtatattaggattttctataagaataattat
tcgtttagagttagggataccaggaagtttaattggtaatgatcaaatttataatagaat
tgttactgctcatgcttttattataattttttttatggtgataccagtaataattggagg
ttttggaaattggttaattcctttaatgttaggatctcctgatatagcatttcctcgaat
aaataatatgagattttggcttttaattccttctttaagaatattaattttaagaagttt
tattaatattggtgtaggaacaggttgaacagtttatccaccattatctttaattttagg
tcatggtggtatatcagttgatataggtattttttctttacatttagctggtatttcttc
aattataggggccattaattttatttcaacaattttgaatttacgtacgagtttatttga
tatagataaaatatctttattttcttgatcggtctttattactgcaattttattattatt
atcattaccagttttagctggagctattactatattattaactgatcgaaatttaaatac
aagattttttgatcctggtggtgggggggatcctattttatatcaacattt----
>GBDTA14268-21|Choeras gnarus|ZSM-HYM-42382-B06|Germany|BOLD:AAU6216
-ttatattttatttttgggttatgatcaggtatattaggattttctataagaataattat
tcgtttagagttagggataccaggaagtttaattggtaatgatcaaatttataatagaat
tgttactgctcatgcttttattataattttttttatggtgataccagtaataattggagg
ttttggaaattggttaattcctttaatgttaggatctcctgatatagcatttcctcgaat
aaataatatgagattttggcttttaattccttctttaagaatattaattttaagaagttt
tattaatattggtgtaggaacaggttgaacagtttatccaccattatctttaattttagg
tcatggtggtatatcagttgatataggtattttttctttacatttagctggtatttcttc
aattataggggccattaattttatttcaacaattttgaatttacgtacgagtttatttga
tatagataaaatatctttattttcttgatcggtctttattactgcaattttattattatt
atcattaccagttttagctggagctattactatattattaactgatcgaaatttaaatac
aagattttttgatcctggtggtgggggggatcctattttata-------------
>GBDTA15239-21|Choeras gnarus|ZSM-HYM-42392-D03|Germany|BOLD:AAU6216
-ttatattttatttttgggttatgatcaggtatattaggattttctataagaataattat
tcgtttagagttagggataccaggaagtttaattggtaatgatcaaatttataatagaat
tgttactgctcatgcttttattataattttttttatggtgataccagtaataattggagg
ttttggaaattggttaattcctttaatgttaggatctcctgatatagcatttcctcgaat
aaataatatgagattttggcttttaattccttctttaagaatattaattttaagaagttt
tattaatattggtgtaggaacaggttgaacagtttatccaccattatctttaattttagg
tcatggtggtatatcagttgatataggtattttttctttacatttagctggtatttcttc
aattataggggccattaattttatttcaacaattttgaatttacgtacgagtttatttga
tatagataaaatatctttattttcttgatcggtctttattactgcaattttattattatt
atcattaccagttttagctggagctattactatattattaactgatcgaaatttaaatac
aagattttttgatcctggtggtgggggggatcctattttata-------------
>GBDTA14598-21|Choeras gnarus|ZSM-HYM-42385-F03|Germany|BOLD:AAU6216
-ttatattttatttttgggttatgatcaggtatattaggattttctataagaataattat
tcgtttagagttagggataccaggaagtttaattggtaatgatcaaatttataatagaat
tgttactgctcatgcttttattataattttttttatggtgataccagtaataattggagg
ttttggaaattggttaattcctttaatgttaggatctcctgatatagcatttcctcgaat
aaataatatgagattttggcttttaattccttctttaagaatattaattttaagaagttt
tattaatattggtgtaggaacaggttgaacagtttatccaccattatctttaattttagg
tcatggtggtatatcagttgatataggtattttttctttacatttagctggtatttcttc
aattataggggccattaattttatttcaacaattttgaatttacgtacgagtttatttga
tatagataaaatatctttattttcttgatcggtctttattactgcaattttattattatt
atcattaccagttttagctggagctattactatattattaactgatcgaaatttaaatac
aagattttttgatcctggtggtgggggggatcctattttata-------------
>GBDTA14267-21|Choeras gnarus|ZSM-HYM-42382-B05|Germany|BOLD:AAU6216
-ttatattttatttttgggttatgatcaggtatattaggattttctataagaataattat
tcgtttagagttagggataccaggaagtttaattggtaatgatcaaatttataatagaat
tgttactgctcatgcttttattataattttttttatggtgataccagtaataattggagg
ttttggaaattggttaattcctttaatgttaggatctcctgatatagcatttcctcgaat
aaataatatgagattttggcttttaattccttctttaagaatattaattttaagaagttt
tattaatattggtgtaggaacaggttgaacagtttatccaccattatctttaattttagg
tcatggtggtatatcagttgatataggtattttttctttacatttagctggtatttcttc
aattataggggccattaattttatttcaacaattttgaatttacgtacgagtttatttga
tatagataaaatatctttattttcttgatcggtctttattactgcaattttattattatt
atcattaccagttttagctggagctattactatattattaactgatcgaaatttaaatac
aagattttttgatcctggtggtgggggggatcctattttata-------------
>GBDTA14932-21|Choeras gnarus|ZSM-HYM-42389-B05|Germany|BOLD:AAU6216
-ttatattttatttttgggttatgatcaggtatattaggattttctataagaataattat
tcgtttagagttagggataccaggaagtttaattggtaatgatcaaatttataatagaat
tgttactgctcatgcttttattataattttttttatggtgataccagtaataattggagg
ttttggaaattggttaattcctttaatgttaggatctcctgatatagcatttcctcgaat
aaataatatgagattttggcttttaattccttctttaagaatattaattttaagaagttt
tattaatattggtgtaggaacaggttgaacagtttatccaccattatctttaattttagg
tcatggtggtatatcagttgatataggtattttttctttacatttagctggtatttcttc
aattataggggccattaattttatttcaacaattttgaatttacgtacgagtttatttga
tatagataaaatatctttattttcttgatcggtctttattactgcaattttattattatt
atcattaccagttttagctggagctattactatattattaactgatcgaaatttaaatac
aagattttttgatcctggtggtgggggggatcctattttata-------------
>GBDTA15449-21|Choeras gnarus|ZSM-HYM-42394-E11|Germany|BOLD:AAU6216
-ttatattttatttttgggttatgatcaggtatattaggattttctataagaataattat
tcgtttagagttagggataccaggaagtttaattggtaatgatcaaatttataatagaat
tgttactgctcatgcttttattataattttttttatggtgataccagtaataattggagg
ttttggaaattggttaattcctttaatgttaggatctcctgatatagcatttcctcgaat
aaataatatgagattttggcttttaattccttctttaagaatattaattttaagaagttt
tattaatattggtgtaggaacaggttgaacagtttatccaccattatctttaattttagg
tcatggtggtatatcagttgatataggtattttttctttacatttagctggtatttcttc
aattataggggccattaattttatttcaacaattttgaatttacgtacgagtttatttga
tatagataaaatatctttattttcttgatcggtttttattactgcaattttattattatt
atcattaccagttttagctggagctattactatattattaactgatcgaaatttaaatac
aagattttttgatcctggtggtgggggggatcctattttata-------------
>GBDTA15934-21|Choeras gnarus|ZSM-HYM-42323-F09|Germany|BOLD:AAU6216
-ttatattttatttttgggttatgatcaggtatattaggattttctataagaataattat
tcgtttagagttagggataccaggaagtttaattggtaatgatcaaatttataatagaat
tgttactgctcatgcttttattataattttttttatggtgataccagtaataattggagg
ttttggaaattggttaattcctttaatgttaggatctcctgatatagcatttcctcgaat
aaataatatgagattttggcttttaattccttctttaagaatattaattttaagaagttt
tattaatattggtgtaggaacaggttgaacagtttatccaccattatctttaattttagg
tcatggtggcatatcagttgatataggtattttttctttacatttagctggtatttcttc
aattataggggccattaattttatttcaacaattttgaatttacgtacgagtttatttga
tatagataaaatatctttattttcttgatcggtctttattactgcaattttattattatt
atcattaccagttttagctggagctattactatattattaactgatcgaaatttaaatac
aagattttttgatcctggtggtgggggggatcctattttatat------------
>GBDTA15875-21|Choeras gnarus|ZSM-HYM-42323-A10|Germany|BOLD:AAU6216
-ttatattttatttttgggttatgatcaggtatattaggattttctataagaataattat
tcgtttagagttagggataccaggaagtttaattggtaatgatcaaatttataatagaat
tgttactgctcatgcttttattataattttttttatggtgataccagtaataattggagg
ttttggaaattggttaattcctttaatgttaggatctcctgatatagcatttcctcgaat
aaataatatgagattttggcttttaattccttctttaagaatattaattttaagaagttt
tattaatattggtgtaggaacaggttgaacagtttatccaccattatctttaattttagg
tcatggtggtatatcagttgatataggtattttttctttacatttagctggtatttcttc
aattataggggccattaattttatttcaacaattttgaatttacgtacgagtttatttga
tatagataaaatatctttattttcttgatcggtctttattactgcaattttattattatt
atcattaccagttttagctggagctattactatattattaactgatcgaaatttaaatac
aagattttttgatcctggtggtgggggggatcctattttatat------------
>GBDTA15858-21|Choeras gnarus|ZSM-HYM-42398-H04|Germany|BOLD:AAU6216
-ttatattttatttttgggttatgatcaggtatattaggattttctataagaataattat
tcgtttagagttagggataccaggaagtttaattggtaatgatcaaatttataatagaat
tgttactgctcatgcttttattataattttttttatggtgataccagtaataattggagg
ttttggaaattggttaattcctttaatgttaggatctcctgatatagcatttcctcgaat
aaataatatgagattttggcttttaattccttctttaagaatattaattttaagaagttt
tattaatattggtgtaggaacaggttgaacagtttatccaccattatctttaattttagg
tcatggtggtatatcagttgatataggtattttttctttacatttagctggtatttcttc
aattataggggccattaattttatttcaacaattttgaatttacgtacgagtttatttga
tatagataaaatatctttattttcttgatcggtctttattactgcaattttattattatt
atcattaccagttttagctggagctattactatattattaactgatcgaaatttaaatac
aagattttttgatcctggtggtgggggggatcctattttatat------------
>MISCA231-22|Choeras gnarus|CNC1967347|Sweden|BOLD:AAU6216
tttatattttatttttgggttatgatcaggtatattaggattttctataagaataattat
tcgtttagagttagggataccaggaagtttaattggtaatgatcaaatttataatagaat
tgttactgctcatgcttttattataattttttttatggtgataccagtaataattggagg
ttttggaaattggttaattcctttaatgttaggatctcctgatatagcatttcctcgaat
aaataatatgagattttggcttttaattccttctttaagaatattaattttaagaagttt
tattaatattggtgtaggaacaggttgaacagtttatccaccattatctttaattttagg
tcatggtggtatatcagttgatataggtattttttctttacatttagctggtatttcttc
aattataggggccattaattttatttcaacaattttgaatttacgtacgagtttatttga
tatagataaaatatctttattttcttgatcggtctttattactgcaattttattattatt
atcattaccagttttagctggagctattactatattattaactgatcgaaatttaaatac
aagattttt----------------------------------------------
>GBDTA1646-21|Choeras gnarus|ZSM-HYM-33167-C07|Germany|BOLD:AAU6216
tttatattttatttttgggttatgatcaggtatattaggattttctataagaataattat
tcgtttagagttagggataccaggaagtttaattggtaatgatcaaatttataatagaat
tgttactgctcatgcttttattataattttttttatggtgataccagtaataattggagg
ttttggaaattggttaattcctttaatgttaggatctcctgatatagcatttcctcgaat
aaataatatgagattttggcttttaattccttctttaagaatattaattttaagaagttt
tattaatattggtgtaggaacaggttgaacagtttatccaccattatctttaattttagg
tcatggtggtatatcagttgatataggtattttttctttacatttagctggtatttcttc
aattataggggccattaattttatttcaacaattttgaatttacgtacgagtttatttga
tatagataaaatatctttattttcttgatcggtctttattactgcaattttattattatt
atcattaccagttttagctggagctattactatattattaactgatcgaaatttaaatac
aagattttttg--------------------------------------------
>GBDTA1623-21|Choeras gnarus|ZSM-HYM-33167-A08|Germany|BOLD:AAU6216
tttatattttatttttgggttatgatcaggtatattaggattttctataagaataattat
tcgtttagagttagggataccaggaagtttaattggtaatgatcaaatttataatagaat
tgttactgctcatgcttttattataattttttttatggtgataccagtaataattggagg
ttttggaaattggttaattcctttaatgttaggatctcctgatatagcatttcctcgaat
aaataatatgagattttggcttttaattccttctttaagaatattaattttaagaagttt
tattaatattggtgtaggaacaggttgaacagtttatccaccattatctttaattttagg
tcatggtggtatatcagttgatataggtattttttctttacatttagctggtatttcttc
aattataggggccattaattttatttcaacaattttgaatttacgtacgagtttatttga
tatagataaaatatctttattttcttgatcggtctttattactgcaattttattattatt
atcattaccagttttagctggagctattactatattattaactgatcgaaatttaaatac
aagattttttg--------------------------------------------
>GBDTA1620-21|Choeras gnarus|ZSM-HYM-33167-A05|Germany|BOLD:AAU6216
tttatattttatttttgggttatgatcaggtatattaggattttctataagaataattat
tcgtttagagttagggataccaggaagtttaattggtaatgatcaaatttataatagaat
tgttactgctcatgcttttattataattttttttatggtgataccagtaataattggagg
ttttggaaattggttaattcctttaatgttaggatctcctgatatagcatttcctcgaat
aaataatatgagattttggcttttaattccttctttaagaatattaattttaagaagttt
tattaatattggtgtaggaacaggttgaacagtttatccaccattatctttaattttagg
tcatggtggtatatcagttgatataggtattttttctttacatttagctggtatttcttc
aattataggggccattaattttatttcaacaattttgaatttacgtacgagtttatttga
tatagataaaatatctttattttcttgatcggtctttattactgcaattttattattatt
atcattaccagttttagctggagctattactatattattaactgatcgaaatttaaatac
aagattttttg--------------------------------------------
>GBDTA1622-21|Choeras gnarus|ZSM-HYM-33167-A07|Germany|BOLD:AAU6216
tttatattttatttttgggttatgatcaggtatattaggattttctataagaataattat
tcgtttagagttagggataccaggaagtttaattggtaatgatcaaatttataatagaat
tgttactgctcatgcttttattataattttttttatggtgataccagtaataattggagg
ttttggaaattggttaattcctttaatgttaggatctcctgatatagcatttcctcgaat
aaataatatgagattttggcttttaattccttctttaagaatattaattttaagaagttt
tattaatattggtgtaggaacaggttgaacagtttatccgccattatctttaattttagg
tcatggtggtatatcagttgatataggtattttttctttacatttagctggtatttcttc
aattataggggccattaattttatttcaacaattttgaatttacgtacgagtttatttga
tatagataaaatatctttattttcttgatcggtctttattactgcaattttattattatt
atcattaccagttttagctggagctattactatattattaactgatcgaaatttaaatac
aagattttttg--------------------------------------------
>GBDTA1619-21|Choeras gnarus|ZSM-HYM-33167-A04|Germany|BOLD:AAU6216
tttatattttatttttgggttatgatcaggtatattaggattttctataagaataattat
tcgtttagagttagggataccaggaagtttaattggtaatgatcaaatttataatagaat
tgttactgctcatgcttttattataattttttttatggtgataccagtaataattggagg
ttttggaaattggttaattcctttaatgttaggatctcctgatatagcatttcctcgaat
aaataatatgagattttggcttttaattccttctttaagaatattaattttaagaagttt
tattaatattggtgtaggaacaggttgaacagtttatccgccattatctttaattttagg
tcatggtggtatatcagttgatataggtattttttctttacatttagctggtatttcttc
aattataggggccattaattttatttcaacaattttgaatttacgtacgagtttatttga
tatagataaaatatctttattttcttgatcggtctttattactgcaattttattattatt
atcattaccagttttagctggagctattactatattattaactgatcgaaatttaaatac
aagattttttg--------------------------------------------
>BCHYM7329-15|Choeras ciscaucasicus|BC-ZSM-HYM-23872-B02|Czech Republic|BOLD:ACU3996
attatattttatttttggtttgtgatctggtatattaggattttctataagaataattat
tcgattagaattaggaatacctggtagattaattggtaatgatcagatttataatagaat
tgtaactgctcatgcttttattataattttttttatagttataccagttataattggggg
ttttggtaattggttaattcctttaatattaggatctccagatatagcatttcctcgaat
aaataatataagattttggcttttaattccttctttaagaatattagttttaagtagatt
tattaacactggtgtaggaactggttgaacagtttatcctccattgtctttaattttagg
tcacgggggtatatctgttgatataggaattttttctttacatttagctggtatttcttc
aattataggagctattaattttatttcaacaattttaaatttgcgtacaatattatttaa
tatagataagatgtctttattttcttggtcagtatttattactgctattttattattatt
atctttaccagttttagctggggcaattactatattattgactgatcggaatttaaatac
aaggttttttgatcctggaggagggggtgatcctattttatatcaacattta---
>GBDTA854-21|Choeras ciscaucasicus|ZSM-HYM-33158-H10|Germany|BOLD:ACU3996
attatattttatttttggtttgtgatctggtatattaggattttctataagaataattat
tcgattagaattaggaatacctggtagattaattggtaatgatcagatttataatagaat
tgtaactgctcatgcttttattataattttttttatagttataccagttataattggggg
ttttggtaattggttaattcctttaatattaggatccccagatatagcatttcctcgaat
aaataatataagattttggcttttaattccttctttaagaatattagttttaagtagatt
tattaacactggtgtaggaactggttgaacagtttatcctccattgtctttaattttagg
tcacgggggtatatctgttgatataggaattttttctttacatttagctggtatttcttc
aattataggagctattaattttatttcaacaattttaaatttgcgtacaatattatttaa
tatagataagatgtctttattttcttggtcagtatttattactgctattttattattatt
atctttaccagttttagctggggcaattactatattattgactgatcggaatttaaatac
aaggttttttgatcctggaggagggggtgatcctattttatatcaacattta---
>GBDTA846-21|Choeras ciscaucasicus|ZSM-HYM-33158-H02|Germany|BOLD:ACU3996
attatattttatttttggtttgtgatctggtatattaggattttctataagaataattat
tcgattagaattaggaatacctggtagattaattggtaatgatcagatttataatagaat
tgtaactgctcatgcttttattataattttttttatagttataccagttataattggggg
ttttggtaattggttaattcctttaatattaggatccccagatatagcatttcctcgaat
aaataatataagattttggcttttaattccttctttaagaatattagttttaagtagatt
tattaacactggtgtaggaactggttgaacagtttatcctccattgtctttaattttagg
tcacgggggtatatctgttgatataggaattttttctttacatttagctggtatttcttc
aattataggagctattaattttatttcaacaattttaaatttgcgtacaatattatttaa
tatagataagatgtctttattttcttggtcagtatttattactgctattttattattatt
atctttaccagttttagctggggcaattactatattattgactgatcggaatttaaatac
aaggttttttgatcctggaggagggggtgatcctattttatatcaacattta---
>GBDTA862-21|Choeras ciscaucasicus|ZSM-HYM-33159-A07|Germany|BOLD:ACU3996
attatattttatttttggtttgtgatctggtatattaggattttctataagaataattat
tcgattagaattaggaatacctggtagattaattggtaatgatcagatttataatagaat
tgtaactgctcatgcttttattataattttttttatagttataccagttataattggggg
ttttggtaattggttaattcctttaatattaggatccccagatatagcatttcctcgaat
aaataatataagattttggcttttaattccttctttaagaatattagttttaagtagatt
tattaacactggtgtaggaactggttgaacagtttatcctccgttgtctttaattttagg
tcacgggggtatatctgttgatataggaattttttctttacatttagctggtatttcttc
aattataggagctattaattttatttcaacaattttaaatttgcgtacaatattatttaa
tatagataagatgtctttattttcttggtcagtatttattactgctattttattattatt
atctttaccagttttagctggggcaattactatattattgactgatcggaatttaaatac
aaggttttttgatcctggaggagggggtgatcctattttatatcaacattta---
>GBDTA15222-21|Choeras ciscaucasicus|ZSM-HYM-42392-B10|Germany|BOLD:ACU3996
attatattttatttttggtttgtgatctggtatattaggattttctataagaataattat
tcgattagaattaggaatacctggtagattaattggtaatgatcagatttataatagaat
tgtaactgctcatgcttttattataattttttttatagttataccagttataattggggg
ttttggtaattggttaattcctttaatattaggatctccagatatagcatttcctcgaat
aaataatataagattttggcttttaattccttctttaagaatattagttttaagtagatt
tattaacactggtgtaggaactggttgaacagtttatcctccattgtctttaattttagg
tcacgggggtatatctgttgatataggaattttttctttacatttagctggtatttcttc
aattataggagccattaattttatttcaacaattttaaatttgcgtacaatattatttaa
tatagataagatgtctttattttcttggtcagtatttattactgctattttattattatt
atctttaccagttttagctggggcaattactatattattgactgatcggaatttaaatac
aaggttttttgatcctggaggagggggtgatcctattttatatcaacattta---
>MISCA131-22|Rasivalva desueta|CNC602554|Sweden|BOLD:ADE2589
tttatatttcatttttggaatatgagctggaataattggattctctataagaataattat
tcgattagaattaggaaccccaagatcattaattagaaatgatcagatttataatagaat
tgtaacatctcatgcatttattataattttttttatagttataccaattataattggtgg
atttggaaattgattaattcctttaatattaagagctcctgatatagctttcccccgaat
aaacaatataagattttgattattaattccatctatttttttaataattaatagaaattt
tattaactcaggagttggaacaggttgaacagtataccctcctttatctttatctattgg
tcacagaggaatatctgtagatataagaattttttcattacatttagctggttcatcatc
aattataggagctttaaattttatttcaacaatctataatttacgagtaaataaattctt
tatagataaaatttctttattttcatgatctgttctaattacagcaattttattattatt
atctttacctgtattagcaggagctattactatattattaactgatcgtaatttaaatac
atctttttttgatcctgcgggaggtggtgatcc----------------------
>AAHYM593-16|Rasivalva desueta|MRS-JFT 0582|Germany|BOLD:ADE2589
tttatatttcatttttggaatatgagctggaataattggattctctataagaataattat
tcgattagaattaggaaccccaagatcattaattagaaatgatcagatttataatagaat
tgtaacatctcatgcatttattataattttttttatagttataccaattataattggtgg
atttggaaattgattaattcctttaatattaagagctcctgatatagctttcccccgaat
aaacaatataagattttgattattaattccatctatttttttaataattaatagaaattt
tattaactcaggagttggaacaggttgaacagtataccctcctttatctttatctattgg
tcacagaggaatatctgtagatataagaattttttcattacatttagctggttcatcatc
aattataggagctttaaattttatttcaacaatctataatttacgagtaaataaattctt
tatagataaaatttctttattttcatgatctgttctaattacagcaattttattattatt
atctttacctgtattagcaggagctattactatattattaactgatcgtaatttaaatac
atctttttttgatcctgcgggaggtggtgatcctattttatatcaacattta---
>GBDTA1145-21|Rasivalva desueta|ZSM-HYM-33162-A05|Germany|BOLD:ADE2589
tttatatttcatttttggaatatgagctggaataattggattctctataagaataattat
tcgattagaattaggaaccccaagatcattaattagaaatgatcagatttataatagaat
tgtaacatctcatgcatttattataattttttttatagttataccaattataattggtgg
atttggaaattgattaattcctttaatattaagagctcctgatatagctttcccccgaat
aaacaatataagattttgattattaattccatctatttttttaataattaatagaaattt
tattaactcaggagttggaacaggttgaacagtataccctcctttatctttatctattgg
tcacaggggaatatctgtagatataagaattttttcattacatttagctggttcatcatc
aattataggagctttaaattttatttcaacaatctataatttacgagtaaataaattctt
tatagataaaatttctttattttcatgatctgttctaattacagcaattttattattatt
atctttacctgtattagcaggagctattactatattattaactgatcgtaatttaaatac
atctttttttgatcctgcgggaggtggtgatcctattttatatcaacattta---
