# Supplementary material for: ﻿Scratching the tip of the iceberg: integrative taxonomy reveals 30 new species records of Microgastrinae (Braconidae) parasitoid wasps for Germany, including new Holarctic distributions
Source: Zookeys. 2024 Jan 11;1188:305–86. doi: 10.3897/zookeys.1188.112516 (PMC10797786; doi:10.3897/zookeys.1188.112516)
Supplement: Supplementary material 4 — NJ-topology of DS-MCGNRECS [file zookeys-1188-305_article-112516__-s004.nwk]

((((((((((((((((((((((((((((((((((((((('GBDTA15912-21|Microgaster nixalebion|ZSM-HYM-42323-D11|Germany|BOLD:ABY6385':0.00000000,'GBDTA16000-21|Microgaster nixalebion|ZSM-HYM-42324-D04|Germany|BOLD:ABY6385':0.00060373)0.1730:0.00031049,'GBDTA16098-21|Microgaster nixalebion|ZSM-HYM-42325-D07|Germany|BOLD:ABY6385':0.00000000)0.1780:0.00016007,'GBDTA14314-21|Microgaster nixalebion|ZSM-HYM-42382-F04|Germany|BOLD:ABY6385':0.00000000)0.1640:0.00008246,'GBDTA16041-21|Microgaster nixalebion|ZSM-HYM-42324-G09|Germany|BOLD:ABY6385':0.00000000)0.1410:0.00004255,'GBDTA14892-21|Microgaster nixalebion|ZSM-HYM-42388-F12|Germany|BOLD:ABY6385':0.00152783)0.1650:0.00002172,'GBDTA16091-21|Microgaster nixalebion|ZSM-HYM-42325-C12|Germany|BOLD:ABY6385':0.00000000)0.1760:0.00001173,'GBDTA13727-21|Microgaster nixalebion|ZSM-HYM-42376-D11|Germany|BOLD:ABY6385':0.00000000)0.2460:0.00000620,'GBDTA14443-21|Microgaster nixalebion|ZSM-HYM-42384-A03|Germany|BOLD:ABY6385':0.00000000)0.2790:0.00000437,('GBDTA14033-21|Microgaster nixalebion|ZSM-HYM-42379-F08|Germany|BOLD:ABY6385':0.00000000,('GBDTA16092-21|Microgaster nixalebion|ZSM-HYM-42325-D01|Germany|BOLD:ABY6385':0.00000000,('GBDTA1803-21|Microgaster nixalebion|ZSM-HYM-33168-H09|Germany|BOLD:ABY6385':0.00000248,'GBDTA14189-21|Microgaster nixalebion|ZSM-HYM-42381-C10|Germany|BOLD:ABY6385':0.00156207)0.2280:0.00000688)0.1760:0.00000395)0.6620:0.00156324)0.1340:0.00000196,'GBDTA619-21|Microgaster nixalebion|ZSM-HYM-33156-E01|Germany|BOLD:ABY6385':0.00000000)0.0120:0.00000044,'GBDTA571-21|Microgaster nixalebion|ZSM-HYM-33156-A01|Germany|BOLD:ABY6385':0.00000000)0.0060:0.00000018,'GBDTA617-21|Microgaster nixalebion|ZSM-HYM-33156-D11|Germany|BOLD:ABY6385':0.00000000)0.0050:0.00000009,'BCHYM18965-21|Microgaster nixalebion|ZSM-HYM-33420-D06|Germany|BOLD:ABY6385':0.00000000)0.0020:0.00000004,('WOMIA139-11|Microgaster nixalebion|WAM 0444|Spain|BOLD:ABY6385':0.00000000,('CNCHX1034-09|Microgaster nixalebion|CNCH1019|Serbia|BOLD:ABY6385':0.00000000,('GBDTA16214-21|Microgaster nixalebion|ZSM-HYM-42326-F04|Germany|BOLD:ABY6385':0.00000000,('GBDTA14157-21|Microgaster nixalebion|ZSM-HYM-42381-A02|Germany|BOLD:ABY6385':0.00000000,('GBDTA14068-21|Microgaster nixalebion|ZSM-HYM-42380-A08|Germany|BOLD:ABY6385':0.00000000,('GBDTA14065-21|Microgaster nixalebion|ZSM-HYM-42380-A05|Germany|BOLD:ABY6385':0.00000000,('GBDTA16163-21|Microgaster nixalebion|ZSM-HYM-42326-B01|Germany|BOLD:ABY6385':0.00000000,('GBDTA14923-21|Microgaster nixalebion|ZSM-HYM-42389-A08|Germany|BOLD:ABY6385':0.00000000,('GBDTA732-21|Microgaster nixalebion|ZSM-HYM-33157-F07|Germany|BOLD:ABY6385':0.00000000,('GBDTA16097-21|Microgaster nixalebion|ZSM-HYM-42325-D06|Germany|BOLD:ABY6385':0.00000000,'GBDTA13642-21|Microgaster nixalebion|ZSM-HYM-42375-E09|Germany|BOLD:ABY6385':0.00000070)0.0960:0.00000022)0.0870:0.00000000)0.0830:0.00000000)0.0820:0.00000000)0.0790:0.00000000)0.0710:0.00000000)0.0650:0.00000000)0.0830:0.00000002)0.0630:0.00000003)0.0570:0.00000002)0.0020:0.00000001,'GBDTA375-21|Microgaster nixalebion|ZSM-HYM-33153-H06|Germany|BOLD:ABY6385':0.00000000)0.0020:0.00000007,'GBDTA618-21|Microgaster nixalebion|ZSM-HYM-33156-D12|Germany|BOLD:ABY6385':0.00000000)0.0030:0.00000004,('GBDTA620-21|Microgaster nixalebion|ZSM-HYM-33156-E02|Germany|BOLD:ABY6385':0.00000000,('GBDTA15536-21|Microgaster nixalebion|ZSM-HYM-42395-E03|Germany|BOLD:ABY6385':0.00000000,('GBDTA13908-21|Microgaster nixalebion|ZSM-HYM-42378-D02|Germany|BOLD:ABY6385':0.00000000,'GBDTA1491-21|Microgaster nixalebion|ZSM-HYM-33165-F06|Germany|BOLD:ABY6385':0.00154123)0.0370:0.00000062)0.0020:0.00000025)0.0000:0.00000010)0.0000:0.00000006,'GBDTA15159-21|Microgaster nixalebion|ZSM-HYM-42391-E06|Germany|BOLD:ABY6385':0.00000000)0.0010:0.00000021,'GBDTA1427-21|Microgaster nixalebion|ZSM-HYM-33165-A02|Germany|BOLD:ABY6385':0.00000000)0.0040:0.00000054,'GBDTA14315-21|Microgaster nixalebion|ZSM-HYM-42382-F05|Germany|BOLD:ABY6385':0.00000000)0.1110:0.00001351,'GBDTA16020-21|Microgaster nixalebion|ZSM-HYM-42324-E12|Germany|BOLD:ABY6385':0.00152799)0.1450:0.00001848,('GBDTA13726-21|Microgaster nixalebion|ZSM-HYM-42376-D10|Germany|BOLD:ABY6385':0.00000000,'GBDTA14067-21|Microgaster nixalebion|ZSM-HYM-42380-A07|Germany|BOLD:ABY6385':0.00000000)0.6290:0.00150904)0.1580:0.00002144,('GBDTA14219-21|Microgaster nixalebion|ZSM-HYM-42381-F04|Germany|BOLD:ABY6385':0.00000000,('GBDTA530-21|Microgaster nixalebion|ZSM-HYM-33155-E07|Germany|BOLD:ABY6385':0.00000000,('GBDTA14160-21|Microgaster nixalebion|ZSM-HYM-42381-A05|Germany|BOLD:ABY6385':0.00000000,('GBDTA13729-21|Microgaster nixalebion|ZSM-HYM-42376-E01|Germany|BOLD:ABY6385':0.00000000,('MARKB109-21|Microgaster nixalebion|MRS JFT0342|United Kingdom|BOLD:ABY6385':0.00000000,'BCNCA259-18|Microgaster nixalebion|MRS JFT0714|Spain|BOLD:ABY6385':0.00040786)0.6700:0.00104809)0.2950:0.00012386)0.2440:0.00006330)0.2390:0.00003750)0.4750:0.00152615)0.4590:0.00150237,'MARKC141-22|Microgaster nixalebion|MRS JFT0934|Austria|BOLD:ABY6385':0.00000000)0.4270:0.00000792,'GBDTA1157-21|Microgaster nixalebion|ZSM-HYM-33162-B05|Germany|BOLD:ABY6385':0.00000000)0.4240:0.00001546,'GBDTA14066-21|Microgaster nixalebion|ZSM-HYM-42380-A06|Germany|BOLD:ABY6385':0.00000000)0.4450:0.00007171,'GMGMQ5060-18|Microgaster nixalebion|BIOUG42788-F01|Germany|BOLD:ABY6385':0.00000000)0.8590:0.00356978,'GBDTA16137-21|Microgaster|ZSM-HYM-42325-G10|Germany|BOLD:ABY6385':0.00743763)0.9540:0.00725309,(((('GBDTA15144-21|Microgaster caris|ZSM-HYM-42391-D03|Germany|BOLD:ACN6851':0.00000000,'GBDTA15477-21|Microgaster caris|ZSM-HYM-42394-H03|Germany|BOLD:ACN6851':0.00000000)0.4350:0.00001204,'GBDTA634-21|Microgaster caris|ZSM-HYM-33156-F04|Germany|BOLD:ACN6851':0.00000000)0.4310:0.00000613,'GBDTA635-21|Microgaster caris|ZSM-HYM-33156-F05|Germany|BOLD:ACN6851':0.00000000)0.4300:0.00079210,('GBDTA15448-21|Microgaster caris|ZSM-HYM-42394-E10|Germany|BOLD:ACN6851':0.00014638,('AMTPB1285-15|Microgaster caris|BC-ZSM-HYM-24118-E02|Germany|BOLD:ACN6851':0.00000000,('GBDTA14191-21|Microgaster caris|ZSM-HYM-42381-C12|Germany|BOLD:ACN6851':0.00000000,('GBDTA15129-21|Microgaster caris|ZSM-HYM-42391-B12|Germany|BOLD:ACN6851':0.00000000,('GBDTA15128-21|Microgaster caris|ZSM-HYM-42391-B11|Germany|BOLD:ACN6851':0.00000000,('GBDTA14531-21|Microgaster caris|ZSM-HYM-42384-H07|Germany|BOLD:ACN6851':0.00000000,('GBDTA15510-21|Microgaster caris|ZSM-HYM-42395-C01|Germany|BOLD:ACN6851':0.00000000,('GBDTA15380-21|Microgaster caris|ZSM-HYM-42393-H01|Germany|BOLD:ACN6851':0.00000000,('GBDTA13728-21|Microgaster caris|ZSM-HYM-42376-D12|Germany|BOLD:ACN6851':0.00000000,('GBDTA15509-21|Microgaster caris|ZSM-HYM-42395-B12|Germany|BOLD:ACN6851':0.00000000,('GBDTA15163-21|Microgaster caris|ZSM-HYM-42391-E10|Germany|BOLD:ACN6851':0.00000000,('GBDTA15162-21|Microgaster caris|ZSM-HYM-42391-E09|Germany|BOLD:ACN6851':0.00000000,('GBDTA15495-21|Microgaster caris|ZSM-HYM-42395-A10|Germany|BOLD:ACN6851':0.00000000,('GBDTA14225-21|Microgaster caris|ZSM-HYM-42381-F10|Germany|BOLD:ACN6851':0.00000000,('GBDTA14457-21|Microgaster caris|ZSM-HYM-42384-B05|Germany|BOLD:ACN6851':0.00000000,('GBDTA15647-21|Microgaster caris|ZSM-HYM-42396-F07|Germany|BOLD:ACN6851':0.00000000,('GBDTA15637-21|Microgaster caris|ZSM-HYM-42396-E09|Germany|BOLD:ACN6851':0.00000000,('GBDTA14063-21|Microgaster caris|ZSM-HYM-42380-A03|Germany|BOLD:ACN6851':0.00000000,('GBDTA15804-21|Microgaster caris|ZSM-HYM-42398-C10|Germany|BOLD:ACN6851':0.00000000,('GBDTA15897-21|Microgaster caris|ZSM-HYM-42323-C08|Germany|BOLD:ACN6851':0.00000000,('GBDTA14276-21|Microgaster caris|ZSM-HYM-42382-C02|Germany|BOLD:ACN6851':0.00000000,('GBDTA13945-21|Microgaster caris|ZSM-HYM-42378-G03|Germany|BOLD:ACN6851':0.00000000,('GBDTA13887-21|Microgaster caris|ZSM-HYM-42378-B05|Germany|BOLD:ACN6851':0.00152627,('GBDTA16002-21|Microgaster caris|ZSM-HYM-42324-D06|Germany|BOLD:ACN6851':0.00151609,('GBDTA15868-21|Microgaster caris|ZSM-HYM-42323-A03|Germany|BOLD:ACN6851':0.00000000,('GBDTA13655-21|Microgaster caris|ZSM-HYM-42375-F10|Germany|BOLD:ACN6851':0.00000000,('GBDTA15423-21|Microgaster caris|ZSM-HYM-42394-C09|Germany|BOLD:ACN6851':0.00000000,('GBDTA15405-21|Microgaster caris|ZSM-HYM-42394-B03|Germany|BOLD:ACN6851':0.00000000,'GBDTA14277-21|Microgaster caris|ZSM-HYM-42382-C03|Germany|BOLD:ACN6851':0.00000000)0.5250:0.00000000)0.5250:0.00005979)0.4860:0.00009080)0.2220:0.00004241)0.1920:0.00002848)0.3320:0.00004548)0.2470:0.00002935)0.1470:0.00001533)0.1480:0.00000777)0.1480:0.00000394)0.1480:0.00000200)0.1470:0.00000101)0.1470:0.00000051)0.1470:0.00000026)0.3060:0.00001053)0.1930:0.00000535)0.1930:0.00000271)0.1930:0.00000138)0.1930:0.00000070)0.1930:0.00000036)0.1930:0.00000018)0.1930:0.00000009)0.1930:0.00000005)0.1930:0.00000002)0.1930:0.00000001)0.2030:0.00012003)0.3670:0.00148020)0.4480:0.00075417)0.9950:0.01422628)0.9450:0.01016118,('BCNCA162-18|Microgaster raschkiellae|CNCHYM45380|United Kingdom|BOLD:AAC9130':0.00051165,('GBDTA1552-21|Microgaster raschkiellae|ZSM-HYM-33166-C08|Germany|BOLD:AAC9130':0.00003657,'GBDTA1501-21|Microgaster raschkiellae|ZSM-HYM-33165-G04|Germany|BOLD:AAC9130':0.00000000)0.9890:0.00438642)0.9980:0.02183208)0.9740:0.01701726,('GBDTA16088-21|Microgaster arctostaphylica|ZSM-HYM-42325-C09|Germany|BOLD:AAH1039':0.01251139,(('AAHYM619-16|Microgaster arctostaphylica|MRS-JFT 0640|United Kingdom|BOLD:AAH1039':0.00000000,'MARKC166-22|Microgaster arctostaphylica|MRS JFT0770|United Kingdom|BOLD:AAH1039':0.00000000)0.9750:0.00608618,('MISCA347-22|Microgaster arctostaphylica|CNC471954|Sweden|BOLD:AAH1039':0.00000000,('GBDTA1022-21|Microgaster arctostaphylica|ZSM-HYM-33160-F12|Germany|BOLD:AAH1039':0.00000000,('GBDTA1020-21|Microgaster arctostaphylica|ZSM-HYM-33160-F10|Germany|BOLD:AAH1039':0.00000000,('GBDTA13939-21|Microgaster arctostaphylica|ZSM-HYM-42378-F09|Germany|BOLD:AAH1039':0.00000000,'GBDTA1405-21|Microgaster arctostaphylica|ZSM-HYM-33164-G03|Germany|BOLD:AAH1039':0.00024015)0.9240:0.00012068)0.9240:0.00006064)0.9240:0.00003048)0.9360:0.00327817)0.7560:0.00446512)1.0000:0.05150484)0.6170:0.00672144,(((((((('GBDTA624-21|Microgaster procera|ZSM-HYM-33156-E06|Germany|BOLD:AAA9548':0.00128176,'GBDTA15999-21|Microgaster procera|ZSM-HYM-42324-D03|Germany|BOLD:AAA9548':0.00028674)0.8520:0.00042653,'GBDTA623-21|Microgaster procera|ZSM-HYM-33156-E05|Germany|BOLD:AAA9548':0.00000000)0.8540:0.00022156,'GBDTA625-21|Microgaster procera|ZSM-HYM-33156-E07|Germany|BOLD:AAA9548':0.00000000)0.8550:0.00011131,'GBDTA16068-21|Microgaster procera|ZSM-HYM-42325-B01|Germany|BOLD:AAA9548':0.00000000)0.8550:0.00005592,'CNCHX244-09|Microgaster procera|WMIC 0244|Canada|BOLD:AAA9548':0.00000000)0.8550:0.00002810,'GBDTA1016-21|Microgaster procera|ZSM-HYM-33160-F06|Germany|BOLD:AAA9548':0.00000000)0.8550:0.00001412,'CNCHX245-09|Microgaster procera|WMIC 0245|Canada|BOLD:AAA9548':0.00000000)1.0000:0.03322232,(((('GBDTA15765-21|Microgaster nervosae|ZSM-HYM-42397-H06|Germany|BOLD:ACR4142':0.00223725,'GBDTA1798-21|Microgaster nervosae|ZSM-HYM-33168-H04|Germany|BOLD:ACR4142':0.00000000)0.7480:0.00033736,'GBDTA1799-21|Microgaster nervosae|ZSM-HYM-33168-H05|Germany|BOLD:ACR4142':0.00000000)0.7480:0.00016947,'GBDTA14711-21|Microgaster nervosae|ZSM-HYM-42386-G09|Germany|BOLD:ACR4142':0.00000000)0.8940:0.00142426,(('GBDTA1767-21|Microgaster nervosae|ZSM-HYM-33168-E09|Germany|BOLD:ACR4142':0.00000000,'GBDTA15990-21|Microgaster nervosae|ZSM-HYM-42324-C06|Germany|BOLD:ACR4142':0.00000000)0.6990:0.00087042,(('GBDTA15764-21|Microgaster nervosae|ZSM-HYM-42397-H05|Germany|BOLD:ACR4142':0.00182824,'GBDTA1768-21|Microgaster nervosae|ZSM-HYM-33168-E10|Germany|BOLD:ACR4142':0.00000000)0.4000:0.00107775,('MARKC106-22|Microgaster nervosae|MRS JFT0802|United Kingdom|BOLD:ACR4142':0.00000000,'MARKC105-22|Microgaster nervosae|MRS JFT0801|United Kingdom|BOLD:ACR4142':0.00000000)0.5980:0.00046881)0.5160:0.00067493)0.7550:0.00168171)1.0000:0.03639182)0.9970:0.03655229)0.6800:0.01176400,(((CNCHW097-09|Diolcogaster_claritibia|CNCH1127|France:0.00000000,HYCNE703-11|Diolcogaster_claritibia|CNCHYM_00892|Cyprus:0.00029294)0.9340:0.00837982,CNCHW096-09|Diolcogaster_claritibia|CNCH1126|France:0.00324913)0.9260:0.01081143,(('HYCNE1509-11|Diolcogaster claritibia|CNCHYM 01694|Canada|BOLD:AAH1034':0.00062767,'HYCNE1507-11|Diolcogaster claritibia|CNCHYM 01692|Canada|BOLD:AAH1034':0.00000000)0.3110:0.00223824,(('GBDTA13618-21|Diolcogaster claritibia|ZSM-HYM-42375-C09|Germany|BOLD:AAH1034':0.00000000,'GBDTA13619-21|Diolcogaster claritibia|ZSM-HYM-42375-C10|Germany|BOLD:AAH1034':0.00000000)0.8310:0.00307357,('GBDTA463-21|Diolcogaster claritibia|ZSM-HYM-33154-G11|Germany|BOLD:AAH1034':0.00031478,('GBDTA14378-21|Diolcogaster claritibia|ZSM-HYM-42383-C09|Germany|BOLD:AAH1034':0.00056202,('GBDTA14192-21|Diolcogaster claritibia|ZSM-HYM-42381-D01|Germany|BOLD:AAH1034':0.00000000,('GBDTA13622-21|Diolcogaster claritibia|ZSM-HYM-42375-D01|Germany|BOLD:AAH1034':0.00000000,('GBDTA14570-21|Diolcogaster claritibia|ZSM-HYM-42385-C11|Germany|BOLD:AAH1034':0.00000000,('GBDTA14379-21|Diolcogaster claritibia|ZSM-HYM-42383-C10|Germany|BOLD:AAH1034':0.00000000,('GBDTA14490-21|Diolcogaster claritibia|ZSM-HYM-42384-E02|Germany|BOLD:AAH1034':0.00000000,('GBDTA281-21|Diolcogaster claritibia|ZSM-HYM-33152-H07|Germany|BOLD:AAH1034':0.00000000,('MARKB219-21|Diolcogaster claritibia|CNCHYM45357|Netherlands|BOLD:AAH1034':0.00000000,('GBDTA13914-21|Diolcogaster claritibia|ZSM-HYM-42378-D08|Germany|BOLD:AAH1034':0.00000000,('GBDTA14078-21|Diolcogaster claritibia|ZSM-HYM-42380-B06|Germany|BOLD:AAH1034':0.00000759,('GBDTA13624-21|Diolcogaster claritibia|ZSM-HYM-42375-D03|Germany|BOLD:AAH1034':0.00000000,('GBDTA14577-21|Diolcogaster claritibia|ZSM-HYM-42385-D06|Germany|BOLD:AAH1034':0.00000000,'HYCNE1508-11|Diolcogaster claritibia|CNCHYM 01693|Canada|BOLD:AAH1034':0.01212951)0.2110:0.00496692)0.4320:0.00356563)0.2320:0.00112276)0.3210:0.00147785)0.1710:0.00041185)0.0560:0.00021094)0.0550:0.00010590)0.0550:0.00005317)0.0550:0.00002669)0.0550:0.00001340)0.1450:0.00097698)0.1800:0.00123119)0.2360:0.00159761)0.3120:0.00121926)0.8640:0.00741506)1.0000:0.06070774)0.3350:0.00506502,(('GBDTA14995-21|Illidops cloelia|ZSM-HYM-42389-G08|Germany|BOLD:AEO8223':0.03986481,'GBDTA1800-21|Illidops splendidus|ZSM-HYM-33168-H06|Germany|BOLD:AEJ7519':0.06422956)0.6320:0.01583557,((((('GBDTA391-21|Apanteles galleriae|ZSM-HYM-33154-A11|Germany|BOLD:AAG1400':0.00000000,'MARKB091-21|Apanteles galleriae|MRS JFT0380|Malta|BOLD:AAG1400':0.00766940)0.3860:0.00384650,'GBDTA392-21|Apanteles galleriae|ZSM-HYM-33154-A12|Germany|BOLD:AAG1400':0.00000000)0.3860:0.00192919,'GBDTA14497-21|Apanteles galleriae|ZSM-HYM-42384-E09|Germany|BOLD:AAG1400':0.00000000)0.3950:0.00100263,'MARKB239-21|Apanteles galleriae|CNCHYM45392|United Kingdom|BOLD:AAG1400':0.00000000)1.0000:0.08958346,('CNCBA071-10|Apanteles kubensis|CNCH2526|South Korea|BOLD:AAH1340':0.00000000,('CNCBA047-10|Apanteles kubensis|CNCH2502|South Korea|BOLD:AAH1340':0.00119444,('CNCBA067-10|Apanteles kubensis|CNCH2522|South Korea|BOLD:AAH1340':0.00132012,('GBDTA348-21|Apanteles kubensis|ZSM-HYM-33153-F03|Germany|BOLD:AAH1340':0.00000000,('HYCND1846-11|Apanteles kubensis|CNCHYM 00136|Russia|BOLD:AAH1340':0.00063538,'GBDTA13760-21|Apanteles kubensis|ZSM-HYM-42376-G08|Germany|BOLD:AAH1340':0.00000000)0.3160:0.00031910)0.4320:0.00143839)0.3230:0.00035090)0.4730:0.00025459)1.0000:0.03949512)0.4900:0.01763213)0.0680:0.00550846)0.0790:0.00800127,(((((((((((((((((((((((((((((((((((((((('HYCNE090-11|Choeras gnarus|CNCHYM 00280|Russia|BOLD:AAU6216':0.01137295,'GBDTA14356-21|Choeras gnarus|ZSM-HYM-42383-A11|Germany|BOLD:AAU6216':0.00000000)0.3080:0.00597367,'WOMIC626-10|Choeras gnarus|WAM 0076|Sweden|BOLD:AAU6216':0.00000000)0.3000:0.00339328,'GBDTA15858-21|Choeras gnarus|ZSM-HYM-42398-H04|Germany|BOLD:AAU6216':0.00000000)0.0770:0.00170126,'GBDTA15875-21|Choeras gnarus|ZSM-HYM-42323-A10|Germany|BOLD:AAU6216':0.00000000)0.0870:0.00085561,'GBDTA14932-21|Choeras gnarus|ZSM-HYM-42389-B05|Germany|BOLD:AAU6216':0.00000000)0.0440:0.00042929,'GBDTA14267-21|Choeras gnarus|ZSM-HYM-42382-B05|Germany|BOLD:AAU6216':0.00000000)0.0430:0.00021539,'GBDTA14598-21|Choeras gnarus|ZSM-HYM-42385-F03|Germany|BOLD:AAU6216':0.00000000)0.0430:0.00010807,'GBDTA15239-21|Choeras gnarus|ZSM-HYM-42392-D03|Germany|BOLD:AAU6216':0.00000000)0.0430:0.00005423,'GBDTA14268-21|Choeras gnarus|ZSM-HYM-42382-B06|Germany|BOLD:AAU6216':0.00000000)0.1400:0.00015901,'GBDTA14899-21|Choeras gnarus|ZSM-HYM-42388-G07|Germany|BOLD:AAU6216':0.00000000)0.0990:0.00015931,'GBDTA15934-21|Choeras gnarus|ZSM-HYM-42323-F09|Germany|BOLD:AAU6216':0.00140679)0.1680:0.00019553,'GBDTA13735-21|Choeras gnarus|ZSM-HYM-42376-E07|Germany|BOLD:AAU6216':0.00000000)0.0230:0.00009874,'GBDTA14944-21|Choeras gnarus|ZSM-HYM-42389-C05|Germany|BOLD:AAU6216':0.00000000)0.0230:0.00004955,'GBDTA15459-21|Choeras gnarus|ZSM-HYM-42394-F09|Germany|BOLD:AAU6216':0.00000000)0.0230:0.00002486,'GMGMQ1662-18|Choeras gnarus|BIOUG42697-G11|Germany|BOLD:AAU6216':0.00000000)0.0230:0.00001248,'GBDTA13971-21|Choeras gnarus|ZSM-HYM-42379-A06|Germany|BOLD:AAU6216':0.00000000)0.0230:0.00000626,'GBDTA14409-21|Choeras gnarus|ZSM-HYM-42383-F04|Germany|BOLD:AAU6216':0.00000000)0.0230:0.00000314,'GBDTA1162-21|Choeras gnarus|ZSM-HYM-33162-B10|Germany|BOLD:AAU6216':0.00000000)0.0230:0.00000158,'GBDTA1589-21|Choeras gnarus|ZSM-HYM-33166-F09|Germany|BOLD:AAU6216':0.00000000)0.0230:0.00000079,'GBDTA1724-21|Choeras gnarus|ZSM-HYM-33168-B02|Germany|BOLD:AAU6216':0.00000000)0.0230:0.00000040,'GBDTA440-21|Choeras gnarus|ZSM-HYM-33154-E12|Germany|BOLD:AAU6216':0.00000000)0.0230:0.00000020,'GBDTA461-21|Choeras gnarus|ZSM-HYM-33154-G09|Germany|BOLD:AAU6216':0.00000000)0.0230:0.00000010,'GBDTA467-21|Choeras gnarus|ZSM-HYM-33154-H03|Germany|BOLD:AAU6216':0.00000000)0.0230:0.00000005,'GBDTA263-21|Choeras gnarus|ZSM-HYM-33152-G01|Germany|BOLD:AAU6216':0.00000000)0.0230:0.00000003,'GBDTA349-21|Choeras gnarus|ZSM-HYM-33153-F04|Germany|BOLD:AAU6216':0.00000000)0.0230:0.00000001,'GBDTA647-21|Choeras gnarus|ZSM-HYM-33156-G05|Germany|BOLD:AAU6216':0.00000000)0.0230:0.00000001,'MISCA379-22|Choeras gnarus|CNC472136|Sweden|BOLD:AAU6216':0.00000000)0.0560:0.00057203,'GBDTA14335-21|Choeras gnarus|ZSM-HYM-42382-H01|Germany|BOLD:AAU6216':0.00000000)0.0290:0.00040455,'GBDTA16236-21|Choeras gnarus|ZSM-HYM-42326-H02|Germany|BOLD:AAU6216':0.00115661)0.0360:0.00022186,'GBDTA1575-21|Choeras gnarus|ZSM-HYM-33166-E07|Germany|BOLD:AAU6216':0.00000000)0.1040:0.00029491,'GBDTA14183-21|Choeras gnarus|ZSM-HYM-42381-C04|Germany|BOLD:AAU6216':0.00125480)0.1990:0.00056149,'GBDTA15449-21|Choeras gnarus|ZSM-HYM-42394-E11|Germany|BOLD:AAU6216':0.00102087)0.4050:0.00055535,'MISCA231-22|Choeras gnarus|CNC1967347|Sweden|BOLD:AAU6216':0.00000000)0.3760:0.00056239,'GBDTA1620-21|Choeras gnarus|ZSM-HYM-33167-A05|Germany|BOLD:AAU6216':0.00000000)0.2460:0.00028339,'GBDTA1623-21|Choeras gnarus|ZSM-HYM-33167-A08|Germany|BOLD:AAU6216':0.00000000)0.2460:0.00014225,'GBDTA1646-21|Choeras gnarus|ZSM-HYM-33167-C07|Germany|BOLD:AAU6216':0.00000000)0.3310:0.00056116,('GBDTA1622-21|Choeras gnarus|ZSM-HYM-33167-A07|Germany|BOLD:AAU6216':0.00000000,'GBDTA1619-21|Choeras gnarus|ZSM-HYM-33167-A04|Germany|BOLD:AAU6216':0.00000000)0.6340:0.00108322)1.0000:0.04083496,('GBDTA15222-21|Choeras ciscaucasicus|ZSM-HYM-42392-B10|Germany|BOLD:ACU3996':0.00108581,('BCHYM7329-15|Choeras ciscaucasicus|BC-ZSM-HYM-23872-B02|Czech Republic|BOLD:ACU3996':0.00000000,('GBDTA854-21|Choeras ciscaucasicus|ZSM-HYM-33158-H10|Germany|BOLD:ACU3996':0.00000000,('GBDTA846-21|Choeras ciscaucasicus|ZSM-HYM-33158-H02|Germany|BOLD:ACU3996':0.00000000,'GBDTA862-21|Choeras ciscaucasicus|ZSM-HYM-33159-A07|Germany|BOLD:ACU3996':0.00171778)0.8780:0.00008941)0.8780:0.00175690)0.6520:0.00046101)1.0000:0.05595381)0.9930:0.04087364,(((('GBDTA1478-21|Cotesia eunomiae|ZSM-HYM-33165-E05|Germany|BOLD:AAV9098':0.00000000,'MARKB354-21|Cotesia eunomiae|MRS JFT 0118|France|BOLD:AAV9098':0.00062772)0.2970:0.00038715,('MARKB350-21|Cotesia eunomiae|MS 107|Belgium|BOLD:AAV9098':0.00000000,'MARKB351-21|Cotesia eunomiae|MS 108|Belgium|BOLD:AAV9098':0.00525240)0.5800:0.00122996)0.3930:0.00061425,'MARKB349-21|Cotesia eunomiae|MS 106|Belgium|BOLD:AAV9098':0.00262989)1.0000:0.07835390,('AMTPB432-15|Cotesia tetrica|BC-ZSM-HYM-24109-E04|Germany|BOLD:AAV9103':0.00000000,('GBDTA15094-21|Cotesia tetrica|ZSM-HYM-42390-G12|Germany|BOLD:AAV9103':0.00472509,('GBDTA16120-21|Cotesia tetrica|ZSM-HYM-42325-F05|Germany|BOLD:AAV9103':0.00000000,('GBDTA15830-21|Cotesia tetrica|ZSM-HYM-42398-E12|Germany|BOLD:AAV9103':0.00000000,('GBDTA1506-21|Cotesia tetrica|ZSM-HYM-33165-G09|Germany|BOLD:AAV9103':0.00000000,'ASQSR267-11|Cotesia tetrica|MRS 0054|Austria|BOLD:AAV9103':0.00000000)0.9540:0.00000000)0.9540:0.00171062)0.8620:0.00149154)0.5610:0.00145959)1.0000:0.02762468)0.4740:0.00581090)0.3870:0.01053911,(((((((((((('HYCNE141-11|Cotesia eulipis|CNCHYM 00331|Canada|BOLD:ACZ1254':0.00000000,'MARKB002-20|Cotesia eulipis|MRS JFT0049|Finland|BOLD:ACZ1254':0.00242668)0.3730:0.00048037,'ASWAU506-08|Cotesia eulipis|HYM00001784|Canada|BOLD:ACZ1254':0.00228731)0.4910:0.00146681,'HYCNE140-11|Cotesia eulipis|CNCHYM 00330|Canada|BOLD:ACZ1254':0.00000000)0.8330:0.00830442,'MIHOC055-22|Cotesia eulipis|CNC1447813|Canada|BOLD:ACZ1254':0.00000000)0.4840:0.00566139,'ASQSR294-11|Cotesia eulipis|MRS 0048|Norway|BOLD:ACZ1254':0.00000000)0.3120:0.00277374,'MARKB249-21|Cotesia eulipis|CNCHYM49288|United Kingdom|BOLD:ACZ1254':0.00000000)0.1640:0.00171265,'ASQSR301-11|Cotesia eulipis|MRS 0049|Finland|BOLD:ACZ1254':0.00000000)0.2610:0.00143793,'ASQSR291-11|Cotesia eulipis|MRS 0050|Finland|BOLD:ACZ1254':0.00000000)0.6800:0.00532985,'GMGRF5649-13|Cotesia eulipis|BIOUG07768-G08|Germany|BOLD:ACZ1254':0.00000000)0.8540:0.01128251,('BCHYM18925-21|Cotesia inducta|ZSM-HYM-33420-A02|Germany|BOLD:AAV9096':0.00000000,('MARKB361-21|Cotesia inducta|MS 005|United Kingdom|BOLD:AAV9096':0.00000000,(MARKB139-21|Cotesia_inducta|MRS_JFT0268|Spain|:0.00000000,'MARKB285-21|Cotesia inducta|MRS JFT0425|Spain|BOLD:AAV9096':0.00382347)0.6340:0.00450582)0.4720:0.00337982)0.9010:0.01528992)0.8530:0.00854883,('MISCA040-22|Cotesia risilis|CNC1182785|Finland|BOLD:AAA6099':0.00000000,('GBDTA15633-21|Cotesia risilis|ZSM-HYM-42396-E05|Germany|BOLD:AAA6099':0.00102019,('MARKB288-21|Cotesia risilis|MS 095|Spain|BOLD:AAA6099':0.00000000,('GBDTA1062-21|Cotesia risilis|ZSM-HYM-33161-B05|Germany|BOLD:AAA6099':0.00000000,('GBDTA1061-21|Cotesia risilis|ZSM-HYM-33161-B04|Germany|BOLD:AAA6099':0.00000000,('AAHYM607-16|Cotesia risilis|MRS-JFT 0604|France|BOLD:AAA6099':0.00000000,('GBDTA15502-21|Cotesia risilis|ZSM-HYM-42395-B05|Germany|BOLD:AAA6099':0.00000000,('GBDTA1732-21|Cotesia risilis|ZSM-HYM-33168-B10|Germany|BOLD:AAA6099':0.00000000,('GBDTA13890-21|Cotesia risilis|ZSM-HYM-42378-B08|Germany|BOLD:AAA6099':0.00000000,('GBDTA13940-21|Cotesia risilis|ZSM-HYM-42378-F10|Germany|BOLD:AAA6099':0.00000000,('GBDTA13889-21|Cotesia risilis|ZSM-HYM-42378-B07|Germany|BOLD:AAA6099':0.00000000,('GBDTA13998-21|Cotesia risilis|ZSM-HYM-42379-C09|Germany|BOLD:AAA6099':0.00000000,('GBDTA1137-21|Cotesia risilis|ZSM-HYM-33161-H08|Germany|BOLD:AAA6099':0.00149807,'GBDTA14898-21|Cotesia risilis|ZSM-HYM-42388-G06|Germany|BOLD:AAA6099':0.00164346)0.1830:0.00016963)0.1540:0.00009940)0.0910:0.00005042)0.0900:0.00002542)0.0900:0.00001282)0.0900:0.00000646)0.0900:0.00000326)0.0900:0.00000164)0.0900:0.00000083)0.2500:0.00026886)0.4330:0.00057098)0.8810:0.00366251)0.9940:0.01362659)0.6170:0.00825040,(('MARKB377-21|Cotesia mendicae|MS 055|Austria|BOLD:AAA7143':0.00000000,'GBDTA16160-21|Cotesia mendicae|ZSM-HYM-42326-A10|Germany|BOLD:AAA7143':0.00047781)0.9990:0.01517557,((((('GBDTA15381-21|Cotesia subordinaria|ZSM-HYM-42393-H02|Germany|BOLD:AAA7143':0.00000000,'MARKB054-21|Cotesia subordinaria|MRS JFT0436|Poland|BOLD:AAA7143':0.01010931)0.4470:0.00597608,'MARKB385-21|Cotesia subordinaria|MS 082|United Kingdom|BOLD:AAA7143':0.00000000)0.3770:0.00344531,'GBDTA14610-21|Cotesia subordinaria|ZSM-HYM-42385-G03|Germany|BOLD:AAA7143':0.00000000)0.4530:0.00243096,'MARKB393-21|Cotesia subordinaria|MS 102|United Kingdom|BOLD:AAA7143':0.00000000)0.9640:0.01479661,(('ASQSQ095-09|Cotesia selenevora|MRS-Cot-cal|Belgium|BOLD:AAA7143':0.00152726,'GBDTA1807-21|Cotesia selenevora|ZSM-HYM-33169-A02|Germany|BOLD:AAA7143':0.00000000)0.9980:0.01982964,('BCHYM18926-21|Cotesia coryphe|ZSM-HYM-33420-A03|Germany|BOLD:AAA7143':0.00000000,('GBMCG029-22|Cotesia coryphe|ZSM-HYM-ZLAB01-C05|Germany|BOLD:AAA7143':0.00000000,((('GBDTA724-21|Cotesia coryphe|ZSM-HYM-33157-E11|Germany|BOLD:AAA7143':0.00000000,'GBMCG059-22|Cotesia coryphe|ZSM-HYM-ZLAB01-E11|Austria|BOLD:AAA7143':0.00011134)0.1430:0.00094989,'BCNCA252-18|Cotesia coryphe|MRS JFT0691|Netherlands|BOLD:AAA7143':0.00000000)0.1170:0.00059180,((((((('GBDTA14346-21|Cotesia coryphe|ZSM-HYM-42383-A01|Germany|BOLD:AAA7143':0.00000000,'GMGMQ1658-18|Cotesia coryphe|BIOUG42697-G07|Germany|BOLD:AAA7143':0.00001139)0.2130:0.00000573,'GBDTA14499-21|Cotesia coryphe|ZSM-HYM-42384-E11|Germany|BOLD:AAA7143':0.00000000)0.2120:0.00000289,'GBDTA14627-21|Cotesia coryphe|ZSM-HYM-42385-H08|Germany|BOLD:AAA7143':0.00000000)0.2110:0.00000145,'GBDTA747-21|Cotesia coryphe|ZSM-HYM-33157-G10|Germany|BOLD:AAA7143':0.00000000)0.2110:0.00000073,'GBDTA466-21|Cotesia coryphe|ZSM-HYM-33154-H02|Germany|BOLD:AAA7143':0.00000000)0.2110:0.00000037,'GBDTA748-21|Cotesia coryphe|ZSM-HYM-33157-G11|Germany|BOLD:AAA7143':0.00000000)0.2160:0.00002935,('GBDTA746-21|Cotesia coryphe|ZSM-HYM-33157-G09|Germany|BOLD:AAA7143':0.00000000,('GBDTA749-21|Cotesia coryphe|ZSM-HYM-33157-G12|Germany|BOLD:AAA7143':0.00000000,('GBDTA14334-21|Cotesia coryphe|ZSM-HYM-42382-G12|Germany|BOLD:AAA7143':0.00000000,('GBDTA1060-21|Cotesia coryphe|ZSM-HYM-33161-B03|Germany|BOLD:AAA7143':0.00000000,('GBDTA15648-21|Cotesia coryphe|ZSM-HYM-42396-F08|Germany|BOLD:AAA7143':0.00000000,('GBDTA16168-21|Cotesia coryphe|ZSM-HYM-42326-B06|Germany|BOLD:AAA7143':0.00000000,('GBDTA13831-21|Cotesia coryphe|ZSM-HYM-42377-E08|Germany|BOLD:AAA7143':0.00000000,('GBDTA16192-21|Cotesia coryphe|ZSM-HYM-42326-D06|Germany|BOLD:AAA7143':0.00000000,('GMGMQ657-18|Cotesia coryphe|BIOUG42687-C04|Germany|BOLD:AAA7143':0.00000000,'MARKB191-21|Cotesia coryphe|CNCHYM45325|United Kingdom|BOLD:AAA7143':0.00402364)0.2470:0.00205030)0.2470:0.00104814)0.2280:0.00052752)0.2300:0.00026550)0.2300:0.00013364)0.2300:0.00006727)0.2300:0.00003386)0.2300:0.00001705)0.2980:0.00150722)0.1710:0.00106324)0.6430:0.00235294)0.5940:0.00250325)0.8920:0.00980563)0.4280:0.00098476)0.9890:0.01383446)0.8440:0.00874576)0.4730:0.00812247)0.4340:0.01187741)0.0150:0.00196560,((((('GBDTA15461-21|Dolichogenidea cheles|ZSM-HYM-42394-F11|Germany|BOLD:ACQ9527':0.00000000,'GBDTA15462-21|Dolichogenidea cheles|ZSM-HYM-42394-F12|Germany|BOLD:ACQ9527':0.00000000)0.9930:0.00000000,'GBDTA15471-21|Dolichogenidea cheles|ZSM-HYM-42394-G09|Germany|BOLD:ACQ9527':0.00000000)0.9930:0.00000000,'GBDTA279-21|Dolichogenidea cheles|ZSM-HYM-33152-H05|Germany|BOLD:ACQ9527':0.00000000)0.9930:0.00599213,('GBDTA277-21|Dolichogenidea cheles|ZSM-HYM-33152-H03|Germany|BOLD:ACQ9527':0.00303614,('GBDTA464-21|Dolichogenidea cheles|ZSM-HYM-33154-G12|Germany|BOLD:ACQ9527':0.00000000,'GBDTA14348-21|Dolichogenidea cheles|ZSM-HYM-42383-A03|Germany|BOLD:ACQ9527':0.00000000)0.9770:0.00160431)0.9330:0.00501197)1.0000:0.03732171,(((((('GBDTA14905-21|Dolichogenidea cerialis|ZSM-HYM-42388-H01|Germany|BOLD:AAZ9570':0.00000000,'GBDTA14903-21|Dolichogenidea cerialis|ZSM-HYM-42388-G11|Germany|BOLD:AAZ9570':0.00000000)0.5560:0.00000000,'GBDTA385-21|Dolichogenidea cerialis|ZSM-HYM-33154-A05|Germany|BOLD:AAZ9570':0.00000000)0.5560:0.00015541,'GBDTA14926-21|Dolichogenidea cerialis|ZSM-HYM-42389-A11|Germany|BOLD:AAZ9570':0.00138411)0.7760:0.00286018,'HYCNE824-11|Dolichogenidea cerialis|CNCHYM 01013|Russia|BOLD:AAZ9570':0.00000000)1.0000:0.02551218,('GBDTA14707-21|Dolichogenidea coleophorae|ZSM-HYM-42386-G05|Germany|BOLD:AEO8197':0.00000201,'GBDTA13822-21|Dolichogenidea coleophorae|ZSM-HYM-42377-D11|Germany|BOLD:AEO8197':0.00000000)1.0000:0.02510951)0.9710:0.01731078,((((((('HYCNE1147-11|Glyptapanteles popovi|CNCHYM 01335|Armenia|BOLD:AEJ4298':0.00796332,'GBDTA15030-21|Glyptapanteles popovi|ZSM-HYM-42390-B08|Germany|BOLD:AEJ4298':0.00000000)0.4530:0.00156700,'GBDTA15120-21|Glyptapanteles popovi|ZSM-HYM-42391-B03|Germany|BOLD:AEJ4298':0.00000000)0.4530:0.00078740,'GBDTA1199-21|Glyptapanteles popovi|ZSM-HYM-33162-E11|Germany|BOLD:AEJ4298':0.00000000)0.5440:0.00208635,'GBDTA15038-21|Glyptapanteles popovi|ZSM-HYM-42390-C04|Germany|BOLD:AEJ4298':0.00000000)0.5220:0.00037157,'GBDTA15029-21|Glyptapanteles popovi|ZSM-HYM-42390-B07|Germany|BOLD:AEJ4298':0.00000000)0.5220:0.00018676,'GBDTA1244-21|Glyptapanteles popovi|ZSM-HYM-33163-A09|Germany|BOLD:AEJ4298':0.00000000)1.0000:0.03875695,(('GBDTA1547-21|Glyptapanteles indiensis|ZSM-HYM-33166-C03|Germany|BOLD:ABY2372':0.00000000,'BCHYM7319-15|Glyptapanteles indiensis|BC-ZSM-HYM-23872-A04|Czech Republic|BOLD:ABY2372':0.00000000)0.3130:0.00166976,('WOMIC011-10|Glyptapanteles indiensis|JMIC 0011|Japan|BOLD:ABY2372':0.00119717,('GBDTA15314-21|Glyptapanteles indiensis|ZSM-HYM-42393-B07|Germany|BOLD:ABY2372':0.00000000,('GBDTA1433-21|Glyptapanteles indiensis|ZSM-HYM-33165-A08|Germany|BOLD:ABY2372':0.00000000,('GBMCG065-22|Glyptapanteles indiensis|ZSM-HYM-ZLAB01-F05|Germany|BOLD:ABY2372':0.00016742,('BCHYM7383-15|Glyptapanteles indiensis|BC-ZSM-HYM-23872-F08|Czech Republic|BOLD:ABY2372':0.00000000,('GBDTA401-21|Glyptapanteles indiensis|ZSM-HYM-33154-B09|Germany|BOLD:ABY2372':0.00000000,('BCHYM14897-16|Glyptapanteles indiensis|BC-ZSM-HYM-27569-F09|Czech Republic|BOLD:ABY2372':0.00000000,'GBDTA1566-21|Glyptapanteles indiensis|ZSM-HYM-33166-D10|Germany|BOLD:ABY2372':0.00000000)0.6020:0.00000000)0.6020:0.00000000)0.6020:0.00150050)0.0740:0.00023121)0.0290:0.00016674)0.1880:0.00041648)0.4580:0.00130528)1.0000:0.02543078)0.8070:0.01220970)0.5240:0.00838991)0.2090:0.00315877)0.0110:0.00199947,('GBDTA365-21|Protapanteles endemus|ZSM-HYM-33153-G08|Germany|BOLD:AEI1558':0.00000000,('GBDTA14865-21|Protapanteles endemus|ZSM-HYM-42388-D09|Germany|BOLD:AEI1558':0.00000000,('MARKB047-21|Protapanteles endemus|MRS JFT0444|Poland|BOLD:AEI1558':0.00000000,'MARKB103-21|Protapanteles endemus|MRS JFT0355|France|BOLD:AEI1558':0.00000000)0.8510:0.00554995)0.8010:0.00588256)1.0000:0.07419099)0.1060:0.00691148,('GBDTA872-21|Deuterixys plugarui|ZSM-HYM-33159-B05|Germany|BOLD:AEJ7518':0.00047746,((('GBDTA15213-21|Deuterixys plugarui|ZSM-HYM-42392-B01|Germany|BOLD:AEJ7518':0.00022962,'GBDTA15214-21|Deuterixys plugarui|ZSM-HYM-42392-B02|Germany|BOLD:AEJ7518':0.00130990)0.7690:0.00169251,'GBDTA15238-21|Deuterixys plugarui|ZSM-HYM-42392-D02|Germany|BOLD:AEJ7518':0.00615258)0.8040:0.00240840,(('GBDTA817-21|Deuterixys plugarui|ZSM-HYM-33158-E09|Germany|BOLD:AEJ7518':0.00000000,'GBDTA949-21|Deuterixys plugarui|ZSM-HYM-33159-H10|Germany|BOLD:AEJ7518':0.00000000)0.3700:0.00009447,('GBDTA15210-21|Deuterixys plugarui|ZSM-HYM-42392-A10|Germany|BOLD:AEJ7518':0.00000000,('GBDTA15218-21|Deuterixys plugarui|ZSM-HYM-42392-B06|Germany|BOLD:AEJ7518':0.00000000,'GBDTA15275-21|Deuterixys plugarui|ZSM-HYM-42392-G03|Germany|BOLD:AEJ7518':0.00000000)0.8690:0.00000000)0.8690:0.00144506)0.4850:0.00070432)0.5690:0.00107757)1.0000:0.06098008)0.2420:0.00927078,('GBDTA14116-21|Pholetesor bedelliae|ZSM-HYM-42380-E08|Germany|BOLD:AAA9172':0.00000000,'GBDTA14568-21|Pholetesor bedelliae|ZSM-HYM-42385-C09|Germany|BOLD:AAA9172':0.00194208)1.0000:0.05872313,((('MISCA131-22|Rasivalva desueta|CNC602554|Sweden|BOLD:ADE2589':0.00210583,'AAHYM593-16|Rasivalva desueta|MRS-JFT 0582|Germany|BOLD:ADE2589':0.00000000)0.6080:0.00118918,'GBDTA1145-21|Rasivalva desueta|ZSM-HYM-33162-A05|Germany|BOLD:ADE2589':0.00037354)1.0000:0.14857758,((((((('GBDTA770-21|Microplitis naenia|ZSM-HYM-33158-A10|Germany|BOLD:AEK2564':0.00000000,'GBDTA775-21|Microplitis naenia|ZSM-HYM-33158-B03|Germany|BOLD:AEK2564':0.00000000)0.8570:0.00102797,'GBDTA813-21|Microplitis naenia|ZSM-HYM-33158-E05|Germany|BOLD:AEK2564':0.00205544)0.3730:0.00101095,'GBDTA769-21|Microplitis naenia|ZSM-HYM-33158-A09|Germany|BOLD:AEK2564':0.00053440)0.4450:0.00086091,('DTIII3939-22|Microplitis naenia|ZSM-HYM-42447-D08|Germany|BOLD:AEK2564':0.00093088,'GBDTA15336-21|Microplitis naenia|ZSM-HYM-42393-D05|Germany|BOLD:AEK2564':0.00060865)0.2680:0.00069540)0.4950:0.00118923,'GBDTA774-21|Microplitis naenia|ZSM-HYM-33158-B02|Germany|BOLD:AEK2564':0.00036409)0.9950:0.00899020,('BCHYM7464-15|Microplitis naenia|BC-ZSM-HYM-23873-E06|Czech Republic|BOLD:ABV9098':0.00000000,'GBDTA814-21|Microplitis naenia|ZSM-HYM-33158-E06|Germany|BOLD:ABV9098':0.00000000)0.9940:0.00795860)1.0000:0.03337469,((('GMGRD2881-13|Microplitis coactus|BIOUG05949-B01|Germany|BOLD:ACA4555':0.00009246,'GBDTA14460-21|Microplitis coactus|ZSM-HYM-42384-B08|Germany|BOLD:ACA4555':0.00000000)0.6260:0.00229126,'CNTGF3158-15|Microplitis coactus|BIOUG18647-F03|Canada|BOLD:ACA4555':0.00881061)0.9970:0.01876524,('GBDTA716-21|Microplitis kewleyi|ZSM-HYM-33157-E03|Germany|BOLD:AAB8493':0.00000000,('GBDTA14351-21|Microplitis kewleyi|ZSM-HYM-42383-A06|Germany|BOLD:AAB8493':0.00000000,('GBDTA15126-21|Microplitis kewleyi|ZSM-HYM-42391-B09|Germany|BOLD:AAB8493':0.00000000,('GBDTA14094-21|Microplitis kewleyi|ZSM-HYM-42380-C10|Germany|BOLD:AAB8493':0.00000000,('GBDTA13841-21|Microplitis kewleyi|ZSM-HYM-42377-F06|Germany|BOLD:AAB8493':0.00000000,('GBDTA13977-21|Microplitis kewleyi|ZSM-HYM-42379-A12|Germany|BOLD:AAB8493':0.00000000,('GBDTA15989-21|Microplitis kewleyi|ZSM-HYM-42324-C05|Germany|BOLD:AAB8493':0.00000000,'GBDTA1676-21|Microplitis kewleyi|ZSM-HYM-33167-F01|Germany|BOLD:AAB8493':0.00048505)0.3530:0.00024328)0.3520:0.00012202)0.3520:0.00006120)0.3520:0.00003070)0.3690:0.00008486)0.3690:0.00004256)1.0000:0.04798230)0.8860:0.01590805)0.8890:0.01942496)0.5100:0.01641075);
