# Supplementary material for: ﻿Scratching the tip of the iceberg: integrative taxonomy reveals 30 new species records of Microgastrinae (Braconidae) parasitoid wasps for Germany, including new Holarctic distributions
Source: Zookeys. 2024 Jan 11;1188:305–86. doi: 10.3897/zookeys.1188.112516 (PMC10797786; doi:10.3897/zookeys.1188.112516)
Supplement: Supplementary material 5 — Coordinates for Holarctic distribution maps [file zookeys-1188-305_article-112516__-s005.csv]

Species	Sample ID	BIN	Lat	Lon
Cotesia_eulipis	BIOUG28191-C01	BOLD:ACZ1254	485.197	-123.43
Cotesia_eulipis	BIOUG28191-G08	BOLD:ACZ1254	485.197	-123.43
Cotesia_eulipis	BIOUG07768-G08	BOLD:ACZ1254	48.951	13.422
Cotesia_eulipis	10PROBE-29132	BOLD:ACZ1254	58.705	-94.054
Cotesia_eulipis	BIOUG17865-B08	BOLD:ACZ1254	58.723	-93.46
Cotesia_eulipis	BIOUG18150-C05	BOLD:ACZ1254	58.723	-93.46
Cotesia_eulipis	BIOUG45402-D03	BOLD:ACZ1254	607.875	-135.187
Cotesia_eulipis	HYM00001784	BOLD:ACZ1254	64.09	-140.951
Cotesia_eulipis	BIOUG66066-A05	BOLD:ACZ1254	69.163	-140.151
Cotesia_eulipis	MRS 0048	BOLD:ACZ1254	70.24	284.642
Glyptapanteles_indiensis	ZSM-HYM-ZLAB01-F05	BOLD:ABY2372	48.103	11.509
Glyptapanteles_indiensis	BC-ZSM-HYM-23872-A04	BOLD:ABY2372	48.69	16.945
Glyptapanteles_indiensis	BC-ZSM-HYM-23872-F08	BOLD:ABY2372	48.69	16.945
Glyptapanteles_indiensis	BC-ZSM-HYM-27569-F09	BOLD:ABY2372	48.69	16.945
Glyptapanteles_indiensis	ZSM-HYM-33154-B09	BOLD:ABY2372	48.884	Aug 32
Glyptapanteles_indiensis	ZSM-HYM-42393-B07	BOLD:ABY2372	49.547	10.366
Glyptapanteles_indiensis	ZSM-HYM-33166-C03	BOLD:ABY2372	50.503	10. Sep
Glyptapanteles_indiensis	ZSM-HYM-33166-D10	BOLD:ABY2372	50.503	10. Sep
Glyptapanteles_indiensis	ZSM-HYM-33165-A08	BOLD:ABY2372	50.512	10.069
Microplitis_kewleyi	BIOUG49029-C12	BOLD:AAB8493	301.909	669.612
Microplitis_kewleyi	BIOUG03770-A10	BOLD:AAB8493	41.939	-82.516
Microplitis_kewleyi	BIOUG00914-D04	BOLD:AAB8493	42.861	-79.703
Microplitis_kewleyi	BIOUG00988-D11	BOLD:AAB8493	42.861	-79.703
Microplitis_kewleyi	BIOUG00989-F07	BOLD:AAB8493	42.861	-79.703
Microplitis_kewleyi	BIOUG00989-G05	BOLD:AAB8493	42.861	-79.703
Microplitis_kewleyi	BIOUG00989-G06	BOLD:AAB8493	42.861	-79.703
Microplitis_kewleyi	BIOUG00989-G07	BOLD:AAB8493	42.861	-79.703
Microplitis_kewleyi	BIOUG00989-G08	BOLD:AAB8493	42.861	-79.703
Microplitis_kewleyi	BIOUG00989-G09	BOLD:AAB8493	42.861	-79.703
Microplitis_kewleyi	BIOUG00989-H02	BOLD:AAB8493	42.861	-79.703
Microplitis_kewleyi	BIOUG15354-C03	BOLD:AAB8493	43.009	23.058
Microplitis_kewleyi	BIOUG15445-B10	BOLD:AAB8493	43.009	23.058
Microplitis_kewleyi	WMIC 0512	BOLD:AAB8493	430.295	-812.055
Microplitis_kewleyi	BIOUG16001-F01	BOLD:AAB8493	43.14	-80.241
Microplitis_kewleyi	BIOUG16001-F03	BOLD:AAB8493	43.14	-80.241
Microplitis_kewleyi	BIOUG31109-G02	BOLD:AAB8493	431.703	-802.622
Microplitis_kewleyi	BIOUG08665-F07	BOLD:AAB8493	43.207	-80.391
Microplitis_kewleyi	BIOUG08647-A12	BOLD:AAB8493	43.259	-81.142
Microplitis_kewleyi	BIOUG08647-F07	BOLD:AAB8493	43.259	-81.142
Microplitis_kewleyi	BIOUG08647-G03	BOLD:AAB8493	43.259	-81.142
Microplitis_kewleyi	BIOUG31041-A01	BOLD:AAB8493	434.243	-79.771
Microplitis_kewleyi	BIOUG31041-B07	BOLD:AAB8493	434.243	-79.771
Microplitis_kewleyi	BIOUG08661-F07	BOLD:AAB8493	43.457	-80.027
Microplitis_kewleyi	BIOUG27401-D01	BOLD:AAB8493	43.49	-79.619
Microplitis_kewleyi	BIOUG32315-D12	BOLD:AAB8493	435.187	-801.709
Microplitis_kewleyi	BIOUG32444-F09	BOLD:AAB8493	435.187	-801.709
Microplitis_kewleyi	BIOUG32637-F02	BOLD:AAB8493	435.187	-801.709
Microplitis_kewleyi	BIOUG32639-C02	BOLD:AAB8493	435.187	-801.709
Microplitis_kewleyi	BIOUG32639-C06	BOLD:AAB8493	435.187	-801.709
Microplitis_kewleyi	BIOUG32646-D12	BOLD:AAB8493	435.187	-801.709
Microplitis_kewleyi	BIOUG32646-H02	BOLD:AAB8493	435.187	-801.709
Microplitis_kewleyi	BIOUG32625-B06	BOLD:AAB8493	435.187	-801.709
Microplitis_kewleyi	BIOUG32625-D11	BOLD:AAB8493	435.187	-801.709
Microplitis_kewleyi	BIOUG32626-E08	BOLD:AAB8493	435.187	-801.709
Microplitis_kewleyi	BIOUG32627-E03	BOLD:AAB8493	435.187	-801.709
Microplitis_kewleyi	BIOUG32627-F05	BOLD:AAB8493	435.187	-801.709
Microplitis_kewleyi	BIOUG09508-H07	BOLD:AAB8493	43.528	-80.229
Microplitis_kewleyi	BIOUG09637-B07	BOLD:AAB8493	43.528	-80.229
Microplitis_kewleyi	BIOUG09807-D06	BOLD:AAB8493	43.528	-80.229
Microplitis_kewleyi	BIOUG10074-G06	BOLD:AAB8493	43.528	-80.229
Microplitis_kewleyi	HYMN 0169.02	BOLD:AAB8493	43.537	-80.134
Microplitis_kewleyi	ASGLE-0077	BOLD:AAB8493	43.554	-80.264
Microplitis_kewleyi	BIOUG16166-C12	BOLD:AAB8493	43.558	-79.582
Microplitis_kewleyi	SJCHS08	BOLD:AAB8493	43.56	-80.234
Microplitis_kewleyi	BIOUG31091-C04	BOLD:AAB8493	435.793	-79.74
Microplitis_kewleyi	BIOUG08565-F03	BOLD:AAB8493	43.614	-80.885
Microplitis_kewleyi	BIOUG25528-E05	BOLD:AAB8493	43.666	-79.349
Microplitis_kewleyi	CWDHS14	BOLD:AAB8493	43.704	-80.359
Microplitis_kewleyi	BIOUG25479-A12	BOLD:AAB8493	43.746	-79.364
Microplitis_kewleyi	BIOUG25479-B02	BOLD:AAB8493	43.746	-79.364
Microplitis_kewleyi	BIOUG25479-B08	BOLD:AAB8493	43.746	-79.364
Microplitis_kewleyi	BIOUG25479-B10	BOLD:AAB8493	43.746	-79.364
Microplitis_kewleyi	BIOUG25479-B11	BOLD:AAB8493	43.746	-79.364
Microplitis_kewleyi	BIOUG25479-C04	BOLD:AAB8493	43.746	-79.364
Microplitis_kewleyi	BIOUG25479-C07	BOLD:AAB8493	43.746	-79.364
Microplitis_kewleyi	BIOUG25479-C10	BOLD:AAB8493	43.746	-79.364
Microplitis_kewleyi	BIOUG25479-D07	BOLD:AAB8493	43.746	-79.364
Microplitis_kewleyi	BIOUG25479-D08	BOLD:AAB8493	43.746	-79.364
Microplitis_kewleyi	BIOUG25479-D11	BOLD:AAB8493	43.746	-79.364
Microplitis_kewleyi	BIOUG25479-D12	BOLD:AAB8493	43.746	-79.364
Microplitis_kewleyi	BIOUG25479-E02	BOLD:AAB8493	43.746	-79.364
Microplitis_kewleyi	BIOUG08379-A07	BOLD:AAB8493	43.901	-78.884
Microplitis_kewleyi	BIOUG16109-E08	BOLD:AAB8493	43.906	-80.124
Microplitis_kewleyi	BIOUG08499-C04	BOLD:AAB8493	43.992	-81.282
Microplitis_kewleyi	BIOUG08499-E10	BOLD:AAB8493	43.992	-81.282
Microplitis_kewleyi	BIOUG25558-E08	BOLD:AAB8493	44.17	-81.623
Microplitis_kewleyi	BARS_2015_34_526	BOLD:AAB8493	44.253	-78.415
Microplitis_kewleyi	BARS_2016_2_192	BOLD:AAB8493	44.353	-78.278
Microplitis_kewleyi	BARS_2015_41_194	BOLD:AAB8493	44.365	-78.464
Microplitis_kewleyi	BIOUG21381-H03	BOLD:AAB8493	44.453	-75.865
Microplitis_kewleyi	BIOUG01596-G08	BOLD:AAB8493	44.618	-75.775
Microplitis_kewleyi	BIOUG01597-E09	BOLD:AAB8493	44.618	-75.775
Microplitis_kewleyi	BIOUG01631-D01	BOLD:AAB8493	44.618	-75.775
Microplitis_kewleyi	BIOUG01661-G07	BOLD:AAB8493	44.695	-79.039
Microplitis_kewleyi	CNC1609548	BOLD:AAB8493	45.317	-75.72
Microplitis_kewleyi	BIOUG31056-C02	BOLD:AAB8493	453.247	-75.894
Microplitis_kewleyi	BIOUG31056-F03	BOLD:AAB8493	453.247	-75.894
Microplitis_kewleyi	CAM0169	BOLD:AAB8493	453.561	-75.707
Microplitis_kewleyi	CAM0195	BOLD:AAB8493	453.561	-75.707
Microplitis_kewleyi	WMIC 0196	BOLD:AAB8493	453.561	-757.069
Microplitis_kewleyi	WMIC 0204	BOLD:AAB8493	453.561	-757.069
Microplitis_kewleyi	WMIC 0205	BOLD:AAB8493	453.561	-757.069
Microplitis_kewleyi	WMIC 0206	BOLD:AAB8493	453.561	-757.069
Microplitis_kewleyi	WMIC 0208	BOLD:AAB8493	453.561	-757.069
Microplitis_kewleyi	WMIC 0210	BOLD:AAB8493	453.561	-757.069
Microplitis_kewleyi	WMIC 0211	BOLD:AAB8493	453.561	-757.069
Microplitis_kewleyi	WMIC 0215	BOLD:AAB8493	453.561	-757.069
Microplitis_kewleyi	WMIC 0217	BOLD:AAB8493	453.561	-757.069
Microplitis_kewleyi	WMIC 0220	BOLD:AAB8493	453.561	-757.069
Microplitis_kewleyi	CNC511910	BOLD:AAB8493	453.561	-757.069
Microplitis_kewleyi	CNC1781876	BOLD:AAB8493	453.561	-757.069
Microplitis_kewleyi	CNC1781878	BOLD:AAB8493	453.561	-757.069
Microplitis_kewleyi	CNC1609245	BOLD:AAB8493	453.833	-75.2
Microplitis_kewleyi	CNC1609239	BOLD:AAB8493	453.833	-75.2
Microplitis_kewleyi	09BBEHY-0751	BOLD:AAB8493	46.812	-60.768
Microplitis_kewleyi	ZSM-HYM-33167-F01	BOLD:AAB8493	47.606	10.841
Microplitis_kewleyi	ZSM-HYM-42380-C10	BOLD:AAB8493	47.759	12.462
Microplitis_kewleyi	ZSM-HYM-42383-A06	BOLD:AAB8493	48.578	11.863
Microplitis_kewleyi	ZSM-HYM-42324-C05	BOLD:AAB8493	48.76	11.807
Microplitis_kewleyi	ZSM-HYM-42391-B09	BOLD:AAB8493	48.781	12.906
Microplitis_kewleyi	ZSM-HYM-33157-E03	BOLD:AAB8493	48.845	11.801
Microplitis_kewleyi	MIC 000866	BOLD:AAB8493	48.956	-57.911
Microplitis_kewleyi	ZSM-HYM-42379-A12	BOLD:AAB8493	49.733	10.985
Microplitis_kewleyi	ZSM-HYM-42377-F06	BOLD:AAB8493	49.739	10.969
Microplitis_kewleyi	07PROBE-20024	BOLD:AAB8493	58.6	-93.2
Microgaster_procera	WMIC 0244	BOLD:AAA9548	46.417	-62.667
Microgaster_procera	WMIC 0245	BOLD:AAA9548	46.417	-62.667
Microgaster_procera	ZSM-HYM-33156-E05	BOLD:AAA9548	47.547	12.965
Microgaster_procera	ZSM-HYM-33156-E06	BOLD:AAA9548	47.547	12.965
Microgaster_procera	ZSM-HYM-33156-E07	BOLD:AAA9548	47.547	12.965
Microgaster_procera	ZSM-HYM-33160-F06	BOLD:AAA9548	47.553	12.964
Microgaster_procera	ZSM-HYM-42325-B01	BOLD:AAA9548	48.488	13.124
Microgaster_procera	ZSM-HYM-42324-D03	BOLD:AAA9548	48.755	11.791
