# Supplementary material for: ﻿Scratching the tip of the iceberg: integrative taxonomy reveals 30 new species records of Microgastrinae (Braconidae) parasitoid wasps for Germany, including new Holarctic distributions
Source: Zookeys. 2024 Jan 11;1188:305–86. doi: 10.3897/zookeys.1188.112516 (PMC10797786; doi:10.3897/zookeys.1188.112516)
Supplement: Supplementary material 6 — Glyptapantelesindiensis and related species sequences [file zookeys-1188-305_article-112516__-s006.fasta]

>AAHYM636-16|Glyptapanteles vitripennis|MRS-JFT 0666|Theria primaria|United Kingdom|BOLD:AAA7148
aatattatattttatatttggtttatgatcaggtatattaggattttcaataagtttaat
tattcgtttagaattaggtatacctggaagattaattggtaatgatcaaatttataatag
aattgttacatctcatgcatttattataattttttttatagtaatacctgttatgattgg
tggttttggaaattgattaattcctttaatattaggttcccctgatatatcatttcctcg
tataaataatataagtttttgattattaattccttctttattaatattaattataagagg
atttattaatgttggagttggaacaggttgaactgtttatccacctttatcattaatttt
aggtcatagaggaatatcagttgatatgggaattttttctttacatttagctggtgcttc
ttcaattataggtgcagtaaattttattactacaattttaaatatacgaacaaatttatt
taaaatagataaaatatctttattttcttgatctgtatttattactgctattttattatt
attatctttaccagttttagctggtgctattactatattattaacagatcgtaatataaa
tacaagattttttgatccttctggtggaggagatccaattttatatcaacatttattt
>AAHYM633-16|Glyptapanteles vitripennis|MRS-JFT 0660|Theria primaria|United Kingdom|BOLD:AAA7148
aatattatattttatatttggtttatgatcaggtatattaggattttcaataagtttaat
tattcgtttagaattaggtatacctggaagattaattggtaatgatcaaatttataatag
aattgttacatctcatgcatttattataattttttttatagtaatacctgttatgattgg
tggttttggaaattgattaattcctttaatattaggttcccctgatatatcatttcctcg
tataaataatataagtttttgattattaattccttctttattaatattaattataagagg
atttattaatgttggagttggaacaggttgaactgtttatccacctttatcattaatttt
aggtcatagaggaatatcagttgatatgggaattttttctttacatttagctggtgcttc
ttcaattataggtgcagtaaattttattactacaattttaaatatacgaacaaatttatt
taaaatagataaaatatctttattttcttgatctgtatttattactgctattttattatt
attatctttaccagttttagctggtgctattactatattattaacagatcgtaatataaa
tacaagattttttgatccttctggtggaggagatccaattttatatcaacatttattt
>AAHYM600-16|Glyptapanteles vitripennis|MRS-JFT 0590|Apocheima pilosaria|United Kingdom|BOLD:AAA7148
aatattatattttatatttggtttatgatcaggtatattaggattttcaataagtttaat
tattcgtttagaattaggtatacctggaagattaattggtaatgatcaaatttataatag
aattgttacatctcatgcatttattataattttttttatagtaatacctgttatgattgg
tggttttggaaattgattaattcctttaatattaggttcccctgatatatcatttcctcg
tataaataatataagtttttgattattaattccttctttattaatattaattataagagg
atttattaatgttggagttggaacaggttgaactgtttatccacctttatcattaatttt
aggtcatagaggaatatcagttgatatgggaattttttctttacatttagctggtgcttc
ttcaattataggtgcagtaaattttattactacaattttaaatatacgaacaaatttatt
taaaatagataaaatatctttattttcttgatctgtatttattactgctattttattatt
attatctttaccagttttagctggtgctattactatattattaacagatcgtaatataaa
tacaagattttttgatccttctggtggaggagatccaattttatatcaacatttattt
>MARKB208-21|Glyptapanteles|CNCHYM45344|Geometridae|United Kingdom|BOLD:AAA7148
------nnnnnnnnnatttggtttatgatcaggtatattaggattttcaataagtttaat
tattcgtttagaattaggtatacctggaagattaattggtaatgatcaaatttataatag
aattgttacatctcatgcatttattataattttttttatagtaatacctgttatgattgg
tggttttggaaattgattaattcctttaatattaggttcccctgatatatcatttcctcg
tataaataatataagtttttgattattaattccttctttattaatattaattataagagg
atttattaatgttggagttggaacaggttgaactgtttatccacctttatcattaatttt
aggtcatagaggaatatcagttgatatgggaattttttctttacatttagctggtgcttc
ttcaattataggtgcagtaaattttattactacaattttaaatatacgaacaaatttatt
taaaatagataaaatatctttattttcttgatctgtatttattactgctattttattatt
attatctttaccagttttagctggtgctattactatattattaacagatcgtaatataaa
tacaagattttttgatccttctggtggaggagatccaattttatatcaacatt-----
>BCNCA279-18|Glyptapanteles vitripennis|MRS_JFT0745|Chesias legatella|United Kingdom|BOLD:AAA7148
--------------------------------------taggattttcaataagtttaat
tattcgtttagaattaggtatacctggaagattaattggtaatgatcaaatttataatag
aattgttacatctcatgcatttattataattttttttatagtaatacctgttatgattgg
tggttttggaaattgattaattcctttaatattaggttcccctgatatatcatttcctcg
tataaataatataagtttttgattattaattccttctttattaatattaattataagagg
atttattaatgttggagttggaacaggttgaactgtttatccacctttatcattaatttt
aggtcatagaggaatatcagttgatatgggaattttttctttacatttagctggtgcttc
ttcaattataggtgcagtaaattttattactacaattttaaatatacgaacaaatttatt
taaaatagataaaatatctttattttcttgatctgtatttattactgctattttattatt
attatctttaccagttttagctggtgctattactatattattaacagatcgtaatataaa
tacaagattttttgatccttctggtggaggagatccaattttatatcaacatttattt
>AAHYM586-16|Glyptapanteles mygdonia|MRS-JFT 0575|Operophtera brumata|United Kingdom|BOLD:AAA7148
aatattatattttatatttggtttatgatcaggtatattaggattttcaataagtttaat
tattcgtttagaattaggtatacctggaagattaattggtaatgatcaaatttataatag
aattgttacatctcatgcatttattataattttttttatagtaatacctgttatgattgg
tggttttggaaattgattaattcctttaatattaggttctcctgatatatcatttcctcg
tataaataatataagtttttgattattaattccttctttattaatattaattataagagg
atttattaatgttggagttggaacaggttgaactgtttatccacctttatcattaatttt
aggtcatagaggaatatcagttgatatgggaattttttctttacatttagctggtgcttc
ttcaattataggtgcagtaaattttattactacaattttaaatatacgaacaaatttatt
taaaatagataaaatatctttattttcttgatctgtatttattactgctattttattatt
attatctttaccagttttagctggtgctattactatattattaacagatcgtaatataaa
tacaagattttttgatccttctggtggaggagatccaattttatatcaacatttattt
>AAHYM632-16|Glyptapanteles cf. vitripennis|MRS-JFT 0659|Uresipita limbalis|Spain|BOLD:AAA7148
aatattatattttatatttggtttatgatcaggtatattaggattttcaataagtttaat
tattcgtttagaattaggtatacctggaagattaattggtaatgatcaaatttataatag
aattgttacatctcatgcatttattataattttttttatagtaatacctgttatgattgg
tggttttggaaattgattaattcctttaatattaggttctcctgatatatcatttcctcg
tataaataatataagtttttgattattaattccttctttattaatattaattataagagg
atttattaatgttggagttggaacaggttgaactgtttatccacctttatcattaatttt
aggtcatagaggaatatcagttgatatgggaattttttctttacatttagctggtgcttc
ttcaattataggtgcagtaaattttattactacaattttaaatatacgaacaaatttatt
taaaatagataaaatatctttattttcttgatctgtatttattactgctattttattatt
attatctttaccagttttagctggtgctattactatattattaacagatcgtaatataaa
cacaagattttttgatccttctggtggaggagatccaattttatatcaacatttattt
>AAHYM631-16|Glyptapanteles cf. vitripennis|MRS-JFT 0657|Uresipita limbalis|Spain|BOLD:AAA7148
aatattatattttatatttggtttatgatcaggtatattaggattttcaataagtttaat
tattcgtttagaattaggtatacctggaagattaattggtaatgatcaaatttataatag
aattgttacatctcatgcatttattataattttttttatagtaatacctgttatgattgg
tggttttggaaattgattaattcctttaatattaggttctcctgatatatcatttcctcg
tataaataatataagtttttgattattaattccttctttattaatattaattataagagg
atttattaatgttggagttggaacaggttgaactgtttatccacctttatcattaatttt
aggtcatagaggaatatcagttgatatgggaattttttctttacatttagctggtgcttc
ttcaattataggtgcagtaaattttattactacaattttaaatatacgaacaaatttatt
taaaatagataaaatatctttattttcttgatctgtatttattactgctattttattatt
attatctttaccagttttagctggtgctattactatattattaacagatcgtaatataaa
cacaagattttttgatccttctggtggaggagatccaattttatatcaacatttattt
>MARKC159-22|Glyptapanteles porthetriae|MRS_JFT0955|Orgyia antiqua|Poland|BOLD:ACL7229
--------------------------gatcaggtatacttggattttcaataagtttaat
tattcgtttagaattaggaatacctggaagattaattggtaatgatcaaatttataatag
aattgttacatctcatgcatttattataattttttttatagttatacctgttataattgg
tggttttggaaattgattaattcctttaatattaggttctcctgatatatcatttcctcg
aataaataatataagtttttgattattaattccttctttattgatattaattataagagg
atttattaatgttggagttggaacaggttgaactgtttatccacctttatcattaatttt
aggtcatagaggaatatcagttgatatgggaattttttctttacatttagctggtgcttc
ttcaattataggtgcagtaaattttattactacaattttaaatatacgaacaaatttatt
taaaatagataaaatatctttattttcttgatctgtatttattactgctattttattatt
attatctttaccagttttagctggtgctattactatattattaacagatcgtaatataaa
tacaagattttttgatccttctggtgggggtgatccaattttatatcaacatttattt
>BCHYM7384-15|Glyptapanteles porthetriae|BC-ZSM-HYM-23872-F09|Lymantria dispar|Czech Republic|BOLD:ACL7229
aatattatattttatatttggtttatgatcaggtatacttggattttcaataagtttaat
tattcgtttagaattaggaatacctggaagattaattggtaatgatcaaatttataatag
aattgttacatctcatgcatttattataattttttttatagttatacctgttataattgg
tggttttggaaattgattaattcctttaatattaggttctcctgatatatcatttcctcg
aataaataatataagtttttgattattaattccttctttattgatattaattataagagg
atttattaatgttggagttggaacaggttgaactgtttatccacctttatcattaatttt
aggtcatagaggaatatcagttgatatgggaattttttctttacatttagctggtgcttc
ttcaattataggtgcagtaaattttattactacaattttaaatatacgaacaaatttatt
taaaatagataaaatatctttattttcttgatctgtatttattactgctattttattatt
attatctttaccagttttagctggtgctattactatattattaacagatcgtaatataaa
tacaagattttttgatccttctggtgggggtgatccaattttatatcaacatttattt
>BCHYM7328-15|Glyptapanteles porthetriae|BC-ZSM-HYM-23872-B01|Orgyia antiqua|Czech Republic|BOLD:ACL7229
aatattatattttatatttggtttatgatcaggtatacttggattttcaataagtttaat
tattcgtttagaattaggaatacctggaagattaattggtaatgatcaaatttataatag
aattgttacatctcatgcatttattataattttttttatagttatacctgttataattgg
tggttttggaaattgattaattcctttaatattaggttctcctgatatatcatttcctcg
aataaataatataagtttttgattattaattccttctttattgatattaattataagagg
atttattaatgttggagttggaacaggttgaactgtttatccacctttatcattaatttt
aggtcatagaggaatatcagttgatatgggaattttttctttacatttagctggtgcttc
ttcaattataggtgcagtaaattttattactacaattttaaatatacgaacaaatttatt
taaaatagataaaatatctttattttcttgatctgtatttattactgctattttattatt
attatctttaccagttttagctggtgctattactatattattaacagatcgtaatataaa
tacaagattttttgatccttctggtgggggtgatccaattttatatcaacatttattt
>BCHYM7385-15|Glyptapanteles porthetriae|BC-ZSM-HYM-23872-F10|Tortrix viridana|Czech Republic|BOLD:ACL7229
aatattatattttatatttggtttatgatcaggtatacttggattttcaataagtttaat
tattcgtttagaattaggaatacctggaagattaattggtaatgatcaaatttataatag
aattgttacatctcatgcatttattataattttttttatagttatacctgttataattgg
tggttttggaaattgattaattcctttaatattaggttctcctgatatatcatttcctcg
aataaataatataagtttttgattattaattccttctttattgatattaattataagagg
atttattaatgttggagttggaacaggttgaactgtttatccacctttatcattaatttt
aggtcatagaggaatatcagttgatatgggaattttttctttacatttagctggtgcttc
ttcaattataggtgcagtaaattttattactacaattttaaatatacgaacaaatttatt
taaaatagataaaatatctttattttcttgatctgtatttattactgctattttattatt
attatctttaccagttttagctggtgctattactatattattaacagatcgtaatataaa
tacaagattttttgatccttctggtgggggtgatccaattttatatcaacatttattt
>WOMIA140-11|Glyptapanteles liparidis|WAM 0445|Lymantria dispar|Greece|BOLD:AAV2164
aatattatattttatatttggtttatgatcaggtatattaggattttcaataagtttaat
tattcgtttagaattagggatacctggaagtttaattggtaatgatcaaatttataatag
gattgtaacttctcatgcatttattatgattttttttatagttatacctgtaataattgg
tggttttggaaattggttaattcctttaatgttaggttcacctgatatatcttttcctcg
aataaataatataagtttttgattattaattccttcattatttatattaattataagtgg
atttattaatgttggtgttggtacaggttggactgtttatcctcctttatctttaatttt
aggtcatggaggtatatcagttgatttaggaattttttctttacatttagctggagcttc
atctattataggggcggtaaattttattacaacaatcataaatatacgaacgaatttatt
taaaatagataaaatatctttattttcttgatctgtttttattactgctattttattatt
attatctttaccagttttggctggtgcaattacaatattattaactgatcgtaatataaa
tacaagattttttgatcctgcaggaggaggtgatccaattctttatcaacatttattt
>BCHYM7321-15|Glyptapanteles liparidis|BC-ZSM-HYM-23872-A06|Lymantria dispar|Czech Republic|BOLD:AAV2164
aatattatattttatatttggtttatgatcaggtatattaggattttcaataagtttaat
tattcgtttagaattagggatacctggaagtttaattggtaatgatcaaatttataatag
gattgtaacttctcatgcatttattatgattttttttatagttatacctgtaataattgg
tggttttggaaattggttaattcctttaatgttaggttcacctgatatatcttttcctcg
aataaataatataagtttttgattattaattccttcattatttatattaattataagtgg
atttattaatgttggtgttggtacaggttggactgtttatcctcctttatctttaatttt
aggtcatggaggtatatcagttgatttaggaattttttctttacatttagctggagcttc
atctattataggggcggtaaattttattacaacaatcataaatatacgaacgaatttatt
taaaatagataaaatatctttattttcttgatctgtttttattactgctattttattatt
attatctttaccagttttggctggtgcaattacaatattattaactgatcgtaatataaa
tacaagattttttgatcctgcaggaggaggtgatccaattctttatcaacatttattt
>BCHYM7327-15|Glyptapanteles liparidis|BC-ZSM-HYM-23872-A12|Lymantria dispar|Czech Republic|BOLD:AAV2164
aatattatattttatatttggtttatgatcaggtatattaggattttcaataagtttaat
tattcgtttagaattagggatacctggaagtttaattggtaatgatcaaatttataatag
gattgtaacttctcatgcatttattatgattttttttatagttatacctgtaataattgg
tggttttggaaattggttaattcctttaatgttaggttcacctgatatatcttttcctcg
aataaataatataagtttttgattattaattccttcattatttatattaattataagtgg
atttattaatgttggtgttggtacaggttggactgtttatcctcctttatctttaatttt
aggtcatggaggtatatcagttgatttaggaattttttctttacatttagctggagcttc
atctattataggggcggtaaattttattacaacaatcataaatatacgaacgaatttatt
taaaatagataaaatatctttattttcttgatctgtttttattactgctattttattatt
attatctttaccagttttggctggtgcaattacaatattattaactgatcgtaatataaa
tacaagattttttgatcctgcaggaggaggtgatccaattctttatcaacatttattt
>BCHYM7580-15|Glyptapanteles liparidis|BC-ZSM-HYM-27734-G03|Lymantria dispar|Czech Republic|BOLD:AAV2164
aatattatattttatatttggtttatgatcaggtatattaggattttcaataagtttaat
tattcgtttagaattagggatacctggaagtttaattggtaatgatcaaatttataatag
gattgtaacttctcatgcatttattatgattttttttatagttatacctgtaataattgg
tggttttggaaattggttaattcctttaatgttaggttcacctgatatatcttttcctcg
aataaataatataagtttttgattattaattccttcattatttatattaattataagtgg
atttattaatgttggtgttggtacaggttggactgtttatcctcctttatctttaatttt
aggtcatggaggtatatcagttgatttaggaattttttctttacatttagctggagcttc
atctattataggggcggtaaattttattacaacaatcataaatatacgaacgaatttatt
taaaatagataaaatatctttattttcttgatctgtttttattactgctattttattatt
attatctttaccagttttggctggtgcaattacaatattattaactgatcgtaatataaa
tacaagattttttgatcctgcaggaggaggtgatccaattctttatcaacatttattt
>BCHYM7582-15|Glyptapanteles liparidis|BC-ZSM-HYM-27734-G05|Lymantria dispar|Czech Republic|BOLD:AAV2164
aatattatattttatatttggtttatgatcaggtatattaggattttcaataagtttaat
tattcgtttagaattagggatacctggaagtttaattggtaatgatcaaatttataatag
gattgtaacttctcatgcatttattatgattttttttatagttatacctgtaataattgg
tggttttggaaattggttaattcctttaatgttaggttcacctgatatatcttttcctcg
aataaataatataagtttttgattattaattccttcattatttatattaattataagtgg
atttattaatgttggtgttggtacaggttggactgtttatcctcctttatctttaatttt
aggtcatggaggtatatcagttgatttaggaattttttctttacatttagctggagcttc
atctattataggggcggtaaattttattacaacaatcataaatatacgaacgaatttatt
taaaatagataaaatatctttattttcttgatctgtttttattactgctattttattatt
attatctttaccagttttggctggtgcaattacaatattattaactgatcgtaatataaa
tacaagattttttgatcctgcaggaggaggtgatccaattctttatcaacatttattt
>BCHYM7320-15|Glyptapanteles liparidis|BC-ZSM-HYM-23872-A05|Lymantria dispar|Czech Republic|BOLD:AAV2164
aatattatattttatatttggtttatgatcaggtatattaggattttcaataagtttaat
tattcgtttagaattagggatacctggaagtttaattggtaatgatcaaatttataatag
gattgtaacttctcatgcatttattatgattttttttatagttatacctgtaataattgg
tggttttggaaattggttaattcctttaatgttaggttcacctgatatatcttttcctcg
aataaataatataagtttttgattattaattccttcattatttatattaattataagtgg
atttattaatgttggtgttggtacaggttggactgtttatcctcctttatctttaatttt
aggtcatggaggtatatcagttgatttaggaattttttctttacatttagctggagcttc
atctattataggggcggtaaattttattacaacaatcataaatatacgaacgaatttatt
taaaatagataaaatatctttattttcttgatctgtttttattactgctattttattatt
attatctttaccagttttggctggtgcaattacaatattattaactgatcgtaatataaa
tacaagattttttgatcctgcaggaggaggtgatccaattctttatcaacatttattt
>BCHYM7579-15|Glyptapanteles liparidis|BC-ZSM-HYM-27734-G02|Lymantria dispar|Czech Republic|BOLD:AAV2164
aatattatattttatatttggtttatgatcaggtatattaggattttcaataagtttaat
tattcgtttagaattagggatacctggaagtttaattggtaatgatcaaatttataatag
gattgtaacttctcatgcatttattatgattttttttatagttatacctgtaataattgg
tggttttggaaattggttaattcctttaatgttaggttcacctgatatatcttttcctcg
aataaataatataagtttttgattattaattccttcattatttatattaattataagtgg
atttattaatgttggtgttggtacaggttggactgtttatcctcctttatctttaatttt
aggtcatggaggtatatcagttgatttaggaattttttctttacatttagctggagcttc
atctattataggggcggtaaattttattacaacaatcataaatatacgaacgaatttatt
taaaatagataaaatatctttattttcttgatctgtttttattactgctattttattatt
attatctttaccagttttggctggtgcaattacaatattattaactgatcgtaatataaa
tacaagattttttgatcctgcaggaggaggtgatccaattctttatcaacatttattt
>BCHYM7322-15|Glyptapanteles liparidis|BC-ZSM-HYM-23872-A07|Lymantria dispar|Czech Republic|BOLD:AAV2164
aatattatattttatatttggtttatgatcaggtatattaggattttcaataagtttaat
tattcgtttagaattagggatacctggaagtttaattggtaatgatcaaatttataatag
gattgtaacttctcatgcatttattatgattttttttatagttatacctgtaataattgg
tggttttggaaattggttaattcctttaatgttaggttcacctgatatatcttttcctcg
aataaataatataagtttttgattattaattccttcattatttatattaattataagtgg
atttattaatgttggtgttggtacaggttggactgtttatcctcctttatctttaatttt
aggtcatggaggtatatcagttgatttaggaattttttctttacatttagctggagcttc
atctattataggggcggtaaattttattacaacaatcataaatatacgaacgaatttatt
taaaatagataaaatatctttattttcttgatctgtttttattactgctattttattatt
attatctttaccagttttggctggtgcaattacaatattattaactgatcgtaatataaa
tacaagattttttgatcctgcaggaggaggtgatccaattctttatcaacatttattt
>BCHYM7581-15|Glyptapanteles liparidis|BC-ZSM-HYM-27734-G04|Lymantria dispar|Czech Republic|BOLD:AAV2164
aatattatattttatatttggtttatgatcaggtatattaggattttcaataagtttaat
tattcgtttagaattagggatacctggaagtttaattggtaatgatcaaatttataatag
gattgtaacttctcatgcatttattatgattttttttatagttatacctgtaataattgg
tggttttggaaattggttaattcctttaatgttaggttcacctgatatatcttttcctcg
aataaataatataagtttttgattattaattccttcattatttatattaattataagtgg
atttattaatgttggtgttggtacaggttggactgtttatcctcctttatctttaatttt
aggtcatggaggtatatcagttgatttaggaattttttctttacatttagctggagcttc
atctattataggggcggtaaattttattacaacaatcataaatatacgaacgaatttatt
taaaatagataaaatatctttattttcttgatctgtttttattactgctattttattatt
attatctttaccagttttggctggtgcaattacaatattattaactgatcgtaatataaa
tacaagattttttgatcctgcaggaggaggtgatccaattctttatcaacatttattt
>BCHYM7324-15|Glyptapanteles liparidis|BC-ZSM-HYM-23872-A09|Ptilophora plumigera|Czech Republic|BOLD:AAV2164
aatattatattttatatttggtttatgatcaggtatattaggattttcaataagtttaat
tattcgtttagaattagggatacctggaagtttaattggtaatgatcaaatttataatag
gattgtaacttctcatgcatttattatgattttttttatagttatacctgtaataattgg
tggttttggaaattggttaattcctttaatgttaggttcacctgatatatcttttcctcg
aataaataatataagtttttgattattaattccttcattatttatattaattataagtgg
atttattaatgttggtgttggtacaggttggactgtttatcctcctttatctttaatttt
aggtcatggaggtatatcagttgatttaggaattttttctttacatttagctggagcttc
atctattataggggcggtaaattttattacaacaatcataaatatacgaacgaatttatt
taaaatagataaaatatctttattttcttgatctgtttttattactgctattttattatt
attatctttaccagttttggctggtgcaattacaatattattaactgatcgtaatataaa
tacaagattttttgatcctgcaggaggaggtgatccaattctttatcaacatttattt
>WOMIA142-11|Glyptapanteles liparidis|WAM 0447|Lymantria dispar|Greece|BOLD:AAV2164
aatattatattttatatttggtttatgatcaggtatattaggattttcaataagtttaat
tattcgtttagaattagggatacctggaagtttaattggtaatgatcaaatttataatag
gattgtaacttctcatgcatttattatgattttttttatagttatacctgtaataattgg
tggttttggaaattggttaattcctttaatgttaggttcacctgatatatcttttcctcg
aataaataatataagtttttgattattaattccttcattatttatattaattataagtgg
atttattaatgttggtgttggtacaggttggactgtttatcctcctttatctttaatttt
aggtcatggaggtatatcagttgatttaggaattttttctttacatttagctggagcttc
atctattataggggcggtaaattttattacaacaatcataaatatacgaacgaatttatt
taaaatagataaaatatctttattttcttgatctgtttttattactgctattttattatt
attatctttaccagttttggctggtgcaattacaatattattaactgatcgtaatataaa
tacaagattttttgatcctgcagnaggaggtgatccaattctttatcaacatttattt
>WOMIA141-11|Glyptapanteles liparidis|WAM 0446|Lymantria dispar|Greece|BOLD:AAV2164
aatattatattttatatttggtttatgatcaggtatattaggattttcaataagtttaat
tattcgtttagaattagggatacctggaagtttaattggtaatgatcaaatttataatag
gattgtaacttctcatgcatttattatgattttttttatagttatacctgtaataattgg
tggttttggaaattggttaattcctttaatgttaggttcacctgatatatcttttcctcg
aataaataatataagtttttgattattaattccttcattatttatattaattataagtgg
atttattaatgttggtgttggtacaggttggactgtttatcctcctttatctttaatttt
aggtcatggaggtatatcagttgatttaggaattttttctttacatttagctggagcttc
atctattataggggcggtaaattttattacaacaatcataaatatacgaacgaatttatt
taaaatagataaaatatctttattttcttgatctgtttttattactgctattttattatt
attatctttaccagttttggctggtgcaattacaatattattaactgatcgtaatataaa
tacaagattttttgatcctgcaggaggaggtgatccaattctttatcaacatttattt
>BCHYM7317-15|Glyptapanteles liparidis|BC-ZSM-HYM-23872-A02|Lymantria dispar|Czech Republic|BOLD:AAV2164
aatattatattttatatttggtttatgatcaggtatattaggattttcaataagtttaat
tattcgtttagaattagggatacctggaagtttaattggtaatgatcaaatttataatag
gattgtaacttctcatgcatttattataattttttttatagttatacctgtaataattgg
tggttttggaaattggttaattcctttaatgttaggttcacctgatatatcttttcctcg
aataaataatataagtttttgattattaattccttcattatttatattaattataagtgg
atttattaatgttggtgttggtacaggttggactgtttatcctcctttatctttaatttt
aggtcatggaggtatatcagttgatttaggaattttttctttacatttagctggagcttc
atctattataggggcggtaaattttattacaacaatcataaatatacgaacgaatttatt
taaaatagataaaatatctttattttcttgatctgtttttattactgctattttattatt
attatctttaccagttttggctggtgcaattacaatattattaactgatcgtaatataaa
tacaagattttttgatcctgcaggaggaggtgatccaattctttatcaacatttattt
>BCHYM7578-15|Glyptapanteles liparidis|BC-ZSM-HYM-27734-G01|Lymantria dispar|Czech Republic|BOLD:AAV2164
aatattatattttatatttggtttatgatcaggtatattaggattttcaataagtttaat
tattcgtttagaattagggatacctggaagtttaattggtaatgatcaaatttataatag
gattgtaacttctcatgcatttattataattttttttatagttatacctgtaataattgg
tggttttggaaattggttaattcctttaatgttaggttcacctgatatatcttttcctcg
aataaataatataagtttttgattattaattccttcattatttatattaattataagtgg
atttattaatgttggtgttggtacaggttggactgtttatcctcctttatctttaatttt
aggtcatggaggtatatcagttgatttaggaattttttctttacatttagctggagcttc
atctattataggggcggtaaattttattacaacaatcataaatatacgaacgaatttatt
taaaatagataaaatatctttattttcttgatctgtttttattactgctattttattatt
attatctttaccagttttggctggtgcaattacaatattattaactgatcgtaatataaa
tacaagattttttgatcctgcaggaggaggtgatccaattctttatcaacatttattt
>GBDTA401-21|Glyptapanteles indiensis|ZSM-HYM-33154-B09||Germany|BOLD:ABY2372
aatattatattttatatttggtttgtgatcaggtatattaggattttcaataagtttaat
tattcgattagaattaggtatgcctggaagtttaattggtaatgatcaaatttataatag
aattgttacttcacatgcatttattataattttttttatagttatacctgtaataattgg
tggttttggaaattgattaattcctttaatattaggttcacctgatatatcttttccacg
tataaataatataagtttttgattattaattccttcattatttatattaattttaagtgg
atttattaatgttggtgttgggacaggttgaactgtatatcctcctttatcattaatttt
aggacatggaggaatatcagttgatttaggaattttttctttacatttagctggagcttc
atctattataggggcggtaaattttattactacaattataaatatacgaacaaatttatt
taaaatagataaaatatctttattttcttgatctgtttttattactgctattttattatt
attatctttaccagttttagctggagcaattactatattattaactgatcgtaatataaa
tacaagatttttcgatccttcaggaggtggtgatccaattctttatcaacatttattt
>BCHYM14897-16|Glyptapanteles indiensis|BC-ZSM-HYM-27569-F09|?Alsophila aescularia|Czech Republic|BOLD:ABY2372
aatattatattttatatttggtttgtgatcaggtatattaggattttcaataagtttaat
tattcgattagaattaggtatgcctggaagtttaattggtaatgatcaaatttataatag
aattgttacttcacatgcatttattataattttttttatagttatacctgtaataattgg
tggttttggaaattgattaattcctttaatattaggttcacctgatatatcttttccacg
tataaataatataagtttttgattattaattccttcattatttatattaattttaagtgg
atttattaatgttggtgttgggacaggttgaactgtatatcctcctttatcattaatttt
aggacatggaggaatatcagttgatttaggaattttttctttacatttagctggagcttc
atctattataggggcggtaaattttattactacaattataaatatacgaacaaatttatt
taaaatagataaaatatctttattttcttgatctgtttttattactgctattttattatt
attatctttaccagttttagctggagcaattactatattattaactgatcgtaatataaa
tacaagatttttcgatccttcaggaggtggtgatccaattctttatcaacatttattt
>BCHYM7383-15|Glyptapanteles indiensis|BC-ZSM-HYM-23872-F08|Operophtera brumata|Czech Republic|BOLD:ABY2372
aatattatattttatatttggtttgtgatcaggtatattaggattttcaataagtttaat
tattcgattagaattaggtatgcctggaagtttaattggtaatgatcaaatttataatag
aattgttacttcacatgcatttattataattttttttatagttatacctgtaataattgg
tggttttggaaattgattaattcctttaatattaggttcacctgatatatcttttccacg
tataaataatataagtttttgattattaattccttcattatttatattaattttaagtgg
atttattaatgttggtgttgggacaggttgaactgtatatcctcctttatcattaatttt
aggacatggaggaatatcagttgatttaggaattttttctttacatttagctggagcttc
atctattataggggcggtaaattttattactacaattataaatatacgaacaaatttatt
taaaatagataaaatatctttattttcttgatctgtttttattactgctattttattatt
attatctttaccagttttagctggagcaattactatattattaactgatcgtaatataaa
tacaagatttttcgatccttcaggaggtggtgatccaattctttatcaacatttattt
>GBDTA1566-21|Glyptapanteles indiensis|ZSM-HYM-33166-D10||Germany|BOLD:ABY2372
---attatattttatatttggtttgtgatcaggtatattaggattttcaataagtttaat
tattcgattagaattaggtatgcctggaagtttaattggtaatgatcaaatttataatag
aattgttacttcacatgcatttattataattttttttatagttatacctgtaataattgg
tggttttggaaattgattaattcctttaatattaggttcacctgatatatcttttccacg
tataaataatataagtttttgattattaattccttcattatttatattaattttaagtgg
atttattaatgttggtgttgggacaggttgaactgtatatcctcctttatcattaatttt
aggacatggaggaatatcagttgatttaggaattttttctttacatttagctggagcttc
atctattataggggcggtaaattttattactacaattataaatatacgaacaaatttatt
taaaatagataaaatatctttattttcttgatctgtttttattactgctattttattatt
attatctttaccagttttagctggagcaattactatattattaactgatcgtaatataaa
tacaagatttttcgatccttcaggaggtggtgatccaattctttatcaacatttatt-
>GBDTA15314-21|Glyptapanteles indiensis|ZSM-HYM-42393-B07||Germany|BOLD:ABY2372
---attatattttatatttggtttgtgatcaggtatattaggattttcaataagtttaat
tattcgattagaattaggtatgcctggaagtttaattggtaatgatcaaatttataatag
aattgttacttcacatgcatttattataattttttttatagttatacctgtaataattgg
tggttttggaaattgattaattcctttaatattaggttcacctgatatatcttttccacg
tataaataatataagtttttgattattaattccttcattatttatattaattttaagtgg
atttattaatgttggtgttgggacaggttgaactgtatatcctcctttatcattaatttt
aggacatggaggaatatcagttgatttaggaattttttctttacatttagctggagcttc
atctattataggggcggtaaattttattactacaattataaatatacgaacaaatttatt
taaaatagataaaatatctttattttcttgatctgtttttattactgctattttattatt
attatctttaccagttttagctggagcaattactatattattaactgatcgtaatataaa
tacaagattttttgatccttcaggaggtggtgatccaattctttatcaacatttat--
>GBMCG065-22|Glyptapanteles indiensis|ZSM-HYM-ZLAB01-F05|Operophtera brumata|Germany|BOLD:ABY2372
-----------------------------caggtatattaggattttcaataagtttaat
tattcgattagaattaggtatgcctggaagtttaattggtaatgatcaaatttataatag
aattgttacttcacatgcatttattataattttttttatagttatacctgtaataattgg
tggttttggaaattgattaattcctttaatattaggttcacctgatatatcttttccacg
tataaataatataagtttttgattattaattccttcattatttatattaattttaagtgg
atttattaatgttggtgttgggacaggttgaactgtatatcctcctttatcattaatttt
aggacatggaggaatatcagttgatttaggaattttttctttacatttagctggagcttc
atctattataggggcggtaaattttattactacaattataaatatacgaacaaatttatt
taaaatagataaaatatctttattttcttgatctgtttttattactgctattttattatt
attatctttaccagttttagctggagcaattactatattattaactgatcgtaatataaa
tacaagattttttgatccttcaggaggtggt---------------------------
>GBDTA1433-21|Glyptapanteles indiensis|ZSM-HYM-33165-A08||Germany|BOLD:ABY2372
----ttatattttatatttggtttgtgatcaggtatattaggattttcaataagtttaat
tattcgattagaattaggtatgcctggaagtttaattggtaatgatcaaatttataatag
aattgttacttcacatgcatttattataattttttttatagttatacctgtaataattgg
tggttttggaaattgattaattcctttaatattaggttcacctgatatatcttttccacg
tataaataatataagtttttgattattaattccttcattatttatattaattttaagtgg
atttattaatgttggtgttgggacaggttgaactgtatatcctcctttatcattaatttt
aggacatggaggaatatcagttgatttaggaattttttctttacatttagctggagcttc
atctattataggggcggtaaattttattactacaattataaatatacgaacaaatttatt
taaaatagataaaatatctttattttcttgatctgtttttattactgctattttattatt
attatctttaccagttttagctggagcaattactatattattaactgatcgtaatataaa
tacaagattttttgatccttcaggaggtggtgatccaattctttatcaacatttatt-
>BCHYM7319-15|Glyptapanteles indiensis|BC-ZSM-HYM-23872-A04|Operophtera brumata|Czech Republic|BOLD:ABY2372
aatattatattttatatttggtttgtgatcaggtatattaggattttcaataagtttaat
tattcgattagaattaggtatacctggaagtttaattggtaatgatcaaatttataatag
aattgttacttcacatgcatttattataattttttttatagttatacctgtaataattgg
tggttttggaaattgattaattcctttaatattaggttcacctgatatatcttttccacg
tataaataatataagtttttgattattaattccttcattatttatattaattttaagtgg
atttattaatgttggtgttgggacaggttgaactgtatatcctcctttatcattaatttt
aggacatggaggaatatcagttgatttaggaattttttctttacatttagctggagcttc
atctattataggggcggtaaattttattactacaattataaatatacgaacaaatttatt
taaaatagataaaatatctttattttcttgatctgtttttattactgctattttattatt
attatctttaccagttttagctggagcaattactatattattaactgatcgtaatataaa
tacaagatttttcgatccttcaggaggtggtgatccaattctttatcaacatttattt
>GBDTA1547-21|Glyptapanteles indiensis|ZSM-HYM-33166-C03||Germany|BOLD:ABY2372
---attatattttatatttggtttgtgatcaggtatattaggattttcaataagtttaat
tattcgattagaattaggtatacctggaagtttaattggtaatgatcaaatttataatag
aattgttacttcacatgcatttattataattttttttatagttatacctgtaataattgg
tggttttggaaattgattaattcctttaatattaggttcacctgatatatcttttccacg
tataaataatataagtttttgattattaattccttcattatttatattaattttaagtgg
atttattaatgttggtgttgggacaggttgaactgtatatcctcctttatcattaatttt
aggacatggaggaatatcagttgatttaggaattttttctttacatttagctggagcttc
atctattataggggcggtaaattttattactacaattataaatatacgaacaaatttatt
taaaatagataaaatatctttattttcttgatctgtttttattactgctattttattatt
attatctttaccagttttagctggagcaattactatattattaactgatcgtaatataaa
tacaagatttttcgatccttcaggaggtggtgatccaattctttatcaacatttattt
>WOMIC011-10|Glyptapanteles indiensis|JMIC 0011||Japan|BOLD:ABY2372
--------------------------gatcaggtatattaggattttcaataagtttaat
tattcgattagaattaggtatgcctggaagtttaattggtaatgatcaaatttataatag
aattgttacttcacatgcatttattataattttttttatagttatacctgtaataattgg
tggttttggaaattgattaattcctttaatattaggttcacctgatatatcttttccacg
tataaataatataagtttttgattattaattccttcattatttatattaattttaagtgg
atttattaatgttggtgttgggacaggttgaactgtatatccccctttatcattaatttt
aggacatggaggaatatcagttgatttaggaattttttctttacatttagctggagcttc
atctattataggggcggtaaattttattactacaattataaatatacgaacaaatttatt
taaaatagataaaatatctttattttcttgatctgtttttattactgctattttattatt
attatctttaccagttttagctggagcaattactatattattaactgatcgtaatataaa
tacaagattttttgatccttcaggaggtggtgatccaattctttatcaacatttattt
>HYCNF017-11|Glyptapanteles indiensis|CNCHYM 03232||India|BOLD:ABY2372
------------------------------------------------------------
------------------------------------------------------------
------------------------------------------------------------
--------------------------------------------------------cgcg
tataaataatataagtttttgattattaattccttcattatttatattaattttaagtgg
atttattaatgttggtgttgggacaggttgaactgtatatcctcctttatcattaatttt
aggacatggaggaatatcagttgatttaggaattttttctttacatttagctggagcttc
atctattataggggcggtaaattttattactacaattataaatatacgaacaaatttatt
taaaatagataaaatatctttattttcttgatctgtttttattactgctattttattatt
attatctttaccagttttagctggagcaattactatattattaactgatcgtaatataaa
tacaagattttttgatccttcaggagggggggatccaattctttatcaacatttattt
>AAHYM585-16|Glyptapanteles mygdonia|MRS-JFT 0574|Apocheima pilosaria|United Kingdom|BOLD:AAU5027
aatattatattttatatttggtctatggtcgggtatattgggattttcaataagtttagt
tattcgattggaattaggtatacctggaagattaattggtaatgatcaaatttataatag
aattgttacttcacatgcatttattataattttttttatagttatacctgttataattgg
tggttttggaaattgattaattccattaatattaggttcaccagatatatcatttccacg
aataaataatatgagtttttgattattaattccttcattatttatattaattttaagggg
atttattaatgttggtgttggtacaggttgaactgtttatcctcctttatcattaatttt
aggtcatgggggtatatctgttgatttgggaattttttctttacatttagctggtgcttc
atcaattataggtgcagtaaattttattactacaattataaatatacgaacaaatttatt
taaaatagataaaatatctttattttcttgatctgtttttattactgctattttattatt
attatcattaccagttttagcaggggcaattactatattattaactgatcgtaatataaa
tacaagattttttgatccttctggaggaggtgatccaattctttatcaacatttattt
>BCNCA285-18|Glyptapanteles mygdonia|MRS_JFT0761|Eustroma reticulata|United Kingdom|BOLD:AAU5027
--------------------------------------tgggattttcaataagtttagt
tattcgattggaattaggtatacctggaagattaattggtaatgatcaaatttataatag
aattgttacttcacatgcatttattataattttttttatagttatacctgttataattgg
tggttttggaaattgattaattccattaatattaggttcaccagatatatcatttccacg
aataaataatatgagtttttgattattaattccttcattatttatattaattttaagggg
atttattaatgttggtgttggtacaggttgaactgtttatcctcctttatcattaatttt
aggtcatgggggtatatctgttgatttgggaattttttctttacatttagctggtgcttc
atcaattataggtgcagtaaattttattactacaattataaatatacgaacaaatttatt
taaaatagataaaatatctttattttcttgatctgtttttattactgctattttattatt
attatcattaccagttttagcaggggcaattactatattattaactgatcgtaatataaa
tacaagattttttgatccttctggaggaggtgatccaattctttatcaacatttattt
>GBDTA15038-21|Glyptapanteles popovi|ZSM-HYM-42390-C04||Germany|BOLD:AEJ4298
aatattatattttatatttggaatgtgatcaggaatattaggattttcaataagtttaat
tattcgtttagaattaggaataccaggaagattaattggtaatgatcaaatttataatag
agttgttacatctcatgcatttattataattttttttatagttatgcctgtaataattgg
tggttttggaaattgattaattcctttaatattaggttcaccggatatatcatttcctcg
tatgaataatataagtttttgattattaattccttcattatttatattagttacaagtgg
gtttattaatgttggtgttggaacaggatgaactgtttatccaccattatcattaatttt
aggtcatggtggtatatcagttgatttaggaattttttctttacatttagctggtgcttc
atcaattataggtgcagtaaattttattactactattataaatatacgaacaaatttatt
taaaatagataaaatgtctttattttcttgatctgtttttattactgctattttattatt
attatctttaccagttttggctggtgccattactatattattaactgatcgtaatataaa
tactagattttttgatccttcaggagggggtgatccaattctttatcaacatttat--
>GBDTA15029-21|Glyptapanteles popovi|ZSM-HYM-42390-B07||Germany|BOLD:AEJ4298
---attatattttatatttggaatgtgatcaggaatattaggattttcaataagtttaat
tattcgtttagaattaggaataccaggaagattaattggtaatgatcaaatttataatag
agttgttacatctcatgcatttattataattttttttatagttatgcctgtaataattgg
tggttttggaaattgattaattcctttaatattaggttcaccggatatatcatttcctcg
tatgaataatataagtttttgattattaattccttcattatttatattagttacaagtgg
gtttattaatgttggtgttggaacaggatgaactgtttatccaccattatcattaatttt
aggtcatggtggtatatcagttgatttaggaattttttctttacatttagctggtgcttc
atcaattataggtgcagtaaattttattactactattataaatatacgaacaaatttatt
taaaatagataaaatgtctttattttcttgatctgtttttattactgctattttattatt
attatctttaccagttttggctggtgccattactatattattaactgatcgtaatataaa
tactagattttttgatccttcaggagggggtgatccaattctttatcaacatttat--
>GBDTA1244-21|Glyptapanteles popovi|ZSM-HYM-33163-A09||Germany|BOLD:AEJ4298
---attatattttatatttggaatgtgatcaggaatattaggattttcaataagtttaat
tattcgtttagaattaggaataccaggaagattaattggtaatgatcaaatttataatag
agttgttacatctcatgcatttattataattttttttatagttatgcctgtaataattgg
tggttttggaaattgattaattcctttaatattaggttcaccggatatatcatttcctcg
tatgaataatataagtttttgattattaattccttcattatttatattagttacaagtgg
gtttattaatgttggtgttggaacaggatgaactgtttatccaccattatcattaatttt
aggtcatggtggtatatcagttgatttaggaattttttctttacatttagctggtgcttc
atcaattataggtgcagtaaattttattactactattataaatatacgaacaaatttatt
taaaatagataaaatgtctttattttcttgatctgtttttattactgctattttattatt
attatctttaccagttttggctggtgccattactatattattaactgatcgtaatataaa
tactagattttttgatccttcaggagggggtgatccaattctttatcaacatttatt-
>GBDTA1199-21|Glyptapanteles popovi|ZSM-HYM-33162-E11||Germany|BOLD:AEJ4298
--tattatattttatatttggaatgtgatcaggaatattaggattttcaataagtttaat
tattcgtttggaattaggaataccaggaagattaattggtaatgatcaaatttataatag
agttgttacatctcatgcatttattataattttttttatagttatgcctgtaataattgg
tggttttggaaattgattaattcctttaatattaggttcaccggatatatcatttcctcg
tatgaataatataagtttttgattattaattccttcattatttatattagttacaagtgg
gtttattaatgttggtgttggaacaggatgaactgtttatccaccattatcattaatttt
aggtcatggtggtatatcagttgatttaggaattttttctttacatttagctggtgcttc
atcaattataggtgcagtaaattttattactactattataaatatacgaacaaatttatt
taaaatagataaaatgtctttattttcttgatctgtttttattactgctattttattatt
attatctttaccagttttggctggtgccattactatattattaactgatcgtaatataaa
tactagattttttgatccttcaggagggggtgatccaattctttatcaacatttatt-
>GBDTA15120-21|Glyptapanteles popovi|ZSM-HYM-42391-B03||Germany|BOLD:AEJ4298
---attatattttatatttggaatgtgatcaggaatattaggattttcaataagtttaat
tattcgtttggaattaggaataccaggaagattaattggtaatgatcaaatttataatag
agttgttacatctcatgcatttattataattttttttatagttatgcctgtaataattgg
tggttttggaaattgattaattcctttaatattaggttcaccggatatatcatttcctcg
tatgaataatataagtttttgattattaattccttcattatttatattagttacaagtgg
gtttattaatgttggtgttggaacaggatgaactgtttatccaccattatcattaatttt
aggtcatggtggtatatcagttgatttaggaattttttctttacatttagctggtgcttc
atcaattataggtgcagtaaattttattactactattataaatatacgaacaaatttatt
taaaatagataaaatgtctttattttcttgatctgtttttattactgctattttattatt
attatctttaccagttttggctggtgccattactatattattaactgatcgtaatataaa
tactagattttttgatccttcaggagggggtgatccaattctttatcaacatttat--
>GBDTA15030-21|Glyptapanteles popovi|ZSM-HYM-42390-B08||Germany|BOLD:AEJ4298
---attatattttatatttggaatgtgatcaggaatattaggattttcaataagtttaat
tattcgtttggaattaggaataccaggaagattaattggtaatgatcaaatttataatag
agttgttacatctcatgcatttattataattttttttatagttatgcctgtaataattgg
tggttttggaaattgattaattcctttaatattaggttcaccggatatatcatttcctcg
tatgaataatataagtttttgattattaattccttcattatttatattagttacaagtgg
gtttattaatgttggtgttggaacaggatgaactgtttatccaccattatcattaatttt
aggtcatggtggtatatcagttgatttaggaattttttctttacatttagctggtgcttc
atcaattataggtgcagtaaattttattactactattataaatatacgaacaaatttatt
taaaatagataaaatgtctttattttcttgatctgtttttattactgctattttattatt
attatctttaccagttttggctggtgccattactatattattaactgatcgtaatataaa
tactagattttttgatccttcaggagggggtgatccaattctttatcaacatttat--
>HYCNE1147-11|Glyptapanteles popovi|CNCHYM 01335||Armenia|BOLD:AEJ4298
------------------------------------------------------------
------------------------------------------------------------
------------------------------------------------------------
--------------------------------------------------------ctcg
tatgaataatataagtttttgattattaattccttcattatttatattagttacaagtgg
gtttattaatgttggtgttggaacaggatgaactgtttatccaccattatcactaatttt
aggtcatggtggtatatcagttgatttaggaattttttctttacatttagctggtgcttc
atcaattataggtgcagtaaattttattactactattataaatatacgaacaaatttatt
taaaatagataaaatgtctttattttcttgatctgtttttattactgctattttattatt
attatctttaccagttttggctggtgctattactatattattaactgatcgtaatataaa
tactagattttttgatccttcaggagggggtgatccaattctttatcaacatttattt
