# Supplementary material for: ﻿Scratching the tip of the iceberg: integrative taxonomy reveals 30 new species records of Microgastrinae (Braconidae) parasitoid wasps for Germany, including new Holarctic distributions
Source: Zookeys. 2024 Jan 11;1188:305–86. doi: 10.3897/zookeys.1188.112516 (PMC10797786; doi:10.3897/zookeys.1188.112516)
Supplement: Supplementary material 7 — Glyptapantelesindiensis and related species NJ-topology [file zookeys-1188-305_article-112516__-s007.nwk]

((((((((((((((('BCHYM7324-15|Glyptapanteles liparidis|BC-ZSM-HYM-23872-A09|Ptilophora plumigera|Czech Republic|BOLD:AAV2164':0.00000000,'WOMIA142-11|Glyptapanteles liparidis|WAM 0447|Lymantria dispar|Greece|BOLD:AAV2164':0.00000132)0.1400:0.00000073,'BCHYM7581-15|Glyptapanteles liparidis|BC-ZSM-HYM-27734-G04|Lymantria dispar|Czech Republic|BOLD:AAV2164':0.00000000)0.1400:0.00000041,'BCHYM7322-15|Glyptapanteles liparidis|BC-ZSM-HYM-23872-A07|Lymantria dispar|Czech Republic|BOLD:AAV2164':0.00000000)0.1400:0.00000024,'BCHYM7579-15|Glyptapanteles liparidis|BC-ZSM-HYM-27734-G02|Lymantria dispar|Czech Republic|BOLD:AAV2164':0.00000000)0.1400:0.00000014,'BCHYM7320-15|Glyptapanteles liparidis|BC-ZSM-HYM-23872-A05|Lymantria dispar|Czech Republic|BOLD:AAV2164':0.00000000)0.1400:0.00000008,'BCHYM7582-15|Glyptapanteles liparidis|BC-ZSM-HYM-27734-G05|Lymantria dispar|Czech Republic|BOLD:AAV2164':0.00000000)0.1400:0.00000005,'BCHYM7580-15|Glyptapanteles liparidis|BC-ZSM-HYM-27734-G03|Lymantria dispar|Czech Republic|BOLD:AAV2164':0.00000000)0.1400:0.00000003,'BCHYM7327-15|Glyptapanteles liparidis|BC-ZSM-HYM-23872-A12|Lymantria dispar|Czech Republic|BOLD:AAV2164':0.00000000)0.1400:0.00000003,'BCHYM7321-15|Glyptapanteles liparidis|BC-ZSM-HYM-23872-A06|Lymantria dispar|Czech Republic|BOLD:AAV2164':0.00000000)0.1400:0.00000003,'WOMIA140-11|Glyptapanteles liparidis|WAM 0445|Lymantria dispar|Greece|BOLD:AAV2164':0.00000000)0.1400:0.00000003,'WOMIA141-11|Glyptapanteles liparidis|WAM 0446|Lymantria dispar|Greece|BOLD:AAV2164':0.00000000)0.6240:0.00133859,('BCHYM7317-15|Glyptapanteles liparidis|BC-ZSM-HYM-23872-A02|Lymantria dispar|Czech Republic|BOLD:AAV2164':0.00000000,'BCHYM7578-15|Glyptapanteles liparidis|BC-ZSM-HYM-27734-G01|Lymantria dispar|Czech Republic|BOLD:AAV2164':0.00000000)0.6160:0.00018168)1.0000:0.02541862,('HYCNF017-11|Glyptapanteles indiensis|CNCHYM 03232||India|BOLD:ABY2372':0.00526157,(('BCHYM7319-15|Glyptapanteles indiensis|BC-ZSM-HYM-23872-A04|Operophtera brumata|Czech Republic|BOLD:ABY2372':0.00000000,'GBDTA1547-21|Glyptapanteles indiensis|ZSM-HYM-33166-C03||Germany|BOLD:ABY2372':0.00008594)0.5270:0.00076146,(((('BCHYM7383-15|Glyptapanteles indiensis|BC-ZSM-HYM-23872-F08|Operophtera brumata|Czech Republic|BOLD:ABY2372':0.00000000,'GBDTA1566-21|Glyptapanteles indiensis|ZSM-HYM-33166-D10||Germany|BOLD:ABY2372':0.00008596)0.3950:0.00004485,'BCHYM14897-16|Glyptapanteles indiensis|BC-ZSM-HYM-27569-F09| Alsophila aescularia|Czech Republic|BOLD:ABY2372':0.00000000)0.3950:0.00002344,'GBDTA401-21|Glyptapanteles indiensis|ZSM-HYM-33154-B09||Germany|BOLD:ABY2372':0.00000000)0.3950:0.00125129,('WOMIC011-10|Glyptapanteles indiensis|JMIC 0011||Japan|BOLD:ABY2372':0.00134883,('GBDTA1433-21|Glyptapanteles indiensis|ZSM-HYM-33165-A08||Germany|BOLD:ABY2372':0.00000000,('GBDTA15314-21|Glyptapanteles indiensis|ZSM-HYM-42393-B07||Germany|BOLD:ABY2372':0.00000000,'GBMCG065-22|Glyptapanteles indiensis|ZSM-HYM-ZLAB01-F05|Operophtera brumata|Germany|BOLD:ABY2372':0.00069854)0.2050:0.00036803)0.3350:0.00025825)0.4630:0.00031593)0.3820:0.00079305)0.6830:0.00262790)0.9940:0.01212070)0.8510:0.00878900,('AAHYM585-16|Glyptapanteles mygdonia|MRS-JFT 0574|Apocheima pilosaria|United Kingdom|BOLD:AAU5027':0.00123067,'BCNCA285-18|Glyptapanteles mygdonia|MRS JFT0761|Eustroma reticulata|United Kingdom|BOLD:AAU5027':0.00000000)1.0000:0.02807397)0.5200:0.00221959,('HYCNE1147-11|Glyptapanteles popovi|CNCHYM 01335||Armenia|BOLD:AEJ4298':0.00342297,('GBDTA15038-21|Glyptapanteles popovi|ZSM-HYM-42390-C04||Germany|BOLD:AEJ4298':0.00000000,(('GBDTA15029-21|Glyptapanteles popovi|ZSM-HYM-42390-B07||Germany|BOLD:AEJ4298':0.00004665,'GBDTA1244-21|Glyptapanteles popovi|ZSM-HYM-33163-A09||Germany|BOLD:AEJ4298':0.00000000)0.2940:0.00002756,('GBDTA1199-21|Glyptapanteles popovi|ZSM-HYM-33162-E11||Germany|BOLD:AEJ4298':0.00000000,('GBDTA15120-21|Glyptapanteles popovi|ZSM-HYM-42391-B03||Germany|BOLD:AEJ4298':0.00000000,'GBDTA15030-21|Glyptapanteles popovi|ZSM-HYM-42390-B08||Germany|BOLD:AEJ4298':0.00000000)0.7630:0.00008300)0.5240:0.00150560)0.3310:0.00007572)0.5630:0.00097576)1.0000:0.03134714,(((('MARKC159-22|Glyptapanteles porthetriae|MRS JFT0955|Orgyia antiqua|Poland|BOLD:ACL7229':0.00076423,'BCHYM7385-15|Glyptapanteles porthetriae|BC-ZSM-HYM-23872-F10|Tortrix viridana|Czech Republic|BOLD:ACL7229':0.00000000)0.9780:0.00039335,'BCHYM7328-15|Glyptapanteles porthetriae|BC-ZSM-HYM-23872-B01|Orgyia antiqua|Czech Republic|BOLD:ACL7229':0.00000000)0.9780:0.00020264,'BCHYM7384-15|Glyptapanteles porthetriae|BC-ZSM-HYM-23872-F09|Lymantria dispar|Czech Republic|BOLD:ACL7229':0.00000000)0.9990:0.00711476,((('AAHYM632-16|Glyptapanteles cf. vitripennis|MRS-JFT 0659|Uresipita limbalis|Spain|BOLD:AAA7148':0.00000000,'AAHYM631-16|Glyptapanteles cf. vitripennis|MRS-JFT 0657|Uresipita limbalis|Spain|BOLD:AAA7148':0.00000000)0.8730:0.00161725,'AAHYM586-16|Glyptapanteles mygdonia|MRS-JFT 0575|Operophtera brumata|United Kingdom|BOLD:AAA7148':0.00000000)0.6190:0.00063709,('AAHYM636-16|Glyptapanteles vitripennis|MRS-JFT 0666|Theria primaria|United Kingdom|BOLD:AAA7148':0.00000000,('AAHYM633-16|Glyptapanteles vitripennis|MRS-JFT 0660|Theria primaria|United Kingdom|BOLD:AAA7148':0.00000000,('AAHYM600-16|Glyptapanteles vitripennis|MRS-JFT 0590|Apocheima pilosaria|United Kingdom|BOLD:AAA7148':0.00000000,('MARKB208-21|Glyptapanteles|CNCHYM45344|Geometridae|United Kingdom|BOLD:AAA7148':0.00000000,'BCNCA279-18|Glyptapanteles vitripennis|MRS JFT0745|Chesias legatella|United Kingdom|BOLD:AAA7148':0.00035646)0.9960:0.00107455)0.6190:0.00055461)0.6190:0.00028655)0.6190:0.00090057)0.9970:0.00677367)1.0000:0.02935974);
