# Supplementary material for: ﻿Scratching the tip of the iceberg: integrative taxonomy reveals 30 new species records of Microgastrinae (Braconidae) parasitoid wasps for Germany, including new Holarctic distributions
Source: Zookeys. 2024 Jan 11;1188:305–86. doi: 10.3897/zookeys.1188.112516 (PMC10797786; doi:10.3897/zookeys.1188.112516)
Supplement: Supplementary material 8 — BOLD:AAA6099 sequences [file zookeys-1188-305_article-112516__-s008.nexus]

#NEXUS
[ TITLE ]
BEGIN TAXA;
       DIMENSIONS NTAX=153;
       TAXLABELS
             CNCHY183-07|Cotesia_jft09
             ASWA385-08|Cotesia_jft09
             ASWA388-08|Cotesia_jft09
             ASWA395-08|Cotesia_jft09
             ASWA398-08|Cotesia_jft09
             ASWA399-08|Cotesia_jft09
             ASWA401-08|Cotesia_jft09
             ASWA406-08|Cotesia_jft09
             CNCHZ678-09|Cotesia_jft09
             CNCHZ679-09|Cotesia_jft09
             CNCHZ699-09|Cotesia_jft09
             CNCHZ709-09|Cotesia_jft09
             CNCHZ710-09|Cotesia_jft09
             CNCHZ711-09|Cotesia_jft09
             CNCHZ712-09|Cotesia_jft09
             CNCHZ713-09|Cotesia_jft09
             CNCHZ716-09|Cotesia_jft09
             CNCHZ718-09|Cotesia_jft09
             CNCHZ719-09|Cotesia_jft09
             CNCHZ720-09|Cotesia_jft09
             CNCHZ721-09|Cotesia_jft09
             CNCHZ722-09|Cotesia_jft09
             CNCHZ723-09|Cotesia_jft09
             CNCHZ725-09|Cotesia_jft09
             CNCHZ726-09|Cotesia_jft09
             CNCHZ728-09|Cotesia_jft09
             CNCHZ730-09|Cotesia_jft09
             CNCHZ731-09|Cotesia_jft09
             CNCHX962-09|Cotesia_jft09
             JSHYP561-11|Cotesia
             ASWA386-08|Cotesia_jft09
             ASWA396-08|Cotesia_jft09
             ASWA405-08|Cotesia_jft09
             ASWAU091-08|Cotesia_jft09
             ASWAU093-08|Cotesia_jft09
             NGNAC1788-13|Cotesia
             AGAKI1382-17|Cotesia
             AGAKQ1718-17|Cotesia
             ASWA393-08|Cotesia_jft09
             CNCHZ714-09|Cotesia_jft09
             CNCHZ715-09|Cotesia_jft09
             AGAKJ468-17|Cotesia
             CNCHY319-07|Cotesia_jft09
             WOMIA296-11|Cotesia_jft09
             GMOTI772-19|Cotesia
             JBHCI327-11|Cotesia_jft09
             JBHCI806-11|Cotesia_jft09
             ASWAY1115-09|Cotesia_jft09
             ASWAY1116-09|Cotesia_jft09
             ASWAY1117-09|Cotesia_jft09
             ASWAY1119-09|Cotesia_jft09
             GRAFW252-11|Cotesia
             GRAFW253-11|Cotesia
             GRAFW263-11|Cotesia
             GRAFW1578-12|Cotesia
             GRAFW1579-12|Cotesia
             GMGLQ166-13|Cotesia
             WOMIA310-11|Cotesia_jft09
             WOMIA316-11|Cotesia_jft09
             WOMIA315-11|Cotesia_jft09
             ASWA387-08|Cotesia_jft09
             ASWA389-08|Cotesia_jft09
             ASWA390-08|Cotesia_jft09
             ASWA392-08|Cotesia_jft09
             ASWA394-08|Cotesia_jft09
             ASWA397-08|Cotesia_jft09
             ASWA400-08|Cotesia_jft09
             ASWA402-08|Cotesia_jft09
             ASWA403-08|Cotesia_jft09
             ASWA404-08|Cotesia_jft09
             ASWAU094-08|Cotesia_jft09
             CNCHZ698-09|Cotesia_jft09
             CNCHZ724-09|Cotesia_jft09
             ASWAU190-08|Cotesia_jft09
             GBDTA13825-21|Cotesia
             ASWAU507-08|Cotesia_jft09
             CNCHV293-10|Cotesia_jft09
             SSBAD5465-13|Cotesia
             CNIVA612-14|Cotesia
             CNNHD2276-14|Cotesia_jft09
             CNKLF4464-15|Cotesia
             GBIOC2165-21|Cotesia
             WOMIA289-11|Cotesia_jft09
             WOMIA292-11|Cotesia_jft09
             GRAFW3077-14|Cotesia
             GRAFW3078-14|Cotesia
             ASQSR274-11|Cotesia_ancilla
             GBDTA1263-21|Cotesia
             MARKB289-21|Cotesia_amesis
             GBDTA14990-21|Cotesia
             GBDTA14991-21|Cotesia
             GBDTA14992-21|Cotesia
             GBDTA14994-21|Cotesia
             GMCHB230-14|Cotesia
             GMCHC446-14|Cotesia
             GRAFW208-11|Cotesia
             CGBTA495-08|Cotesia
             GBDTA1881-21|Cotesia
             GBDTA13789-21|Cotesia
             GBDTA14108-21|Cotesia
             GBDTA14110-21|Cotesia
             GBDTA14111-21|Cotesia
             GBDTA14112-21|Cotesia
             GBDTA14113-21|Cotesia
             GBDTA14437-21|Cotesia
             GMPQG207-19|Cotesia
             WOMIC303-10|Cotesia_saltatoria
             WOMIC320-10|Cotesia_saltatoria
             WOMIA146-11|Cotesia_cf._saltatoria
             WOMIA164-11|Cotesia_cf._saltatoria
             WOMIA166-11|Cotesia_cf._saltatoria
             WOMIA168-11|Cotesia_cf._saltatoria
             GMGMK731-14|Cotesia
             GBDTA14105-21|Cotesia
             GBDTA16070-21|Cotesia
             GBDTA14102-21|Cotesia
             GBDTA1576-21|Cotesia
             WOMIA159-11|Cotesia_saltatoria
             GMBUC621-14|Cotesia
             GMGMA105-14|Cotesia
             GBDTA1878-21|Cotesia
             GBDTA13817-21|Cotesia
             GBDTA13912-21|Cotesia
             GBDTA14104-21|Cotesia
             GBDTA14106-21|Cotesia
             GBDTA14107-21|Cotesia
             GBDTA15516-21|Cotesia
             GBDTA14103-21|Cotesia
             CNCHX965-09|Cotesia_jft09
             CNCHX966-09|Cotesia_jft09
             BCNCB212-20|Cotesia_jft09
             CGBTB219-09|Cotesia
             BCNCB280-20|Cotesia
             OTTMI684-22|Microgastrinae
             OTTMI695-22|Microgastrinae
             AAHYM607-16|Cotesia_risilis
             GBDTA1061-21|Cotesia_risilis
             GBDTA1062-21|Cotesia_risilis
             GBDTA1732-21|Cotesia_risilis
             GBDTA13889-21|Cotesia_risilis
             GBDTA13890-21|Cotesia_risilis
             GBDTA13940-21|Cotesia_risilis
             DTIII4111-22|Cotesia
             GBDTA13998-21|Cotesia_risilis
             GBDTA15502-21|Cotesia_risilis
             MISCA040-22|Cotesia
             GBDTA1137-21|Cotesia_risilis
             GBDTA15633-21|Cotesia_risilis
             GBDTA14898-21|Cotesia_risilis
             MAMTL133-12|Cotesia
             SSKUA2032-15|Cotesia
             HYCNE346-11|Cotesia_kazak
             MARKB288-21|Cotesia_risilis
;
END;
BEGIN CHARACTERS;
       DIMENSIONS NCHAR=503;
       FORMAT MISSING=? GAP=- MATCHCHAR=. datatype=nucleotide;
MATRIX

CNCHY183-07|Cotesia_jft09             tattaattcgattagaattaggaatgcctggaagattaattggtaatgatcaaatttataatagaattgtaacttctcatgcatttattataattttttttatagttatacctgtaataattggtggatttggaaattgattaattcctttaatattaggatctcctgatatatcttttccacgaataaataatataagtttttgattattaattccttctttattaatattaattatgagtagatttattaatgttggtgttggtactggttgaacagtttatccaccattatctttaattttaggtcatggtggtatatcagttgatttaggaattttttctttacatttagctggtgcttcttcaattatgggtgctgttaattttattactactattataaatatacgttctaatttatttaatatagataaaatgtctttattttcttgatcagtatttattactgcaattttattattattatctttacctgtttta
ASWA385-08|Cotesia_jft09              tattaattcgattagaattaggaatgcctggaagattaattggtaatgatcaaatttataatagaattgtaacttctcatgcatttattataattttttttatagttatacctgtaataattggtggatttggaaattgattaattcctttaatattaggatctcctgatatatcttttccacgaataaataatataagtttttgattattaattccttctttattaatattaattatgagtagatttattaatgttggtgttggtactggttgaacagtttatccaccattatctttaattttaggtcatggtggtatatcagttgatttaggaattttttctttacatttagctggtgcttcttcaattatgggtgctgttaattttattactactattataaatatacgttctaatttatttaatatagataaaatgtctttattttcttgatcagtatttattactgcaattttattattattatctttacctgtttta
ASWA388-08|Cotesia_jft09              tattaattcgattagaattaggaatgcctggaagattaattggtaatgatcaaatttataatagaattgtaacttctcatgcatttattataattttttttatagttatacctgtaataattggtggatttggaaattgattaattcctttaatattaggatctcctgatatatcttttccacgaataaataatataagtttttgattattaattccttctttattaatattaattatgagtagatttattaatgttggtgttggtactggttgaacagtttatccaccattatctttaattttaggtcatggtggtatatcagttgatttaggaattttttctttacatttagctggtgcttcttcaattatgggtgctgttaattttattactactattataaatatacgttctaatttatttaatatagataaaatgtctttattttcttgatcagtatttattactgcaattttattattattatctttacctgtttta
ASWA395-08|Cotesia_jft09              tattaattcgattagaattaggaatgcctggaagattaattggtaatgatcaaatttataatagaattgtaacttctcatgcatttattataattttttttatagttatacctgtaataattggtggatttggaaattgattaattcctttaatattaggatctcctgatatatcttttccacgaataaataatataagtttttgattattaattccttctttattaatattaattatgagtagatttattaatgttggtgttggtactggttgaacagtttatccaccattatctttaattttaggtcatggtggtatatcagttgatttaggaattttttctttacatttagctggtgcttcttcaattatgggtgctgttaattttattactactattataaatatacgttctaatttatttaatatagataaaatgtctttattttcttgatcagtatttattactgcaattttattattattatctttacctgtttta
ASWA398-08|Cotesia_jft09              tattaattcgattagaattaggaatgcctggaagattaattggtaatgatcaaatttataatagaattgtaacttctcatgcatttattataattttttttatagttatacctgtaataattggtggatttggaaattgattaattcctttaatattaggatctcctgatatatcttttccacgaataaataatataagtttttgattattaattccttctttattaatattaattatgagtagatttattaatgttggtgttggtactggttgaacagtttatccaccattatctttaattttaggtcatggtggtatatcagttgatttaggaattttttctttacatttagctggtgcttcttcaattatgggtgctgttaattttattactactattataaatatacgttctaatttatttaatatagataaaatgtctttattttcttgatcagtatttattactgcaattttattattattatctttacctgtttta
ASWA399-08|Cotesia_jft09              tattaattcgattagaattaggaatgcctggaagattaattggtaatgatcaaatttataatagaattgtaacttctcatgcatttattataattttttttatagttatacctgtaataattggtggatttggaaattgattaattcctttaatattaggatctcctgatatatcttttccacgaataaataatataagtttttgattattaattccttctttattaatattaattatgagtagatttattaatgttggtgttggtactggttgaacagtttatccaccattatctttaattttaggtcatggtggtatatcagttgatttaggaattttttctttacatttagctggtgcttcttcaattatgggtgctgttaattttattactactattataaatatacgttctaatttatttaatatagataaaatgtctttattttcttgatcagtatttattactgcaattttattattattatctttacctgtttta
ASWA401-08|Cotesia_jft09              tattaattcgattagaattaggaatgcctggaagattaattggtaatgatcaaatttataatagaattgtaacttctcatgcatttattataattttttttatagttatacctgtaataattggtggatttggaaattgattaattcctttaatattaggatctcctgatatatcttttccacgaataaataatataagtttttgattattaattccttctttattaatattaattatgagtagatttattaatgttggtgttggtactggttgaacagtttatccaccattatctttaattttaggtcatggtggtatatcagttgatttaggaattttttctttacatttagctggtgcttcttcaattatgggtgctgttaattttattactactattataaatatacgttctaatttatttaatatagataaaatgtctttattttcttgatcagtatttattactgcaattttattattattatctttacctgtttta
ASWA406-08|Cotesia_jft09              tattaattcgattagaattaggaatgcctggaagattaattggtaatgatcaaatttataatagaattgtaacttctcatgcatttattataattttttttatagttatacctgtaataattggtggatttggaaattgattaattcctttaatattaggatctcctgatatatcttttccacgaataaataatataagtttttgattattaattccttctttattaatattaattatgagtagatttattaatgttggtgttggtactggttgaacagtttatccaccattatctttaattttaggtcatggtggtatatcagttgatttaggaattttttctttacatttagctggtgcttcttcaattatgggtgctgttaattttattactactattataaatatacgttctaatttatttaatatagataaaatgtctttattttcttgatcagtatttattactgcaattttattattattatctttacctgtttta
CNCHZ678-09|Cotesia_jft09             tattaattcgattagaattaggaatgcctggaagattaattggtaatgatcaaatttataatagaattgtaacttctcatgcatttattataattttttttatagttatacctgtaataattggtggatttggaaattgattaattcctttaatattaggatctcctgatatatcttttccacgaataaataatataagtttttgattattaattccttctttattaatattaattatgagtagatttattaatgttggtgttggtactggttgaacagtttatccaccattatctttaattttaggtcatggtggtatatcagttgatttaggaattttttctttacatttagctggtgcttcttcaattatgggtgctgttaattttattactactattataaatatacgttctaatttatttaatatagataaaatgtctttattttcttgatcagtatttattactgcaattttattattattatctttacctgtttta
CNCHZ679-09|Cotesia_jft09             tattaattcgattagaattaggaatgcctggaagattaattggtaatgatcaaatttataatagaattgtaacttctcatgcatttattataattttttttatagttatacctgtaataattggtggatttggaaattgattaattcctttaatattaggatctcctgatatatcttttccacgaataaataatataagtttttgattattaattccttctttattaatattaattatgagtagatttattaatgttggtgttggtactggttgaacagtttatccaccattatctttaattttaggtcatggtggtatatcagttgatttaggaattttttctttacatttagctggtgcttcttcaattatgggtgctgttaattttattactactattataaatatacgttctaatttatttaatatagataaaatgtctttattttcttgatcagtatttattactgcaattttattattattatctttacctgtttta
CNCHZ699-09|Cotesia_jft09             tattaattcgattagaattaggaatgcctggaagattaattggtaatgatcaaatttataatagaattgtaacttctcatgcatttattataattttttttatagttatacctgtaataattggtggatttggaaattgattaattcctttaatattaggatctcctgatatatcttttccacgaataaataatataagtttttgattattaattccttctttattaatattaattatgagtagatttattaatgttggtgttggtactggttgaacagtttatccaccattatctttaattttaggtcatggtggtatatcagttgatttaggaattttttctttacatttagctggtgcttcttcaattatgggtgctgttaattttattactactattataaatatacgttctaatttatttaatatagataaaatgtctttattttcttgatcagtatttattactgcaattttattattattatctttacctgtttta
CNCHZ709-09|Cotesia_jft09             tattaattcgattagaattaggaatgcctggaagattaattggtaatgatcaaatttataatagaattgtaacttctcatgcatttattataattttttttatagttatacctgtaataattggtggatttggaaattgattaattcctttaatattaggatctcctgatatatcttttccacgaataaataatataagtttttgattattaattccttctttattaatattaattatgagtagatttattaatgttggtgttggtactggttgaacagtttatccaccattatctttaattttaggtcatggtggtatatcagttgatttaggaattttttctttacatttagctggtgcttcttcaattatgggtgctgttaattttattactactattataaatatacgttctaatttatttaatatagataaaatgtctttattttcttgatcagtatttattactgcaattttattattattatctttacctgtttta
CNCHZ710-09|Cotesia_jft09             tattaattcgattagaattaggaatgcctggaagattaattggtaatgatcaaatttataatagaattgtaacttctcatgcatttattataattttttttatagttatacctgtaataattggtggatttggaaattgattaattcctttaatattaggatctcctgatatatcttttccacgaataaataatataagtttttgattattaattccttctttattaatattaattatgagtagatttattaatgttggtgttggtactggttgaacagtttatccaccattatctttaattttaggtcatggtggtatatcagttgatttaggaattttttctttacatttagctggtgcttcttcaattatgggtgctgttaattttattactactattataaatatacgttctaatttatttaatatagataaaatgtctttattttcttgatcagtatttattactgcaattttattattattatctttacctgtttta
CNCHZ711-09|Cotesia_jft09             tattaattcgattagaattaggaatgcctggaagattaattggtaatgatcaaatttataatagaattgtaacttctcatgcatttattataattttttttatagttatacctgtaataattggtggatttggaaattgattaattcctttaatattaggatctcctgatatatcttttccacgaataaataatataagtttttgattattaattccttctttattaatattaattatgagtagatttattaatgttggtgttggtactggttgaacagtttatccaccattatctttaattttaggtcatggtggtatatcagttgatttaggaattttttctttacatttagctggtgcttcttcaattatgggtgctgttaattttattactactattataaatatacgttctaatttatttaatatagataaaatgtctttattttcttgatcagtatttattactgcaattttattattattatctttacctgtttta
CNCHZ712-09|Cotesia_jft09             tattaattcgattagaattaggaatgcctggaagattaattggtaatgatcaaatttataatagaattgtaacttctcatgcatttattataattttttttatagttatacctgtaataattggtggatttggaaattgattaattcctttaatattaggatctcctgatatatcttttccacgaataaataatataagtttttgattattaattccttctttattaatattaattatgagtagatttattaatgttggtgttggtactggttgaacagtttatccaccattatctttaattttaggtcatggtggtatatcagttgatttaggaattttttctttacatttagctggtgcttcttcaattatgggtgctgttaattttattactactattataaatatacgttctaatttatttaatatagataaaatgtctttattttcttgatcagtatttattactgcaattttattattattatctttacctgtttta
CNCHZ713-09|Cotesia_jft09             tattaattcgattagaattaggaatgcctggaagattaattggtaatgatcaaatttataatagaattgtaacttctcatgcatttattataattttttttatagttatacctgtaataattggtggatttggaaattgattaattcctttaatattaggatctcctgatatatcttttccacgaataaataatataagtttttgattattaattccttctttattaatattaattatgagtagatttattaatgttggtgttggtactggttgaacagtttatccaccattatctttaattttaggtcatggtggtatatcagttgatttaggaattttttctttacatttagctggtgcttcttcaattatgggtgctgttaattttattactactattataaatatacgttctaatttatttaatatagataaaatgtctttattttcttgatcagtatttattactgcaattttattattattatctttacctgtttta
CNCHZ716-09|Cotesia_jft09             tattaattcgattagaattaggaatgcctggaagattaattggtaatgatcaaatttataatagaattgtaacttctcatgcatttattataattttttttatagttatacctgtaataattggtggatttggaaattgattaattcctttaatattaggatctcctgatatatcttttccacgaataaataatataagtttttgattattaattccttctttattaatattaattatgagtagatttattaatgttggtgttggtactggttgaacagtttatccaccattatctttaattttaggtcatggtggtatatcagttgatttaggaattttttctttacatttagctggtgcttcttcaattatgggtgctgttaattttattactactattataaatatacgttctaatttatttaatatagataaaatgtctttattttcttgatcagtatttattactgcaattttattattattatctttacctgtttta
CNCHZ718-09|Cotesia_jft09             tattaattcgattagaattaggaatgcctggaagattaattggtaatgatcaaatttataatagaattgtaacttctcatgcatttattataattttttttatagttatacctgtaataattggtggatttggaaattgattaattcctttaatattaggatctcctgatatatcttttccacgaataaataatataagtttttgattattaattccttctttattaatattaattatgagtagatttattaatgttggtgttggtactggttgaacagtttatccaccattatctttaattttaggtcatggtggtatatcagttgatttaggaattttttctttacatttagctggtgcttcttcaattatgggtgctgttaattttattactactattataaatatacgttctaatttatttaatatagataaaatgtctttattttcttgatcagtatttattactgcaattttattattattatctttacctgtttta
CNCHZ719-09|Cotesia_jft09             tattaattcgattagaattaggaatgcctggaagattaattggtaatgatcaaatttataatagaattgtaacttctcatgcatttattataattttttttatagttatacctgtaataattggtggatttggaaattgattaattcctttaatattaggatctcctgatatatcttttccacgaataaataatataagtttttgattattaattccttctttattaatattaattatgagtagatttattaatgttggtgttggtactggttgaacagtttatccaccattatctttaattttaggtcatggtggtatatcagttgatttaggaattttttctttacatttagctggtgcttcttcaattatgggtgctgttaattttattactactattataaatatacgttctaatttatttaatatagataaaatgtctttattttcttgatcagtatttattactgcaattttattattattatctttacctgtttta
CNCHZ720-09|Cotesia_jft09             tattaattcgattagaattaggaatgcctggaagattaattggtaatgatcaaatttataatagaattgtaacttctcatgcatttattataattttttttatagttatacctgtaataattggtggatttggaaattgattaattcctttaatattaggatctcctgatatatcttttccacgaataaataatataagtttttgattattaattccttctttattaatattaattatgagtagatttattaatgttggtgttggtactggttgaacagtttatccaccattatctttaattttaggtcatggtggtatatcagttgatttaggaattttttctttacatttagctggtgcttcttcaattatgggtgctgttaattttattactactattataaatatacgttctaatttatttaatatagataaaatgtctttattttcttgatcagtatttattactgcaattttattattattatctttacctgtttta
CNCHZ721-09|Cotesia_jft09             tattaattcgattagaattaggaatgcctggaagattaattggtaatgatcaaatttataatagaattgtaacttctcatgcatttattataattttttttatagttatacctgtaataattggtggatttggaaattgattaattcctttaatattaggatctcctgatatatcttttccacgaataaataatataagtttttgattattaattccttctttattaatattaattatgagtagatttattaatgttggtgttggtactggttgaacagtttatccaccattatctttaattttaggtcatggtggtatatcagttgatttaggaattttttctttacatttagctggtgcttcttcaattatgggtgctgttaattttattactactattataaatatacgttctaatttatttaatatagataaaatgtctttattttcttgatcagtatttattactgcaattttattattattatctttacctgtttta
CNCHZ722-09|Cotesia_jft09             tattaattcgattagaattaggaatgcctggaagattaattggtaatgatcaaatttataatagaattgtaacttctcatgcatttattataattttttttatagttatacctgtaataattggtggatttggaaattgattaattcctttaatattaggatctcctgatatatcttttccacgaataaataatataagtttttgattattaattccttctttattaatattaattatgagtagatttattaatgttggtgttggtactggttgaacagtttatccaccattatctttaattttaggtcatggtggtatatcagttgatttaggaattttttctttacatttagctggtgcttcttcaattatgggtgctgttaattttattactactattataaatatacgttctaatttatttaatatagataaaatgtctttattttcttgatcagtatttattactgcaattttattattattatctttacctgtttta
CNCHZ723-09|Cotesia_jft09             tattaattcgattagaattaggaatgcctggaagattaattggtaatgatcaaatttataatagaattgtaacttctcatgcatttattataattttttttatagttatacctgtaataattggtggatttggaaattgattaattcctttaatattaggatctcctgatatatcttttccacgaataaataatataagtttttgattattaattccttctttattaatattaattatgagtagatttattaatgttggtgttggtactggttgaacagtttatccaccattatctttaattttaggtcatggtggtatatcagttgatttaggaattttttctttacatttagctggtgcttcttcaattatgggtgctgttaattttattactactattataaatatacgttctaatttatttaatatagataaaatgtctttattttcttgatcagtatttattactgcaattttattattattatctttacctgtttta
CNCHZ725-09|Cotesia_jft09             tattaattcgattagaattaggaatgcctggaagattaattggtaatgatcaaatttataatagaattgtaacttctcatgcatttattataattttttttatagttatacctgtaataattggtggatttggaaattgattaattcctttaatattaggatctcctgatatatcttttccacgaataaataatataagtttttgattattaattccttctttattaatattaattatgagtagatttattaatgttggtgttggtactggttgaacagtttatccaccattatctttaattttaggtcatggtggtatatcagttgatttaggaattttttctttacatttagctggtgcttcttcaattatgggtgctgttaattttattactactattataaatatacgttctaatttatttaatatagataaaatgtctttattttcttgatcagtatttattactgcaattttattattattatctttacctgtttta
CNCHZ726-09|Cotesia_jft09             tattaattcgattagaattaggaatgcctggaagattaattggtaatgatcaaatttataatagaattgtaacttctcatgcatttattataattttttttatagttatacctgtaataattggtggatttggaaattgattaattcctttaatattaggatctcctgatatatcttttccacgaataaataatataagtttttgattattaattccttctttattaatattaattatgagtagatttattaatgttggtgttggtactggttgaacagtttatccaccattatctttaattttaggtcatggtggtatatcagttgatttaggaattttttctttacatttagctggtgcttcttcaattatgggtgctgttaattttattactactattataaatatacgttctaatttatttaatatagataaaatgtctttattttcttgatcagtatttattactgcaattttattattattatctttacctgtttta
CNCHZ728-09|Cotesia_jft09             tattaattcgattagaattaggaatgcctggaagattaattggtaatgatcaaatttataatagaattgtaacttctcatgcatttattataattttttttatagttatacctgtaataattggtggatttggaaattgattaattcctttaatattaggatctcctgatatatcttttccacgaataaataatataagtttttgattattaattccttctttattaatattaattatgagtagatttattaatgttggtgttggtactggttgaacagtttatccaccattatctttaattttaggtcatggtggtatatcagttgatttaggaattttttctttacatttagctggtgcttcttcaattatgggtgctgttaattttattactactattataaatatacgttctaatttatttaatatagataaaatgtctttattttcttgatcagtatttattactgcaattttattattattatctttacctgtttta
CNCHZ730-09|Cotesia_jft09             tattaattcgattagaattaggaatgcctggaagattaattggtaatgatcaaatttataatagaattgtaacttctcatgcatttattataattttttttatagttatacctgtaataattggtggatttggaaattgattaattcctttaatattaggatctcctgatatatcttttccacgaataaataatataagtttttgattattaattccttctttattaatattaattatgagtagatttattaatgttggtgttggtactggttgaacagtttatccaccattatctttaattttaggtcatggtggtatatcagttgatttaggaattttttctttacatttagctggtgcttcttcaattatgggtgctgttaattttattactactattataaatatacgttctaatttatttaatatagataaaatgtctttattttcttgatcagtatttattactgcaattttattattattatctttacctgtttta
CNCHZ731-09|Cotesia_jft09             tattaattcgattagaattaggaatgcctggaagattaattggtaatgatcaaatttataatagaattgtaacttctcatgcatttattataattttttttatagttatacctgtaataattggtggatttggaaattgattaattcctttaatattaggatctcctgatatatcttttccacgaataaataatataagtttttgattattaattccttctttattaatattaattatgagtagatttattaatgttggtgttggtactggttgaacagtttatccaccattatctttaattttaggtcatggtggtatatcagttgatttaggaattttttctttacatttagctggtgcttcttcaattatgggtgctgttaattttattactactattataaatatacgttctaatttatttaatatagataaaatgtctttattttcttgatcagtatttattactgcaattttattattattatctttacctgtttta
CNCHX962-09|Cotesia_jft09             tattaattcgattagaattaggaatgcctggaagattaattggtaatgatcaaatttataatagaattgtaacttctcatgcatttattataattttttttatagttatacctgtaataattggtggatttggaaattgattaattcctttaatattaggatctcctgatatatcttttccacgaataaataatataagtttttgattattaattccttctttattaatattaattatgagtagatttattaatgttggtgttggtactggttgaacagtttatccaccattatctttaattttaggtcatggtggtatatcagttgatttaggaattttttctttacatttagctggtgcttcttcaattatgggtgctgttaattttattactactattataaatatacgttctaatttatttaatatagataaaatgtctttattttcttgatcagtatttattactgcaattttattattattatctttacctgtttta
JSHYP561-11|Cotesia                   tattaattcgattagaattaggaatgcctggaagattaattggtaatgatcaaatttataatagaattgtaacttctcatgcatttattataattttttttatagttatacctgtaataattggtggatttggaaattgattaattcctttaatattaggatctcctgatatatcttttccacgaataaataatataagtttttgattattaattccttctttattaatattaattatgagtagatttattaatgttggtgttggtactggttgaacagtttatccaccattatctttaattttaggtcatggtggtatatcagttgatttaggaattttttctttacatttagctggtgcttcttcaattatgggtgctgttaattttattactactattataaatatacgttctaatttatttaatatagataaaatgtctttattttcttgatcagtatttattactgcaattttattattattatctttacctgtttta
ASWA386-08|Cotesia_jft09              tattaattcgattagaattaggaatgcctggaagattaattggtaatgatcaaatttataatagaattgtaacttctcatgcatttattataattttttttatagttatacctgtaataattggtggatttggaaattgattaattcctttaatattaggatctcctgatatatcttttccacgaataaataatataagtttttgattattaattccttctttattaatattaattatgagtagatttattaatgttggtgttggtactggttgaacagtttatccaccattatctttaattttaggtcatggtggtatatcagttgatttaggaattttttctttacatttagctggtgcttcttcaattatgggtgctgttaattttattactactattataaatatacgttctaatttatttaatatagataaaatgtctttattttcttgatcagtatttattactgcaattttattattattatctttacctgtttta
ASWA396-08|Cotesia_jft09              tattaattcgattagaattaggaatgcctggaagattaattggtaatgatcaaatttataatagaattgtaacttctcatgcatttattataattttttttatagttatacctgtaataattggtggatttggaaattgattaattcctttaatattaggatctcctgatatatcttttccacgaataaataatataagtttttgattattaattccttctttattaatattaattatgagtagatttattaatgttggtgttggtactggttgaacagtttatccaccattatctttaattttaggtcatggtggtatatcagttgatttaggaattttttctttacatttagctggtgcttcttcaattatgggtgctgttaattttattactactattataaatatacgttctaatttatttaatatagataaaatgtctttattttcttgatcagtatttattactgcaattttattattattatctttacctgtttta
ASWA405-08|Cotesia_jft09              tattaattcgattagaattaggaatgcctggaagattaattggtaatgatcaaatttataatagaattgtaacttctcatgcatttattataattttttttatagttatacctgtaataattggtggatttggaaattgattaattcctttaatattaggatctcctgatatatcttttccacgaataaataatataagtttttgattattaattccttctttattaatattaattatgagtagatttattaatgttggtgttggtactggttgaacagtttatccaccattatctttaattttaggtcatggtggtatatcagttgatttaggaattttttctttacatttagctggtgcttcttcaattatgggtgctgttaattttattactactattataaatatacgttctaatttatttaatatagataaaatgtctttattttcttgatcagtatttattactgcaattttattattattatctttacctgtttta
ASWAU091-08|Cotesia_jft09             tattaattcgattagaattaggaatgcctggaagattaattggtaatgatcaaatttataatagaattgtaacttctcatgcatttattataattttttttatagttatacctgtaataattggtggatttggaaattgattaattcctttaatattaggatctcctgatatatcttttccacgaataaataatataagtttttgattattaattccttctttattaatattaattatgagtagatttattaatgttggtgttggtactggttgaacagtttatccaccattatctttaattttaggtcatggtggtatatcagttgatttaggaattttttctttacatttagctggtgcttcttcaattatgggtgctgttaattttattactactattataaatatacgttctaatttatttaatatagataaaatgtctttattttcttgatcagtatttattactgcaattttattattattatctttacctgtttta
ASWAU093-08|Cotesia_jft09             tattaattcgattagaattaggaatgcctggaagattaattggtaatgatcaaatttataatagaattgtaacttctcatgcatttattataattttttttatagttatacctgtaataattggtggatttggaaattgattaattcctttaatattaggatctcctgatatatcttttccacgaataaataatataagtttttgattattaattccttctttattaatattaattatgagtagatttattaatgttggtgttggtactggttgaacagtttatccaccattatctttaattttaggtcatggtggtatatcagttgatttaggaattttttctttacatttagctggtgcttcttcaattatgggtgctgttaattttattactactattataaatatacgttctaatttatttaatatagataaaatgtctttattttcttgatcagtatttattactgcaattttattattattatctttacctgtttta
NGNAC1788-13|Cotesia                  tattaattcgattagaattaggaatgcctggaagattaattggtaatgatcaaatttataatagaattgtaacttctcatgcatttattataattttttttatagttatacctgtaataattggtggatttggaaattgattaattcctttaatattaggatctcctgatatatcttttccacgaataaataatataagtttttgattattaattccttctttattaatattaattatgagtagatttattaatgttggtgttggtactggttgaacagtttatccaccattatctttaattttaggtcatggtggtatatcagttgatttaggaattttttctttacatttagctggtgcttcttcaattatgggtgctgttaattttattactactattataaatatacgttctaatttatttaatatagataaaatgtctttattttcttgatcagtatttattactgcaattttattattattatctttacctgtttta
AGAKI1382-17|Cotesia                  tattaattcgattagaattaggaatgcctggaagattaattggtaatgatcaaatttataatagaattgtaacttctcatgcatttattataattttttttatagttatacctgtaataattggtggatttggaaattgattaattcctttaatattaggatctcctgatatatcttttccacgaataaataatataagtttttgattattaattccttctttattaatattaattatgagtagatttattaatgttggtgttggtactggttgaacagtttatccaccattatctttaattttaggtcatggtggtatatcagttgatttaggaattttttctttacatttagctggtgcttcttcaattatgggtgctgttaattttattactactattataaatatacgttctaatttatttaatatagataaaatgtctttattttcttgatcagtatttattactgcaattttattattattatctttacctgtttta
AGAKQ1718-17|Cotesia                  tattaattcgattagaattaggaatgcctggaagattaattggtaatgatcaaatttataatagaattgtaacttctcatgcatttattataattttttttatagttatacctgtaataattggtggatttggaaattgattaattcctttaatattaggatctcctgatatatcttttccacgaataaataatataagtttttgattattaattccttctttattaatattaattatgagtagatttattaatgttggtgttggtactggttgaacagtttatccaccattatctttaattttaggtcatggtggtatatcagttgatttaggaattttttctttacatttagctggtgcttcttcaattatgggtgctgttaattttattactactattataaatatacgttctaatttatttaatatagataaaatgtctttattttcttgatcagtatttattactgcaattttattattattatctttacctgtttta
ASWA393-08|Cotesia_jft09              tattaattcgattagaattaggaatgcctggaagattaattggtaatgatcaaatttataatagaattgtaacttctcatgcatttattataattttttttatagttatacctgtaataattggtggatttggaaattgattaattcctttaatattaggatctcctgatatatcttttccacgaataaataatataagtttttgattattaattccttctttattaatattaattatgagtagatttattaatgttggtgttggtactggttgaacagtttatccaccattatctttaattttaggtcatggtggtatatcagttgatttaggaattttttctttacatttagctggtgcttcttcaattatgggtgctgttaattttattactactattataaatatacgttctaatttatttaatatagataaaatgtctttattttcttgatcagtatttattactgcaattttattattattatctttacctgtttta
CNCHZ714-09|Cotesia_jft09             tattaattcgattagaattaggaatgcctggaagattaattggtaatgatcaaatttataatagaattgtaacttctcatgcatttattataattttttttatagttatacctgtaataattggtggatttggaaattgattaattcctttaatattaggatctcctgatatatcttttccacgaataaataatataagtttttgattattaattccttctttattaatattaattatgagtagatttattaatgttggtgttggtactggttgaacagtttatccaccattatctttaattttaggtcatggtggtatatcagttgatttaggaattttttctttacatttagctggtgcttcttcaattataggtgctgttaattttattactactattataaatatacgttctaatttatttaatatagataaaatgtctttattttcttgatcagtatttattactgcaattttattattattatctttacctgtttta
CNCHZ715-09|Cotesia_jft09             tattaattcgattagaattaggaatgcctggaagattaattggtaatgatcaaatttataatagaattgtaacttctcatgcatttattataattttttttatagttatacctgtaataattggtggatttggaaattgattaattcctttaatattaggatctcctgatatatcttttccacgaataaataatataagtttttgattattaattccttctttatttatattaattatgagtagatttattaatgttggtgttggtactggttgaacagtttatccaccattatctttaattttaggtcatggtggtatatcagttgatttaggaattttttctttacatttagctggtgcttcttcaattatgggtgctgttaattttattactactattataaatatacgttctaatttatttaatatagataaaatgtctttattttcttgatcagtatttattactgcaattttattattattatctttacctgtttta
AGAKJ468-17|Cotesia                   tattaattcgattagaattaggaatgcctggaagattaattggtaatgatcaaatttataatagaattgtaacttctcatgcatttattataattttttttatagttatacctgtaataattggtggatttggaaattgattaattcctttaatattaggatctcctgatatatcttttccacgaataaataatataagtttttgattattaattccttctttattaatattaattatgagtagatttattaatgttggtgttggtactggttgaacagtttatccaccattatctttaattttaggtcatggtggtatatcagttgatttaggaattttttctttacatttagctggtgcttcttcaattatgggtgctgttaattttattactactattataaatatacgttctaatttatttaatatagataaaatgtctttattttcttgatcagtatttattactgcaattttattattattatctttacctgtatta
CNCHY319-07|Cotesia_jft09             tattaattcgattagaattaggaatgcctggaagattaattggtaatgatcaaatttataatagaattgtaacttctcacgcatttattataattttttttatagttatacctgtaataattggtgggtttggaaattgattaattcctttaatattaggatctcctgatatatcttttccacgaataaataatataagtttttgattattaattccttctttattaatattaattatgagtagatttattaatgttggtgttggtactggttgaacagtttatccaccattatctttaattttaggtcatggtggtatatcagttgatttaggaattttttctttacatttagctggtgcttcttcaattatgggtgctgttaattttattactacaattataaatatacgttctaatttatttaatatagataaaatgtctttattttcttgatcagtatttattactgcaattttattattattatctttacctgtttta
WOMIA296-11|Cotesia_jft09             tattaattcgattagaattaggaatgcctggaagattaattggtaatgatcaaatttataatagaattgtaacttctcacgcatttattataattttttttatagttatacctgtaataattggtgggtttggaaattgattaattcctttaatattaggatctcctgatatatcttttccacgaataaataatataagtttttgattattaattccttctttattaatattaattatgagtagatttattaatgttggtgttggtactggttgaacagtttatccaccattatctttaattttaggtcatggtggtatatcagttgatttaggaattttttctttacatttagctggtgcttcttcaattatgggtgctgttaattttattactacaattataaatatacgttctaatttatttaatatagataaaatgtctttattttcttgatcagtatttattactgcaattttattattattatctttacctgtttta
GMOTI772-19|Cotesia                   tattaattcgattagaattaggaatgcctggaagattaattggtaatgatcaaatttataatagaattgtaacttctcacgcatttattataattttttttatagttatacctgtaataattggtgggtttggaaattgattaattcctttaatattaggatctcctgatatatcttttccacgaataaataatataagtttttgattattaattccttctttattaatattaattatgagtagatttattaatgttggtgttggtactggttgaacagtttatccaccattatctttaattttaggtcatggtggtatatcagttgatttaggaattttttctttacatttagctggtgcttcttcaattatgggtgctgttaattttattactacaattataaatatacgttctaatttatttaatatagataaaatgtctttattttcttgatcagtatttattactgcaattttattattattatctttacctgtttta
JBHCI327-11|Cotesia_jft09             tattaattcgattagaattaggaatgcctggaagattaattggtaatgatcaaatttataatagaattgtaacttctcatgcatttattataattttttttatagttatacctgtaataattggtgggtttggaaattgattaattcctttaatattaggatctcctgatatatcttttccacgaataaataatataagtttttgattattaattccttctttattaatattaattatgagtagatttattaatgttggtgttggtactggttgaacagtttatccaccattatctttaattttaggtcatggtggtatatcagttgatttaggaattttttctttacatttagctggtgcttcttcaattatgggtgctgttaattttattactacaattataaatatacgttctaatttatttaatatagataaaatgtctttattttcttgatcagtatttattactgcaattttattattattatctttacctgtttta
JBHCI806-11|Cotesia_jft09             tattaattcgattagaattaggaatgcctggaagattaattggtaatgatcaaatttataatagaattgtaacttctcatgcatttattataattttttttatagttatacctgtaataattggtgggtttggaaattgattaattcctttaatattaggatctcctgatatatcttttccacgaataaataatataagtttttgattattaattccttctttattaatattaattatgagtagatttattaatgttggtgttggtactggttgaacagtttatccaccattatctttaattttaggtcatggtggtatatcagttgatttaggaattttttctttacatttagctggtgcttcttcaattatgggtgctgttaattttattactacaattataaatatacgttctaatttatttaatatagataaaatgtctttattttcttgatcagtatttattactgcaattttattattattatctttacctgtttta
ASWAY1115-09|Cotesia_jft09            tattaattcgattagaattaggaatgcctggaagattaattggtaatgatcaaatttataatagaattgtaacttctcacgcatttattataattttttttatagttatacctgtaataattggtggatttggaaattgattaattcctttaatattaggatctcctgatatatcttttccacgaataaataatataagtttttgattattaattccttctttattaatattaattatgagtagatttattaatgttggtgttggtactggttgaacagtttatccaccattatctttaattttaggtcatggtggtatatcagttgatttaggaattttttctttacatttagctggtgcttcttcaattatgggtgctgttaattttattactacaattataaatatacgttctaatttatttaatatagataaaatgtctttattttcttgatcagtatttattactgcaattttattattattatctttacctgtttta
ASWAY1116-09|Cotesia_jft09            tattaattcgattagaattaggaatgcctggaagattaattggtaatgatcaaatttataatagaattgtaacttctcacgcatttattataattttttttatagttatacctgtaataattggtggatttggaaattgattaattcctttaatattaggatctcctgatatatcttttccacgaataaataatataagtttttgattattaattccttctttattaatattaattatgagtagatttattaatgttggtgttggtactggttgaacagtttatccaccattatctttaattttaggtcatggtggtatatcagttgatttaggaattttttctttacatttagctggtgcttcttcaattatgggtgctgttaattttattactacaattataaatatacgttctaatttatttaatatagataaaatgtctttattttcttgatcagtatttattactgcaattttattattattatctttacctgtttta
ASWAY1117-09|Cotesia_jft09            tattaattcgattagaattaggaatgcctggaagattaattggtaatgatcaaatttataatagaattgtaacttctcacgcatttattataattttttttatagttatacctgtaataattggtggatttggaaattgattaattcctttaatattaggatctcctgatatatcttttccacgaataaataatataagtttttgattattaattccttctttattaatattaattatgagtagatttattaatgttggtgttggtactggttgaacagtttatccaccattatctttaattttaggtcatggtggtatatcagttgatttaggaattttttctttacatttagctggtgcttcttcaattatgggtgctgttaattttattactacaattataaatatacgttctaatttatttaatatagataaaatgtctttattttcttgatcagtatttattactgcaattttattattattatctttacctgtttta
ASWAY1119-09|Cotesia_jft09            tattaattcgattagaattaggaatgcctggaagattaattggtaatgatcaaatttataatagaattgtaacttctcacgcatttattataattttttttatagttatacctgtaataattggtggatttggaaattgattaattcctttaatattaggatctcctgatatatcttttccacgaataaataatataagtttttgattattaattccttctttattaatattaattatgagtagatttattaatgttggtgttggtactggttgaacagtttatccaccattatctttaattttaggtcatggtggtatatcagttgatttaggaattttttctttacatttagctggtgcttcttcaattatgggtgctgttaattttattactacaattataaatatacgttctaatttatttaatatagataaaatgtctttattttcttgatcagtatttattactgcaattttattattattatctttacctgtttta
GRAFW252-11|Cotesia                   tattaattcgattagaattaggaatgcctggaagattaattggtaatgatcaaatttataatagaattgtaacttctcacgcatttattataattttttttatagttatacctgtaataattggtggatttggaaattgattaattcctttaatattaggatctcctgatatatcttttccacgaataaataatataagtttttgattattaattccttctttattaatattaattatgagtagatttattaatgttggtgttggtactggttgaacagtttatccaccattatctttaattttaggtcatggtggtatatcagttgatttaggaattttttctttacatttagctggtgcttcttcaattatgggtgctgttaattttattactacaattataaatatacgttctaatttatttaatatagataaaatgtctttattttcttgatcagtatttattactgcaattttattattattatctttacctgtttta
GRAFW253-11|Cotesia                   tattaattcgattagaattaggaatgcctggaagattaattggtaatgatcaaatttataatagaattgtaacttctcacgcatttattataattttttttatagttatacctgtaataattggtggatttggaaattgattaattcctttaatattaggatctcctgatatatcttttccacgaataaataatataagtttttgattattaattccttctttattaatattaattatgagtagatttattaatgttggtgttggtactggttgaacagtttatccaccattatctttaattttaggtcatggtggtatatcagttgatttaggaattttttctttacatttagctggtgcttcttcaattatgggtgctgttaattttattactacaattataaatatacgttctaatttatttaatatagataaaatgtctttattttcttgatcagtatttattactgcaattttattattattatctttacctgtttta
GRAFW263-11|Cotesia                   tattaattcgattagaattaggaatgcctggaagattaattggtaatgatcaaatttataatagaattgtaacttctcacgcatttattataattttttttatagttatacctgtaataattggtggatttggaaattgattaattcctttaatattaggatctcctgatatatcttttccacgaataaataatataagtttttgattattaattccttctttattaatattaattatgagtagatttattaatgttggtgttggtactggttgaacagtttatccaccattatctttaattttaggtcatggtggtatatcagttgatttaggaattttttctttacatttagctggtgcttcttcaattatgggtgctgttaattttattactacaattataaatatacgttctaatttatttaatatagataaaatgtctttattttcttgatcagtatttattactgcaattttattattattatctttacctgtttta
GRAFW1578-12|Cotesia                  tattaattcgattagaattaggaatgcctggaagattaattggtaatgatcaaatttataatagaattgtaacttctcacgcatttattataattttttttatagttatacctgtaataattggtggatttggaaattgattaattcctttaatattaggatctcctgatatatcttttccacgaataaataatataagtttttgattattaattccttctttattaatattaattatgagtagatttattaatgttggtgttggtactggttgaacagtttatccaccattatctttaattttaggtcatggtggtatatcagttgatttaggaattttttctttacatttagctggtgcttcttcaattatgggtgctgttaattttattactacaattataaatatacgttctaatttatttaatatagataaaatgtctttattttcttgatcagtatttattactgcaattttattattattatctttacctgtttta
GRAFW1579-12|Cotesia                  tattaattcgattagaattaggaatgcctggaagattaattggtaatgatcaaatttataatagaattgtaacttctcacgcatttattataattttttttatagttatacctgtaataattggtggatttggaaattgattaattcctttaatattaggatctcctgatatatcttttccacgaataaataatataagtttttgattattaattccttctttattaatattaattatgagtagatttattaatgttggtgttggtactggttgaacagtttatccaccattatctttaattttaggtcatggtggtatatcagttgatttaggaattttttctttacatttagctggtgcttcttcaattatgggtgctgttaattttattactacaattataaatatacgttctaatttatttaatatagataaaatgtctttattttcttgatcagtatttattactgcaattttattattattatctttacctgtttta
GMGLQ166-13|Cotesia                   tattaattcgattagaattaggaatgcctggaagattaattggtaatgatcaaatttataatagaattgtaacttctcacgcatttattataattttttttatagttatacctgtaataattggtggatttggaaattgattaattcctttaatattaggatctcctgatatatcttttccacgaataaataatataagtttttgattattaattccttctttattaatattaattatgagtagatttattaatgttggtgttggtactggttgaacagtttatccaccattatctttaattttaggtcatggtggtatatcagttgatttaggaattttttctttacatttagctggtgcttcttcaattatgggtgctgttaattttattactacaattataaatatacgttctaatttatttaatatagataaaatgtctttattttcttgatcagtatttattactgcaattttattattattatctttacctgtttta
WOMIA310-11|Cotesia_jft09             tattaattcgattagaattaggaatacctggaagattaattggtaatgatcaaatttataatagaattgtaacttctcatgcatttattataattttttttatagttatacctgtaataattggtggatttggaaattgattaattcccttaatattaggatctcctgatatatcttttccacgaataaataatataagtttttgattattaattccttctttattaatattaattatgagtagatttattaatgttggtgttggtactggttgaacagtttatccaccattatctttaattttaggtcatggtggtatatcagttgatttaggaattttttctttacatttagctggtgcttcttcaattatgggtgctgttaattttattactacaattataaatatacgttctaatttatttaatatagataaaatgtctttattttcttgatcagtatttattactgcaattttattattattatctttacctgtttta
WOMIA316-11|Cotesia_jft09             tattaattcgattagaattaggaatacctggaagattaattggtaatgatcaaatttataatagaattgtaacttctcatgcatttattataattttttttatagttatacctgtaataattggtggatttggaaattgattaattcccttaatattaggatctcctgatatatcttttccacgaataaataatataagtttttgattattaattccttctttattaatattaattatgagtagatttattaatgttggtgttggtactggttgaacagtttatccaccattatctttaattttaggtcatggtggtatatcagttgatttaggaattttttctttacatttagctggtgcttcttcaattatgggtgctgttaattttattactacaattataaatatacgttctaatttatttaatatagataaaatgtctttattttcttgatcagtatttattactgcaattttattattattatctttacctgtttta
WOMIA315-11|Cotesia_jft09             tattaattcgattagaattaggaatgcctggaagattaattggtaatgatcaaatttataatagaattgtaacttctcatgcatttattataattttttttatagttatacctgtaataattggtggatttggaaattgattaattcccttaatattaggatctcctgatatatcttttccacgaataaataatataagtttttgattattaattccttctttattaatattaattatgagtagatttattaatgttggtgttggtactggttgaacagtttatccaccattatctttaattttaggtcatggtggtatatcagttgatttaggaattttttctttacatttagctggtgcttcttcaattatgggtgctgttaattttattactacaattataaatatacgttctaatttatttaatatagataaaatgtctttattttcttgatcagtatttattactgcaattttattattattatctttacctgtttta
ASWA387-08|Cotesia_jft09              tattaattcgattagaattaggaatacctggaagattaattggtaatgatcaaatttataatagaattgtaacttctcatgcatttattataattttttttatagttatacctgtaataattggtggatttggaaattgattaattcctttaatattaggatctcctgatatatcttttccacgaataaataatataagtttttgattattaattccttctttattaatattaattataagaagatttattaatgttggtgttggtactggttgaacagtatatccaccattatctttaattttaggtcatggtggtatatcagttgatttaggaattttttctttacatttagctggtgcttcttcaattataggtgctgttaattttattactacaattataaatatacgttctaatttatttaatatagataaaatgtctttattttcttgatcagtatttattactgcaattttattattattatctttacctgtttta
ASWA389-08|Cotesia_jft09              tattaattcgattagaattaggaatacctggaagattaattggtaatgatcaaatttataatagaattgtaacttctcatgcatttattataattttttttatagttatacctgtaataattggtggatttggaaattgattaattcctttaatattaggatctcctgatatatcttttccacgaataaataatataagtttttgattattaattccttctttattaatattaattataagaagatttattaatgttggtgttggtactggttgaacagtatatccaccattatctttaattttaggtcatggtggtatatcagttgatttaggaattttttctttacatttagctggtgcttcttcaattataggtgctgttaattttattactacaattataaatatacgttctaatttatttaatatagataaaatgtctttattttcttgatcagtatttattactgcaattttattattattatctttacctgtttta
ASWA390-08|Cotesia_jft09              tattaattcgattagaattaggaatacctggaagattaattggtaatgatcaaatttataatagaattgtaacttctcatgcatttattataattttttttatagttatacctgtaataattggtggatttggaaattgattaattcctttaatattaggatctcctgatatatcttttccacgaataaataatataagtttttgattattaattccttctttattaatattaattataagaagatttattaatgttggtgttggtactggttgaacagtatatccaccattatctttaattttaggtcatggtggtatatcagttgatttaggaattttttctttacatttagctggtgcttcttcaattataggtgctgttaattttattactacaattataaatatacgttctaatttatttaatatagataaaatgtctttattttcttgatcagtatttattactgcaattttattattattatctttacctgtttta
ASWA392-08|Cotesia_jft09              tattaattcgattagaattaggaatacctggaagattaattggtaatgatcaaatttataatagaattgtaacttctcatgcatttattataattttttttatagttatacctgtaataattggtggatttggaaattgattaattcctttaatattaggatctcctgatatatcttttccacgaataaataatataagtttttgattattaattccttctttattaatattaattataagaagatttattaatgttggtgttggtactggttgaacagtatatccaccattatctttaattttaggtcatggtggtatatcagttgatttaggaattttttctttacatttagctggtgcttcttcaattataggtgctgttaattttattactacaattataaatatacgttctaatttatttaatatagataaaatgtctttattttcttgatcagtatttattactgcaattttattattattatctttacctgtttta
ASWA394-08|Cotesia_jft09              tattaattcgattagaattaggaatacctggaagattaattggtaatgatcaaatttataatagaattgtaacttctcatgcatttattataattttttttatagttatacctgtaataattggtggatttggaaattgattaattcctttaatattaggatctcctgatatatcttttccacgaataaataatataagtttttgattattaattccttctttattaatattaattataagaagatttattaatgttggtgttggtactggttgaacagtatatccaccattatctttaattttaggtcatggtggtatatcagttgatttaggaattttttctttacatttagctggtgcttcttcaattataggtgctgttaattttattactacaattataaatatacgttctaatttatttaatatagataaaatgtctttattttcttgatcagtatttattactgcaattttattattattatctttacctgtttta
ASWA397-08|Cotesia_jft09              tattaattcgattagaattaggaatacctggaagattaattggtaatgatcaaatttataatagaattgtaacttctcatgcatttattataattttttttatagttatacctgtaataattggtggatttggaaattgattaattcctttaatattaggatctcctgatatatcttttccacgaataaataatataagtttttgattattaattccttctttattaatattaattataagaagatttattaatgttggtgttggtactggttgaacagtatatccaccattatctttaattttaggtcatggtggtatatcagttgatttaggaattttttctttacatttagctggtgcttcttcaattataggtgctgttaattttattactacaattataaatatacgttctaatttatttaatatagataaaatgtctttattttcttgatcagtatttattactgcaattttattattattatctttacctgtttta
ASWA400-08|Cotesia_jft09              tattaattcgattagaattaggaatacctggaagattaattggtaatgatcaaatttataatagaattgtaacttctcatgcatttattataattttttttatagttatacctgtaataattggtggatttggaaattgattaattcctttaatattaggatctcctgatatatcttttccacgaataaataatataagtttttgattattaattccttctttattaatattaattataagaagatttattaatgttggtgttggtactggttgaacagtatatccaccattatctttaattttaggtcatggtggtatatcagttgatttaggaattttttctttacatttagctggtgcttcttcaattataggtgctgttaattttattactacaattataaatatacgttctaatttatttaatatagataaaatgtctttattttcttgatcagtatttattactgcaattttattattattatctttacctgtttta
ASWA402-08|Cotesia_jft09              tattaattcgattagaattaggaatacctggaagattaattggtaatgatcaaatttataatagaattgtaacttctcatgcatttattataattttttttatagttatacctgtaataattggtggatttggaaattgattaattcctttaatattaggatctcctgatatatcttttccacgaataaataatataagtttttgattattaattccttctttattaatattaattataagaagatttattaatgttggtgttggtactggttgaacagtatatccaccattatctttaattttaggtcatggtggtatatcagttgatttaggaattttttctttacatttagctggtgcttcttcaattataggtgctgttaattttattactacaattataaatatacgttctaatttatttaatatagataaaatgtctttattttcttgatcagtatttattactgcaattttattattattatctttacctgtttta
ASWA403-08|Cotesia_jft09              tattaattcgattagaattaggaatacctggaagattaattggtaatgatcaaatttataatagaattgtaacttctcatgcatttattataattttttttatagttatacctgtaataattggtggatttggaaattgattaattcctttaatattaggatctcctgatatatcttttccacgaataaataatataagtttttgattattaattccttctttattaatattaattataagaagatttattaatgttggtgttggtactggttgaacagtatatccaccattatctttaattttaggtcatggtggtatatcagttgatttaggaattttttctttacatttagctggtgcttcttcaattataggtgctgttaattttattactacaattataaatatacgttctaatttatttaatatagataaaatgtctttattttcttgatcagtatttattactgcaattttattattattatctttacctgtttta
ASWA404-08|Cotesia_jft09              tattaattcgattagaattaggaatacctggaagattaattggtaatgatcaaatttataatagaattgtaacttctcatgcatttattataattttttttatagttatacctgtaataattggtggatttggaaattgattaattcctttaatattaggatctcctgatatatcttttccacgaataaataatataagtttttgattattaattccttctttattaatattaattataagaagatttattaatgttggtgttggtactggttgaacagtatatccaccattatctttaattttaggtcatggtggtatatcagttgatttaggaattttttctttacatttagctggtgcttcttcaattataggtgctgttaattttattactacaattataaatatacgttctaatttatttaatatagataaaatgtctttattttcttgatcagtatttattactgcaattttattattattatctttacctgtttta
ASWAU094-08|Cotesia_jft09             tattaattcgattagaattaggaatacctggaagattaattggtaatgatcaaatttataatagaattgtaacttctcatgcatttattataattttttttatagttatacctgtaataattggtggatttggaaattgattaattcctttaatattaggatctcctgatatatcttttccacgaataaataatataagtttttgattattaattccttctttattaatattaattataagaagatttattaatgttggtgttggtactggttgaacagtttatccaccattatctttaattttaggtcatggtggtatatcagttgatttgggaattttttctttacatttagctggtgcttcttcaattataggtgctgttaattttattactacaattataaatatacgttctaatttatttaatatagataaaatgtctttattttcttgatcagtatttattactgcaattttattattattatctttacctgtttta
CNCHZ698-09|Cotesia_jft09             tattaattcgattagaattaggaatacctggaagattaattggtaatgatcaaatttataatagaattgtaacttctcatgcatttattataattttttttatagttatacctgtaataattggtggatttggaaattgattaattcctttaatattaggatctcctgatatatcttttccacgaataaataatataagtttttgattattaattccttctttattaatattaattataagaagatttattaatgttggtgttggtactggttgaacagtttatccaccattatctttaattttaggtcatggtggtatatcagttgatttgggaattttttctttacatttagctggtgcttcttcaattataggtgctgttaattttattactacaattataaatatacgttctaatttatttaatatagataaaatgtctttattttcttgatcagtatttattactgcaattttattattattatctttacctgtttta
CNCHZ724-09|Cotesia_jft09             tattaattcgattagaattaggaatacctggaagattaattggtaatgatcaaatttataatagaattgtaacttctcatgcatttattataattttttttatagttatacctgtaataattggtggatttggaaattgattaattcctttaatattaggatctcctgatatatcttttccacgaataaataatataagtttttgattattaattccttctttattaatattaattataagaagatttattaatgttggtgttggtactggttgaacagtttatccaccattatctttaattttaggtcatggtggtatatcagttgatttgggaattttttctttacatttagctggtgcttcttcaattataggtgctgttaattttattactacaattataaatatacgttctaatttatttaatatagataaaatgtctttattttcttgatcagtatttattactgcaattttattattattatctttacctgtttta
ASWAU190-08|Cotesia_jft09             tattaattcgattagaattaggaatacctggaagattaattggtaatgatcaaatttataatagaattgtaacttctcatgcatttattataattttttttatagttatacctgtaataattggtggatttggaaattgattaattcctttaatattaggatctcctgatatatcttttccacgaataaataatataagtttttgattattaattccttctttattaatattaattataagaagatttattaatgttggtgttggtactggttgaacagtttatccaccattatctttaattttaggtcatggtggtatatcagttgatttgggaattttttctttacatttagctggtgcttcttcaattataggtgctgttaattttattactacaattataaatatacgttctaatttatttaatatagataaaatgtctttattttcttgatcagtatttattactgcaattttattattattatctttacctgtttta
GBDTA13825-21|Cotesia                 tattaattcgattagaattaggaatacctggaagattaattggtaatgatcaaatttataatagaattgtaacttctcatgcatttattataattttttttatagttatacctgtaataattggtggatttggaaattgattaattcctttaatattaggatctcctgatatatcttttccacgaatgaataatataagtttttgattattaattccttctttattaatactaattataagaagatttattaatgttggtgttggtactggttgaacagtttatccaccattatctttaattttaggtcatggtggtatatcagttgatttaggaattttttctttacatttagctggtgcttcttcaattataggtgctgttaattttattactacaattataaatatacgttctaatttatttaatatagataaaatgtctttattttcttgatcagtatttattactgcaattttattattattatctttacctgtttta
ASWAU507-08|Cotesia_jft09             tattaattcgattagaattaggaatacctggaagattaattggtaatgatcaaatttataatagaattgtaacttctcatgcatttattataattttttttatagttatacctgtaataattggtggatttggaaattgattaattcctttaatattaggatctcctgatatatcttttccacgaataaataatataagtttttgattattaattccttctttattaatattaattataagaagatttattaatgttggtgttggtactggttgaacagtttatccaccattatctttaattttaggtcatggtggtatatcagttgatttaggaattttttctttacatttagctggtgcttcttcaattatgggtgctgttaattttattactacaattataaatatacgttctaatttatttaatatagataaaatgtctttattttcttgatcagtatttattactgcaattttattattattatctttacctgtttta
CNCHV293-10|Cotesia_jft09             tattaattcgattagaattaggaatacctggaagattaattggtaatgatcaaatttataatagaattgtaacttctcatgcatttattataattttttttatagttatacctgtaataattggtggatttggaaattgattaattcctttaatattaggatctcctgatatatcttttccacgaataaataatataagtttttgattattaattccttctttattaatattaattataagaagatttattaatgttggtgttggtactggttgaacagtttatccaccattatctttaattttaggtcatggtggtatatcagttgatttaggaattttttctttacatttagctggtgcttcttcaattatgggtgctgttaattttattactacaattataaatatacgttctaatttatttaatatagataaaatgtctttattttcttgatcagtatttattactgcaattttattattattatctttacctgtttta
SSBAD5465-13|Cotesia                  tattaattcgattagaattaggaatacctggaagattaattggtaatgatcaaatttataatagaattgtaacttctcatgcatttattataattttttttatagttatacctgtaataattggtggatttggaaattgattaattcctttaatattaggatctcctgatatatcttttccacgaataaataatataagtttttgattattaattccttctttattaatattaattataagaagatttattaatgttggtgttggtactggttgaacagtttatccaccattatctttaattttaggtcatggtggtatatcagttgatttaggaattttttctttacatttagctggtgcttcttcaattatgggtgctgttaattttattactacaattataaatatacgttctaatttatttaatatagataaaatgtctttattttcttgatcagtatttattactgcaattttattattattatctttacctgtttta
CNIVA612-14|Cotesia                   tattaattcgattagaattaggaatacctggaagattaattggtaatgatcaaatttataatagaattgtaacttctcatgcatttattataattttttttatagttatacctgtaataattggtggatttggaaattgattaattcctttaatattaggatctcctgatatatcttttccacgaataaataatataagtttttgattattaattccttctttattaatattaattataagaagatttattaatgttggtgttggtactggttgaacagtttatccaccattatctttaattttaggtcatggtggtatatcagttgatttaggaattttttctttacatttagctggtgcttcttcaattatgggtgctgttaattttattactacaattataaatatacgttctaatttatttaatatagataaaatgtctttattttcttgatcagtatttattactgcaattttattattattatctttacctgtttta
CNNHD2276-14|Cotesia_jft09            tattaattcgattagaattaggaatacctggaagattaattggtaatgatcaaatttataatagaattgtaacttctcatgcatttattataattttttttatagttatacctgtaataattggtggatttggaaattgattaattcctttaatattaggatctcctgatatatcttttccacgaataaataatataagtttttgattattaattccttctttattaatattaattataagaagatttattaatgttggtgttggtactggttgaacagtttatccaccattatctttaattttaggtcatggtggtatatcagttgatttaggaattttttctttacatttagctggtgcttcttcaattatgggtgctgttaattttattactacaattataaatatacgttctaatttatttaatatagataaaatgtctttattttcttgatcagtatttattactgcaattttattattattatctttacctgtttta
CNKLF4464-15|Cotesia                  tattaattcgattagaattaggaatacctggaagattaattggtaatgatcaaatttataatagaattgtaacttctcatgcatttattataattttttttatagttatacctgtaataattggtggatttggaaattgattaattcctttaatattaggatctcctgatatatcttttccacgaataaataatataagtttttgattattaattccttctttattaatattaattataagaagatttattaatgttggtgttggtactggttgaacagtttatccaccattatctttaattttaggtcatggtggtatatcagttgatttaggaattttttctttacatttagctggtgcttcttcaattatgggtgctgttaattttattactacaattataaatatacgttctaatttatttaatatagataaaatgtctttattttcttgatcagtatttattactgcaattttattattattatctttacctgtttta
GBIOC2165-21|Cotesia                  tattaattcgattagaattaggaatacctggaagattaattggtaatgatcaaatttataatagaattgtaacttctcatgcatttattataattttttttatagttatacctgtaataattggtggatttggaaattgattaattcctttaatattaggatctcctgatatatcttttccacgaataaataatataagtttttgattattaattccttctttattaatattaattataagaagatttattaatgttggtgttggtactggttgaacagtttatccaccattatctttaattttaggtcatggtggtatatcagttgatttaggaattttttctttacatttagctggtgcttcttcaattatgggtgctgttaattttattactacaattataaatatacgttctaatttatttaatatagataaaatgtctttattttcttgatcagtatttattactgcaattttattattattatctttacctgtttta
WOMIA289-11|Cotesia_jft09             tattaattcgattagaattaggaatacctggaagattaattggtaatgatcaaatttataatagaattgtaacttctcatgcatttattataattttttttatagttatacctgtaataattggtggatttggaaattgattaattcctttaatattaggatctcctgatatatcttttccacgaataaataatataagtttttgattattaattccttctttattaatattaattataagaagatttattaatgttggtgttggtactggttgaacagtttatccaccattatctttaattttaggtcatggtggtatatcagttgatttaggaattttttctttacatttagctggtgcttcttcaattataggtgctgttaattttattactacaattataaatatacgttctaatttatttaatatagataaaatgtctttattttcttgatcagtatttattactgcaattttattattattgtctttacctgtttta
WOMIA292-11|Cotesia_jft09             tattaattcgattagaattaggaatacctggaagattaattggtaatgatcaaatttataatagaattgtaacttctcatgcatttattataattttttttatagttatacctgtaataattggtggatttggaaattgattaattcctttaatattaggatctcctgatatatcttttccacgaataaataatataagtttttgattattaattccttctttattaatattaattataagaagatttattaatgttggtgttggtactggttgaacagtttatccaccattatctttaattttaggtcatggtggtatatcagttgatttaggaattttttctttacatttagctggtgcttcttcaattataggtgctgttaattttattactacaattataaatatacgttctaatttatttaatatagataaaatgtctttattttcttgatcagtatttattactgcaattttattattattgtctttacctgtttta
GRAFW3077-14|Cotesia                  tattaattcgattagaattaggaatacctggaagattaattggtaatgatcaaatttataatagaattgtaacttctcatgcatttattataattttttttatagttatacctgtaataattggtggatttggaaattgattaattcctttaatattaggatctcctgatatatcttttccacgaataaataatataagtttttgattattaattccttctttattaatattaattataagaagatttattaatgttggtgttggtactggttgaacagtttatccaccattatctttaattttaggtcatggtggtatatcagttgatttaggaattttttctttacatttagctggtgcttcttcaattataggtgctgttaactttattactacaattataaatatacgttctaatttatttaatatagataaaatgtctttattttcttgatcagtatttattactgcaattttattattattatctttacctgtttta
GRAFW3078-14|Cotesia                  tattaattcgattagaattaggaatacctggaagattaattggtaatgatcaaatttataatagaattgtaacttctcatgcatttattataattttttttatagttatacctgtaataattggtggatttggaaattgattaattcctttaatattaggatctcctgatatatcttttccacgaataaataatataagtttttgattattaattccttctttattaatattaattataagaagatttattaatgttggtgttggtactggttgaacagtttatccaccattatctttaattttaggtcatggtggtatatcagttgatttaggaattttttctttacatttagctggtgcttcttcaattataggtgctgttaactttattactacaattataaatatgcgttctaatttatttaatatagataaaatgtctttattttcttgatcagtatttattactgcaattttattattattatctttacctgtttta
ASQSR274-11|Cotesia_ancilla           tattaattcgattagaattaggaatacctggaagattaattggtaatgatcaaatttataatagaattgtaacttctcatgcatttattataattttttttatagttatacctgtaataattggtggatttggaaattgattaattcctttaatattaggatctcctgatatatctttcccacgaataaataatataagtttttgattattaattccttctttattaatattaattataagaagatttattaatgttggtgttggtactggttgaacagtttatccaccattatctttaattttaggtcatggtggtatatcagttgatttaggaattttttctttacatttagctggtgcttcttcaattataggtgctgttaattttattactacaattataaatatacgttctaatttattcaatatagataaaatgtctttattttcttgatcagtatttattactgcaattttattattattatctttacctgtttta
GBDTA1263-21|Cotesia                  tattaattcgattagaattaggaatacctggaagattaattggtaatgatcaaatttataatagaattgtaacttctcatgcatttattataattttttttatagttatacctgtaataattggtggatttggaaattgattaattcctttaatattaggatctcctgatatatctttcccacgaataaataatataagtttttgattattaattccttctttattaatattaattataagaagatttattaatgttggtgttggtactggttgaacagtttatccaccattatctttaattttaggtcatggtggtatatcagttgatttaggaattttttctttacatttagctggtgcttcttcaattataggtgctgttaattttattactacaattataaatatacgttctaatttatttaatatagataaaatgtctttattttcttgatcagtatttattactgcaattttattattattatctttacctgtttta
MARKB289-21|Cotesia_amesis            tattaattcgattagaattaggaatacctggaagattaattggtaatgatcaaatttataatagaattgtaacttctcatgcatttattataattttttttatagttatacctgtaataattggtggatttggaaattgattaattcctttaatattaggatctcctgatatatctttcccacgaataaataatataagtttttgattattaattccttctttattaatattaattataagaagatttattaatgttggtgttggtactggttgaacagtttatccaccattatctttaattttaggtcatggtggtatatcagttgatttaggaattttttctttacatttagctggtgcttcttcaattataggtgctgttaattttattactacaattataaatatacgttctaatttatttaatatagataaaatgtctttattttcttgatcagtatttattactgcaattttattattattatctttacctgtttta
GBDTA14990-21|Cotesia                 tattaattcgattagaattaggaatacctggaagattaattggtaatgatcaaatttataatagaattgtaacttctcatgcatttattataattttttttatagttatacctgtaataattggtggatttggaaattgattaattcctttaatattaggatctcctgatatatctttcccacgaataaataatataagtttttgattattaattccttctttattaatattaattataagaagatttattaatgttggtgttggtactggttgaacagtttatccaccattatctttaattttaggtcatggtggtatatcagttgatttaggaattttttctttacatttagctggtgcttcttcaattataggtgctgttaattttattactacaattataaatatacgttctaatttatttaatatagataaaatgtctttattttcttgatcagtatttattactgcaattttattattattatctttacctgtttta
GBDTA14991-21|Cotesia                 tattaattcgattagaattaggaatacctggaagattaattggtaatgatcaaatttataatagaattgtaacttctcatgcatttattataattttttttatagttatacctgtaataattggtggatttggaaattgattaattcctttaatattaggatctcctgatatatctttcccacgaataaataatataagtttttgattattaattccttctttattaatattaattataagaagatttattaatgttggtgttggtactggttgaacagtttatccaccattatctttaattttaggtcatggtggtatatcagttgatttaggaattttttctttacatttagctggtgcttcttcaattataggtgctgttaattttattactacaattataaatatacgttctaatttatttaatatagataaaatgtctttattttcttgatcagtatttattactgcaattttattattattatctttacctgtttta
GBDTA14992-21|Cotesia                 tattaattcgattagaattaggaatacctggaagattaattggtaatgatcaaatttataatagaattgtaacttctcatgcatttattataattttttttatagttatacctgtaataattggtggatttggaaattgattaattcctttaatattaggatctcctgatatatctttcccacgaataaataatataagtttttgattattaattccttctttattaatattaattataagaagatttattaatgttggtgttggtactggttgaacagtttatccaccattatctttaattttaggtcatggtggtatatcagttgatttaggaattttttctttacatttagctggtgcttcttcaattataggtgctgttaattttattactacaattataaatatacgttctaatttatttaatatagataaaatgtctttattttcttgatcagtatttattactgcaattttattattattatctttacctgtttta
GBDTA14994-21|Cotesia                 tattaattcgattagaattaggaatacctggaagattaattggtaatgatcaaatttataatagaattgtaacttctcatgcatttattataattttttttatagttatacctgtaataattggtggatttggaaattgattaattcctttaatattaggatctcctgatatatctttcccacgaataaataatataagtttttgattattaattccttctttattaatattaattataagaagatttattaatgttggtgttggtactggttgaacagtttatccaccattatctttaattttaggtcatggtggtatatcagttgatttaggaattttttctttacatttagctggtgcttcttcaattataggtgctgttaattttattactacaattataaatatacgttctaatttatttaatatagataaaatgtctttattttcttgatcagtatttattactgcaattttattattattatctttacctgtttta
GMCHB230-14|Cotesia                   tattaattcgattagaattaggaatacctggaagattaattggtaatgatcaaatttataatagaattgtaacttctcatgcatttattataattttttttatagttatacctgtaataattggtggatttggaaattgattaattcctttaatattaggatctcctgatatatcttttccacgaataaataatataagtttttgattattaattccttctttattaatattaattataagaagatttattaatgttggtgttggtactggttgaacagtttatccaccattatctttaattttaggtcatggtggtatatcagttgatttaggaattttttctctacatttagctggtgcttcctcaattataggtgctgttaattttattactacaattataaatatacgttctaatttatttaatatagataaaatgtctttattttcttgatcagtatttattactgcaattttattattattatctttacctgtttta
GMCHC446-14|Cotesia                   tattaattcgattagaattaggaatacctggaagattaattggtaatgatcaaatttataatagaattgtaacttctcatgcatttattataattttttttatagttatacctgtaataattggtggatttggaaattgattaattcctttaatattaggatctcctgatatatcttttccacgaataaataatataagtttttgattattaattccttctttattaatattaattataagaagatttattaatgttggtgttggtactggttgaacagtttatccaccattatctttaattttaggtcatggtggtatatcagttgatttaggaattttttctctacatttagctggtgcttcttcaattataggtgctgttaattttattactacaattataaatatacgttctaatttatttaatatagataaaatgtctttattttcttgatcagtatttattactgcaattttattattattatctttacctgtttta
GRAFW208-11|Cotesia                   tattaattcgattagaattaggaatacctggaagattaattggtaatgatcaaatttataatagaattgtaacttctcatgcatttattataattttttttatagttatacctgtaataattggtggatttggaaattgattaattcctttaatattaggatctcctgatatatcttttccacgaataaataatataagtttttgattattaattccttctttattaatattaattataagaagatttattaatgttggtgttggtactggttgaacagtttatccaccattatctttaattttaggtcatggtggtatatcagttgatttaggaattttttctttacatttagctggtgcttcttcaattataggtgctgttaattttattacaacaattataaatatacgttctaatttatttaatatagataaaatgtctttattttcttgatcagtatttattactgcaattttattattattatctttacctgtttta
CGBTA495-08|Cotesia                   tattaattcgattagaattaggaatacctggaagattaattggtaatgatcaaatttataatagaattgtaacttctcatgcatttattataattttttttatagttatacctgtaataattggtggatttggaaattggttaattcctttaatattaggatctcctgatatatcttttccacgaataaataatataagtttttgattattaattccttctttattaatattaattataagaagatttattaatgttggtgttggaactggttgaacagtttatccaccattatctttaattttaggtcatggtggtatatcagttgatttaggaattttttctttacatttagctggtgcttcttcaattataggtgctgttaattttattactacaattataaatatacgttctaatttatttaatatagataaaatgtctttattttcttgatcagtatttattactgcaattttattattattatctttacctgttttg
GBDTA1881-21|Cotesia                  tattaattcgattagaattaggaatacctggaagattaattggtaatgatcaaatttataatagaattgtaacttctcatgcatttattataattttttttatagttatacctgtaataattggtggatttggaaattggttaattcctttaatattaggatctcctgatatatcttttccacgaataaataatataagtttttgattattaattccttctttattaatattaattataagaagatttattaatgttggtgttggaactggttgaacagtttatccaccattatctttaattttaggtcatggtggtatatcagttgatttaggaattttttctttacatttagctggtgcttcttcaattataggtgctgttaattttattactacaattataaatatacgttctaatttatttaatatagataaaatgtctttattttcttgatcagtatttattactgcaattttattattattatctttacctgttttg
GBDTA13789-21|Cotesia                 tattaattcgattagaattaggaatacctggaagattaattggtaatgatcaaatttataatagaattgtaacttctcatgcatttattataattttttttatagttatacctgtaataattggtggatttggaaattggttaattcctttaatattaggatctcctgatatatcttttccacgaataaataatataagtttttgattattaattccttctttattaatattaattataagaagatttattaatgttggtgttggaactggttgaacagtttatccaccattatctttaattttaggtcatggtggtatatcagttgatttaggaattttttctttacatttagctggtgcttcttcaattataggtgctgttaattttattactacaattataaatatacgttctaatttatttaatatagataaaatgtctttattttcttgatcagtatttattactgcaattttattattattatctttacctgttttg
GBDTA14108-21|Cotesia                 tattaattcgattagaattaggaatacctggaagattaattggtaatgatcaaatttataatagaattgtaacttctcatgcatttattataattttttttatagttatacctgtaataattggtggatttggaaattggttaattcctttaatattaggatctcctgatatatcttttccacgaataaataatataagtttttgattattaattccttctttattaatattaattataagaagatttattaatgttggtgttggaactggttgaacagtttatccaccattatctttaattttaggtcatggtggtatatcagttgatttaggaattttttctttacatttagctggtgcttcttcaattataggtgctgttaattttattactacaattataaatatacgttctaatttatttaatatagataaaatgtctttattttcttgatcagtatttattactgcaattttattattattatctttacctgttttg
GBDTA14110-21|Cotesia                 tattaattcgattagaattaggaatacctggaagattaattggtaatgatcaaatttataatagaattgtaacttctcatgcatttattataattttttttatagttatacctgtaataattggtggatttggaaattggttaattcctttaatattaggatctcctgatatatcttttccacgaataaataatataagtttttgattattaattccttctttattaatattaattataagaagatttattaatgttggtgttggaactggttgaacagtttatccaccattatctttaattttaggtcatggtggtatatcagttgatttaggaattttttctttacatttagctggtgcttcttcaattataggtgctgttaattttattactacaattataaatatacgttctaatttatttaatatagataaaatgtctttattttcttgatcagtatttattactgcaattttattattattatctttacctgttttg
GBDTA14111-21|Cotesia                 tattaattcgattagaattaggaatacctggaagattaattggtaatgatcaaatttataatagaattgtaacttctcatgcatttattataattttttttatagttatacctgtaataattggtggatttggaaattggttaattcctttaatattaggatctcctgatatatcttttccacgaataaataatataagtttttgattattaattccttctttattaatattaattataagaagatttattaatgttggtgttggaactggttgaacagtttatccaccattatctttaattttaggtcatggtggtatatcagttgatttaggaattttttctttacatttagctggtgcttcttcaattataggtgctgttaattttattactacaattataaatatacgttctaatttatttaatatagataaaatgtctttattttcttgatcagtatttattactgcaattttattattattatctttacctgttttg
GBDTA14112-21|Cotesia                 tattaattcgattagaattaggaatacctggaagattaattggtaatgatcaaatttataatagaattgtaacttctcatgcatttattataattttttttatagttatacctgtaataattggtggatttggaaattggttaattcctttaatattaggatctcctgatatatcttttccacgaataaataatataagtttttgattattaattccttctttattaatattaattataagaagatttattaatgttggtgttggaactggttgaacagtttatccaccattatctttaattttaggtcatggtggtatatcagttgatttaggaattttttctttacatttagctggtgcttcttcaattataggtgctgttaattttattactacaattataaatatacgttctaatttatttaatatagataaaatgtctttattttcttgatcagtatttattactgcaattttattattattatctttacctgttttg
GBDTA14113-21|Cotesia                 tattaattcgattagaattaggaatacctggaagattaattggtaatgatcaaatttataatagaattgtaacttctcatgcatttattataattttttttatagttatacctgtaataattggtggatttggaaattggttaattcctttaatattaggatctcctgatatatcttttccacgaataaataatataagtttttgattattaattccttctttattaatattaattataagaagatttattaatgttggtgttggaactggttgaacagtttatccaccattatctttaattttaggtcatggtggtatatcagttgatttaggaattttttctttacatttagctggtgcttcttcaattataggtgctgttaattttattactacaattataaatatacgttctaatttatttaatatagataaaatgtctttattttcttgatcagtatttattactgcaattttattattattatctttacctgttttg
GBDTA14437-21|Cotesia                 tattaattcgattagaattaggaatacctggaagattaattggtaatgatcaaatttataatagaattgtaacttctcatgcatttattataattttttttatagttatacctgtaataattggtggatttggaaattggttaattcctttaatattaggatctcctgatatatcttttccacgaataaataatataagtttttgattattaattccttctttattaatattaattataagaagatttattaatgttggtgttggaactggttgaacagtttatccaccattatctttaattttaggtcatggtggtatatcagttgatttaggaattttttctttacatttagctggtgcttcttcaattataggtgctgttaattttattactacaattataaatatacgttctaatttatttaatatagataaaatgtctttattttcttgatcagtatttattactgcaattttattattattatctttacctgttttg
GMPQG207-19|Cotesia                   tattaattcgattagaattaggaatacctggaagattaattggtaatgatcaaatttataatagaattgtaacttctcatgcatttattataattttttttatagttatacctgtaataattggtggatttggaaattggttaattcctttaatattaggatctcctgatatatcttttccacgaataaataatataagtttttgattattaattccttctttattaatattaattataagaagatttattaatgttggtgttggaactggttgaacagtttatccaccattatctttaattttaggtcatggtggtatatcagttgatttaggaattttttctttacatttagctggtgcttcttcaattataggtgctgttaattttattactacaattataaatatacgttctaatttatttaatatagataaaatgtctttattttcttgatcagtatttattactgcaattttattattattatctttacctgtttta
WOMIC303-10|Cotesia_saltatoria        tattaattcgattagaattaggaatacctggaagattaattggtaatgatcaaatttataatagaattgtaacttctcatgcatttattataattttttttatagttatacctgtaataattggtggatttggaaattggttaattcctttaatattaggatctcctgatatatcttttccacgaataaataatataagtttttgattattaattccttctttattaatattaattataagaagatttattaatgttggtgttggaactggttgaacagtttatccaccattatctttaattttaggtcatggtggtatatcagttgatttaggaattttttctttacatttagctggtgcttcttcaattataggtgctgttaattttattactacaattataaatatacgttctaatttatttaatatagataaaatgtctttattttcttgatcagtatttattactgcaattttattattattatctttacctgtttta
WOMIC320-10|Cotesia_saltatoria        tattaattcgattagaattaggaatacctggaagattaattggtaatgatcaaatttataatagaattgtaacttctcatgcatttattataattttttttatagttatacctgtaataattggtggatttggaaattggttaattcctttaatattaggatctcctgatatatctttcccacgaataaataatataagtttttgattattaattccttctttattaatattaattataagaagatttattaatgttggtgttggaactggttgaacagtttatccaccattatctttaattttaggtcatggtggtatatcagttgatttaggaattttttctttacatttagctggtgcttcttcaattataggtgctgttaattttattactacaattataaatatacgttctaatttatttaatatagataaaatgtctttattttcttgatcagtatttattactgcaattttattattattatctttacctgtttta
WOMIA146-11|Cotesia_cf._saltatoria    tattaattcgattagaattaggaatacctggaagattaattggtaatgatcaaatttataatagaattgtaacttctcatgcatttattataattttttttatagttatacctgtaataattggtggatttggaaattggttaattcctttaatattaggatctcctgatatatcttttccacgaataaataatataagtttttggttattaattccttctttattaatattaattataagaagatttattaatgttggtgttggaactggttgaacagtttatccaccattatctttaattttaggtcatggtggtatatcagttgatttaggaattttttctttacatttagctggtgcttcttcaattataggtgctgttaattttattactacaattataaatatacgttctaatttatttaatatagataaaatgtctttattttcttgatcagtatttattactgcaattttattattattatctttacctgtttta
WOMIA164-11|Cotesia_cf._saltatoria    tattaattcgattagaattaggaatacctggaagattaattggtaatgatcaaatttataatagaattgtaacttctcatgcatttattataattttttttatagttatacctgtaataattggtggatttggaaattggttaattcctttaatattaggatctcctgatatatcttttccacgaataaataatataagtttttggttattaattccttctttattaatattaattataagaagatttattaatgttggtgttggaactggttgaacagtttatccaccattatctttaattttaggtcatggtggtatatcagttgatttaggaattttttctttacatttagctggtgcttcttcaattataggtgctgttaattttattactacaattataaatatacgttctaatttatttaatatagataaaatgtctttattttcttgatcagtatttattactgcaattttattattattatctttacctgtttta
WOMIA166-11|Cotesia_cf._saltatoria    tattaattcgattagaattaggaatacctggaagattaattggtaatgatcaaatttataatagaattgtaacttctcatgcatttattataattttttttatagttatacctgtaataattggtggatttggaaattggttaattcctttaatattaggatctcctgatatatcttttccacgaataaataatataagtttttggttattaattccttctttattaatattaattataagaagatttattaatgttggtgttggaactggttgaacagtttatccaccattatctttaattttaggtcatggtggtatatcagttgatttaggaattttttctttacatttagctggtgcttcttcaattataggtgctgttaattttattactacaattataaatatacgttctaatttatttaatatagataaaatgtctttattttcttgatcagtatttattactgcaattttattattattatctttacctgtttta
WOMIA168-11|Cotesia_cf._saltatoria    tattaattcgattagaattaggaatacctggaagattaattggtaatgatcaaatttataatagaattgtaacttctcatgcatttattataattttttttatagttatacctgtaataattggtggatttggaaattggttaattcctttaatattaggatctcctgatatatcttttccacgaataaataatataagtttttggttattaattccttctttattaatattaattataagaagatttattaatgttggtgttggaactggttgaacagtttatccaccattatctttaattttaggtcatggtggtatatcagttgatttaggaattttttctttacatttagctggtgcttcttcaattataggtgctgttaattttattactacaattataaatatacgttctaatttatttaatatagataaaatgtctttattttcttgatcagtatttattactgcaattttattattattatctttacctgtttta
GMGMK731-14|Cotesia                   tattaattcgattagaattaggaatacctggaagattaattggtaatgatcaaatttataatagaattgtaacttctcatgcatttattataattttttttatagttatacctgtaataattggtggatttggaaattggttaattcctttaatattaggatctcctgatatatcttttccacgaataaataatataagtttttggttattaattccttctttattaatattaattataagaagatttattaatgttggtgttggaactggttgaacagtttatccaccattatctttaattttaggtcatggtggtatatcagttgatttaggaattttttctttacatttagctggtgcttcttcaattataggtgctgttaattttattactacaattataaatatacgttctaatttatttaatatagataaaatgtctttattttcttgatcagtatttattactgcaattttattattattatctttacctgtttta
GBDTA14105-21|Cotesia                 tattaattcgattagaattaggaatacctggaagattaattggtaatgatcaaatttataatagaattgtaacttctcatgcatttattataattttttttatagttatacctgtaataattggtggatttggaaattggttaattcctttaatattaggatctcctgatatatcttttccacgaataaataatataagtttttggttattaattccttctttattaatattaattataagaagatttattaatgttggtgttggaactggttgaacagtttatccaccattatctttaattttaggtcatggtggtatatcagttgatttaggaattttttctttacatttagctggtgcttcttcaattataggtgctgttaattttattactacaattataaatatacgttctaatttatttaatatagataaaatgtctttattttcttgatcagtatttattactgcaattttattattattatctttacctgtttta
GBDTA16070-21|Cotesia                 tattaattcgattagaattaggaatacctggaagattaattggtaatgatcaaatttataatagaattgtaacttctcatgcatttattataattttttttatagttatacctgtaataattggtggatttggaaattggttaattcctttaatattaggatctcctgatatatcttttccacgaataaataatataagtttttggttattaattccttctttattaatattaattataagaagatttattaatgttggtgttggaactggttgaacagtttatccaccattatctttaattttaggtcatggtggtatatcagttgatttaggaattttttctttacatttagctggtgcttcttcaattataggtgctgttaattttattactacaattataaatatacgttctaatttatttaatatagataaaatgtctttattttcttgatcagtatttattactgcaattttattattattatctttacctgtttta
GBDTA14102-21|Cotesia                 tattaattcgattagaattaggaatacctggaagattaattggtaatgatcaaatttataatagaattgtaacttctcatgcatttattataattttttttatagttatacctgtaataattggtggatttggaaattggttaattcctttaatattaggatctcctgatatatcttttccacgaataaataatataagtttttggttattaattccttctttattaatattaattataagaagatttattaatgttggtgttggaactggttgaacagtttatccaccattatctttaattttaggtcatggtggtatatcagttgatttaggaattttttctttacatttagctggtgcttcttcaattataggtgctgttaattttattactacaattataaatatacgttctaatttatttaatatagataaaatgtctttattttcttgatcagtatttattactgcaattttattattattatctttacctgtttta
GBDTA1576-21|Cotesia                  tattaattcgattagaattaggaatacctggaagattaattggtaatgatcaaatttataatagaattgtaacttctcatgcatttattataattttttttatagttatacctgtaataattggtggatttggaaattggttaattcctttaatattaggatctcctgatatatcttttccacgaataaataatataagtttttggttattaattccttctttattaatattaattataagaagatttattaatgttggtgttggaactggttgaacagtttatccaccattatctttaattttaggtcatggtggtatatcagttgatttaggaattttttctttacatttagctggtgcttcttcaattataggtgctgttaattttattactacaattataaatatacgttctaatttatttaatatagataaaatgtctttattttcttgatcagtatttattactgcaattttattattattatctttacctgtttta
WOMIA159-11|Cotesia_saltatoria        tattaattcgattagaattaggaatacctggaagattaattggtaatgatcaaatttataatagaattgtaacttctcatgcatttattataattttttttatagttatacctgtaataattggtggatttggaaattggttaattcctttaatattaggatctcctgatatatcttttccacgaataaataatataagtttttggttattaattccttctttattaatattaattataagaagatttattaatgttggtgttggaactggttgaacagtttatccgccattatctttaattttaggtcatagtggtatatcagttgatttaggaattttttctttacatttagctggtgcttcttcaattataggtgctgttaattttattactacaattataaatatacgttctaatttatttaatatagataaaatgtctttattttcttgatcagtatttattactgcaattttattattattatctttacctgtttta
GMBUC621-14|Cotesia                   tattaattcgattagaattaggaatacctggaagattaattggtaatgatcaaatttataatagaattgtaacttctcatgcatttattataattttttttatagttatacctgtaataattggtggatttggaaattggttaattcctttaatattaggatctcctgatatatcttttccacgaataaataatataagtttttggttattaattccttctttattaatattaattataagaagatttattaatgttggtgttggaactggttgaacagtttatccgccattatctttaattttaggtcatagtggtatatcagttgatttaggaattttttctttacatttagctggtgcttcttcaattataggtgctgttaattttattactacaattataaatatacgttctaatttatttaatatagataaaatgtctttattttcttgatcagtatttattactgcaattttattattattatctttacctgtttta
GMGMA105-14|Cotesia                   tattaattcgattagaattaggaatacctggaagattaattggtaatgatcaaatttataatagaattgtaacttctcatgcatttattataattttttttatagttatacctgtaataattggtggatttggaaattggttaattcctttaatattaggatctcctgatatatcttttccacgaataaataatataagtttttggttattaattccttctttattaatattaattataagaagatttattaatgttggtgttggaactggttgaacagtttatccgccattatctttaattttaggtcatagtggtatatcagttgatttaggaattttttctttacatttagctggtgcttcttcaattataggtgctgttaattttattactacaattataaatatacgttctaatttatttaatatagataaaatgtctttattttcttgatcagtatttattactgcaattttattattattatctttacctgtttta
GBDTA1878-21|Cotesia                  tattaattcgattagaattaggaatacctggaagattaattggtaatgatcaaatttataatagaattgtaacttctcatgcatttattataattttttttatagttatacctgtaataattggtggatttggaaattggttaattcctttaatattaggatctcctgatatatcttttccacgaataaataatataagtttttggttattaattccttctttattaatattaattataagaagatttattaatgttggtgttggaactggttgaacagtttatccgccattatctttaattttaggtcatagtggtatatcagttgatttaggaattttttctttacatttagctggtgcttcttcaattataggtgctgttaattttattactacaattataaatatacgttctaatttatttaatatagataaaatgtctttattttcttgatcagtatttattactgcaattttattattattatctttacctgtttta
GBDTA13817-21|Cotesia                 tattaattcgattagaattaggaatacctggaagattaattggtaatgatcaaatttataatagaattgtaacttctcatgcatttattataattttttttatagttatacctgtaataattggtggatttggaaattggttaattcctttaatattaggatctcctgatatatcttttccacgaataaataatataagtttttggttattaattccttctttattaatattaattataagaagatttattaatgttggtgttggaactggttgaacagtttatccgccattatctttaattttaggtcatagtggtatatcagttgatttaggaattttttctttacatttagctggtgcttcttcaattataggtgctgttaattttattactacaattataaatatacgttctaatttatttaatatagataaaatgtctttattttcttgatcagtatttattactgcaattttattattattatctttacctgtttta
GBDTA13912-21|Cotesia                 tattaattcgattagaattaggaatacctggaagattaattggtaatgatcaaatttataatagaattgtaacttctcatgcatttattataattttttttatagttatacctgtaataattggtggatttggaaattggttaattcctttaatattaggatctcctgatatatcttttccacgaataaataatataagtttttggttattaattccttctttattaatattaattataagaagatttattaatgttggtgttggaactggttgaacagtttatccgccattatctttaattttaggtcatagtggtatatcagttgatttaggaattttttctttacatttagctggtgcttcttcaattataggtgctgttaattttattactacaattataaatatacgttctaatttatttaatatagataaaatgtctttattttcttgatcagtatttattactgcaattttattattattatctttacctgtttta
GBDTA14104-21|Cotesia                 tattaattcgattagaattaggaatacctggaagattaattggtaatgatcaaatttataatagaattgtaacttctcatgcatttattataattttttttatagttatacctgtaataattggtggatttggaaattggttaattcctttaatattaggatctcctgatatatcttttccacgaataaataatataagtttttggttattaattccttctttattaatattaattataagaagatttattaatgttggtgttggaactggttgaacagtttatccgccattatctttaattttaggtcatagtggtatatcagttgatttaggaattttttctttacatttagctggtgcttcttcaattataggtgctgttaattttattactacaattataaatatacgttctaatttatttaatatagataaaatgtctttattttcttgatcagtatttattactgcaattttattattattatctttacctgtttta
GBDTA14106-21|Cotesia                 tattaattcgattagaattaggaatacctggaagattaattggtaatgatcaaatttataatagaattgtaacttctcatgcatttattataattttttttatagttatacctgtaataattggtggatttggaaattggttaattcctttaatattaggatctcctgatatatcttttccacgaataaataatataagtttttggttattaattccttctttattaatattaattataagaagatttattaatgttggtgttggaactggttgaacagtttatccgccattatctttaattttaggtcatagtggtatatcagttgatttaggaattttttctttacatttagctggtgcttcttcaattataggtgctgttaattttattactacaattataaatatacgttctaatttatttaatatagataaaatgtctttattttcttgatcagtatttattactgcaattttattattattatctttacctgtttta
GBDTA14107-21|Cotesia                 tattaattcgattagaattaggaatacctggaagattaattggtaatgatcaaatttataatagaattgtaacttctcatgcatttattataattttttttatagttatacctgtaataattggtggatttggaaattggttaattcctttaatattaggatctcctgatatatcttttccacgaataaataatataagtttttggttattaattccttctttattaatattaattataagaagatttattaatgttggtgttggaactggttgaacagtttatccgccattatctttaattttaggtcatagtggtatatcagttgatttaggaattttttctttacatttagctggtgcttcttcaattataggtgctgttaattttattactacaattataaatatacgttctaatttatttaatatagataaaatgtctttattttcttgatcagtatttattactgcaattttattattattatctttacctgtttta
GBDTA15516-21|Cotesia                 tattaattcgattagaattaggaatacctggaagattaattggtaatgatcaaatttataatagaattgtaacttctcatgcatttattataattttttttatagttatacctgtaataattggtggatttggaaattggttaattcctttaatattaggatctcctgatatatcttttccacgaataaataatataagtttttggttattaattccttctttattaatattaattataagaagatttattaatgttggtgttggaactggttgaacagtttatccgccattatctttaattttaggtcatagtggtatatcagttgatttaggaattttttctttacatttagctggtgcttcttcaattataggtgctgttaattttattactacaattataaatatacgttctaatttatttaatatagataaaatgtctttattttcttgatcagtatttattactgcaattttattattattatctttacctgtttta
GBDTA14103-21|Cotesia                 tattaattcgattagaattaggaatacctggaagattaattggtaatgatcaaatttataatagaattgtaacttctcatgcatttattataattttttttatagttatacctgtaataattggtggatttggaaattggttaattcctttaatattaggatctcctgatatatcttttccacgaataaataatataagtttttggttattaattccttctttattaatattaattataagaagatttattaatgttggtgttggaactggttgaacagtttatccgccattatctttaattttaggtcatagtggtatatcagttgatttaggaattttttctttacatttagctggtgcttcttcaattataggtgctgttaattttattactacaattataaatatacgttctaatttatttaatatagataaaatgtctttattttcttgatcagtatttattactgcaattttattattattatctttacctgtttta
CNCHX965-09|Cotesia_jft09             tattaattcgattagaattaggaatacctggaagattaattggtaatgatcaaatttataatagaattgtaacttctcatgcatttattataattttttttatagttatacctgtaataattggtggatttggaaattgattaattcctttaatattaggatctcctgatatatcttttccacgaataaataatataagtttttgattattaattccttctttattaatattaattataagaagatttattaatgttggtgttggtactggttgaacagtttatccaccattatctttaattttaggtcatggtggtatatcagttgatttgggaattttttctttacatttagctggtgcatcttcaattataggtgctgttaattttattactacaattataaatatacgttctaatttatttaatatagataaaatgtctttattttcttgatcagtttttattactgcaattttattattattatctttacctgtttta
CNCHX966-09|Cotesia_jft09             tattaattcgattagaattaggaatacctggaagattaattggtaatgatcaaatttataatagaattgtaacttctcatgcatttattataattttttttatagttatacctgtaataattggtggatttggaaattgattaattcctttaatattaggatctcctgatatatcttttccacgaataaataatataagtttttgattattaattccttctttattaatattaattataagaagatttattaatgttggtgttggtactggttgaacagtttatccaccattatctttaattttaggtcatggtggtatatcagttgatttgggaattttttctttacatttagctggtgcatcttcaattataggtgctgttaattttattactacaattataaatatacgttctaatttatttaatatagataaaatgtctttattttcttgatcagtttttattactgcaattttattattattatctttacctgtttta
BCNCB212-20|Cotesia_jft09             tattaattcgattagaattaggaatacctggaagattaattggtaatgatcaaatttataatagaattgtaacttctcatgcatttattataattttttttatagttatacctgtaataattggtggatttggaaattgattaattcctttaatattaggatctcctgatatatcttttccacgaataaataatataagtttttgattattaattccttctttattaatattaattataagaagatttattaatgttggtgttggtactggttgaacagtttatccaccattatctttaattttaggtcatggtggtatatcagttgatttgggaattttttctttacatttagctggtgcatcttcaattataggtgctgttaattttattactacaattataaatatacgttctaatttatttaatatagataaaatgtctttattttcttgatcagtttttattactgcaattttattattattatctttacctgtttta
CGBTB219-09|Cotesia                   tattaattcgattagagttgggtatacctggaagattaattggtaatgatcaaatttataatagaattgtaacttctcatgcatttattataattttttttatagttatacctgtaataattggtggatttggaaattgattaattcctttaatattaggatctcctgatatatcttttccacgaataaataatataagtttttgattattaattccttctttattaatattaattataagaagatttattaatgttggtgttggtactggttgaacagtttatccaccattatctttaattttaggtcatggtggtatatcagttgatttaggaattttttctttacatttagctggtgcttcttcaattataggtgctgttaattttattactacaattataaatatacgttctaatttatttaatatagataaaatgtctttattctcttgatcagtatttattactgcaattttattattattatctttacctgtttta
BCNCB280-20|Cotesia                   tattaattcgattagagttaggaatacctggaagattaattggtaatgatcaaatttataatagaattgtaacttctcatgcatttattataattttttttatagttatacctgtaataattggtggatttggaaattgattaattcctttaatattagggtctcctgatatgtcttttccacgaataaataatataagtttttgattattaattccttctttattaatattaattataagaagatttattaatgttggtgttggtactggttgaacagtttatccaccattatctttaattttaggtcatggtggtatatcagttgatttgggaattttttctttacatttagctggtgcatcttcaattataggtgctgttaattttattactacaattataaatatacgttctaatttatttaatatagataaaatgtctttattttcttgatcagtttttattactgcaattttattattattatctttgcctgtttta
OTTMI684-22|Microgastrinae            tattaattcgattagagttaggaatacctggaagattaattggtaatgatcaaatttataatagaattgtaacttctcatgcatttattataattttttttatagttatacctgtaataattggtggatttggaaattgattaattcctttaatattagggtctcctgatatgtcttttccacgaataaataatataagtttttgattattaattccttctttattaatattaattataagaagatttattaatgttggtgttggtactggttgaacagtttatccaccattatctttaattttaggtcatggtggtatatcagttgatttgggaattttttctttacatttagctggtgcatcttcaattataggtgctgttaattttattactacaattataaatatacgttctaatttatttaatatagataaaatgtctttattttcttgatcagtttttattactgcaattttattattattatctttgcctgtttta
OTTMI695-22|Microgastrinae            tattaattcgattagagttaggaatacctggaagattaattggtaatgatcaaatttataatagaattgtaacttctcatgcatttattataattttttttatagttatacctgtaataattggtggatttggaaattgattaattcctttaatattaggatctcctgatatgtcttttccacgaataaataatataagtttttgattattaattccttctttattaatattaattataagaagatttattaatgttggtgttggtactggttgaacagtttatccaccattatctttaattttaggtcatggtggtatatcagttgatttgggaattttttctttacatttagctggtgcatcttcaattataggtgctgttaattttattactacaattataaatatacgttctaatttatttaatatagataaaatgtctttattttcttgatcagtatttattactgcaattttattattattatctttgcctgtttta
AAHYM607-16|Cotesia_risilis           tattaattcgattagaattaggtatacctgggagattaattggtaatgatcaaatttataatagaattgtaacttctcatgcatttattataattttttttatagttatacctgtaataattggtggatttggaaattgattaattcctttaatattaggatctcctgatatatcttttccacgaataaataatataagtttttgattattaattccttctttattaatattaattttaagaagatttattaatgttggtgttggtactggttgaacagtttatccaccattatctttaattttaggtcatggaggtatatcagttgatttaggaattttttctttacatttagctggtgcttcttcaattataggtgctgttaattttattactacaattataaatatacgttctaatttatttaatatggataaaatgtctttattttcttgatcagtatttattactgcaattttattattattatctttacctgtttta
GBDTA1061-21|Cotesia_risilis          tattaattcgattagaattaggtatacctgggagattaattggtaatgatcaaatttataatagaattgtaacttctcatgcatttattataattttttttatagttatacctgtaataattggtggatttggaaattgattaattcctttaatattaggatctcctgatatatcttttccacgaataaataatataagtttttgattattaattccttctttattaatattaattttaagaagatttattaatgttggtgttggtactggttgaacagtttatccaccattatctttaattttaggtcatggaggtatatcagttgatttaggaattttttctttacatttagctggtgcttcttcaattataggtgctgttaattttattactacaattataaatatacgttctaatttatttaatatggataaaatgtctttattttcttgatcagtatttattactgcaattttattattattatctttacctgtttta
GBDTA1062-21|Cotesia_risilis          tattaattcgattagaattaggtatacctgggagattaattggtaatgatcaaatttataatagaattgtaacttctcatgcatttattataattttttttatagttatacctgtaataattggtggatttggaaattgattaattcctttaatattaggatctcctgatatatcttttccacgaataaataatataagtttttgattattaattccttctttattaatattaattttaagaagatttattaatgttggtgttggtactggttgaacagtttatccaccattatctttaattttaggtcatggaggtatatcagttgatttaggaattttttctttacatttagctggtgcttcttcaattataggtgctgttaattttattactacaattataaatatacgttctaatttatttaatatggataaaatgtctttattttcttgatcagtatttattactgcaattttattattattatctttacctgtttta
GBDTA1732-21|Cotesia_risilis          tattaattcgattagaattaggtatacctgggagattaattggtaatgatcaaatttataatagaattgtaacttctcatgcatttattataattttttttatagttatacctgtaataattggtggatttggaaattgattaattcctttaatattaggatctcctgatatatcttttccacgaataaataatataagtttttgattattaattccttctttattaatattaattttaagaagatttattaatgttggtgttggtactggttgaacagtttatccaccattatctttaattttaggtcatggaggtatatcagttgatttaggaattttttctttacatttagctggtgcttcttcaattataggtgctgttaattttattactacaattataaatatacgttctaatttatttaatatggataaaatgtctttattttcttgatcagtatttattactgcaattttattattattatctttacctgtttta
GBDTA13889-21|Cotesia_risilis         tattaattcgattagaattaggtatacctgggagattaattggtaatgatcaaatttataatagaattgtaacttctcatgcatttattataattttttttatagttatacctgtaataattggtggatttggaaattgattaattcctttaatattaggatctcctgatatatcttttccacgaataaataatataagtttttgattattaattccttctttattaatattaattttaagaagatttattaatgttggtgttggtactggttgaacagtttatccaccattatctttaattttaggtcatggaggtatatcagttgatttaggaattttttctttacatttagctggtgcttcttcaattataggtgctgttaattttattactacaattataaatatacgttctaatttatttaatatggataaaatgtctttattttcttgatcagtatttattactgcaattttattattattatctttacctgtttta
GBDTA13890-21|Cotesia_risilis         tattaattcgattagaattaggtatacctgggagattaattggtaatgatcaaatttataatagaattgtaacttctcatgcatttattataattttttttatagttatacctgtaataattggtggatttggaaattgattaattcctttaatattaggatctcctgatatatcttttccacgaataaataatataagtttttgattattaattccttctttattaatattaattttaagaagatttattaatgttggtgttggtactggttgaacagtttatccaccattatctttaattttaggtcatggaggtatatcagttgatttaggaattttttctttacatttagctggtgcttcttcaattataggtgctgttaattttattactacaattataaatatacgttctaatttatttaatatggataaaatgtctttattttcttgatcagtatttattactgcaattttattattattatctttacctgtttta
GBDTA13940-21|Cotesia_risilis         tattaattcgattagaattaggtatacctgggagattaattggtaatgatcaaatttataatagaattgtaacttctcatgcatttattataattttttttatagttatacctgtaataattggtggatttggaaattgattaattcctttaatattaggatctcctgatatatcttttccacgaataaataatataagtttttgattattaattccttctttattaatattaattttaagaagatttattaatgttggtgttggtactggttgaacagtttatccaccattatctttaattttaggtcatggaggtatatcagttgatttaggaattttttctttacatttagctggtgcttcttcaattataggtgctgttaattttattactacaattataaatatacgttctaatttatttaatatggataaaatgtctttattttcttgatcagtatttattactgcaattttattattattatctttacctgtttta
DTIII4111-22|Cotesia                  tattaattcgattagaattaggtatacctgggagattaattggtaatgatcaaatttataatagaattgtaacttctcatgcatttattataattttttttatagttatacctgtaataattggtggatttggaaattgattaattcctttaatattaggatctcctgatatatcttttccacgaataaataatataagtttttgattattaattccttctttattaatattaattttaagaagatttattaatgttggtgttggtactggttgaacagtttatccaccattatctttaattttaggtcatggaggtatatcagttgatttaggaattttttctttacatttagctggtgcttcttcaattataggtgctgttaattttattactacaattataaatatacgttctaatttatttaatatggataaaatgtctttattttcttgatcagtatttattactgcaattttattattattatctttacctgtttta
GBDTA13998-21|Cotesia_risilis         tattaattcgattagaattaggtatacctgggagattaattggtaatgatcaaatttataatagaattgtaacttctcatgcatttattataattttttttatagttatacctgtaataattggtggatttggaaattgattaattcctttaatattaggatctcctgatatatcttttccacgaataaataatataagtttttgattattaattccttctttattaatattaattttaagaagatttattaatgttggtgttggtactggttgaacagtttatccaccattatctttaattttaggtcatggaggtatatcagttgatttaggaattttttctttacatttagctggtgcttcttcaattataggtgctgttaattttattactacaattataaatatacgttctaatttatttaatatggataaaatgtctttattttcttgatcagtatttattactgcaattttattattattatctttacctgtttta
GBDTA15502-21|Cotesia_risilis         tattaattcgattagaattaggtatacctgggagattaattggtaatgatcaaatttataatagaattgtaacttctcatgcatttattataattttttttatagttatacctgtaataattggtggatttggaaattgattaattcctttaatattaggatctcctgatatatcttttccacgaataaataatataagtttttgattattaattccttctttattaatattaattttaagaagatttattaatgttggtgttggtactggttgaacagtttatccaccattatctttaattttaggtcatggaggtatatcagttgatttaggaattttttctttacatttagctggtgcttcttcaattataggtgctgttaattttattactacaattataaatatacgttctaatttatttaatatggataaaatgtctttattttcttgatcagtatttattactgcaattttattattattatctttacctgtttta
MISCA040-22|Cotesia                   tattaattcgattagaattaggtatacctgggagattaattggtaatgatcaaatttataatagaattgtaacttctcatgcatttattataattttttttatagttatacctgtaataattggtggatttggaaattgattaattcctttaatattaggatctcctgatatatcttttccacgaataaataatataagtttttgattattaattccttctttattaatattaattttaagaagatttattaatgttggtgttggtactggttgaacagtttatccaccattatctttaattttaggtcatggaggtatatcagttgatttaggaattttttctttacatttagctggtgcttcttcaattataggtgctgttaattttattactacaattataaatatacgttctaatttatttaatatggataaaatgtctttattttcttgatcagtatttattactgcaattttattattattatctttacctgtttta
GBDTA1137-21|Cotesia_risilis          tattaattcgattagaattaggtatacctgggagattaattggtaatgatcaaatttataatagaattgtaacttctcatgcatttattataattttttttatagttatacctgtaataattggtggatttggaaattgattaattcctttaatattaggatctcctgatatatcttttccacgaataaataatataagtttttgattattaattccttctttattaatattaattttaagaagatttattaatgttggtgttggtactggttgaacagtttatccaccattatctttaattttaggtcatggaggtatatcagttgatttaggaattttttctttacatttagctggtgtttcttcaattataggtgctgttaattttattactacaattataaatatacgttctaatttatttaatatggataaaatgtctttattttcttgatcagtatttattactgcaattttattattattatctttacctgtttta
GBDTA15633-21|Cotesia_risilis         tattaattcgattagaattaggtatacctgggagattaattggtaatgatcaaatttataatagaattgtaacttctcatgcatttattataattttttttatagttatacctgtaataattggtggatttggaaattgattaattcctttaatattaggatctcctgatatatcttttccacgaataaataatataagtttttgattattaattccttctttattaatattaattttaagaagatttattaatgttggtgttggtactggttgaacagtttatccaccattatctttaattttaggtcatggaggtatatcagttgatttaggaattttttctttacatttagctggtgcttcttcaattataggtgctgttaattttattactacaattataaatatacgttctaatttatttaatatggataaaatgtctttattttcttgatcagtatttattactgcaattttattattattatctttacctgtttta
GBDTA14898-21|Cotesia_risilis         tattaattcgattagaattaggaatacctgggagattaattggtaatgatcaaatttataatagaattgtaacttctcatgcatttattataattttttttatagttatacctgtaataattggtggatttggaaattgattaattcctttaatattaggatctcctgatatatcttttccacgaataaataatataagtttttgattattaattccttctttattaatattaattttaagaagatttattaatgttggtgttggtactggttgaacagtttatccaccattatctttaattttaggtcatggaggtatatcagttgatttaggaattttttctttacatttagctggtgcttcttcaattataggtgctgttaattttattactacaattataaatatacgttctaatttatttaatatggataaaatgtctttattttcttgatcagtatttattactgcaattttattattattatctttacctgtttta
MAMTL133-12|Cotesia                   tattaattcgtttagaattaggaattcctggaagattaattggtaatgatcaaatttataatagaattgtaacttctcatgcatttattataattttttttatagttatacctgtaataattggtggatttggaaattgattaattcctttaatattaggatctcctgatatatcttttccacgaataaataatataagtttttgattattaattccttctttattaatattaattataagaagatttattaatgttggtgttggtactggttgaacagtttatccaccattatctttaattttaggtcatggtggtatatcagttgatttaggaattttttctttacatttagctggtgcttcttcaattatgggttctgttaattttattactacaattataaatatacgttctaatttatttaatatagataaaatgtctttattttcttgatcagtatttattactgcaattttattattattatctttacctgtttta
SSKUA2032-15|Cotesia                  tattaattcgtttagaattaggaattcctggaagattaattggtaatgatcaaatttataatagaattgtaacttctcatgcatttattataattttttttatagttatacctgtaataattggtggatttggaaattgattaattcctttaatattaggatctcctgatatatcttttccacgaataaataatataagtttttgattattaattccttctttattaatattaattataagaagatttattaatgttggtgttggtactggttgaacagtttatccaccattatctttaattttaggtcatggtggtatatcagttgatttaggaattttttctttacatttagctggtgcttcttcaattatgggctctgttaattttattactacaattataaatatacgttctaatttatttaatatagataaaatgtctttattttcttgatcagtatttattactgcaattttattattattatctttacctgtttta
HYCNE346-11|Cotesia_kazak             tattaattcgattagaattaggaatacctggaagattaattggtaatgatcaaatttataatagaattgtaacttctcatgcatttattataattttttttatagttatacctgtaataattggtggatttggaaattgattaattcctttaatattaggatctcctgatatatctttcccacgaataaataatataagtttctgattattaattccttctttattaatattaattataagaagatttattaatgttggtgttggtactggttgaacagtttatccaccattatctttaattttaggtcatggtggaatatcagttgatttaggaattttttctttacatttagctggtgcttcttcaattataggtgctgttaattttattactacaattataaatatacgttctaatttatttaatatagataaaatgtctttattttcttgatcagtatttattactgcaattttattattattatctttacctgtttta
MARKB288-21|Cotesia_risilis           tattaattcgattagaattaggtatacctgggagattaattggtaatgatcaaatttataatagaattgtaacttctcatgcatttattataattttttttatagttatacctgtaataattggtggatttggaaattgattaattcctttaatattaggatctcctgatatatcttttccacgaataaataatataagtttttgattattaattccttctttattaatattaattttaagaagatttattaatgttggtgttggtactggttgaacagtttatccaccattatctttaattttaggtcatggaggtatatcagttgatttaggaattttttctttacatttagctggtgcttcttcaattataggtgctgttaattttattactacaattataaatatacgttctaatttatttaatatggataaaatgtctttattttcttgatcagtatttattactgcaattttattattattatctttacctgtttta
;
END;
