# Supplementary material for: ﻿Scratching the tip of the iceberg: integrative taxonomy reveals 30 new species records of Microgastrinae (Braconidae) parasitoid wasps for Germany, including new Holarctic distributions
Source: Zookeys. 2024 Jan 11;1188:305–86. doi: 10.3897/zookeys.1188.112516 (PMC10797786; doi:10.3897/zookeys.1188.112516)
Supplement: Supplementary material 9 — BOLD:AAA6099 traits [file zookeys-1188-305_article-112516__-s009.txt]

Bulgaria	Canada	China	Finland	France	Germany	Greenland	Pakistan	Russia	Spain	Turkey	United_Arab_Emirates	United_Kingdom	United_States
CNCHY183-07|Cotesia_jft09	0	1	0	0	0	0	0	0	0	0	0	0	0	0
CNCHY319-07|Cotesia_jft09	0	1	0	0	0	0	0	0	0	0	0	0	0	0
ASWA385-08|Cotesia_jft09	0	1	0	0	0	0	0	0	0	0	0	0	0	0
ASWA386-08|Cotesia_jft09	0	1	0	0	0	0	0	0	0	0	0	0	0	0
ASWA387-08|Cotesia_jft09	0	1	0	0	0	0	0	0	0	0	0	0	0	0
ASWA388-08|Cotesia_jft09	0	1	0	0	0	0	0	0	0	0	0	0	0	0
ASWA389-08|Cotesia_jft09	0	1	0	0	0	0	0	0	0	0	0	0	0	0
ASWA390-08|Cotesia_jft09	0	1	0	0	0	0	0	0	0	0	0	0	0	0
ASWA392-08|Cotesia_jft09	0	1	0	0	0	0	0	0	0	0	0	0	0	0
ASWA393-08|Cotesia_jft09	0	1	0	0	0	0	0	0	0	0	0	0	0	0
ASWA394-08|Cotesia_jft09	0	1	0	0	0	0	0	0	0	0	0	0	0	0
ASWA395-08|Cotesia_jft09	0	1	0	0	0	0	0	0	0	0	0	0	0	0
ASWA396-08|Cotesia_jft09	0	1	0	0	0	0	0	0	0	0	0	0	0	0
ASWA397-08|Cotesia_jft09	0	1	0	0	0	0	0	0	0	0	0	0	0	0
ASWA398-08|Cotesia_jft09	0	1	0	0	0	0	0	0	0	0	0	0	0	0
ASWA399-08|Cotesia_jft09	0	1	0	0	0	0	0	0	0	0	0	0	0	0
ASWA400-08|Cotesia_jft09	0	1	0	0	0	0	0	0	0	0	0	0	0	0
ASWA401-08|Cotesia_jft09	0	1	0	0	0	0	0	0	0	0	0	0	0	0
ASWA402-08|Cotesia_jft09	0	1	0	0	0	0	0	0	0	0	0	0	0	0
ASWA403-08|Cotesia_jft09	0	1	0	0	0	0	0	0	0	0	0	0	0	0
ASWA404-08|Cotesia_jft09	0	1	0	0	0	0	0	0	0	0	0	0	0	0
ASWA405-08|Cotesia_jft09	0	1	0	0	0	0	0	0	0	0	0	0	0	0
ASWA406-08|Cotesia_jft09	0	1	0	0	0	0	0	0	0	0	0	0	0	0
ASWAU091-08|Cotesia_jft09	0	1	0	0	0	0	0	0	0	0	0	0	0	0
ASWAU093-08|Cotesia_jft09	0	1	0	0	0	0	0	0	0	0	0	0	0	0
ASWAU094-08|Cotesia_jft09	0	1	0	0	0	0	0	0	0	0	0	0	0	0
ASWAU190-08|Cotesia_jft09	0	1	0	0	0	0	0	0	0	0	0	0	0	0
ASWAU507-08|Cotesia_jft09	0	1	0	0	0	0	0	0	0	0	0	0	0	0
CGBTA495-08|Cotesia	0	0	0	0	0	0	0	0	0	0	1	0	0	0
CGBTB219-09|Cotesia	0	0	0	0	0	0	0	0	0	0	1	0	0	0
CNCHZ678-09|Cotesia_jft09	0	1	0	0	0	0	0	0	0	0	0	0	0	0
CNCHZ679-09|Cotesia_jft09	0	1	0	0	0	0	0	0	0	0	0	0	0	0
CNCHZ698-09|Cotesia_jft09	0	1	0	0	0	0	0	0	0	0	0	0	0	0
CNCHZ699-09|Cotesia_jft09	0	1	0	0	0	0	0	0	0	0	0	0	0	0
CNCHZ709-09|Cotesia_jft09	0	1	0	0	0	0	0	0	0	0	0	0	0	0
CNCHZ710-09|Cotesia_jft09	0	1	0	0	0	0	0	0	0	0	0	0	0	0
CNCHZ711-09|Cotesia_jft09	0	1	0	0	0	0	0	0	0	0	0	0	0	0
CNCHZ712-09|Cotesia_jft09	0	1	0	0	0	0	0	0	0	0	0	0	0	0
CNCHZ713-09|Cotesia_jft09	0	1	0	0	0	0	0	0	0	0	0	0	0	0
CNCHZ714-09|Cotesia_jft09	0	1	0	0	0	0	0	0	0	0	0	0	0	0
CNCHZ715-09|Cotesia_jft09	0	1	0	0	0	0	0	0	0	0	0	0	0	0
CNCHZ716-09|Cotesia_jft09	0	1	0	0	0	0	0	0	0	0	0	0	0	0
CNCHZ718-09|Cotesia_jft09	0	1	0	0	0	0	0	0	0	0	0	0	0	0
CNCHZ719-09|Cotesia_jft09	0	1	0	0	0	0	0	0	0	0	0	0	0	0
CNCHZ720-09|Cotesia_jft09	0	1	0	0	0	0	0	0	0	0	0	0	0	0
CNCHZ721-09|Cotesia_jft09	0	1	0	0	0	0	0	0	0	0	0	0	0	0
CNCHZ722-09|Cotesia_jft09	0	1	0	0	0	0	0	0	0	0	0	0	0	0
CNCHZ723-09|Cotesia_jft09	0	1	0	0	0	0	0	0	0	0	0	0	0	0
CNCHZ724-09|Cotesia_jft09	0	1	0	0	0	0	0	0	0	0	0	0	0	0
CNCHZ725-09|Cotesia_jft09	0	1	0	0	0	0	0	0	0	0	0	0	0	0
CNCHZ726-09|Cotesia_jft09	0	1	0	0	0	0	0	0	0	0	0	0	0	0
CNCHZ728-09|Cotesia_jft09	0	1	0	0	0	0	0	0	0	0	0	0	0	0
CNCHZ730-09|Cotesia_jft09	0	1	0	0	0	0	0	0	0	0	0	0	0	0
CNCHZ731-09|Cotesia_jft09	0	1	0	0	0	0	0	0	0	0	0	0	0	0
ASWAY1115-09|Cotesia_jft09	0	1	0	0	0	0	0	0	0	0	0	0	0	0
ASWAY1116-09|Cotesia_jft09	0	1	0	0	0	0	0	0	0	0	0	0	0	0
ASWAY1117-09|Cotesia_jft09	0	1	0	0	0	0	0	0	0	0	0	0	0	0
ASWAY1119-09|Cotesia_jft09	0	1	0	0	0	0	0	0	0	0	0	0	0	0
CNCHX962-09|Cotesia_jft09	0	1	0	0	0	0	0	0	0	0	0	0	0	0
CNCHX965-09|Cotesia_jft09	0	1	0	0	0	0	0	0	0	0	0	0	0	0
CNCHX966-09|Cotesia_jft09	0	1	0	0	0	0	0	0	0	0	0	0	0	0
CNCHV293-10|Cotesia_jft09	0	0	0	0	0	0	0	0	0	0	0	0	0	1
WOMIC303-10|Cotesia_saltatoria	0	0	0	0	0	0	0	0	0	0	0	1	0	0
WOMIC320-10|Cotesia_saltatoria	0	0	0	0	0	0	0	0	0	0	0	1	0	0
JBHCI327-11|Cotesia_jft09	0	1	0	0	0	0	0	0	0	0	0	0	0	0
JBHCI806-11|Cotesia_jft09	0	1	0	0	0	0	0	0	0	0	0	0	0	0
WOMIA146-11|Cotesia_cf._saltatoria	0	0	0	0	0	0	0	0	0	1	0	0	0	0
WOMIA159-11|Cotesia_saltatoria	0	0	0	0	0	0	0	0	0	0	0	0	1	0
WOMIA164-11|Cotesia_cf._saltatoria	0	0	0	0	0	0	0	0	0	1	0	0	0	0
WOMIA166-11|Cotesia_cf._saltatoria	0	0	0	0	0	0	0	0	0	1	0	0	0	0
WOMIA168-11|Cotesia_cf._saltatoria	0	0	0	0	0	0	0	0	0	1	0	0	0	0
WOMIA289-11|Cotesia_jft09	0	1	0	0	0	0	0	0	0	0	0	0	0	0
WOMIA292-11|Cotesia_jft09	0	1	0	0	0	0	0	0	0	0	0	0	0	0
WOMIA296-11|Cotesia_jft09	0	1	0	0	0	0	0	0	0	0	0	0	0	0
WOMIA310-11|Cotesia_jft09	0	1	0	0	0	0	0	0	0	0	0	0	0	0
WOMIA315-11|Cotesia_jft09	0	1	0	0	0	0	0	0	0	0	0	0	0	0
WOMIA316-11|Cotesia_jft09	0	1	0	0	0	0	0	0	0	0	0	0	0	0
HYCNE346-11|Cotesia_kazak	0	0	0	0	0	0	0	0	1	0	0	0	0	0
JSHYP561-11|Cotesia	0	1	0	0	0	0	0	0	0	0	0	0	0	0
GRAFW208-11|Cotesia	0	0	0	0	0	0	1	0	0	0	0	0	0	0
GRAFW252-11|Cotesia	0	0	0	0	0	0	1	0	0	0	0	0	0	0
GRAFW253-11|Cotesia	0	0	0	0	0	0	1	0	0	0	0	0	0	0
GRAFW263-11|Cotesia	0	0	0	0	0	0	1	0	0	0	0	0	0	0
ASQSR274-11|Cotesia_ancilla	0	0	0	0	1	0	0	0	0	0	0	0	0	0
MAMTL133-12|Cotesia	0	0	0	0	0	0	0	1	0	0	0	0	0	0
GRAFW1578-12|Cotesia	0	0	0	0	0	0	1	0	0	0	0	0	0	0
GRAFW1579-12|Cotesia	0	0	0	0	0	0	1	0	0	0	0	0	0	0
SSBAD5465-13|Cotesia	0	1	0	0	0	0	0	0	0	0	0	0	0	0
NGNAC1788-13|Cotesia	0	1	0	0	0	0	0	0	0	0	0	0	0	0
GMGLQ166-13|Cotesia	0	0	0	0	0	0	1	0	0	0	0	0	0	0
GRAFW3077-14|Cotesia	0	0	0	0	0	0	1	0	0	0	0	0	0	0
GRAFW3078-14|Cotesia	0	0	0	0	0	0	1	0	0	0	0	0	0	0
GMCHB230-14|Cotesia	0	0	1	0	0	0	0	0	0	0	0	0	0	0
GMCHC446-14|Cotesia	0	0	1	0	0	0	0	0	0	0	0	0	0	0
GMBUC621-14|Cotesia	1	0	0	0	0	0	0	0	0	0	0	0	0	0
GMGMA105-14|Cotesia	0	0	0	0	0	1	0	0	0	0	0	0	0	0
CNIVA612-14|Cotesia	0	1	0	0	0	0	0	0	0	0	0	0	0	0
GMGMK731-14|Cotesia	0	0	0	0	0	1	0	0	0	0	0	0	0	0
CNNHD2276-14|Cotesia_jft09	0	1	0	0	0	0	0	0	0	0	0	0	0	0
CNKLF4464-15|Cotesia	0	1	0	0	0	0	0	0	0	0	0	0	0	0
SSKUA2032-15|Cotesia	0	1	0	0	0	0	0	0	0	0	0	0	0	0
AAHYM607-16|Cotesia_risilis	0	0	0	0	1	0	0	0	0	0	0	0	0	0
AGAKJ468-17|Cotesia	0	1	0	0	0	0	0	0	0	0	0	0	0	0
AGAKI1382-17|Cotesia	0	1	0	0	0	0	0	0	0	0	0	0	0	0
AGAKQ1718-17|Cotesia	0	1	0	0	0	0	0	0	0	0	0	0	0	0
GMOTI772-19|Cotesia	0	1	0	0	0	0	0	0	0	0	0	0	0	0
GMPQG207-19|Cotesia	0	0	0	0	0	0	0	1	0	0	0	0	0	0
BCNCB212-20|Cotesia_jft09	0	1	0	0	0	0	0	0	0	0	0	0	0	0
BCNCB280-20|Cotesia	0	1	0	0	0	0	0	0	0	0	0	0	0	0
GBDTA1061-21|Cotesia_risilis	0	0	0	0	0	1	0	0	0	0	0	0	0	0
GBDTA1062-21|Cotesia_risilis	0	0	0	0	0	1	0	0	0	0	0	0	0	0
GBDTA1137-21|Cotesia_risilis	0	0	0	0	0	1	0	0	0	0	0	0	0	0
GBDTA1263-21|Cotesia	0	0	0	0	0	1	0	0	0	0	0	0	0	0
GBDTA1576-21|Cotesia	0	0	0	0	0	1	0	0	0	0	0	0	0	0
GBDTA1732-21|Cotesia_risilis	0	0	0	0	0	1	0	0	0	0	0	0	0	0
GBDTA1878-21|Cotesia	0	0	0	0	0	1	0	0	0	0	0	0	0	0
GBDTA1881-21|Cotesia	0	0	0	0	0	1	0	0	0	0	0	0	0	0
GBIOC2165-21|Cotesia	0	1	0	0	0	0	0	0	0	0	0	0	0	0
MARKB288-21|Cotesia_risilis	0	0	0	0	0	0	0	0	0	1	0	0	0	0
MARKB289-21|Cotesia_amesis	0	0	0	0	1	0	0	0	0	0	0	0	0	0
GBDTA13789-21|Cotesia	0	0	0	0	0	1	0	0	0	0	0	0	0	0
GBDTA13817-21|Cotesia	0	0	0	0	0	1	0	0	0	0	0	0	0	0
GBDTA13825-21|Cotesia	0	0	0	0	0	1	0	0	0	0	0	0	0	0
GBDTA13889-21|Cotesia_risilis	0	0	0	0	0	1	0	0	0	0	0	0	0	0
GBDTA13890-21|Cotesia_risilis	0	0	0	0	0	1	0	0	0	0	0	0	0	0
GBDTA13912-21|Cotesia	0	0	0	0	0	1	0	0	0	0	0	0	0	0
GBDTA13940-21|Cotesia_risilis	0	0	0	0	0	1	0	0	0	0	0	0	0	0
GBDTA13998-21|Cotesia_risilis	0	0	0	0	0	1	0	0	0	0	0	0	0	0
GBDTA14102-21|Cotesia	0	0	0	0	0	1	0	0	0	0	0	0	0	0
GBDTA14103-21|Cotesia	0	0	0	0	0	1	0	0	0	0	0	0	0	0
GBDTA14104-21|Cotesia	0	0	0	0	0	1	0	0	0	0	0	0	0	0
GBDTA14105-21|Cotesia	0	0	0	0	0	1	0	0	0	0	0	0	0	0
GBDTA14106-21|Cotesia	0	0	0	0	0	1	0	0	0	0	0	0	0	0
GBDTA14107-21|Cotesia	0	0	0	0	0	1	0	0	0	0	0	0	0	0
GBDTA14108-21|Cotesia	0	0	0	0	0	1	0	0	0	0	0	0	0	0
GBDTA14110-21|Cotesia	0	0	0	0	0	1	0	0	0	0	0	0	0	0
GBDTA14111-21|Cotesia	0	0	0	0	0	1	0	0	0	0	0	0	0	0
GBDTA14112-21|Cotesia	0	0	0	0	0	1	0	0	0	0	0	0	0	0
GBDTA14113-21|Cotesia	0	0	0	0	0	1	0	0	0	0	0	0	0	0
GBDTA14437-21|Cotesia	0	0	0	0	0	1	0	0	0	0	0	0	0	0
GBDTA14898-21|Cotesia_risilis	0	0	0	0	0	1	0	0	0	0	0	0	0	0
GBDTA14990-21|Cotesia	0	0	0	0	0	1	0	0	0	0	0	0	0	0
GBDTA14991-21|Cotesia	0	0	0	0	0	1	0	0	0	0	0	0	0	0
GBDTA14992-21|Cotesia	0	0	0	0	0	1	0	0	0	0	0	0	0	0
GBDTA14994-21|Cotesia	0	0	0	0	0	1	0	0	0	0	0	0	0	0
GBDTA15502-21|Cotesia_risilis	0	0	0	0	0	1	0	0	0	0	0	0	0	0
GBDTA15516-21|Cotesia	0	0	0	0	0	1	0	0	0	0	0	0	0	0
GBDTA15633-21|Cotesia_risilis	0	0	0	0	0	1	0	0	0	0	0	0	0	0
GBDTA16070-21|Cotesia	0	0	0	0	0	1	0	0	0	0	0	0	0	0
MISCA040-22|Cotesia	0	0	0	1	0	0	0	0	0	0	0	0	0	0
DTIII4111-22|Cotesia	0	0	0	0	0	1	0	0	0	0	0	0	0	0
OTTMI684-22|Microgastrinae	0	1	0	0	0	0	0	0	0	0	0	0	0	0
OTTMI695-22|Microgastrinae	0	1	0	0	0	0	0	0	0	0	0	0	0	0
