# Supplementary material for: ﻿Scratching the tip of the iceberg: integrative taxonomy reveals 30 new species records of Microgastrinae (Braconidae) parasitoid wasps for Germany, including new Holarctic distributions
Source: Zookeys. 2024 Jan 11;1188:305–86. doi: 10.3897/zookeys.1188.112516 (PMC10797786; doi:10.3897/zookeys.1188.112516)
Supplement: Supplementary material 10 — BOLD:ABY6385 sequences [file zookeys-1188-305_article-112516__-s010.nexus]

#NEXUS
[ TITLE ]
BEGIN TAXA;
       DIMENSIONS NTAX=51;
       TAXLABELS
             CNCHX1034-09|Microgaster_nixalebion
             WOMIA139-11|Microgaster_nixalebion
             GBDTA375-21|Microgaster_nixalebion
             BCHYM18965-21|Microgaster_nixalebion
             GBDTA13908-21|Microgaster_nixalebion
             GBDTA13727-21|Microgaster_nixalebion
             GBDTA14314-21|Microgaster_nixalebion
             GBDTA14443-21|Microgaster_nixalebion
             GBDTA15912-21|Microgaster_nixalebion
             GBDTA16041-21|Microgaster_nixalebion
             GBDTA16091-21|Microgaster_nixalebion
             GBDTA16098-21|Microgaster_nixalebion
             GBDTA571-21|Microgaster_nixalebion
             GBDTA617-21|Microgaster_nixalebion
             GBDTA618-21|Microgaster_nixalebion
             GBDTA619-21|Microgaster_nixalebion
             GBDTA620-21|Microgaster_nixalebion
             GBDTA1427-21|Microgaster_nixalebion
             GBDTA13642-21|Microgaster_nixalebion
             GBDTA14065-21|Microgaster_nixalebion
             GBDTA14068-21|Microgaster_nixalebion
             GBDTA14157-21|Microgaster_nixalebion
             GBDTA14315-21|Microgaster_nixalebion
             GBDTA14923-21|Microgaster_nixalebion
             GBDTA15536-21|Microgaster_nixalebion
             GBDTA16163-21|Microgaster_nixalebion
             GBDTA16214-21|Microgaster_nixalebion
             GBDTA732-21|Microgaster_nixalebion
             GBDTA15159-21|Microgaster_nixalebion
             GBDTA16097-21|Microgaster_nixalebion
             GBDTA530-21|Microgaster_nixalebion
             GBDTA13729-21|Microgaster_nixalebion
             GBDTA14160-21|Microgaster_nixalebion
             GBDTA14219-21|Microgaster_nixalebion
             GMGMQ5060-18|Microgaster_nixalebion
             GBDTA1157-21|Microgaster_nixalebion
             MARKC141-22|Microgaster_nixalebion
             GBDTA14066-21|Microgaster_nixalebion
             GBDTA16020-21|Microgaster_nixalebion
             GBDTA1491-21|Microgaster_nixalebion
             GBDTA14892-21|Microgaster_nixalebion
             GBDTA1803-21|Microgaster_nixalebion
             GBDTA14033-21|Microgaster_nixalebion
             GBDTA16092-21|Microgaster_nixalebion
             GBDTA13726-21|Microgaster_nixalebion
             GBDTA14067-21|Microgaster_nixalebion
             GBDTA16000-21|Microgaster_nixalebion
             GBDTA14189-21|Microgaster_nixalebion
             BCNCA259-18|Microgaster_sp_nov
             MARKB109-21|Microgaster_cf_nixalebion
             GBDTA16137-21|Microgaster_nixalebion
;
END;
BEGIN CHARACTERS;
       DIMENSIONS NCHAR=392;
       FORMAT MISSING=? GAP=- MATCHCHAR= datatype=nucleotide;
MATRIX

CNCHX1034-09|Microgaster_nixalebion       taagattttgattattaattccttcattatttttactagtttctagaagatttattaatgtaggagttgggactgggtgaacagtttatcctccattatcattaattttaggtcatggagggatatctgttgatttaggaattttttctttacatttagctggggcctcttctattataggtgcagtaaattttattactacaattataaatatgcgggttaatatatatttaatagataaaatatctttattttcttgatcagtttttattacagcaattctattattattatctttacctgttttagcaggggctattactatattattaactgatcgaaatattaatactagattttttgatccagctggggggggagatccaatttta
WOMIA139-11|Microgaster_nixalebion        taagattttgattattaattccttcattatttttactagtttctagaagatttattaatgtaggagttgggactgggtgaacagtttatcctccattatcattaattttaggtcatggagggatatctgttgatttaggaattttttctttacatttagctggggcctcttctattataggtgcagtaaattttattactacaattataaatatgcgggttaatatatatttaatagataaaatatctttattttcttgatcagtttttattacagcaattctattattattatctttacctgttttagcaggggctattactatattattaactgatcgaaatattaatactagattttttgatccagctggggggggagatccaatttta
GBDTA375-21|Microgaster_nixalebion        taagattttgattattaattccttcattatttttactagtttctagaagatttattaatgtaggagttgggactgggtgaacagtttatcctccattatcattaattttaggtcatggagggatatctgttgatttaggaattttttctttacatttagctggggcctcttctattataggtgcagtaaattttattactacaattataaatatgcgggttaatatatatttaatagataaaatatctttattttcttgatcagtttttattacagcaattctattattattatctttacctgttttagcaggggctattactatattattaactgatcgaaatattaatactagattttttgatccagctggggggggagatccaatttta
BCHYM18965-21|Microgaster_nixalebion      taagattttgattattaattccttcattatttttactagtttctagaagatttattaatgtaggagttgggactgggtgaacagtttatcctccattatcattaattttaggtcatggagggatatctgttgatttaggaattttttctttacatttagctggggcctcttctattataggtgcagtaaattttattactacaattataaatatgcgggttaatatatatttaatagataaaatatctttattttcttgatcagtttttattacagcaattctattattattatctttacctgttttagcaggggctattactatattattaactgatcgaaatattaatactagattttttgatccagctggggggggagatccaatttta
GBDTA13908-21|Microgaster_nixalebion      taagattttgattattaattccttcattatttttactagtttctagaagatttattaatgtaggagttgggactgggtgaacagtttatcctccattatcattaattttaggtcatggagggatatctgttgatttaggaattttttctttacatttagctggggcctcttctattataggtgcagtaaattttattactacaattataaatatgcgggttaatatatatttaatagataaaatatctttattttcttgatcagtttttattacagcaattctattattattatctttacctgttttagcaggggctattactatattattaactgatcgaaatattaatactagattttttgatccagctggggggggagatccaatttta
GBDTA13727-21|Microgaster_nixalebion      taagattttgattattaattccttcattatttttactagtttctagaagatttattaatgtaggagttgggactgggtgaacagtttatcctccattatcattaattttaggtcatggagggatatctgttgatttaggaattttttctttacatttagctggggcctcttctattataggtgcagtaaattttattactacaattataaatatgcgggttaatatatatttaatagataaaatatctttattttcttgatcagtttttattacagcaattctattattattatctttacctgttttagcaggggctattactatattattaactgatcgaaatattaatactagattttttgatccagctggggggggagatccaatttta
GBDTA14314-21|Microgaster_nixalebion      taagattttgattattaattccttcattatttttactagtttctagaagatttattaatgtaggagttgggactgggtgaacagtttatcctccattatcattaattttaggtcatggagggatatctgttgatttaggaattttttctttacatttagctggggcctcttctattataggtgcagtaaattttattactacaattataaatatgcgggttaatatatatttaatagataaaatatctttattttcttgatcagtttttattacagcaattctattattattatctttacctgttttagcaggggctattactatattattaactgatcgaaatattaatactagattttttgatccagctggggggggagatccaatttta
GBDTA14443-21|Microgaster_nixalebion      taagattttgattattaattccttcattatttttactagtttctagaagatttattaatgtaggagttgggactgggtgaacagtttatcctccattatcattaattttaggtcatggagggatatctgttgatttaggaattttttctttacatttagctggggcctcttctattataggtgcagtaaattttattactacaattataaatatgcgggttaatatatatttaatagataaaatatctttattttcttgatcagtttttattacagcaattctattattattatctttacctgttttagcaggggctattactatattattaactgatcgaaatattaatactagattttttgatccagctggggggggagatccaatttta
GBDTA15912-21|Microgaster_nixalebion      taagattttgattattaattccttcattatttttactagtttctagaagatttattaatgtaggagttgggactgggtgaacagtttatcctccattatcattaattttaggtcatggagggatatctgttgatttaggaattttttctttacatttagctggggcctcttctattataggtgcagtaaattttattactacaattataaatatgcgggttaatatatatttaatagataaaatatctttattttcttgatcagtttttattacagcaattctattattattatctttacctgttttagcaggggctattactatattattaactgatcgaaatattaatactagattttttgatccagctggggggggagatccaatttta
GBDTA16041-21|Microgaster_nixalebion      taagattttgattattaattccttcattatttttactagtttctagaagatttattaatgtaggagttgggactgggtgaacagtttatcctccattatcattaattttaggtcatggagggatatctgttgatttaggaattttttctttacatttagctggggcctcttctattataggtgcagtaaattttattactacaattataaatatgcgggttaatatatatttaatagataaaatatctttattttcttgatcagtttttattacagcaattctattattattatctttacctgttttagcaggggctattactatattattaactgatcgaaatattaatactagattttttgatccagctggggggggagatccaatttta
GBDTA16091-21|Microgaster_nixalebion      taagattttgattattaattccttcattatttttactagtttctagaagatttattaatgtaggagttgggactgggtgaacagtttatcctccattatcattaattttaggtcatggagggatatctgttgatttaggaattttttctttacatttagctggggcctcttctattataggtgcagtaaattttattactacaattataaatatgcgggttaatatatatttaatagataaaatatctttattttcttgatcagtttttattacagcaattctattattattatctttacctgttttagcaggggctattactatattattaactgatcgaaatattaatactagattttttgatccagctggggggggagatccaatttta
GBDTA16098-21|Microgaster_nixalebion      taagattttgattattaattccttcattatttttactagtttctagaagatttattaatgtaggagttgggactgggtgaacagtttatcctccattatcattaattttaggtcatggagggatatctgttgatttaggaattttttctttacatttagctggggcctcttctattataggtgcagtaaattttattactacaattataaatatgcgggttaatatatatttaatagataaaatatctttattttcttgatcagtttttattacagcaattctattattattatctttacctgttttagcaggggctattactatattattaactgatcgaaatattaatactagattttttgatccagctggggggggagatccaatttta
GBDTA571-21|Microgaster_nixalebion        taagattttgattattaattccttcattatttttactagtttctagaagatttattaatgtaggagttgggactgggtgaacagtttatcctccattatcattaattttaggtcatggagggatatctgttgatttaggaattttttctttacatttagctggggcctcttctattataggtgcagtaaattttattactacaattataaatatgcgggttaatatatatttaatagataaaatatctttattttcttgatcagtttttattacagcaattctattattattatctttacctgttttagcaggggctattactatattattaactgatcgaaatattaatactagattttttgatccagctggggggggagatccaatttta
GBDTA617-21|Microgaster_nixalebion        taagattttgattattaattccttcattatttttactagtttctagaagatttattaatgtaggagttgggactgggtgaacagtttatcctccattatcattaattttaggtcatggagggatatctgttgatttaggaattttttctttacatttagctggggcctcttctattataggtgcagtaaattttattactacaattataaatatgcgggttaatatatatttaatagataaaatatctttattttcttgatcagtttttattacagcaattctattattattatctttacctgttttagcaggggctattactatattattaactgatcgaaatattaatactagattttttgatccagctggggggggagatccaatttta
GBDTA618-21|Microgaster_nixalebion        taagattttgattattaattccttcattatttttactagtttctagaagatttattaatgtaggagttgggactgggtgaacagtttatcctccattatcattaattttaggtcatggagggatatctgttgatttaggaattttttctttacatttagctggggcctcttctattataggtgcagtaaattttattactacaattataaatatgcgggttaatatatatttaatagataaaatatctttattttcttgatcagtttttattacagcaattctattattattatctttacctgttttagcaggggctattactatattattaactgatcgaaatattaatactagattttttgatccagctggggggggagatccaatttta
GBDTA619-21|Microgaster_nixalebion        taagattttgattattaattccttcattatttttactagtttctagaagatttattaatgtaggagttgggactgggtgaacagtttatcctccattatcattaattttaggtcatggagggatatctgttgatttaggaattttttctttacatttagctggggcctcttctattataggtgcagtaaattttattactacaattataaatatgcgggttaatatatatttaatagataaaatatctttattttcttgatcagtttttattacagcaattctattattattatctttacctgttttagcaggggctattactatattattaactgatcgaaatattaatactagattttttgatccagctggggggggagatccaatttta
GBDTA620-21|Microgaster_nixalebion        taagattttgattattaattccttcattatttttactagtttctagaagatttattaatgtaggagttgggactgggtgaacagtttatcctccattatcattaattttaggtcatggagggatatctgttgatttaggaattttttctttacatttagctggggcctcttctattataggtgcagtaaattttattactacaattataaatatgcgggttaatatatatttaatagataaaatatctttattttcttgatcagtttttattacagcaattctattattattatctttacctgttttagcaggggctattactatattattaactgatcgaaatattaatactagattttttgatccagctggggggggagatccaatttta
GBDTA1427-21|Microgaster_nixalebion       taagattttgattattaattccttcattatttttactagtttctagaagatttattaatgtaggagttgggactgggtgaacagtttatcctccattatcattaattttaggtcatggagggatatctgttgatttaggaattttttctttacatttagctggggcctcttctattataggtgcagtaaattttattactacaattataaatatgcgggttaatatatatttaatagataaaatatctttattttcttgatcagtttttattacagcaattctattattattatctttacctgttttagcaggggctattactatattattaactgatcgaaatattaatactagattttttgatccagctggggggggagatccaatttta
GBDTA13642-21|Microgaster_nixalebion      taagattttgattattaattccttcattatttttactagtttctagaagatttattaatgtaggagttgggactgggtgaacagtttatcctccattatcattaattttaggtcatggagggatatctgttgatttaggaattttttctttacatttagctggggcctcttctattataggtgcagtaaattttattactacaattataaatatgcgggttaatatatatttaatagataaaatatctttattttcttgatcagtttttattacagcaattctattattattatctttacctgttttagcaggggctattactatattattaactgatcgaaatattaatactagattttttgatccagctggggggggagatccaatttta
GBDTA14065-21|Microgaster_nixalebion      taagattttgattattaattccttcattatttttactagtttctagaagatttattaatgtaggagttgggactgggtgaacagtttatcctccattatcattaattttaggtcatggagggatatctgttgatttaggaattttttctttacatttagctggggcctcttctattataggtgcagtaaattttattactacaattataaatatgcgggttaatatatatttaatagataaaatatctttattttcttgatcagtttttattacagcaattctattattattatctttacctgttttagcaggggctattactatattattaactgatcgaaatattaatactagattttttgatccagctggggggggagatccaatttta
GBDTA14068-21|Microgaster_nixalebion      taagattttgattattaattccttcattatttttactagtttctagaagatttattaatgtaggagttgggactgggtgaacagtttatcctccattatcattaattttaggtcatggagggatatctgttgatttaggaattttttctttacatttagctggggcctcttctattataggtgcagtaaattttattactacaattataaatatgcgggttaatatatatttaatagataaaatatctttattttcttgatcagtttttattacagcaattctattattattatctttacctgttttagcaggggctattactatattattaactgatcgaaatattaatactagattttttgatccagctggggggggagatccaatttta
GBDTA14157-21|Microgaster_nixalebion      taagattttgattattaattccttcattatttttactagtttctagaagatttattaatgtaggagttgggactgggtgaacagtttatcctccattatcattaattttaggtcatggagggatatctgttgatttaggaattttttctttacatttagctggggcctcttctattataggtgcagtaaattttattactacaattataaatatgcgggttaatatatatttaatagataaaatatctttattttcttgatcagtttttattacagcaattctattattattatctttacctgttttagcaggggctattactatattattaactgatcgaaatattaatactagattttttgatccagctggggggggagatccaatttta
GBDTA14315-21|Microgaster_nixalebion      taagattttgattattaattccttcattatttttactagtttctagaagatttattaatgtaggagttgggactgggtgaacagtttatcctccattatcattaattttaggtcatggagggatatctgttgatttaggaattttttctttacatttagctggggcctcttctattataggtgcagtaaattttattactacaattataaatatgcgggttaatatatatttaatagataaaatatctttattttcttgatcagtttttattacagcaattctattattattatctttacctgttttagcaggggctattactatattattaactgatcgaaatattaatactagattttttgatccagctggggggggagatccaatttta
GBDTA14923-21|Microgaster_nixalebion      taagattttgattattaattccttcattatttttactagtttctagaagatttattaatgtaggagttgggactgggtgaacagtttatcctccattatcattaattttaggtcatggagggatatctgttgatttaggaattttttctttacatttagctggggcctcttctattataggtgcagtaaattttattactacaattataaatatgcgggttaatatatatttaatagataaaatatctttattttcttgatcagtttttattacagcaattctattattattatctttacctgttttagcaggggctattactatattattaactgatcgaaatattaatactagattttttgatccagctggggggggagatccaatttta
GBDTA15536-21|Microgaster_nixalebion      taagattttgattattaattccttcattatttttactagtttctagaagatttattaatgtaggagttgggactgggtgaacagtttatcctccattatcattaattttaggtcatggagggatatctgttgatttaggaattttttctttacatttagctggggcctcttctattataggtgcagtaaattttattactacaattataaatatgcgggttaatatatatttaatagataaaatatctttattttcttgatcagtttttattacagcaattctattattattatctttacctgttttagcaggggctattactatattattaactgatcgaaatattaatactagattttttgatccagctggggggggagatccaatttta
GBDTA16163-21|Microgaster_nixalebion      taagattttgattattaattccttcattatttttactagtttctagaagatttattaatgtaggagttgggactgggtgaacagtttatcctccattatcattaattttaggtcatggagggatatctgttgatttaggaattttttctttacatttagctggggcctcttctattataggtgcagtaaattttattactacaattataaatatgcgggttaatatatatttaatagataaaatatctttattttcttgatcagtttttattacagcaattctattattattatctttacctgttttagcaggggctattactatattattaactgatcgaaatattaatactagattttttgatccagctggggggggagatccaatttta
GBDTA16214-21|Microgaster_nixalebion      taagattttgattattaattccttcattatttttactagtttctagaagatttattaatgtaggagttgggactgggtgaacagtttatcctccattatcattaattttaggtcatggagggatatctgttgatttaggaattttttctttacatttagctggggcctcttctattataggtgcagtaaattttattactacaattataaatatgcgggttaatatatatttaatagataaaatatctttattttcttgatcagtttttattacagcaattctattattattatctttacctgttttagcaggggctattactatattattaactgatcgaaatattaatactagattttttgatccagctggggggggagatccaatttta
GBDTA732-21|Microgaster_nixalebion        taagattttgattattaattccttcattatttttactagtttctagaagatttattaatgtaggagttgggactgggtgaacagtttatcctccattatcattaattttaggtcatggagggatatctgttgatttaggaattttttctttacatttagctggggcctcttctattataggtgcagtaaattttattactacaattataaatatgcgggttaatatatatttaatagataaaatatctttattttcttgatcagtttttattacagcaattctattattattatctttacctgttttagcaggggctattactatattattaactgatcgaaatattaatactagattttttgatccagctggggggggagatccaatttta
GBDTA15159-21|Microgaster_nixalebion      taagattttgattattaattccttcattatttttactagtttctagaagatttattaatgtaggagttgggactgggtgaacagtttatcctccattatcattaattttaggtcatggagggatatctgttgatttaggaattttttctttacatttagctggggcctcttctattataggtgcagtaaattttattactacaattataaatatgcgggttaatatatatttaatagataaaatatctttattttcttgatcagtttttattacagcaattctattattattatctttacctgttttagcaggggctattactatattattaactgatcgaaatattaatactagattttttgatccagctggggggggagatccaatttta
GBDTA16097-21|Microgaster_nixalebion      taagattttgattattaattccttcattatttttactagtttctagaagatttattaatgtaggagttgggactgggtgaacagtttatcctccattatcattaattttaggtcatggagggatatctgttgatttaggaattttttctttacatttagctggggcctcttctattataggtgcagtaaattttattactacaattataaatatgcgggttaatatatatttaatagataaaatatctttattttcttgatcagtttttattacagcaattctattattattatctttacctgttttagcaggggctattactatattattaactgatcgaaatattaatactagattttttgatccagctggggggggagatccaatttta
GBDTA530-21|Microgaster_nixalebion        taagattttgattattaattccttcattatttttactagtttctagaagatttattaatgtaggagttgggactgggtgaacagtttatcctccattatcattaattttaggtcatggagggatatctgttgatttaggaattttttctttacatttagctggggcctcttctattataggtgcagtaaattttattactacaattataaatatgcgggttaatatatatttaatagataaaatatctttattttcttgatcagtttttattacagcaattctattattattatctttacctgttttagcaggggctattactatattattaactgatcgaaatattaatactagattttttgatccagctgggggaggagatccaatttta
GBDTA13729-21|Microgaster_nixalebion      taagattttgattattaattccttcattatttttactagtttctagaagatttattaatgtaggagttgggactgggtgaacagtttatcctccattatcattaattttaggtcatggagggatatctgttgatttaggaattttttctttacatttagctggggcctcttctattataggtgcagtaaattttattactacaattataaatatgcgggttaatatatatttaatagataaaatatctttattttcttgatcagtttttattacagcaattctattattattatctttacctgttttagcaggggctattactatattattaactgatcgaaatattaatactagattttttgatccagctgggggaggagatccaatttta
GBDTA14160-21|Microgaster_nixalebion      taagattttgattattaattccttcattatttttactagtttctagaagatttattaatgtaggagttgggactgggtgaacagtttatcctccattatcattaattttaggtcatggagggatatctgttgatttaggaattttttctttacatttagctggggcctcttctattataggtgcagtaaattttattactacaattataaatatgcgggttaatatatatttaatagataaaatatctttattttcttgatcagtttttattacagcaattctattattattatctttacctgttttagcaggggctattactatattattaactgatcgaaatattaatactagattttttgatccagctgggggaggagatccaatttta
GBDTA14219-21|Microgaster_nixalebion      taagattttgattattaattccttcattatttttactagtttctagaagatttattaatgtaggagttgggactgggtgaacagtttatcctccattatcattaattttaggtcatggagggatatctgttgatttaggaattttttctttacatttagctggggcctcttctattataggtgcagtaaattttattactacaattataaatatgcgggttaatatatatttaatagataaaatatctttattttcttgatcagtttttattacagcaattctattattattatctttacctgttttagcaggggctattactatattattaactgatcgaaatattaatactagattttttgatccagctgggggaggagatccaatttta
GMGMQ5060-18|Microgaster_nixalebion       taagattttgattattaattccttcattatttttactagtttctagaagatttattaatgtaggagttgggactgggtgaacagtttatcctccattatcattaattttaggtcatggagggatatctgttgatttaggaattttttctttacatttagctggggcctcttctattataggtgcagtaaattttattactacaattataaatatgcgggttaatatatatttaatagataaaatatctttattttcttgatcagtttttattacagcaattttattattattatctttacctgttttagcaggggctattactatattattaactgatcgaaatattaatactagattttttgatccagctggggggggagatccaatttta
GBDTA1157-21|Microgaster_nixalebion       taagattttgattattaattccttcattatttttactagtttctagaagatttattaatgtaggagttgggactgggtgaacagtttatcctccattatcattaattttaggtcatggagggatatctgttgatttaggaattttttctttacatttagctggggcctcttctattataggtgcagtaaattttattactacaattataaatatgcgggttaatatatatttaatagataaaatatctttattttcttgatcagtttttattacagcaattttattattattatctttacctgttttagcaggggctattactatattattaactgatcgaaatattaatactagattttttgatccagctggggggggagatccaatttta
MARKC141-22|Microgaster_nixalebion        taagattttgattattaattccttcattatttttactagtttctagaagatttattaatgtaggagttgggactgggtgaacagtttatcctccattatcattaattttaggtcatggagggatatctgttgatttaggaattttttctttacatttagctggggcctcttctattataggtgcagtaaattttattactacaattataaatatgcgggttaatatatatttaatagataaaatatctttattttcttgatcagtttttattacagcaattttattattattatctttacctgttttagcaggggctattactatattattaactgatcgaaatattaatactagattttttgatccagctggggggggagatccaatttta
GBDTA14066-21|Microgaster_nixalebion      taagattttgattattaattccttcattatttttactagtttctagaagatttattaatgtaggagttgggactgggtgaacagtttatcctccattatcattaattttaggtcatggagggatatctgttgatttaggaattttttctttacatttagctggggcctcttctattataggtgcagtaaattttattactacaattataaatatgcgggttaatatatatttaatagataaaatatctttattttcttgatcagtttttattacagcaattttattattattatctttacctgttttagcaggggctattactatattattaactgatcgaaatattaatactagattttttgatccagctggggggggagatccaatttta
GBDTA16020-21|Microgaster_nixalebion      taagattttgattattaattccttcattatttttactagtttctagaagatttattaatgtaggagttgggactgggtgaacagtttatcctccattatcattaattttaggtcatggagggatatctgttgatttaggaattttttctttacatttagctggggcctcttctattataggtgcagtaaattttattactacaattataaatatgcgggttaatatatatttaatagataaaatatctttattttcttgatcagtttttattacagcaattctattattattatctttacctgttttagcaggggctattactatattattaactgatcgaaatattaatactagattttttgatccagctggggggggagatccaatttta
GBDTA1491-21|Microgaster_nixalebion       taagattttgattattaattccttcattatttttactagtttctagaagatttattaatgtaggagttgggactgggtgaacagtttatcctccattatcattaattttaggtcatggagggatatctgttgatttaggaattttttctttacatttagctggggcttcttctattataggtgcagtaaattttattactacaattataaatatgcgggttaatatatatttaatagataaaatatctttattttcttgatcagtttttattacagcaattctattattattatctttacctgttttagcaggggctattactatattattaactgatcgaaatattaatactagattttttgatccagctggggggggagatccaatttta
GBDTA14892-21|Microgaster_nixalebion      taagattttgattattaattccttcattatttttactagtttctagaagatttattaatgtaggagttgggactgggtgaacagtttatcctccattatcattaattttaggtcatggagggatatctgttgatttaggaattttttctttacatttagctggggcctcttctattataggtgcagtaaattttattactacaattataaatatgcgggttaatatatatttaatagataaaatatctttattttcttgatcagtttttattacagcaattctattattattatctttacctgttttagcaggggctattactatattattaactgatcgaaatattaatactagattttttgatccagctggggggggagatccaatttta
GBDTA1803-21|Microgaster_nixalebion       taagattttgattattaattccttcattatttttactagtttctagaagatttattaatgtaggagttgggactgggtgaacagtttatcctccattatcattaattttaggtcatggagggatatctgttgatttaggaattttttctttacatttagctggggcctcttctattataggtgcagtaaattttattactacaattataaatatgcgggttaatatatatttaatagataaaatatctttattttcttgatcagtttttattacagcaattctattattattatctttacctgttttagcaggggctattactatattattaactgatcgaaatattaatactagattttttgatccagctggggggggagatccaatttta
GBDTA14033-21|Microgaster_nixalebion      taagattttgattattaattccttcattatttttactagtttctagaagatttattaatgtaggagttgggactgggtgaacagtttatcctccattatcattaattttaggtcatggagggatatctgttgatttaggaattttttctttacatttagctggggcctcttctattataggtgcagtaaattttattactacaattataaatatgcgggttaatatatatttaatagataaaatatctttattttcttgatcagtttttattacagcaattctattattattatctttacctgttttagcaggggctattactatattattaactgatcgaaatattaatactagattttttgatccagctggggggggagatccaatttta
GBDTA16092-21|Microgaster_nixalebion      taagattttgattattaattccttcattatttttactagtttctagaagatttattaatgtaggagttgggactgggtgaacagtttatcctccattatcattaattttaggtcatggagggatatctgttgatttaggaattttttctttacatttagctggggcctcttctattataggtgcagtaaattttattactacaattataaatatgcgggttaatatatatttaatagataaaatatctttattttcttgatcagtttttattacagcaattctattattattatctttacctgttttagcaggggctattactatattattaactgatcgaaatattaatactagattttttgatccagctggggggggagatccaatttta
GBDTA13726-21|Microgaster_nixalebion      taagattttgattattaattccttcattatttttactagtttctagaagatttattaatgtaggagttgggactgggtgaacagtttatcctccattatcattaattttaggtcatggagggatatctgttgatttaggaattttttctttacatttagctggggcctcttctattataggtgcagtaaattttattactacaattataaatatgcgggttaatatatatttaatagataaaatatctttattttcttgatcagtttttattacagcaattctattattattatctttacctgttttagcaggggctattactatattattaactgatcgaaatattaatactagattttttgatccagctggggggggagatccaatttta
GBDTA14067-21|Microgaster_nixalebion      taagattttgattattaattccttcattatttttactagtttctagaagatttattaatgtaggagttgggactgggtgaacagtttatcctccattatcattaattttaggtcatggagggatatctgttgatttaggaattttttctttacatttagctggggcctcttctattataggtgcagtaaattttattactacaattataaatatgcgggttaatatatatttaatagataaaatatctttattttcttgatcagtttttattacagcaattctattattattatctttacctgttttagcaggggctattactatattattaactgatcgaaatattaatactagattttttgatccagctggggggggagatccaatttta
GBDTA16000-21|Microgaster_nixalebion      taagattttgattattaattccttcattatttttactagtttctagaagatttattaatgtaggagttgggactgggtgaacagtttatcctccattatcattaattttaggtcatggagggatatctgttgatttaggaattttttctttacatttagctggggcctcttctattataggtgcagtaaattttattactacaattataaatatgcgggttaatatatatttaatagataaaatatctttattttcttgatcagtttttattacagcaattctattattattatctttacctgttttagcaggggctattactatattattaactgatcgaaatattaatactagattttttgatccagctggggggggagatccaatttta
GBDTA14189-21|Microgaster_nixalebion      taagattttgattattaattccttcattatttttactagtttctagaagatttattaatgtaggagttgggactgggtgaacagtttatccaccattatcattaattttaggtcatggagggatatctgttgatttaggaattttttctttacatttagctggggcctcttctattataggtgcagtaaattttattactacaattataaatatgcgggttaatatatatttaatagataaaatatctttattttcttgatcagtttttattacagcaattctattattattatctttacctgttttagcaggggctattactatattattaactgatcgaaatattaatactagattttttgatccagctggggggggagatccaatttta
BCNCA259-18|Microgaster_sp_nov          taagattttgattattaattccttcattatttttactagtttctagaagatttattaatgtaggagttgggactgggtgaacagtttatcctccattatcattaattttaggtcatggagggatatctgttgatttaggaattttttctttacatttagctggggcctcttctattataggtgcagtaaattttattactacaattataaatatgcgggttaatatatatttaatagataaaatatctttattttcttgatcagtttttattacagcaattctattattattatctttacctgttttagcaggggctattactatattattaactgatcgaaatattaatactagattttttgatccagctgggggaggagatccaatttta
MARKB109-21|Microgaster_cf_nixalebion    taagattttgattattaattccttcattatttttactagtttctagaagatttattaatgtaggagttgggactgggtgaacagtttatcctccattatcattaattttaggtcatggagggatatctgttgatttaggaattttttctttacatttagctggggcctcttctattataggtgcagtaaattttattactacaattataaatatgcgggttaatatatatttaatagataaaatatctttattttcttgatcagtttttattacagcaattctattattattatctttacctgttttagcaggggctattactatattattaactgatcgaaatattaatactagattttttgatccagctgggggaggagatccaatttta
GBDTA16137-21|Microgaster_nixalebion      taagattttgattattaattccttcattatttttactagtttctagaagatttattaatgtaggagttgggactgggtgaacagtttatcctccattatcattaattttaggtcatggagggatatctgttgatttagtaattttttctttacatttagctggggcctcttctattataggtgcagtaaattttattactacaattataaatatgcgggttaatatatatttaatagataaaatatctttattttcttgatcagtttttatcacagcaattttattattattatctttacctgttttagcgggggctattactatattattaactgatcgaaatattaatactagattttttgatccagctgggggaggtgatccaatttta
;
END;
