# Supplementary material for: ﻿Scratching the tip of the iceberg: integrative taxonomy reveals 30 new species records of Microgastrinae (Braconidae) parasitoid wasps for Germany, including new Holarctic distributions
Source: Zookeys. 2024 Jan 11;1188:305–86. doi: 10.3897/zookeys.1188.112516 (PMC10797786; doi:10.3897/zookeys.1188.112516)
Supplement: Supplementary material 11 — BOLD:ABY6385 traits [file zookeys-1188-305_article-112516__-s011.txt]

Anthophila_fabriciana	Patania_ruralis	Vanessa_atalanta	Vanessa_cardui	no
CNCHX1034-09|Microgaster_nixalebion	0	0	0	0	1
WOMIA139-11|Microgaster_nixalebion	0	0	1	0	0
BCNCA259-18|Microgaster_sp_nov	0	0	0	1	0
GMGMQ5060-18|Microgaster_nixalebion	0	0	0	0	1
MARKB109-21|Microgaster_cf_nixalebion	1	0	0	0	0
GBDTA375-21|Microgaster_nixalebion	0	0	0	0	1
GBDTA530-21|Microgaster_nixalebion	0	0	0	0	1
GBDTA571-21|Microgaster_nixalebion	0	0	0	0	1
GBDTA617-21|Microgaster_nixalebion	0	0	0	0	1
GBDTA618-21|Microgaster_nixalebion	0	0	0	0	1
GBDTA619-21|Microgaster_nixalebion	0	0	0	0	1
GBDTA620-21|Microgaster_nixalebion	0	0	0	0	1
GBDTA732-21|Microgaster_nixalebion	0	0	0	0	1
GBDTA1157-21|Microgaster_nixalebion	0	0	0	0	1
GBDTA1427-21|Microgaster_nixalebion	0	0	0	0	1
GBDTA1491-21|Microgaster_nixalebion	0	0	0	0	1
GBDTA1803-21|Microgaster_nixalebion	0	0	0	0	1
BCHYM18965-21|Microgaster_nixalebion	0	0	0	0	1
GBDTA13642-21|Microgaster_nixalebion	0	0	0	0	1
GBDTA13726-21|Microgaster_nixalebion	0	0	0	0	1
GBDTA13727-21|Microgaster_nixalebion	0	0	0	0	1
GBDTA13729-21|Microgaster_nixalebion	0	0	0	0	1
GBDTA13908-21|Microgaster_nixalebion	0	0	0	0	1
GBDTA14033-21|Microgaster_nixalebion	0	0	0	0	1
GBDTA14065-21|Microgaster_nixalebion	0	0	0	0	1
GBDTA14066-21|Microgaster_nixalebion	0	0	0	0	1
GBDTA14067-21|Microgaster_nixalebion	0	0	0	0	1
GBDTA14068-21|Microgaster_nixalebion	0	0	0	0	1
GBDTA14157-21|Microgaster_nixalebion	0	0	0	0	1
GBDTA14160-21|Microgaster_nixalebion	0	0	0	0	1
GBDTA14189-21|Microgaster_nixalebion	0	0	0	0	1
GBDTA14219-21|Microgaster_nixalebion	0	0	0	0	1
GBDTA14314-21|Microgaster_nixalebion	0	0	0	0	1
GBDTA14315-21|Microgaster_nixalebion	0	0	0	0	1
GBDTA14443-21|Microgaster_nixalebion	0	0	0	0	1
GBDTA14892-21|Microgaster_nixalebion	0	0	0	0	1
GBDTA14923-21|Microgaster_nixalebion	0	0	0	0	1
GBDTA15159-21|Microgaster_nixalebion	0	0	0	0	1
GBDTA15536-21|Microgaster_nixalebion	0	0	0	0	1
GBDTA15912-21|Microgaster_nixalebion	0	0	0	0	1
GBDTA16000-21|Microgaster_nixalebion	0	0	0	0	1
GBDTA16020-21|Microgaster_nixalebion	0	0	0	0	1
GBDTA16041-21|Microgaster_nixalebion	0	0	0	0	1
GBDTA16091-21|Microgaster_nixalebion	0	0	0	0	1
GBDTA16092-21|Microgaster_nixalebion	0	0	0	0	1
GBDTA16097-21|Microgaster_nixalebion	0	0	0	0	1
GBDTA16098-21|Microgaster_nixalebion	0	0	0	0	1
GBDTA16137-21|Microgaster_nixalebion	0	0	0	0	1
GBDTA16163-21|Microgaster_nixalebion	0	0	0	0	1
GBDTA16214-21|Microgaster_nixalebion	0	0	0	0	1
MARKC141-22|Microgaster_nixalebion	0	1	0	0	0
