# Supplementary material for: ﻿Scratching the tip of the iceberg: integrative taxonomy reveals 30 new species records of Microgastrinae (Braconidae) parasitoid wasps for Germany, including new Holarctic distributions
Source: Zookeys. 2024 Jan 11;1188:305–86. doi: 10.3897/zookeys.1188.112516 (PMC10797786; doi:10.3897/zookeys.1188.112516)
Supplement: Supplementary material 12 — BOLD:AAC9130 sequences [file zookeys-1188-305_article-112516__-s012.nexus]

#NEXUS
[ TITLE ]
BEGIN TAXA;
       DIMENSIONS NTAX=34;
       TAXLABELS
             ASWA908-08|Microgaster_jft06
             ASWA909-08|Microgaster_jft06
             ASWAX953-08|Microgaster_jft06
             SAHYM173-10|Microgaster_jft06
             SAHYM184-10|Microgaster_jft06
             SAHYM250-10|Microgaster_jft06
             SAHYM260-10|Microgaster_jft06
             SAHYM266-10|Microgaster_jft06
             WOMIA333-11|Microgaster_jft06
             WOMIA334-11|Microgaster_jft06
             WOMIA336-11|Microgaster_jft06
             WOMIA337-11|Microgaster_jft06
             ASWA943-08|Microgaster_jft06
             ASWA946-08|Microgaster_jft06
             ASWA929-08|Microgaster_jft06
             ASWAT396-08|Microgaster_jft06
             ASWAV932-08|Microgaster_jft06
             ASWAY021-08|Microgaster_jft06
             BCNCA109-18|Microgaster_raschkiellae
             BCNCA110-18|Microgaster_raschkiellae
             GBDTA1501-21|Microgaster_raschkiellae
             GBDTA1552-21|Microgaster_raschkiellae
             BCNCA162-18|Microgaster_raschkiellae
             ASWAY032-08|Microgaster_jft07
             CNFNF425-14|Microgaster
             CNPKG673-14|Microgaster
             CNFNF593-14|Microgaster
             CNFNF1496-14|Microgaster
             CNFNF628-14|Microgaster
             CNFNF1262-14|Microgaster
             CNPKG995-14|Microgaster
             CNFNR2501-14|Microgaster
             CNFNF1008-14|Microgaster
             CNFNF2246-14|Microgaster
;
END;
BEGIN CHARACTERS;
       DIMENSIONS NCHAR=586;
       FORMAT MISSING=? GAP=- MATCHCHAR=. datatype=nucleotide;
MATRIX

ASWA908-08|Microgaster_jft06             attatattttttatttggattatgatcgggaatattaggattttcaataagattaattattcgtttagaattaggtatacctgggagattaatcggtaatgatcaaatttataatagtattgttacttcacatgcttttattataattttttttatagttatgcctgtaataattgggggatttggaaattgattaattcctttaatattaggatcccccgatatatcatttccacgtataaataatataagattttggctattaattccatcattatttttattagtttctagaagatttattaatgtaggagttggaactggatgaacagtttatcccccattatcattaattttaggtcatggaggtatatctgttgatttaggaattttttctctacatttagctggtgcttcttcaattataggtgcagtaaattttattacaacaattataaatatgcgggttaatatatatttaatagataaaatatctttattttcttgatcagtttttattacagcaattttattattattatctttacctgttttagcaggggctatcactatattattaactgat
ASWA909-08|Microgaster_jft06             attatattttttatttggattatgatcgggaatattaggattttcaataagattaattattcgtttagaattaggtatacctgggagattaatcggtaatgatcaaatttataatagtattgttacttcacatgcttttattataattttttttatagttatgcctgtaataattgggggatttggaaattgattaattcctttaatattaggatcccccgatatatcatttccacgtataaataatataagattttggctattaattccatcattatttttattagtttctagaagatttattaatgtaggagttggaactggatgaacagtttatcccccattatcattaattttaggtcatggaggtatatctgttgatttaggaattttttctctacatttagctggtgcttcttcaattataggtgcagtaaattttattacaacaattataaatatgcgggttaatatatatttaatagataaaatatctttattttcttgatcagtttttattacagcaattttattattattatctttacctgttttagcaggggctatcactatattattaactgat
ASWAX953-08|Microgaster_jft06            attatattttttatttggattatgatcgggaatattaggattttcaataagattaattattcgtttagaattaggtatacctgggagattaatcggtaatgatcaaatttataatagtattgttacttcacatgcttttattataattttttttatagttatgcctgtaataattgggggatttggaaattgattaattcctttaatattaggatcccccgatatatcatttccacgtataaataatataagattttggctattaattccatcattatttttattagtttctagaagatttattaatgtaggagttggaactggatgaacagtttatcccccattatcattaattttaggtcatggaggtatatctgttgatttaggaattttttctctacatttagctggtgcttcttcaattataggtgcagtaaattttattacaacaattataaatatgcgggttaatatatatttaatagataaaatatctttattttcttgatcagtttttattacagcaattttattattattatctttacctgttttagcaggggctatcactatattattaactgat
SAHYM173-10|Microgaster_jft06            attatattttttatttggattatgatcgggaatattaggattttcaataagattaattattcgtttagaattaggtatacctgggagattaatcggtaatgatcaaatttataatagtattgttacttcacatgcttttattataattttttttatagttatgcctgtaataattgggggatttggaaattgattaattcctttaatattaggatcccccgatatatcatttccacgtataaataatataagattttggctattaattccatcattatttttattagtttctagaagatttattaatgtaggagttggaactggatgaacagtttatcccccattatcattaattttaggtcatggaggtatatctgttgatttaggaattttttctctacatttagctggtgcttcttcaattataggtgcagtaaattttattacaacaattataaatatgcgggttaatatatatttaatagataaaatatctttattttcttgatcagtttttattacagcaattttattattattatctttacctgttttagcaggggctatcactatattattaactgat
SAHYM184-10|Microgaster_jft06            attatattttttatttggattatgatcgggaatattaggattttcaataagattaattattcgtttagaattaggtatacctgggagattaatcggtaatgatcaaatttataatagtattgttacttcacatgcttttattataattttttttatagttatgcctgtaataattgggggatttggaaattgattaattcctttaatattaggatcccccgatatatcatttccacgtataaataatataagattttggctattaattccatcattatttttattagtttctagaagatttattaatgtaggagttggaactggatgaacagtttatcccccattatcattaattttaggtcatggaggtatatctgttgatttaggaattttttctctacatttagctggtgcttcttcaattataggtgcagtaaattttattacaacaattataaatatgcgggttaatatatatttaatagataaaatatctttattttcttgatcagtttttattacagcaattttattattattatctttacctgttttagcaggggctatcactatattattaactgat
SAHYM250-10|Microgaster_jft06            attatattttttatttggattatgatcgggaatattaggattttcaataagattaattattcgtttagaattaggtatacctgggagattaatcggtaatgatcaaatttataatagtattgttacttcacatgcttttattataattttttttatagttatgcctgtaataattgggggatttggaaattgattaattcctttaatattaggatcccccgatatatcatttccacgtataaataatataagattttggctattaattccatcattatttttattagtttctagaagatttattaatgtaggagttggaactggatgaacagtttatcccccattatcattaattttaggtcatggaggtatatctgttgatttaggaattttttctctacatttagctggtgcttcttcaattataggtgcagtaaattttattacaacaattataaatatgcgggttaatatatatttaatagataaaatatctttattttcttgatcagtttttattacagcaattttattattattatctttacctgttttagcaggggctatcactatattattaactgat
SAHYM260-10|Microgaster_jft06            attatattttttatttggattatgatcgggaatattaggattttcaataagattaattattcgtttagaattaggtatacctgggagattaatcggtaatgatcaaatttataatagtattgttacttcacatgcttttattataattttttttatagttatgcctgtaataattgggggatttggaaattgattaattcctttaatattaggatcccccgatatatcatttccacgtataaataatataagattttggctattaattccatcattatttttattagtttctagaagatttattaatgtaggagttggaactggatgaacagtttatcccccattatcattaattttaggtcatggaggtatatctgttgatttaggaattttttctctacatttagctggtgcttcttcaattataggtgcagtaaattttattacaacaattataaatatgcgggttaatatatatttaatagataaaatatctttattttcttgatcagtttttattacagcaattttattattattatctttacctgttttagcaggggctatcactatattattaactgat
SAHYM266-10|Microgaster_jft06            attatattttttatttggattatgatcgggaatattaggattttcaataagattaattattcgtttagaattaggtatacctgggagattaatcggtaatgatcaaatttataatagtattgttacttcacatgcttttattataattttttttatagttatgcctgtaataattgggggatttggaaattgattaattcctttaatattaggatcccccgatatatcatttccacgtataaataatataagattttggctattaattccatcattatttttattagtttctagaagatttattaatgtaggagttggaactggatgaacagtttatcccccattatcattaattttaggtcatggaggtatatctgttgatttaggaattttttctctacatttagctggtgcttcttcaattataggtgcagtaaattttattacaacaattataaatatgcgggttaatatatatttaatagataaaatatctttattttcttgatcagtttttattacagcaattttattattattatctttacctgttttagcaggggctatcactatattattaactgat
WOMIA333-11|Microgaster_jft06            attatattttttatttggattatgatcgggaatattaggattttcaataagattaattattcgtttagaattaggtatacctgggagattaatcggtaatgatcaaatttataatagtattgttacttcacatgcttttattataattttttttatagttatgcctgtaataattgggggatttggaaattgattaattcctttaatattaggatcccccgatatatcatttccacgtataaataatataagattttggctattaattccatcattatttttattagtttctagaagatttattaatgtaggagttggaactggatgaacagtttatcccccattatcattaattttaggtcatggaggtatatctgttgatttaggaattttttctctacatttagctggtgcttcttcaattataggtgcagtaaattttattacaacaattataaatatgcgggttaatatatatttaatagataaaatatctttattttcttgatcagtttttattacagcaattttattattattatctttacctgttttagcaggggctatcactatattattaactgat
WOMIA334-11|Microgaster_jft06            attatattttttatttggattatgatcgggaatattaggattttcaataagattaattattcgtttagaattaggtatacctgggagattaatcggtaatgatcaaatttataatagtattgttacttcacatgcttttattataattttttttatagttatgcctgtaataattgggggatttggaaattgattaattcctttaatattaggatcccccgatatatcatttccacgtataaataatataagattttggctattaattccatcattatttttattagtttctagaagatttattaatgtaggagttggaactggatgaacagtttatcccccattatcattaattttaggtcatggaggtatatctgttgatttaggaattttttctctacatttagctggtgcttcttcaattataggtgcagtaaattttattacaacaattataaatatgcgggttaatatatatttaatagataaaatatctttattttcttgatcagtttttattacagcaattttattattattatctttacctgttttagcaggggctatcactatattattaactgat
WOMIA336-11|Microgaster_jft06            attatattttttatttggattatgatcgggaatattaggattttcaataagattaattattcgtttagaattaggtatacctgggagattaatcggtaatgatcaaatttataatagtattgttacttcacatgcttttattataattttttttatagttatgcctgtaataattgggggatttggaaattgattaattcctttaatattaggatcccccgatatatcatttccacgtataaataatataagattttggctattaattccatcattatttttattagtttctagaagatttattaatgtaggagttggaactggatgaacagtttatcccccattatcattaattttaggtcatggaggtatatctgttgatttaggaattttttctctacatttagctggtgcttcttcaattataggtgcagtaaattttattacaacaattataaatatgcgggttaatatatatttaatagataaaatatctttattttcttgatcagtttttattacagcaattttattattattatctttacctgttttagcaggggctatcactatattattaactgat
WOMIA337-11|Microgaster_jft06            attatattttttatttggattatgatcgggaatattaggattttcaataagattaattattcgtttagaattaggtatacctgggagattaatcggtaatgatcaaatttataatagtattgttacttcacatgcttttattataattttttttatagttatgcctgtaataattgggggatttggaaattgattaattcctttaatattaggatcccccgatatatcatttccacgtataaataatataagattttggctattaattccatcattatttttattagtttctagaagatttattaatgtaggagttggaactggatgaacagtttatcccccattatcattaattttaggtcatggaggtatatctgttgatttaggaattttttctctacatttagctggtgcttcttcaattataggtgcagtaaattttattacaacaattataaatatgcgggttaatatatatttaatagataaaatatctttattttcttgatcagtttttattacagcaattttattattattatctttacctgttttagcaggggctatcactatattattaactgat
ASWA943-08|Microgaster_jft06             attatattttttatttggattatgatcgggaatattaggattttcaataagattaattattcgtttagaattaggtatacctgggagattaatcggtaatgatcaaatttataatagtattgttacttcacatgcttttattataattttttttatagttatgcctgtaataattgggggatttggaaattgattaattcctttaatattaggatcccccgatatatcatttccacgtataaataatataagattttggctattaattccatcattatttttattagtttctagaagatttattaatgtaggagttggaactggatgaacagtttatcccccattatcattaattttaggtcatggaggtatatctgttgatttaggaattttttctctacatttagctggtgcttcttcaattataggtgcagtaaattttattacaacaattataaatatgcgggttaatatatatttaatagataaaatatctttattttcttgatcagtttttattacagcaattttattattattatctttacctgttttagcaggggctatcactatattattaactgat
ASWA946-08|Microgaster_jft06             attatattttttatttggattatgatcgggaatattaggattttcaataagattaattattcgtttagaattaggtatacctgggagattaatcggtaatgatcaaatttataatagtattgttacttcacatgcttttattataattttttttatagttatgcctgtaataattgggggatttggaaattgattaattcctttaatattaggatcccccgatatatcatttccacgtataaataatataagattttggctattaattccatcattatttttattagtttctagaagatttattaatgtaggagttggaactggatgaacagtttatcccccattatcattaattttaggtcatggaggtatatctgttgatttaggaattttttctctacatttagctggtgcttcttcaattataggtgcagtaaattttattacaacaattataaatatgcgggttaatatatatttaatagataaaatatctttattttcttgatcagtttttattacagcaattttattattattatctttacctgttttagcaggggctatcactatattattaactgat
ASWA929-08|Microgaster_jft06             attata?tttttatttggattatgatcgggaatattaggattttcaataagattaattattcgtttagaattaggtatacctgggagattaatcggtaatgatcaaatttataatagtattgttacttcacatgcttttattataattttttttatagttatgcctgtaataattgggggatttggaaattgattaattcctttaatattaggatcccccgatatatcatttccacgtataaataatataagattttggctattaattccatcattatttttattagtttctagaagatttattaatgtaggagttggaactggatgaacagtttatcccccattatcattaattttaggtcatggaggtatatctgttgatttaggaattttttctctacatttagctggtgcttcttcaattataggtgcagtaaattttattacaacaattataaatatgcgggttaatatatatttaatagataaaatatctttattttcttgatcagtttttattacagcaattttattattattatctttacctgttttagcaggggctattactatattattaactgat
ASWAT396-08|Microgaster_jft06            attatattttttatttggattatgatcgggaatattaggattttcaataagattaattattcgtttagaattaggtatacctgggagattaatcggtaatgatcaaatttataatagtattgttacttcacatgcttttattataattttttttatagttatgcctgtaataattgggggatttggaaattgattaattcctttaatattaggatcccccgatatatcatttccacgtataaataatataagattttggctattaattccatcattatttttattagtttctagaagatttattaatgtaggagttggaactggatgaacagtttatcccccattatcattaattttaggtcatggaggtatatctgttgatttaggaattttttctctacatttagctggtgcttcttcaattataggtgcagtaaattttattacaacaattataaatatgcgggttaatatatatttaatagataaaatatctttattttcttgatcagtttttattacagcaattttattattattatctttacctgttttagcaggggctattactatattattaactgat
ASWAV932-08|Microgaster_jft06            attatattttttatttggattatgatcgggaatattaggattttcaataagattaattattcgtttagaattaggtatacctgggagattaatcggtaatgatcaaatttataatagtattgttacttcacatgcttttattataattttttttatagttatgcctgtaataattgggggatttggaaattgattaattcctttaatattaggatcccccgatatatcatttccacgtataaataatataagattttggctattaattccatcattatttttattagtttctagaagatttattaatgtaggagttggaactggatgaacagtttatcccccattatcattaattttaggtcatggaggtatatctgttgatttaggaattttttctctacatttagctggtgcttcttcaattataggtgcagtaaattttattacaacaattataaatatgcgggttaatatatatttaatagataaaatatctttattttcttgatcagtttttattacagcaattttattattattatctttacctgttttagcaggggctattactatattattaactgat
ASWAY021-08|Microgaster_jft06            attatattttttatttggattatgatcgggaatattaggattttcaataagattaattattcgtttagaattaggtatacctgggagattaatcggtaatgatcaaatttataatagtattgttacttcacatgcttttattataattttttttatagttatgcctgtaataattgggggatttggaaattgattaattcctttaatattaggatcccccgatatatcatttccacgtataaataatataagattttggctattaattccatcattatttttattagtttctagaagatttattaatgtaggagttggaactggatgaacagtttatcccccattatcattaattttaggtcatggaggtatatctgttgatttaggaattttttctctacatttagctggtgcttcttcaattataggtgcagtaaattttattacaacaattataaatatgcgggttaatatatatttaatagataaaatatctttattttcttgatcagtttttattacagcaattttattattattatctttacctgttttagcaggggctattactatattattaactgat
BCNCA109-18|Microgaster_raschkiellae     attatattttttatttggattatgatcgggaatattaggattttcaataagattaattattcgtttagaattaggtatacctgggagattaatcggtaatgatcaaatttataatagtattgttacttcacatgcttttattataattttttttatagttatacctgtaataattgggggatttggaaattgattaattcctttaatattaggatcccccgatatatcatttccacgtataaataatataagattttggctattaattccatcattatttttattagtttctagaagatttattaatgtaggagttggaactggatgaacagtttatcccccattatcattaattttaggtcatggaggtatatctgttgatttaggaattttttctttacatttagctggtgcttcttcaattataggtgcagtaaattttattacaacaattataaatatgcgggttaatatatatttaatagataaaatatctttattttcttgatcagtttttattacagcaattttattattattatctttacctgttttagcaggggctatcactatattattaactgat
BCNCA110-18|Microgaster_raschkiellae     attatattttttatttggattatgatcgggaatattaggattttcaataagattaattattcgtttagaattaggtatacctgggagattaatcggtaatgatcaaatttataatagtattgttacttcacatgcttttattataattttttttatagttatacctgtaataattgggggatttggaaattgattaattcctttaatattaggatcccccgatatatcatttccacgtataaataatataagattttggctattaattccatcattatttttattagtttctagaagatttattaatgtaggagttggaactggatgaacagtttatcccccattatcattaattttaggtcatggaggtatatctgttgatttaggaattttttctttacatttagctggtgcttcttcaattataggtgcagtaaattttattacaacaattataaatatgcgggttaatatatatttaatagataaaatatctttattttcttgatcagtttttattacagcaattttattattattatctttacctgttttagcaggggctatcactatattattaactgat
GBDTA1501-21|Microgaster_raschkiellae    tttatattttttatttggattatgatcgggaatattaggattttcaataagattaattattcgtttagaattaggtatacctgggagattaatcggtaatgatcaaatttataatagtattgttacttcacatgcttttattataattttttttatagttatacctgtaataattgggggatttggaaattgattaattcctttaatattaggatcccccgatatatcatttccacgtataaataatataagattttggctattaattccatcattatttttattagtttctagaagatttattaatgtaggagttggaactggatgaacagtttatcccccattatcattaattttaggtcatggaggtatatctgttgatttaggaattttttctctacatttagctggtgcttcttcaattataggtgcagtaaattttattacaacaattataaatatgcgggttaatatatatttaatagataaaatatctttattttcttggtcagtttttattacagcaattttattattattatctttacctgttttagcaggggctatcactatattattaactgat
GBDTA1552-21|Microgaster_raschkiellae    tttatattttttatttggattatgatcgggaatattaggattttcaataagattaattattcgtttagaattaggtatacctgggagattaatcggtaatgatcaaatttataatagtattgttacttcacatgcttttattataattttttttatagttatacctgtaataattgggggatttggaaattgattaattcctttaatattaggatcccccgatatatcatttccacgtataaataatataagattttggctattaattccatcattatttttattagtttctagaagatttattaatgtaggagttggaactggatgaacagtttatcccccattatcattaattttaggtcatggaggtatatctgttgatttaggaattttttctctacatttagctggtgcttcttcaattataggtgcagtaaattttattacaacaattataaatatgcgggttaatatatatttaatagataaaatatctttattttcttggtcagtttttattacagcaattttattattattatctttacctgttttagcaggggctatcactatattattaactgat
BCNCA162-18|Microgaster_raschkiellae     attatattttttatttggattatgatcgggaatattaggcttttcaataagattaattattcgtttagaattaggtatacctgggagattaatcggtaatgatcaaatttataatagaattgttacttcacatgcttttattataattttttttatagttatacctgtaataattgggggatttggaaattgattaattcctttaatattaggatcccccgatatatcatttccacgtataaataatataagattttggctattaattccatcattatttttattagtttctagaagatttattaatgtaggagttggaactggatgaacagtttatcccccattatcattaattttaggtcatggaggtatatctgttgatttaggaattttttctctacatttagctggtgcttcttcaattataggtgcagtaaattttattacaacaattataaatatgcgggttaatatatatttaatagataaaatatctttattttcttggtcagtttttattacagcaattttattattattatctttacctgttttagcaggggctatcactatattattaactgat
ASWAY032-08|Microgaster_jft07            actatattttttatttggactatgatcgggaatattaggattttcaataagattaattattcgtttagaattaggtatacctgggagattaattggtaatgatcaaatttataatagtattgttacttcacatgcttttattataattttttttatagttatacctgtaataattggaggatttggaaattgattaattcctttaatattaggatctcccgatatatcatttccacgtataaataatataagattttggctattaattccatcattatttttattagtttcaagaagatttattaatgtaggagttggaactggatgaacagtttatcccccgttatcattaattttaggtcatggaggtatatctgttgatttaggaattttttctttacatttagctggtgcttcttcaattataggtgcagtaaattttattacaacaattataaatatgcgggttaatatatatttaatagataaaatatctttattttcttggtcagtttttattacagcaattttattattattatctttacctgttttagcaggggctattactatattattaactgat
CNFNF425-14|Microgaster                  actatattttttatttggactatgatcgggaatattaggattttcaataagattaattattcgtttagaattaggtatacctgggagattaattggtaatgatcaaatttataatagtattgttacttcacatgcttttattataattttttttatagttatacctgtaataattggaggatttggaaattgattaattcctttaatattaggatctcccgatatatcatttccacgtataaataatataagattttggctattaattccatcattatttttattagtttcaagaagatttattaatgtaggagttggaactggatgaacagtttatcccccgttatcattaattttaggtcatggaggtatatctgttgatttaggaattttttctttacatttagctggtgcttcttcaattataggtgcagtaaattttattacaacaattataaatatgcgggttaatatatatttaatagataaaatatctttattttcttgatcagtttttattacagcaattttattattattatctttacctgttttagcaggggctattactatattattaactgat
CNPKG673-14|Microgaster                  actatattttttatttggactatgatcgggaatattaggattttcaataagattaattattcgtttagaattaggtatacctgggagattaattggtaatgatcaaatttataatagtattgttacttcacatgcttttattataattttttttatagttatacctgtaataattggaggatttggaaattgattaattcctttaatattaggatctcccgatatatcatttccacgtataaataatataagattttggctattaattccatcattatttttattagtttcaagaagatttattaatgtaggagttggaactggatgaacagtttatcccccgttatcattaattttaggtcatggaggtatatctgttgatttaggaattttttctttacatttagctggtgcttcttcaattataggtgcagtaaattttattacaacaattataaatatgcgggttaatatatatttaatagataaaatatctttattttcttgatcagtttttattacagcaattttattattattatctttacctgttttagcaggggctattactatattattaactgat
CNFNF593-14|Microgaster                  actatattttttatttggactatgatcgggaatattaggattttcaataagattaattattcgtttagaattaggtatacctgggagattaattggtaatgatcaaatttataatagtattgttacttcacatgcttttattataattttttttatagttatacctgtaataattggaggatttggaaattgattaattcctttaatattaggatctcccgatatatcatttccacgtataaataatataagattttggctattaattccatcattatttttattagtttcaagaagatttattaatgtaggagttggaactggatgaacagtttaccccccgttatcattaattttaggtcatggaggtatatctgttgatttaggaattttttctttacatttagctggtgcttcttcaattataggtgcagtaaattttattacaacaattataaatatgcgggttaatatatatttaatagataaaatatctttattttcttgatcagtttttattacagcaattttattattattatctttacctgttttagcaggggctattactatattattaactgat
CNFNF1496-14|Microgaster                 actatattttttatttggactatgatcgggaatattaggattttcaataagattaattattcgtttagaattaggtatacctgggagattaattggtaatgatcaaatttataatagtattgttacttcacatgcttttattataattttttttatagttatacctgtaataattggaggatttggaaattgattaattcctttaatattaggatctcccgatatatcatttccacgtataaataatataagattttggctattaattccatcattatttttattagtttcaagaagatttattaatgtaggagttggaactggatgaacagtttatcccccgttatcattaattttaggtcatggaggtatatctgttgatttaggaattttttctttacatttagctggtgcttcttcaattataggtgcagtaaattttattacaacaattataaatatgcgggttaatatgtatttaatagataaaatatctttattttcttgatcagtttttattacagcaattttattattattatctttacctgttttagcaggggctattactatattattaactgat
CNFNF628-14|Microgaster                  actatattttttatttggactatgatcgggaatattaggattttcaataagattaattattcgtttagaattaggtatacctgggagattaattggtaatgatcaaatttataatagtattgttacttcacatgcttttattataattttttttatagttatacctgtaataattggaggatttggaaattgattaattcctttaatattaggatctcccgatatatcatttccacgtataaataatataagattttggctattaattccatcattatttttattagtttcaagaagatttattaatgtaggagttggaactgggtgaacagtttatcccccgttatcattaattttaggtcatggaggtatatctgttgatttaggaattttttctttacatttagctggtgcttcttcaattataggtgcagtaaattttatcacaacaattataaatatgcgggttaatatatatttaatagataaaatatctttattttcttgatcagtttttattacagcaattttattattattatctttacctgttttagcaggggctattactatattattaactgat
CNFNF1262-14|Microgaster                 actatattttttatttggactatgatcgggaatattaggattttcaataagattaattattcgtttagaattaggtatacctgggagattaattggtaatgatcaaatttataatagtattgttacttcacatgcttttattataattttttttatagttatacctgtaataattggaggatttggaaattgattaattcctttaatattaggatctcccgatatatcatttccacgtataaataatataagattttggctattaattccatcattatttttattagtttcaagaagatttattaatgtaggagttggaactgggtgaacagtttatcccccgttatcattaattttaggtcatggaggtatatctgttgatttaggaattttttctttacatttagctggtgcttcttcaattataggtgcagtaaattttattacaacaattataaatatgcgggttaatatatatttaatagataaaatatctttattttcttgatcagtttttattacagcaattttattattattatctttacctgttttagcaggggctattactatattattaactgat
CNPKG995-14|Microgaster                  actatattttttatttggactatgatcgggaatattaggattttcaataagattaattattcgtttagaattaggtatacctgggagattaattggtaatgatcaaatttataatagtattgttacttcacatgcttttattataattttttttatagttatacctgtaataattggaggatttggaaattgattaattcctttaatattaggatctcccgatatatcatttccacgtataaataatataagattttggctattaattccatcattatttttattagtttcaagaagatttattaatgtaggagttggaactgggtgaacagtttatcccccgttatcattaattttaggtcatggaggtatatctgttgatttaggaattttttctttacatttagctggtgcttcttcaattataggtgcagtaaattttattacaacaattataaatatgcgggttaatatatatttaatagataaaatatctttattttcttgatcagtttttattacagcaattttattattattatctttacctgttttagcaggggctattactatattattaactgat
CNFNR2501-14|Microgaster                 actatattttttatttggactatgatcgggaatattaggattttcaataagattaattattcgtttagaattaggtatacctgggagattaattggtaatgatcaaatttataatagtattgttacttcacatgcttttattataattttttttatagttatacctgtaataattggaggatttggaaattgattaattcctttaatattaggatctcccgatatatcatttccacgtataaataatataagattttggctattaattccatcattatttttattagtttcaagaagatttattaatgtaggagttggaactgggtgaacagtttatcccccgttatcattaattttaggtcatggaggtatatctgttgatttaggaattttttctttacatttagctggtgcttcttcaattataggtgcagtaaattttattacaacaattataaatatgcgggttaatatatatttaatagataaaatatctttattttcttgatcagtttttattacagcaattttattattattatctttacctgttttagcaggggctattactatattattaactgat
CNFNF1008-14|Microgaster                 actatattttttatttggactatgatcgggaatattaggattttcaataagattaattattcgtttagaattaggtatacctgggagattaattggtaatgatcaaatttataatagtattgttacttcacatgcttttattataattttttttatagttatacctgtaataattggaggatttggaaattgattaattcctttaatattaggatctcccgatatatcatttccacgtataaataatataagattttggctattaattccatcattatttttattagtttcaagaagatttattaatgtaggagttggaactggatgaacagtttatcccccattatcattaattttaggtcatggaggtatatctgttgatttaggaattttttctttacatttagctggtgcttcttcaattataggtgcagtaaattttattacaacaattataaatatgcgggttaatatatatttaatagataaaatatctttattttcttgatcagtttttattacagcaattttattattattatctttacctgttttagcaggggctattactatattattaactgat
CNFNF2246-14|Microgaster                 actatattttttatttggactatgatcgggaatattaggattttcaataagattaattattcgtttagaattaggtatacctgggagattaattggtaatgatcaaatttataatagtattgttacttcacatgcttttattataattttttttatagttatacctgtaataattggaggatttggaaattgattaattcctttaatattaggatctcccgatatatcatttccacgtataaataatataagattttggctattaattccatcattatttttattagttttaagaagatttattaatgtaggagttggaactggatgaacagtttatcccccgttatcattaattttaggtcatggaggtatatctgttgatttaggaattttttctttacatttagctggtgcttcttcaattataggtgcagtaaattttattacaacaattataaatatgcgggttaatatatatttaatagataaaatatctttattttcttgatcagtttttattacagcaattttattattattatctttacctgttttagcaggggctattactatattattaactgat
;
END;
