# Supplementary material for: ﻿Scratching the tip of the iceberg: integrative taxonomy reveals 30 new species records of Microgastrinae (Braconidae) parasitoid wasps for Germany, including new Holarctic distributions
Source: Zookeys. 2024 Jan 11;1188:305–86. doi: 10.3897/zookeys.1188.112516 (PMC10797786; doi:10.3897/zookeys.1188.112516)
Supplement: Supplementary material 13 — BOLD:AAC9130 traits [file zookeys-1188-305_article-112516__-s013.txt]

Manitoba	Quebec	Ontario	Scotland	Bavaria
ASWA908-08|Microgaster_jft06	1	0	0	0	0
ASWA909-08|Microgaster_jft06	1	0	0	0	0
ASWA929-08|Microgaster_jft06	1	0	0	0	0
ASWA943-08|Microgaster_jft06	1	0	0	0	0
ASWA946-08|Microgaster_jft06	1	0	0	0	0
ASWAT396-08|Microgaster_jft06	1	0	0	0	0
ASWAV932-08|Microgaster_jft06	1	0	0	0	0
ASWAX953-08|Microgaster_jft06	1	0	0	0	0
ASWAY021-08|Microgaster_jft06	1	0	0	0	0
ASWAY032-08|Microgaster_jft07	1	0	0	0	0
SAHYM173-10|Microgaster_jft06	1	0	0	0	0
SAHYM184-10|Microgaster_jft06	1	0	0	0	0
SAHYM250-10|Microgaster_jft06	1	0	0	0	0
SAHYM260-10|Microgaster_jft06	1	0	0	0	0
SAHYM266-10|Microgaster_jft06	1	0	0	0	0
WOMIA333-11|Microgaster_jft06	1	0	0	0	0
WOMIA334-11|Microgaster_jft06	1	0	0	0	0
WOMIA336-11|Microgaster_jft06	1	0	0	0	0
WOMIA337-11|Microgaster_jft06	1	0	0	0	0
CNFNF425-14|Microgaster	0	1	0	0	0
CNFNF593-14|Microgaster	0	1	0	0	0
CNFNF628-14|Microgaster	0	1	0	0	0
CNFNF1008-14|Microgaster	0	1	0	0	0
CNFNF1262-14|Microgaster	0	1	0	0	0
CNFNF1496-14|Microgaster	0	1	0	0	0
CNFNF2246-14|Microgaster	0	1	0	0	0
CNPKG673-14|Microgaster	0	0	1	0	0
CNPKG995-14|Microgaster	0	0	1	0	0
CNFNR2501-14|Microgaster	0	1	0	0	0
BCNCA109-18|Microgaster_raschkiellae	0	0	0	1	0
BCNCA110-18|Microgaster_raschkiellae	0	0	0	1	0
BCNCA162-18|Microgaster_raschkiellae	0	0	0	1	0
GBDTA1501-21|Microgaster_raschkiellae	0	0	0	0	1
GBDTA1552-21|Microgaster_raschkiellae	0	0	0	0	1
