# Supplementary material for: ﻿Scratching the tip of the iceberg: integrative taxonomy reveals 30 new species records of Microgastrinae (Braconidae) parasitoid wasps for Germany, including new Holarctic distributions
Source: Zookeys. 2024 Jan 11;1188:305–86. doi: 10.3897/zookeys.1188.112516 (PMC10797786; doi:10.3897/zookeys.1188.112516)
Supplement: Supplementary material 14 — ASAP partition 1 of BOLD:AAA7143 [file zookeys-1188-305_article-112516__-s014.csv]

ASBAC099-05	Cotesia Whitfield26	DHJPAR0000212	Costa Rica	1
ASBAC101-05	Cotesia Whitfield26	DHJPAR0000214	Costa Rica	1
ASBAC285-05	Cotesia Whitfield26	DHJPAR0000206	Costa Rica	1
ASBAC266-05	Cotesia Whitfield26	DHJPAR0000187	Costa Rica	1
ASBAC386-05	Cotesia Whitfield26	DHJPAR0001402	Costa Rica	1
ASBAC267-05	Cotesia Whitfield26	DHJPAR0000188	Costa Rica	1
ASBAC286-05	Cotesia Whitfield26	DHJPAR0000207	Costa Rica	1
ASBAC338-05	Cotesia Whitfield26	DHJPAR0001354	Costa Rica	1
ASBAC271-05	Cotesia Whitfield26	DHJPAR0000192	Costa Rica	1
ASBC725-07	Cotesia Whitfield26	DHJPAR0012262	Costa Rica	1
ASBA1344-08	Cotesia Whitfield26	DHJPAR0020262	Costa Rica	1
ASBA1553-08	Cotesia Whitfield26	DHJPAR0020473	Costa Rica	1
ASBA1419-08	Cotesia Whitfield26	DHJPAR0020339	Costa Rica	1
ASBA1417-08	Cotesia Whitfield26	DHJPAR0020337	Costa Rica	1
ASHYE2521-11	Cotesia Whitfield26	DHJPAR0040385	Costa Rica	1
ASHYF1559-11	Cotesia Whitfield26	DHJPAR0041653	Costa Rica	1
ASHYH273-11	Cotesia Whitfield26	DHJPAR0042514	Costa Rica	1
ACGAZ393-11	Cotesia Whitfield26	DHJPAR0045172	Costa Rica	1
ACGAZ400-11	Cotesia Whitfield26	DHJPAR0045179	Costa Rica	1
ACGAZ405-11	Cotesia Whitfield26	DHJPAR0045184	Costa Rica	1
ACGAZ433-11	Cotesia Whitfield26	DHJPAR0045212	Costa Rica	1
ACGAZ439-11	Cotesia Whitfield26	DHJPAR0045218	Costa Rica	1
PLCBF068-19	Cotesia Whitfield26	BIOUG49846-D09	Costa Rica	1
GBMND18324-21	Cotesia sp.	MW048913		1
ASBAC358-05	Cotesia Whitfield26	DHJPAR0001374	Costa Rica	1
ASHYF1594-11	Cotesia Whitfield26	DHJPAR0041688	Costa Rica	1
ASHYF1603-11	Cotesia Whitfield26	DHJPAR0041697	Costa Rica	1
ASHYF1605-11	Cotesia Whitfield26	DHJPAR0041699	Costa Rica	1
ASHYB590-08	Cotesia Whitfield24	DHJPAR0020703	Costa Rica	2
ASHYB673-08	Cotesia Whitfield24	DHJPAR0020786	Costa Rica	2
ASHYD906-08	Cotesia Whitfield24	DHJPAR0030904	Costa Rica	2
ACGAZ1085-12	Cotesia Whitfield24	DHJPAR0049771	Costa Rica	2
ACGAZ1089-12	Cotesia Whitfield24	DHJPAR0049775	Costa Rica	2
ACGAZ1092-12	Cotesia Whitfield24	DHJPAR0049778	Costa Rica	2
ACGAZ1105-12	Cotesia Whitfield24	DHJPAR0049791	Costa Rica	2
ASHYH1960-14	Cotesia Whitfield24	DHJPAR0055413	Costa Rica	2
ACGBA5398-15	Cotesia Whitfield24	DHJPAR0057488	Costa Rica	2
ACGBA5400-15	Cotesia Whitfield24	DHJPAR0057490	Costa Rica	2
ACGBA5406-15	Cotesia Whitfield24	DHJPAR0057496	Costa Rica	2
ACGBA5411-15	Cotesia Whitfield24	DHJPAR0057501	Costa Rica	2
ACGBA5427-15	Cotesia Whitfield24	DHJPAR0057517	Costa Rica	2
ACGBA7061-17	Cotesia Whitfield24	DHJPAR0060640	Costa Rica	2
ACGBA7063-17	Cotesia Whitfield24	DHJPAR0060642	Costa Rica	2
ACGBA7064-17	Cotesia Whitfield24	DHJPAR0060643	Costa Rica	2
ACGBA7070-17	Cotesia Whitfield24	DHJPAR0060649	Costa Rica	2
BLPDF955-19	Cotesia Whitfield24	DHJPAR0063179	Costa Rica	2
ACGBA5404-15	Cotesia Whitfield24	DHJPAR0057494	Costa Rica	2
ACGAZ1097-12	Cotesia Whitfield24	DHJPAR0049783	Costa Rica	2
BLPDF957-19	Cotesia Whitfield24	DHJPAR0063181	Costa Rica	2
ASHYB2726-15	Cotesia Whitfield24	DHJPAR0057792	Costa Rica	2
ACGBA7060-17	Cotesia Whitfield24	DHJPAR0060639	Costa Rica	2
ASWAY1218-09	Cotesia jft32	CAM0822	Canada	3
SSPAC8727-13	Cotesia jft32	BIOUG08383-E01	Canada	3
SSEIA4619-13	Cotesia	BIOUG05096-F04	Canada	3
SSEIA4338-13	Cotesia	BIOUG05096-A09	Canada	3
MIHOC040-22	Cotesia	CNC1041896	Canada	4
BCNCB125-20	Cotesia	CNC620255	Canada	5
CNWLH052-12	Cotesia	BIOUG04326-C11	Canada	6
SSPAC1563-13	Cotesia	BIOUG07037-G07	Canada	6
HPPPQ131-13	Cotesia	BIOUG08439-A01	Canada	6
BARSM631-17	Cotesia	BARS 2016 43 189	Canada	6
OPPOG1359-17	Cotesia	BIOUG34472-F09	Canada	6
BCNCB092-20	Cotesia	CNC620216	Canada	6
BCNCB033-20	Cotesia	CNC620157	Canada	6
BCNCB086-20	Cotesia	CNC620210	Canada	6
BCNCB233-20	Cotesia	CNC620363	Canada	6
AAHYM448-16	Cotesia	CNC516010	Canada	6
OPPEG1615-17	Cotesia	BIOUG34434-E10	Canada	6
OPPEI1889-17	Cotesia	BIOUG34806-G12	Canada	6
OTTMI651-22	Microgastrinae	CNC469042	Canada	6
BCNCB127-20	Cotesia	CNC620257	Canada	6
MIHOC042-22	Cotesia	CNC1447945	Canada	7
OTTMI344-22	Microgastrinae	CNC1901809	Canada	7
MIHOC014-22	Cotesia	CNC1042371	Canada	7
CNCHV433-10	Cotesia jft76	07PROBE-24574	Canada	8
MIHOC058-22	Cotesia	CNC1041937	Canada	8
CNWAE7050-14	Cotesia	BIOUG18150-D09	Canada	8
SSEIB11612-13	Cotesia	BIOUG06655-B01	Canada	9
MIHOC019-22	Cotesia	CNC1041927	Canada	9
MIHOC053-22	Cotesia	CNC1041922	Canada	9
SSWLF4606-13	Cotesia	BIOUG09629-D01	Canada	10
MIHOC028-22	Cotesia	CNC1041947	Canada	11
ASBAC1075-06	Cotesia Whitfield65	DHJPAR0012101	Costa Rica	12
ASBAC1078-06	Cotesia Whitfield65	DHJPAR0012104	Costa Rica	12
ASBC797-07	Cotesia Whitfield65	DHJPAR0012334	Costa Rica	12
ASBC799-07	Cotesia Whitfield65	DHJPAR0012336	Costa Rica	12
ASHYD979-08	Cotesia Whitfield65	DHJPAR0030977	Costa Rica	12
ASHYH721-11	Cotesia Whitfield65	DHJPAR0042963	Costa Rica	12
ACGAZ1116-12	Cotesia Whitfield65	DHJPAR0049802	Costa Rica	12
ACGAZ1152-12	Cotesia Whitfield65	DHJPAR0049838	Costa Rica	12
ACGBA3614-13	Cotesia Whitfield65	DHJPAR0051022	Costa Rica	12
ASHYD3829-14	Cotesia Whitfield65	DHJPAR0054664	Costa Rica	12
ACGBA5909-16	Cotesia Whitfield65	DHJPAR0059492	Costa Rica	12
ASHYD783-08	Cotesia Whitfield65	DHJPAR0030781	Costa Rica	12
ACGBA11132-20	Cotesia Whitfield65	DHJPAR0065165	Costa Rica	12
ASHYD2512-10	Cotesia Janzen6801	DHJPAR0038939	Costa Rica	13
ASHYD2514-10	Cotesia Janzen6801	DHJPAR0038941	Costa Rica	13
ASHYD2548-10	Cotesia Janzen6801	DHJPAR0038975	Costa Rica	13
ASHYB2190-10	Cotesia Janzen6801	DHJPAR0039903	Costa Rica	13
ASHYE2207-11	Cotesia Janzen6801	DHJPAR0040013	Costa Rica	13
ASHYE2559-11	Cotesia Janzen6801	DHJPAR0040423	Costa Rica	13
ACGBA3562-13	Cotesia Janzen6801	DHJPAR0050970	Costa Rica	13
ASHYM2281-13	Cotesia Janzen6801	DHJPAR0052927	Costa Rica	13
BLPDF1196-19	Cotesia Janzen6801	DHJPAR0063422	Costa Rica	13
BLPDF962-19	Cotesia Janzen4763	DHJPAR0063186	Costa Rica	14
CNYOL320-15	Cotesia	BIOUG19882-A02	Canada	15
CNYOL411-15	Cotesia	BIOUG19882-H09	Canada	15
GMCBA677-16	Cotesia	BIOUG30401-A10	Canada	15
ASBAC116-05	Cotesia Whitfield30	DHJPAR0000229	Costa Rica	16
ASHYB2696-15	Cotesia Whitfield30	DHJPAR0057762	Costa Rica	16
PLXDG1538-21	Cotesia Whitfield30	BIOUG63590-C08	Costa Rica	16
ASBC189-06	Cotesia Whitfield30	DHJPAR0005068	Costa Rica	16
PLABG3393-18	Cotesia Whitfield30	BIOUG44364-E05	Costa Rica	16
TZBCA222-06	Cotesia	OMAFRA06-157	Canada	17
ASHYH2803-14	Cotesia DapkeyManducaPhiladelphia	DHJPAR0056066	Costa Rica	17
ASQAS163-11	Cotesia congregata 1	Ccong57Sa	United States	17
GBMIN74060-17	Cotesia congregata	KY205171	United States	17
BBHYF156-10	Cotesia congregata	09BBEHY-2155	Canada	17
OTTMI738-22	Cotesia congregata	CNC1919769	Canada	17
CNTIF3284-15	Cotesia congregata	BIOUG21128-B04	Canada	17
BBHYA4135-12	Cotesia congregata	BIOUG01836-D09	United States	18
CNCHZ458-09	Cotesia congregata	CAM0268	Canada	18
SSKJC3702-15	Cotesia congregata	BIOUG19498-B11	Canada	19
CNCHZ630-09	Cotesia congregata	CAM0440	Canada	20
BCNCB428-21	Cotesia	CNC1766793	United States	21
ASBAC128-05	Cotesia Whitfield36	DHJPAR0000241	Costa Rica	22
ASBD159-07	Cotesia Whitfield36	DHJPAR0012652	Costa Rica	22
ASBAC348-05	Cotesia Whitfield36	DHJPAR0001364	Costa Rica	22
ASBAC355-05	Cotesia Whitfield36	DHJPAR0001371	Costa Rica	22
ASBAC378-05	Cotesia Whitfield36	DHJPAR0001394	Costa Rica	22
ASBAC384-05	Cotesia Whitfield36	DHJPAR0001400	Costa Rica	22
ASBA874-06	Cotesia Whitfield36	DHJPAR0004300	Costa Rica	22
ASHYA939-08	Cotesia Whitfield36	DHJPAR0025600	Costa Rica	22
ASHYB660-08	Cotesia Whitfield36	DHJPAR0020773	Costa Rica	22
ASHYB665-08	Cotesia Whitfield36	DHJPAR0020778	Costa Rica	22
ASHYC144-08	Cotesia Whitfield36	DHJPAR0026121	Costa Rica	22
ASHYC464-08	Cotesia Whitfield36	DHJPAR0026441	Costa Rica	22
ASHYC673-08	Cotesia Whitfield36	DHJPAR0026650	Costa Rica	22
ASHYD528-08	Cotesia Whitfield36	DHJPAR0027502	Costa Rica	22
ASHYD563-08	Cotesia Whitfield36	DHJPAR0027537	Costa Rica	22
ASHYA631-08	Cotesia Whitfield36	DHJPAR0025292	Costa Rica	22
ASHYA331-08	Cotesia Whitfield36	DHJPAR0024992	Costa Rica	22
ASBAC284-05	Cotesia Whitfield36	DHJPAR0000205	Costa Rica	22
ASBAC265-05	Cotesia Whitfield36	DHJPAR0000186	Costa Rica	22
ASHYB1525-09	Cotesia Whitfield36	DHJPAR0034232	Costa Rica	22
ASHYB1571-09	Cotesia Whitfield36	DHJPAR0034278	Costa Rica	22
ASHYC4852-10	Cotesia Whitfield36	DHJPAR0038107	Costa Rica	22
ASHYC4855-10	Cotesia Whitfield36	DHJPAR0038110	Costa Rica	22
ASHYC4866-10	Cotesia Whitfield36	DHJPAR0038121	Costa Rica	22
ASHYC4869-10	Cotesia Whitfield36	DHJPAR0038124	Costa Rica	22
ASHYC4878-10	Cotesia Whitfield36	DHJPAR0038133	Costa Rica	22
ASHYC4879-10	Cotesia Whitfield36	DHJPAR0038134	Costa Rica	22
ASHYC4881-10	Cotesia Whitfield36	DHJPAR0038136	Costa Rica	22
ASHYC4886-10	Cotesia Whitfield36	DHJPAR0038141	Costa Rica	22
ASHYC4894-10	Cotesia Whitfield36	DHJPAR0038149	Costa Rica	22
ASHYB2167-10	Cotesia Whitfield36	DHJPAR0039880	Costa Rica	22
ACGBA2741-12	Cotesia Whitfield36	DHJPAR0049199	Costa Rica	22
ACGBA10290-19	Cotesia Whitfield36	DHJPAR0064038	Costa Rica	22
ASHYC4873-10	Cotesia Whitfield36	DHJPAR0038128	Costa Rica	22
CRBAA22198-22	Cotesia Whitfield36	BIOUG82126-G11	Costa Rica	22
CRBAA10472-22	Cotesia Whitfield36	BIOUG77514-E01	Costa Rica	22
CRBLB47318-22	Cotesia Whitfield36	BIOUG90555-B12	Costa Rica	22
CRTRA19861-22	Cotesia Whitfield36	BIOUG80212-D10	Costa Rica	22
CRBAA1649-22	Cotesia Whitfield36	BIOUG77661-D09	Costa Rica	22
ASBAC319-05	Cotesia Whitfield36	DHJPAR0001335	Costa Rica	22
ASBAC230-05	Cotesia Whitfield34	DHJPAR0000151	Costa Rica	23
ASBA620-06	Cotesia Whitfield34	DHJPAR0002824	Costa Rica	23
ASBA626-06	Cotesia Whitfield34	DHJPAR0002830	Costa Rica	23
ASBA640-06	Cotesia Whitfield34	DHJPAR0002844	Costa Rica	23
ASBA819-06	Cotesia Whitfield34	DHJPAR0004245	Costa Rica	23
ASBA666-06	Cotesia Whitfield34	DHJPAR0002870	Costa Rica	23
ASHYC1799-09	Cotesia Whitfield35	DHJPAR0031009	Costa Rica	24
ASHYG591-10	Cotesia Whitfield35	DHJPAR0031330	Costa Rica	24
ASNUR089-11	Cotesia	CCDB-07377 H05	French Guiana	24
ACGBA8430-18	Cotesia Whitfield35	DHJPAR0062096	Costa Rica	24
ACGBA10322-19	Cotesia Whitfield35	DHJPAR0064070	Costa Rica	24
ACGBA11092-20	Cotesia Whitfield35	DHJPAR0064935	Costa Rica	24
CRCCB8762-23	Hymenoptera	CBG-A06377-C06	Costa Rica	24
PLDEI397-20	Cotesia Whitfield35	BIOUG63327-C12	Costa Rica	24
ASBAC364-05	Cotesia Whitfield35	DHJPAR0001380	Costa Rica	24
ASBAC303-05	Cotesia Whitfield35	DHJPAR0001319	Costa Rica	24
ASBAC304-05	Cotesia Whitfield35	DHJPAR0001320	Costa Rica	24
GMARR866-14	Cotesia	BIOUG13967-G04	Argentina	25
ASHYD1683-10	Cotesia Whitfield6803	DHJPAR0031759	Costa Rica	26
ACGAZ1084-12	Cotesia Whitfield6803	DHJPAR0049770	Costa Rica	26
ACGBA8027-17	Cotesia Whitfield6803	DHJPAR0061644	Costa Rica	26
BLPDF967-19	Cotesia Whitfield6803	DHJPAR0063191	Costa Rica	26
PLOAG151-20	Cotesia Whitfield6803	BIOUG53457-D05	Costa Rica	26
ASBA294-06	Cotesia Whitfield64	DHJPAR0002780	Costa Rica	27
ASBA625-06	Cotesia Whitfield64	DHJPAR0002829	Costa Rica	27
ASBA648-06	Cotesia Whitfield64	DHJPAR0002852	Costa Rica	27
ASBA669-06	Cotesia Whitfield64	DHJPAR0002873	Costa Rica	27
ASBA670-06	Cotesia Whitfield64	DHJPAR0002874	Costa Rica	27
ASBD155-07	Cotesia Whitfield64	DHJPAR0012648	Costa Rica	27
ASBD173-07	Cotesia Whitfield64	DHJPAR0012666	Costa Rica	27
CRDOA13830-22	Cotesia Whitfield64	BIOUG77160-C03	Costa Rica	27
CNCHX933-09	Cotesia	CNCH0918	Dominican Republic	28
GBMNC44359-20	Parapanteles sp. cote10	MN645203		29
GBMNC44361-20	Parapanteles sp. cote10	MN645201		30
ASBAC223-05	Parapanteles mariae	DHJPAR0000144	Costa Rica	31
ASBAC746-06	Parapanteles mariae	DHJPAR0002235	Costa Rica	31
ASBA664-06	Parapanteles mariae	DHJPAR0002868	Costa Rica	31
ASBR506-06	Parapanteles mariae	DHJPAR0004540	Costa Rica	31
ASHYD969-08	Parapanteles mariae	DHJPAR0030967	Costa Rica	31
ASBA295-06	Parapanteles mariae	DHJPAR0002781	Costa Rica	31
ASBD680-07	Parapanteles mariae	DHJPAR0013815	Costa Rica	31
ASBR502-06	Parapanteles mariae	DHJPAR0004536	Costa Rica	31
ASHYC1837-09	Parapanteles mariae	DHJPAR0031047	Costa Rica	31
ASHYC1840-09	Parapanteles mariae	DHJPAR0031050	Costa Rica	31
ASHYC1842-09	Parapanteles mariae	DHJPAR0031052	Costa Rica	31
ASHYC1845-09	Parapanteles mariae	DHJPAR0031055	Costa Rica	31
ASBA272-06	Parapanteles mariae	DHJPAR0002758	Costa Rica	31
ASBD584-07	Parapanteles mariae	DHJPAR0013719	Costa Rica	31
ASBR084-06	Parapanteles mariae	DHJPAR0004211	Costa Rica	31
ASBD597-07	Parapanteles mariae	DHJPAR0013732	Costa Rica	31
ASBD600-07	Parapanteles mariae	DHJPAR0013735	Costa Rica	31
ASHYC1841-09	Parapanteles mariae	DHJPAR0031051	Costa Rica	31
ASBR088-06	Parapanteles mariae	DHJPAR0004215	Costa Rica	31
ASHYC1835-09	Parapanteles mariae	DHJPAR0031045	Costa Rica	31
ASBAC224-05	Parapanteles mariae	DHJPAR0000145	Costa Rica	31
ASBR093-06	Parapanteles mariae	DHJPAR0004220	Costa Rica	31
ASBAC100-05	Cotesia Whitfield40	DHJPAR0000213	Costa Rica	32
ASBAC102-05	Cotesia Whitfield40	DHJPAR0000215	Costa Rica	32
ASBAC273-05	Cotesia Whitfield40	DHJPAR0000194	Costa Rica	32
ASBAC399-05	Cotesia Whitfield40	DHJPAR0001415	Costa Rica	32
ASBAC409-05	Cotesia Whitfield40	DHJPAR0001425	Costa Rica	32
ASBA1331-08	Cotesia Whitfield40	DHJPAR0020249	Costa Rica	32
ASBAC356-05	Cotesia Whitfield40	DHJPAR0001372	Costa Rica	32
ASBAC113-05	Cotesia Whitfield32	DHJPAR0000226	Costa Rica	33
ASBAC114-05	Cotesia Whitfield32	DHJPAR0000227	Costa Rica	33
ASBC800-07	Cotesia Whitfield32	DHJPAR0012337	Costa Rica	33
ASBA1381-08	Cotesia Whitfield32	DHJPAR0020300	Costa Rica	33
ACGBA2681-12	Cotesia Whitfield32	DHJPAR0049139	Costa Rica	33
ASHYH1375-13	Cotesia Whitfield32	DHJPAR0052263	Costa Rica	33
ACGBA3786-13	Cotesia Whitfield32	DHJPAR0051194	Costa Rica	33
ASHYM2272-13	Cotesia Whitfield32	DHJPAR0052918	Costa Rica	33
ASHYM2300-13	Cotesia Whitfield32	DHJPAR0052946	Costa Rica	33
ASHYM2304-13	Cotesia Whitfield32	DHJPAR0052950	Costa Rica	33
ASHYM2329-13	Cotesia Whitfield32	DHJPAR0052975	Costa Rica	33
ACGBA5888-16	Cotesia Whitfield32	DHJPAR0059471	Costa Rica	33
ACGBA6131-16	Cotesia Whitfield32	DHJPAR0059714	Costa Rica	33
ACGBA11185-20	Cotesia Whitfield32	DHJPAR0065218	Costa Rica	33
PLLBI700-20	Cotesia Whitfield32	BIOUG52793-B04	Costa Rica	33
ACGBA4377-13	Cotesia Whitfield32	DHJPAR0051785	Costa Rica	33
ASBAC361-05	Cotesia Whitfield29	DHJPAR0001377	Costa Rica	34
ACGBA8098-17	Cotesia Whitfield29	DHJPAR0061715	Costa Rica	34
ASHYB2169-10	Cotesia Whitfield29	DHJPAR0039882	Costa Rica	34
ASHYB2271-10	Cotesia Whitfield29	DHJPAR0039984	Costa Rica	34
ACGAZ341-11	Cotesia Whitfield29	DHJPAR0045120	Costa Rica	34
ACGAZ417-11	Cotesia Whitfield29	DHJPAR0045196	Costa Rica	34
ACGBA8089-17	Cotesia Whitfield29	DHJPAR0061706	Costa Rica	34
ACGBA8176-17	Cotesia Whitfield29	DHJPAR0061793	Costa Rica	34
ACGBA8410-18	Cotesia Whitfield29	DHJPAR0062076	Costa Rica	34
ACGAZ429-11	Cotesia Whitfield29	DHJPAR0045208	Costa Rica	34
ASHYB2170-10	Cotesia Whitfield29	DHJPAR0039883	Costa Rica	34
ASHYD907-08	Cotesia Whitfield29	DHJPAR0030905	Costa Rica	34
ARCHI2242-17	Cotesia	BIOUG35458-F11	Chile	35
CNPKG415-14	Cotesia	BIOUG10558-C06	Canada	36
GMONF1076-15	Cotesia	BIOUG23990-C07	Canada	36
MIHOC017-22	Cotesia	CNC1041797	Canada	37
CNCHZ962-09	Cotesia jft33	MIC 000770	Canada	37
MIHOC088-22	Cotesia	CNC1041857	Canada	37
ASWAU511-08	Cotesia jft31	HYM00001789	Canada	38
CNNHB2648-14	Cotesia	BIOUG17132-B03	Canada	38
CGBTA433-08	Cotesia	CGTURK-0433	Turkey	39
GBDTA466-21	Cotesia coryphe	ZSM-HYM-33154-H02	Germany	40
BCHYM18926-21	Cotesia coryphe	ZSM-HYM-33420-A03	Germany	40
GBDTA14346-21	Cotesia coryphe	ZSM-HYM-42383-A01	Germany	40
GBDTA14499-21	Cotesia coryphe	ZSM-HYM-42384-E11	Germany	40
GBDTA14627-21	Cotesia coryphe	ZSM-HYM-42385-H08	Germany	40
GBDTA724-21	Cotesia coryphe	ZSM-HYM-33157-E11	Germany	40
GBDTA748-21	Cotesia coryphe	ZSM-HYM-33157-G11	Germany	40
GMGMQ1658-18	Cotesia coryphe	BIOUG42697-G07	Germany	40
GBDTA747-21	Cotesia coryphe	ZSM-HYM-33157-G10	Germany	40
BCNCA252-18	Cotesia coryphe	MRS JFT0691	Netherlands	40
GBMCG029-22	Cotesia coryphe	ZSM-HYM-ZLAB01-C05	Germany	40
GBMCG059-22	Cotesia coryphe	ZSM-HYM-ZLAB01-E11	Austria	40
GBDTA1060-21	Cotesia coryphe	ZSM-HYM-33161-B03	Germany	40
GBDTA746-21	Cotesia coryphe	ZSM-HYM-33157-G09	Germany	40
GBDTA749-21	Cotesia coryphe	ZSM-HYM-33157-G12	Germany	40
GBDTA14334-21	Cotesia coryphe	ZSM-HYM-42382-G12	Germany	40
GMGMQ657-18	Cotesia coryphe	BIOUG42687-C04	Germany	40
GBDTA16192-21	Cotesia coryphe	ZSM-HYM-42326-D06	Germany	40
GBDTA13831-21	Cotesia coryphe	ZSM-HYM-42377-E08	Germany	40
GBDTA15648-21	Cotesia coryphe	ZSM-HYM-42396-F08	Germany	40
GBDTA16168-21	Cotesia coryphe	ZSM-HYM-42326-B06	Germany	40
GMBUF724-14	Cotesia	BIOUG15446-D08	Bulgaria	40
CGBTB569-09	Cotesia	CGTURK-1590	Turkey	41
CGBTB765-09	Cotesia	CGTURK-1786	Turkey	41
CNCBR611-09	Cotesia zygaenarum	CNCH1736	Sweden	41
MARKB352-21	Cotesia zygaenarum	MRS JFT 0104	Turkey	41
GBDTA13987-21	Cotesia	ZSM-HYM-42379-B10	Germany	41
GBDTA13990-21	Cotesia	ZSM-HYM-42379-C01	Germany	41
GBDTA417-21	Cotesia	ZSM-HYM-33154-D01	Germany	41
BCHYM18977-21	Cotesia	ZSM-HYM-33420-E06	Germany	41
BCHYM19010-21	Cotesia	ZSM-HYM-33420-H03	Germany	41
ASQSR236-11	Cotesia cf. zygaenarum	MRS 0065	United Kingdom	41
JMBPB821-17	Cotesia zygaenarum	Troop-C-6.7	United Kingdom	41
JMBPB839-17	Cotesia zygaenarum	Troop-C-6.3	United Kingdom	41
JMBPB846-17	Cotesia zygaenarum	Troop-C-6	United Kingdom	41
JMBPB835-17	Cotesia zygaenarum	Troop-C-6.11	United Kingdom	41
JMBPB838-17	Cotesia zygaenarum	Troop-C-6.9	United Kingdom	41
JMBPB840-17	Cotesia zygaenarum	Troop-C-6.4	United Kingdom	41
JMBPB834-17	Cotesia zygaenarum	Troop-C-6.6	United Kingdom	41
JMBPB830-17	Cotesia zygaenarum	Troop-C-6.8	United Kingdom	41
JMBPB826-17	Cotesia zygaenarum	Troop-C-6.5	United Kingdom	41
JMBPB837-17	Cotesia zygaenarum	Troop-C-6.1	United Kingdom	41
JMBPB851-17	Cotesia zygaenarum	Troop-C-6.10	United Kingdom	41
JMBPB844-17	Cotesia zygaenarum	Troop-C-6.2	United Kingdom	41
AMTPA504-15	Cotesia	BC-ZSM-HYM-24060-C05	Germany	41
GBDTA14469-21	Cotesia	ZSM-HYM-42384-C05	Germany	41
GBDTA14470-21	Cotesia	ZSM-HYM-42384-C06	Germany	41
GBDTA15787-21	Cotesia	ZSM-HYM-42398-B05	Germany	41
GBDTA13803-21	Cotesia	ZSM-HYM-42377-C04	Germany	41
GBDTA15790-21	Cotesia	ZSM-HYM-42398-B08	Germany	41
GBDTA15634-21	Cotesia	ZSM-HYM-42396-E06	Germany	41
GBDTA14340-21	Cotesia	ZSM-HYM-42382-H06	Germany	41
GBDTA14420-21	Cotesia	ZSM-HYM-42383-G03	Germany	41
MARKB234-21	Cotesia zygaenarum	CNCHYM45384	United Kingdom	41
MARKB238-21	Cotesia zygaenarum	CNCHYM45391	United Kingdom	41
MARKB265-21	Cotesia zygaenarum	CNCHYM49321	United Kingdom	41
GBDTA1003-21	Cotesia	ZSM-HYM-33160-E05	Germany	41
GBDTA1064-21	Cotesia	ZSM-HYM-33161-B07	Germany	41
GBDTA1004-21	Cotesia	ZSM-HYM-33160-E06	Germany	41
GBDTA1141-21	Cotesia	ZSM-HYM-33162-A01	Germany	41
GBDTA1735-21	Cotesia	ZSM-HYM-33168-C01	Germany	41
GBDTA16207-21	Cotesia	ZSM-HYM-42326-E09	Germany	41
BCHYM19011-21	Cotesia	ZSM-HYM-33420-H04	Germany	41
GBDTA13802-21	Cotesia	ZSM-HYM-42377-C03	Germany	41
GBDTA1065-21	Cotesia	ZSM-HYM-33161-B08	Germany	41
AMTPA495-15	Cotesia	BC-ZSM-HYM-24060-B08	Germany	41
GBDTA13805-21	Cotesia	ZSM-HYM-42377-C06	Germany	41
GBDTA13807-21	Cotesia	ZSM-HYM-42377-C08	Germany	41
GBDTA14039-21	Cotesia	ZSM-HYM-42379-G02	Germany	41
GBDTA16103-21	Cotesia	ZSM-HYM-42325-D12	Germany	41
GBDTA16116-21	Cotesia	ZSM-HYM-42325-F01	Germany	41
AMTPA770-15	Cotesia	BC-ZSM-HYM-24063-A10	Germany	41
MARKC095-22	Cotesia parnassii	MRS JFT0780	Switzerland	41
DRYS884-17	Cotesia	25220-C05	Norway	41
DRYAS7677-15	Cotesia	24388-G05	Switzerland	41
DRYAS7678-15	Cotesia	24388-G06	Switzerland	41
DRYAS7680-15	Cotesia	24388-G08	Switzerland	41
DRYAS8236-15	Cotesia	24402-F06	Switzerland	41
DRYAS9833-15	Cotesia	24523-D12	Switzerland	41
SSKUB1955-15	Cotesia	BIOUG26659-C05	Canada	41
SSKUB3495-15	Cotesia	BIOUG26785-E01	Canada	41
GMOLC102-19	Cotesia	BIOUG45017-E03	Canada	41
BCHYM19003-21	Cotesia	ZSM-HYM-33420-G08	Germany	41
BCHYM19012-21	Cotesia	ZSM-HYM-33420-H05	Germany	41
GBDTA13806-21	Cotesia	ZSM-HYM-42377-C07	Germany	41
GBDTA14611-21	Cotesia	ZSM-HYM-42385-G04	Germany	41
GBDTA13798-21	Cotesia	ZSM-HYM-42377-B11	Germany	41
GBDTA13991-21	Cotesia	ZSM-HYM-42379-C02	Germany	41
GBDTA16181-21	Cotesia	ZSM-HYM-42326-C07	Germany	41
GBDTA14342-21	Cotesia	ZSM-HYM-42382-H08	Germany	41
GBDTA15649-21	Cotesia	ZSM-HYM-42396-F09	Germany	41
GBDTA15558-21	Cotesia	ZSM-HYM-42395-G01	Germany	41
GBDTA16170-21	Cotesia	ZSM-HYM-42326-B08	Germany	41
GMBUC414-14	Cotesia zygaenarum	BIOUG15112-E04	Bulgaria	41
GBDTA13986-21	Cotesia	ZSM-HYM-42379-B09	Germany	41
GBDTA13988-21	Cotesia	ZSM-HYM-42379-B11	Germany	41
GMBUD1486-14	Cotesia	BIOUG15265-A02	Bulgaria	41
MARKC117-22	Cotesia cf. zygaenarum	MRS JFT0910	Iran	41
MARKC118-22	Cotesia cf. zygaenarum	MRS JFT0911	Iran	41
DRYAS7635-15	Cotesia	24388-C11	Greenland	41
DRYAS9825-15	Cotesia	24523-D04	Greenland	41
CNCHZ1196-09	Cotesia hallii	CAM0576	Canada	41
ZMUCG220-12	Cotesia	zmuc00023382	Greenland	41
ASCNC050-09	Cotesia eliniae	CAM0665	Canada	41
ASCNC052-09	Cotesia eliniae	CAM0667	Canada	41
CCHAR5670-19	Cotesia	CHARS00170-C04	Canada	41
GMGLH014-13	Cotesia	BIOUG07192-G04	Greenland	41
GMGLW589-14	Cotesia	BIOUG15488-A02	Greenland	41
DRYAS939-14	Cotesia	24391-G12	Greenland	41
DRYAS1374-14	Cotesia	24412-D08	Greenland	41
DRYAS1411-14	Cotesia	24412-G09	Greenland	41
DRYAS1412-14	Cotesia	24412-G10	Greenland	41
DRYAS2005-14	Cotesia	24361-A10	Greenland	41
DRYAS2007-14	Cotesia	24361-A12	Greenland	41
DRYAS2016-14	Cotesia	24361-B09	Greenland	41
DRYAS2050-14	Cotesia	24361-E07	Greenland	41
DRYAS4799-14	Cotesia	24478-E01	Greenland	41
DRYAS9822-15	Cotesia	24523-D01	Greenland	41
DRYAS1422-14	Cotesia	24412-H08	Greenland	41
ZERO203-11	Cotesia	BIOUG01044-C08	Greenland	41
ZERO204-11	Cotesia	BIOUG01044-C09	Greenland	41
GRAFW245-11	Cotesia	za2010-102	Greenland	41
GRAFW247-11	Cotesia	za2010-104	Greenland	41
DRYAS026-14	Cotesia	DR201400025	Greenland	41
GRAFW246-11	Cotesia	za2010-103	Greenland	41
CGBTB704-09	Cotesia	CGTURK-1725	Turkey	41
GBDTA13804-21	Cotesia	ZSM-HYM-42377-C05	Germany	41
DTIII4127-22	Cotesia	ZSM-HYM-42470-D06	Germany	41
DTIII4114-22	Cotesia	ZSM-HYM-42470-C05	Germany	41
GBDTA14131-21	Cotesia	ZSM-HYM-42380-F11	Germany	41
GBDTA14580-21	Cotesia	ZSM-HYM-42385-D09	Germany	41
GMBUD1334-14	Cotesia zygaenarum	BIOUG15263-D04	Bulgaria	41
GBDTA13845-21	Cotesia	ZSM-HYM-42377-F10	Germany	42
GBDTA13846-21	Cotesia	ZSM-HYM-42377-F11	Germany	42
GBDTA13847-21	Cotesia	ZSM-HYM-42377-F12	Germany	42
WOMIA117-11	Cotesia zygaenarum	WAM 0422	France	43
BCNCA265-18	Cotesia zygaenarum	MRS JFT0721	Greece	44
CNCBR854-09	Cotesia jft77	CNCH1979	Sweden	45
MARKA087-20	Cotesia gastropachae	MRS-JFT 0880	Serbia	45
GBDTA542-21	Cotesia gastropachae	ZSM-HYM-33155-F07	Germany	45
DTIII4100-22	Cotesia gastropachae	ZSM-HYM-42470-B03	Germany	45
GBDTA1435-21	Cotesia gastropachae	ZSM-HYM-33165-A10	Germany	45
GBDTA1790-21	Cotesia gastropachae	ZSM-HYM-33168-G08	Germany	45
CNCBR648-09	Cotesia jft74	CNCH1773	Sweden	46
BCHYM19006-21	Cotesia geryonis	ZSM-HYM-33420-G11	Germany	46
GMBUE354-14	Cotesia	BIOUG15310-G05	Bulgaria	46
GBDTA1339-21	Cotesia geryonis	ZSM-HYM-33164-A09	Germany	46
GBDTA13702-21	Cotesia geryonis	ZSM-HYM-42376-B10	Germany	46
GBDTA14281-21	Cotesia geryonis	ZSM-HYM-42382-C07	Germany	46
GBDTA14133-21	Cotesia geryonis	ZSM-HYM-42380-G01	Germany	46
GBDTA14279-21	Cotesia geryonis	ZSM-HYM-42382-C05	Germany	46
GBDTA14282-21	Cotesia geryonis	ZSM-HYM-42382-C08	Germany	46
GBDTA15823-21	Cotesia geryonis	ZSM-HYM-42398-E05	Germany	46
GBDTA14135-21	Cotesia geryonis	ZSM-HYM-42380-G03	Germany	46
BCNCA121-18	Cotesia geryonis	CNC977723	France	46
BCNCA183-18	Cotesia cf. callimone	CNCHYM49333	Spain	46
BCNCA122-18	Cotesia geryonis	CNC977724	France	46
MARKC016-22	Cotesia geryonis	CNC977726	France	46
MARKC017-22	Cotesia geryonis	CNC977728	France	46
BCNCA123-18	Cotesia geryonis	CNC977725	France	46
BCNCA182-18	Cotesia cf. callimone	CNCHYM49332	Spain	46
GMFIO455-12	Cotesia	BIOUG04361-A11	Finland	47
CNKLB4988-14	Cotesia	BIOUG17585-E04	Canada	47
GBDTA14178-21	Cotesia	ZSM-HYM-42381-B11	Germany	47
GBDTA15486-21	Cotesia	ZSM-HYM-42395-A01	Germany	47
GMNWJ2779-14	Cotesia spuria	BIOUG16203-G11	Norway	48
GMGMC919-14	Cotesia spuria	BIOUG16523-D11	Germany	48
BCHYM7458-15	Cotesia spuria	BC-ZSM-HYM-23873-D12	Czech Republic	48
BCHYM7495-15	Cotesia spuria	BC-ZSM-HYM-23873-H01	Czech Republic	48
BCHYM8785-15	Cotesia spuria	BC-ZSM-HYM-27767-D09	Czech Republic	48
BCHYM8786-15	Cotesia spuria	BC-ZSM-HYM-27767-D10	Czech Republic	48
GBDTA15237-21	Cotesia	ZSM-HYM-42392-D01	Germany	48
GMBMM796-17	Cotesia spuria	BIOUG36767-H09	Belarus	48
GBDTA15271-21	Cotesia	ZSM-HYM-42392-F11	Germany	48
GBDTA891-21	Cotesia	ZSM-HYM-33159-C12	Germany	48
BCHYM7179-15	Cotesia spuria	BC-ZSM-HYM-23870-E06	Czech Republic	48
BCHYM7540-15	Cotesia spuria	BC-ZSM-HYM-27734-C11	Czech Republic	48
MARKB250-21	Cotesia spuria	CNCHYM49289	France	48
MARKB268-21	Cotesia spuria	CNCHYM49325	France	48
MARKB312-21	Cotesia spuria	MRS JFT 0179	France	48
GBDTA15224-21	Cotesia	ZSM-HYM-42392-B12	Germany	48
BCHYM7308-15	Cotesia spuria	BC-ZSM-HYM-23871-H04	Czech Republic	48
GBDTA1440-21	Cotesia	ZSM-HYM-33165-B03	Germany	49
GBDTA13942-21	Cotesia	ZSM-HYM-42378-F12	Germany	49
GBDTA13953-21	Cotesia	ZSM-HYM-42378-G11	Germany	49
GMCHG155-14	Cotesia	BIOUG14340-D11	China	50
MARKB393-21	Cotesia subordinaria	MS 102	United Kingdom	50
GBDTA14610-21	Cotesia subordinaria	ZSM-HYM-42385-G03	Germany	50
GBDTA15381-21	Cotesia subordinaria	ZSM-HYM-42393-H02	Germany	50
MARKB385-21	Cotesia subordinaria	MS 082	United Kingdom	50
CNCHW320-09	Cotesia jft30	CNCH1350	United States	51
JSHYM857-11	Cotesia jft30	BIOUG01035-A02	Canada	51
GMGRH089-13	Cotesia	BIOUG08212-B05	Germany	52
GMGRI662-13	Cotesia	BIOUG08368-B04	Germany	52
BCNCA261-18	Cotesia sp.	MRS JFT0716	United Kingdom	52
BCNCA262-18	Cotesia sp.	MRS JFT0717	United Kingdom	52
GBDTA1577-21	Cotesia	ZSM-HYM-33166-E09	Germany	52
BCNCA266-18	Cotesia capucinae	MRS JFT0724	Serbia	53
WOMIA375-11	Cotesia	GOU 0605	China	54
BCHYM18940-21	Cotesia	ZSM-HYM-33420-B05	Germany	55
BCHYM18942-21	Cotesia	ZSM-HYM-33420-B07	Germany	55
BCHYM18941-21	Cotesia	ZSM-HYM-33420-B06	Germany	55
GBDTA1600-21	Cotesia	ZSM-HYM-33166-G08	Germany	55
BCHYM18943-21	Cotesia	ZSM-HYM-33420-B08	Germany	55
GBDTA15443-21	Cotesia	ZSM-HYM-42394-E05	Germany	55
GBDTA15920-21	Cotesia	ZSM-HYM-42323-E07	Germany	55
GBDTA723-21	Cotesia	ZSM-HYM-33157-E10	Germany	56
GBDTA1143-21	Cotesia	ZSM-HYM-33162-A03	Germany	56
GBDTA1146-21	Cotesia	ZSM-HYM-33162-A06	Germany	56
GBDTA13891-21	Cotesia	ZSM-HYM-42378-B09	Germany	56
GBDTA16112-21	Cotesia	ZSM-HYM-42325-E09	Germany	56
GBDTA1149-21	Cotesia	ZSM-HYM-33162-A09	Germany	56
GBDTA1150-21	Cotesia	ZSM-HYM-33162-A10	Germany	56
GBDTA16113-21	Cotesia	ZSM-HYM-42325-E10	Germany	56
GBDTA1089-21	Cotesia	ZSM-HYM-33161-D08	Germany	56
GBDTA1099-21	Cotesia	ZSM-HYM-33161-E06	Germany	56
GBDTA1139-21	Cotesia	ZSM-HYM-33161-H10	Germany	56
GBDTA16035-21	Cotesia	ZSM-HYM-42324-G03	Germany	56
OZBOL393-21	Microgastrinae	CCDB-38103-B1	Australia	57
ASWAS043-07	Cotesia jft01	06-PROBE-3485	Canada	58
CNCHV498-10	Cotesia jft01	07PROBE-24639	Canada	58
CNCHV501-10	Cotesia jft01	07PROBE-24642	Canada	58
CGBTA498-08	Cotesia	CGTURK-0498	Turkey	59
GMBUB1094-14	Cotesia	BIOUG15044-C08	Bulgaria	59
GBDTA1821-21	Cotesia	ZSM-HYM-33169-B04	Germany	59
BCHYM19004-21	Cotesia	ZSM-HYM-33420-G09	Germany	59
GMGMP5685-18	Cotesia	BIOUG42750-H08	Germany	59
GMGMP6256-18	Cotesia	BIOUG42756-H09	Germany	59
GBDTA14242-21	Cotesia	ZSM-HYM-42381-H03	Germany	59
GBDTA14243-21	Cotesia	ZSM-HYM-42381-H04	Germany	59
GBDTA15153-21	Cotesia	ZSM-HYM-42391-D12	Germany	59
GBDTA15451-21	Cotesia	ZSM-HYM-42394-F01	Germany	59
GBDTA15883-21	Cotesia	ZSM-HYM-42323-B06	Germany	59
GBDTA1361-21	Cotesia	ZSM-HYM-33164-C07	Germany	59
GBDTA1451-21	Cotesia	ZSM-HYM-33165-C02	Germany	59
AAHYM643-16	Cotesia sp.	MRS-JFT 0678	Czech Republic	59
BCHYM18974-21	Cotesia	ZSM-HYM-33420-E03	Germany	59
GBDTA1565-21	Cotesia	ZSM-HYM-33166-D09	Germany	59
GBDTA15450-21	Cotesia	ZSM-HYM-42394-E12	Germany	59
GBDTA15936-21	Cotesia	ZSM-HYM-42323-F11	Germany	59
GBDTA15457-21	Cotesia	ZSM-HYM-42394-F07	Germany	59
GBDTA15470-21	Cotesia	ZSM-HYM-42394-G08	Germany	59
CNCBR641-09	Cotesia selenevora	CNCH1766	Sweden	60
GBDTA1807-21	Cotesia selenevora	ZSM-HYM-33169-A02	Germany	60
ASQSQ095-09	Cotesia selenevora	MRS-Cot-cal	Belgium	60
CGBTA489-08	Cotesia	CGTURK-0489	Turkey	61
CGBTB499-09	Cotesia	CGTURK-1520	Turkey	61
WOMIC322-10	Cotesia	JMIC 0322	United Arab Emirates	61
WOMIA165-11	Cotesia sp.	WAM 0470	Cyprus	61
HYQT433-10	Cotesia	gvc13693-1L	Australia	62
HYQT444-10	Cotesia	gvc13797-1L	Australia	62
HYQT482-10	Cotesia	gvc14017-1L	Australia	62
HYQT499-10	Cotesia	gvc14182-1L	Australia	62
AUMIC341-18	Cotesia	Extraction550	Australia	62
AUMIC424-18	Cotesia	Extraction644	Australia	62
GCQT1414-17	Cotesia	gvcT10102	Australia	62
HYQTB326-12	Cotesia	gvc18105-1L	Australia	63
GMAMG722-15	Cotesia	BIOUG22591-A02	Australia	63
AUMIC050-18	Cotesia	Extraction156	Australia	63
GMAMP278-15	Cotesia	BIOUG23296-F06	Australia	63
GMAMF262-15	Cotesia	BIOUG22583-D09	Australia	63
MAMTM005-13	Cotesia PK04	BIOUG04746-A05	Pakistan	63
MAMTM026-13	Cotesia PK04	BIOUG04746-C02	Pakistan	63
MAMTO008-13	Cotesia PK04	BIOUG04750-A08	Pakistan	63
MAMTO025-13	Cotesia PK04	BIOUG04750-C01	Pakistan	63
MAMTO104-13	Cotesia PK04	BIOUG04751-A09	Pakistan	63
NIABA059-15	Cotesia	BIOUG21739-G07	Pakistan	63
PMNHC042-15	Cotesia PK04	BIOUG17827-G02	Pakistan	63
PMNHD368-14	Cotesia PK04	BIOUG17813-A10	Pakistan	63
GBMNE64849-22	Cotesia sp.	OP288793		63
NIABA068-15	Cotesia	BIOUG21739-H04	Pakistan	63
MAMTO003-13	Cotesia PK04	BIOUG04750-A03	Pakistan	63
MAMTW286-14	Cotesia PK04	BIOUG15345-A03	Pakistan	63
PMNHB107-14	Cotesia	BIOUG17511-D04	Pakistan	63
PMNHB114-14	Cotesia	BIOUG17511-D11	Pakistan	63
GMBCA4528-15	Cotesia	BIOUG21399-H11	Bangladesh	63
PMNHN312-15	Cotesia PK04	BIOUG21738-G07	Pakistan	63
MAMTY252-14	Cotesia PK04	BIOUG15395-F05	Pakistan	63
PMNHD321-14	Cotesia PK04	BIOUG17812-E10	Pakistan	63
PMNHC031-15	Cotesia PK04	BIOUG17827-F03	Pakistan	63
MAMTO079-13	Cotesia PK04	BIOUG04750-G07	Pakistan	63
SYC4410-14	Cotesia	sc 04490	French Polynesia	64
SYC5309-14	Cotesia	sc 05394	French Polynesia	64
SYC5311-14	Cotesia	sc 05396	French Polynesia	64
SYC5312-14	Cotesia	sc 05397	French Polynesia	64
AUMIC152-18	Cotesia	Extraction287	Australia	65
AUMIC194-18	Cotesia	Extraction338	Australia	65
ASMII8919-22	Cotesia	BIOUG82746-G06	Australia	65
GMSAX969-14	Cotesia	BIOUG14801-A12	South Africa	66
GMSUO706-15	Cotesia	BIOUG26961-D01	Saudi Arabia	66
GMSUP501-15	Cotesia	BIOUG26965-F09	Saudi Arabia	66
GMSCA053-15	Cotesia	BIOUG23324-E05	Saudi Arabia	66
CNCHV652-10	Cotesia icipe	CASENT2163225	Madagascar	66
WOMIC355-10	Cotesia icipe	JMIC 0355	Yemen	66
WOMIC358-10	Cotesia icipe	JMIC 0358	Yemen	66
WOMIC366-10	Cotesia icipe	JMIC 0366	Yemen	66
WOMIC368-10	Cotesia icipe	JMIC 0368	Yemen	66
KHYME2710-13	Cotesia jft52	14705BraC6	Kenya	66
AAHYM364-16	Cotesia icipe	CNC507548	Kenya	66
AAHYM365-16	Cotesia icipe	CNC507549	Kenya	66
AAHYM366-16	Cotesia icipe	CNC507550	Kenya	66
AAHYM367-16	Cotesia icipe	CNC507551	Kenya	66
AAHYM368-16	Cotesia icipe	CNC507552	Kenya	66
AAHYM369-16	Cotesia icipe	CNC507553	Kenya	66
KMPIA056-18	Cotesia	BIOUG42898-E08	South Africa	66
KMPUA075-18	Cotesia	BIOUG42909-G03	South Africa	66
GMSJE305-18	Cotesia	BIOUG38216-E10	South Africa	66
KMPHA266-18	Cotesia	BIOUG43471-C10	South Africa	66
KMPAB049-18	Cotesia	BIOUG42400-E01	South Africa	66
KMPUB255-18	Cotesia	BIOUG43350-G02	South Africa	66
KMPIT122-19	Cotesia	BIOUG47100-H09	South Africa	66
KMPUH763-19	Cotesia	BIOUG48027-B02	South Africa	66
KMPUH1318-19	Cotesia	BIOUG48356-B10	South Africa	66
KMPUJ1696-19	Cotesia	BIOUG48872-G09	South Africa	66
KMPIB363-18	Cotesia	BIOUG42506-F11	South Africa	66
KMPAB1004-18	Cotesia	BIOUG42410-E06	South Africa	66
KMPUJ3272-19	Cotesia	BIOUG48980-D06	South Africa	66
KMPUB124-18	Cotesia	BIOUG43349-D02	South Africa	66
KMPUH788-19	Cotesia	BIOUG48027-D03	South Africa	66
KMPDK469-19	Cotesia	BIOUG48723-G06	South Africa	66
KMPUC801-18	Cotesia	BIOUG43680-E09	South Africa	66
KMPUH752-19	Cotesia	BIOUG48027-A03	South Africa	66
KMPDM1023-19	Cotesia	BIOUG48825-H03	South Africa	66
GBMNB63423-20	Cotesia icipe	MN900735	Ghana	66
GBMND50146-21	Cotesia icipe	MT780219		66
GBMND50147-21	Cotesia icipe	MT780218		66
GBMND50148-21	Cotesia icipe	MT780217		66
AAHYM363-16	Cotesia icipe	CNC507547	Kenya	66
KMPAB1437-18	Cotesia	BIOUG42415-H07	South Africa	66
KMPAB817-18	Cotesia	BIOUG42408-E09	South Africa	66
WOMIC359-10	Cotesia icipe	JMIC 0359	Yemen	66
OZBOL432-21	Microgastrinae	CCDB-38103-E4	Australia	67
OZBOL441-21	Microgastrinae	CCDB-38103-F1	Australia	67
WOMIA111-11	Cotesia isolde	WAM 0416	Hungary	68
WOMIA112-11	Cotesia isolde	WAM 0417	Hungary	68
WOMIA114-11	Cotesia isolde	WAM 0419	Hungary	68
WOMIA113-11	Cotesia isolde	WAM 0418	Hungary	68
GMGMV323-20	Cotesia	BIOUG55170-G04	Germany	69
GBDTA160-21	Cotesia	ZSM-HYM-33151-F05	Germany	69
GBDTA161-21	Cotesia	ZSM-HYM-33151-F06	Germany	69
GBDTA502-21	Cotesia	ZSM-HYM-33155-C03	Germany	69
GBDTA580-21	Cotesia	ZSM-HYM-33156-A10	Germany	69
GBDTA1434-21	Cotesia	ZSM-HYM-33165-A09	Germany	69
GBDTA15373-21	Cotesia	ZSM-HYM-42393-G06	Germany	69
GBDTA13837-21	Cotesia	ZSM-HYM-42377-F02	Germany	69
GBDTA15433-21	Cotesia	ZSM-HYM-42394-D07	Germany	69
GBDTA15195-21	Cotesia	ZSM-HYM-42391-H06	Germany	69
GBDTA303-21	Cotesia	ZSM-HYM-33153-B06	Germany	69
GBDTA442-21	Cotesia	ZSM-HYM-33154-F02	Germany	69
GBDTA468-21	Cotesia	ZSM-HYM-33154-H04	Germany	69
AUMIC402-18	Cotesia	Extraction617	Australia	70
CNCHW526-09	Cotesia jft79	CNCH1556	Thailand	71
CNCBA018-10	Cotesia	CNCH2473	South Korea	72
CNCBA174-10	Cotesia	CNCH2629	South Korea	72
CNCBA038-10	Cotesia	CNCH2493	South Korea	72
CNCBA157-10	Cotesia	CNCH2612	South Korea	72
CNCBA180-10	Cotesia	CNCH2635	South Korea	72
CNCHW523-09	Cotesia	CNCH1553	Thailand	73
AUMIC033-18	Cotesia deliadis	Extraction13	Australia	74
AUMIC039-18	Cotesia deliadis	Extraction14	Australia	74
AUMIC490-18	Cotesia	Extraction737	Australia	74
HYQT528-10	Cotesia	gvc14224-1L	Australia	75
ASMII4974-22	Cotesia	BIOUG82735-E04	Australia	75
ASMII7948-22	Cotesia	BIOUG85138-F03	Australia	75
GMMGN709-14	Cotesia	BIOUG15983-H09	Malaysia	76
GMMGN1541-14	Cotesia	BIOUG16242-A10	Malaysia	77
GMIBK648-17	Cotesia	BIOUG36102-A04	Indonesia	77
GMIBK1440-18	Cotesia	BIOUG41356-G09	Indonesia	77
CNCHW524-09	Cotesia	CNCH1554	Thailand	78
CNCHW530-09	Cotesia	CNCH1560	Thailand	78
CNCHW561-09	Cotesia	CNCH1591	Thailand	78
CNCHW591-09	Cotesia	CNCH2001	Thailand	78
CNCHW598-09	Cotesia	CNCH2008	Thailand	78
WOMIA104-11	Cotesia spuria	WAM 0409	United Kingdom	79
WOMIA105-11	Cotesia spuria	WAM 0410	United Kingdom	79
GBDTA1870-21	Cotesia	ZSM-HYM-33169-F05	Germany	79
GBMCG046-22	Cotesia	ZSM-HYM-ZLAB01-D10	Germany	79
GBMCG057-22	Cotesia	ZSM-HYM-ZLAB01-E09	Germany	79
GBMCG058-22	Cotesia	ZSM-HYM-ZLAB01-E10	Germany	79
GMBMA396-17	Cotesia	BIOUG36652-C03	Belarus	79
CNEID879-12	Cotesia	BIOUG03539-D05	Canada	80
CNGSF2279-15	Cotesia	BIOUG21596-F04	Canada	80
CNEID2278-12	Cotesia	BIOUG03596-G03	Canada	80
OPPQE2671-17	Cotesia	BIOUG34530-F03	Canada	80
OPPEO2299-17	Cotesia	BIOUG35351-B07	Canada	80
OTTMI640-22	Microgastrinae	CNC1902030	Canada	80
OTTMI702-22	Microgastrinae	CNC1620642	Canada	80
OTTMI727-22	Cotesia	CNC1919477	Canada	80
OTTMI741-22	Cotesia	CNC1919850	Canada	80
OTTMI748-22	Cotesia	CNC1921736	Canada	80
OTTMI572-22	Microgastrinae	CNC1195333	Canada	80
OPPEC4310-17	Cotesia	BIOUG33329-C10	Canada	80
PHAAI515-17	Cotesia	BIOUG32464-H05	Canada	80
OPPQM1541-17	Cotesia	BIOUG35540-A07	Canada	80
OTTMI701-22	Microgastrinae	CNC1620577	Canada	80
CNTIF3499-15	Cotesia	BIOUG21130-D05	Canada	80
OPPOE1253-17	Cotesia	BIOUG33773-G06	Canada	80
OPPOE1998-17	Cotesia	BIOUG33917-C05	Canada	80
BCNCB009-20	Cotesia	CNC620133	Canada	80
OTTMI573-22	Microgastrinae	CNC1195345	Canada	80
OTTMI649-22	Microgastrinae	CNC1902509	Canada	80
OTTMI674-22	Microgastrinae	CNC1009743	Canada	80
OTTMI733-22	Cotesia	CNC1919658	Canada	80
OPPQS232-17	Cotesia	BIOUG35652-F06	Canada	80
SMTPI3661-14	Cotesia	BIOUG16034-G05	Canada	80
ASQAS178-11	Cotesia sp6	Cneus34MS	Greece	81
ASQSR282-11	Cotesia sp.	MRS 0066	Spain	81
AAHYM573-16	Cotesia sp.	MRS-JFT 0560	Turkey	81
AAHYM574-16	Cotesia sp.	MRS-JFT 0561	Turkey	81
AAHYM575-16	Cotesia sp.	MRS-JFT 0562	Turkey	81
MARKB177-21	Cotesia sp.	CNCHYM45308	Spain	81
AAHYM572-16	Cotesia sp.	MRS-JFT 0559	Turkey	81
BCNCA166-18	Cotesia sp.	CNCHYM45368	Spain	81
BCNCA270-18	Cotesia sp.	MRS JFT0730	Greece	81
BCNCA268-18	Cotesia cf. neustriae	MRS JFT0728	Greece	81
MARKB060-21	Cotesia cf. neustriae	MRS JFT0417	Iran	81
MARKB064-21	Cotesia cf. neustriae	MRS JFT0413	Iran	81
CNCBA141-10	Cotesia	CNCH2596	South Korea	82
CNCBA181-10	Cotesia	CNCH2636	South Korea	82
BBHYJ459-10	Cotesia	10BBCHY-1418	Canada	83
CNWLE1730-12	Cotesia	BIOUG03482-E04	Canada	83
SSPAB603-13	Cotesia	BIOUG06381-G10	Canada	83
GMODL4619-22	Braconidae	BIOUG94626-B10	Canada	83
GMODL6367-22	Braconidae	BIOUG94650-A07	Canada	83
CNFNE310-14	Cotesia	BIOUG10179-D12	Canada	83
GMOCL1055-15	Cotesia	BIOUG23001-A02	Canada	83
CNYOK901-15	Cotesia	BIOUG19785-E03	Canada	83
CNYOK1054-15	Cotesia	BIOUG19787-B02	Canada	83
GMOCL1185-15	Cotesia	BIOUG23002-D01	Canada	83
CNWLM289-13	Cotesia	BIOUG06873-E11	Canada	83
CNPAD700-13	Cotesia	BIOUG04681-B04	Canada	83
GMOCL1095-15	Cotesia	BIOUG23001-D06	Canada	83
CNYOD549-15	Cotesia	BIOUG19191-B06	Canada	84
ASQAS162-11	Cotesia MS02	C sp2MS	France	85
WSPMH036-06	Cotesia	GUE06-WSP-036	Canada	86
GBAH2172-06	Cotesia rubecula	DQ411830		86
NZMG286-11	Cotesia rubecula	NZAC04044182	New Zealand	86
NZMG287-11	Cotesia rubecula	NZAC04044388	New Zealand	86
SMTPI3300-14	Cotesia	BIOUG16052-G08	Canada	86
ASGLF323-11	Cotesia	BIOUG00989-F10	Canada	86
GBDTA001-21	Cotesia rubecula	ZSM-HYM-33150-A01	Germany	86
GBDTA002-21	Cotesia rubecula	ZSM-HYM-33150-A02	Germany	86
GBDTA003-21	Cotesia rubecula	ZSM-HYM-33150-A03	Germany	86
GBDTA004-21	Cotesia rubecula	ZSM-HYM-33150-A04	Germany	86
GBDTA005-21	Cotesia rubecula	ZSM-HYM-33150-A05	Germany	86
GBDTA006-21	Cotesia rubecula	ZSM-HYM-33150-A06	Germany	86
GBDTA007-21	Cotesia rubecula	ZSM-HYM-33150-A07	Germany	86
GBDTA008-21	Cotesia rubecula	ZSM-HYM-33150-A08	Germany	86
GBDTA400-21	Cotesia rubecula	ZSM-HYM-33154-B08	Germany	86
GBDTA439-21	Cotesia rubecula	ZSM-HYM-33154-E11	Germany	86
GBDTA457-21	Cotesia rubecula	ZSM-HYM-33154-G05	Germany	86
AAHYM009-16	Cotesia	CNC469017	Canada	86
SONE128-11	Cotesia	CWDHS17	Canada	86
HYCNE380-11	Cotesia rubecula	CNCHYM 00569	Canada	86
HYCNE493-11	Cotesia	CNCHYM 00682	Australia	86
HYCNE484-11	Cotesia rubecula	CNCHYM 00673	France	86
HYCNE483-11	Cotesia rubecula	CNCHYM 00672	Canada	86
NZMG245-11	Cotesia rubecula	NZAC04043998	New Zealand	86
HYCNE379-11	Cotesia rubecula	CNCHYM 00568	Canada	86
NZMG249-11	Cotesia rubecula	NZAC04045087	New Zealand	86
NZMG246-11	Cotesia rubecula	NZAC04044323	New Zealand	86
NZMG248-11	Cotesia rubecula	NZAC04045090	New Zealand	86
GMRUE429-16	Cotesia	BIOUG27891-D11	Russia	86
GBAH2171-06	Cotesia rubecula	DQ411829		86
GBDTA490-21	Cotesia rubecula	ZSM-HYM-33155-B03	Germany	86
GBDTA14496-21	Cotesia rubecula	ZSM-HYM-42384-E08	Germany	86
GBDTA497-21	Cotesia rubecula	ZSM-HYM-33155-B10	Germany	86
GBDTA14247-21	Cotesia rubecula	ZSM-HYM-42381-H08	Germany	86
GBDTA14589-21	Cotesia rubecula	ZSM-HYM-42385-E06	Germany	86
GBDTA16079-21	Cotesia rubecula	ZSM-HYM-42325-B12	Germany	86
MARKB185-21	Cotesia rubecula	CNCHYM45317	Iran	86
GMRSX1426-15	Cotesia	BIOUG27426-E05	Russia	87
ASBAC121-05	Cotesia Whitfield31	DHJPAR0000234	Costa Rica	88
ASHYD921-08	Cotesia Whitfield31	DHJPAR0030919	Costa Rica	88
ASBD170-07	Cotesia Whitfield31	DHJPAR0012663	Costa Rica	88
ASBD171-07	Cotesia Whitfield31	DHJPAR0012664	Costa Rica	88
ASHYC1800-09	Cotesia Whitfield31	DHJPAR0031010	Costa Rica	88
ASHYE2541-11	Cotesia Whitfield31	DHJPAR0040405	Costa Rica	88
ACGAZ380-11	Cotesia Whitfield31	DHJPAR0045159	Costa Rica	88
ACGBA1235-12	Cotesia Whitfield31	DHJPAR0047092	Costa Rica	88
ACGBA2669-12	Cotesia Whitfield31	DHJPAR0049127	Costa Rica	88
ASHYH1319-13	Cotesia Whitfield31	DHJPAR0052207	Costa Rica	88
ASHYH2929-15	Cotesia Whitfield31	DHJPAR0056572	Costa Rica	88
ACGBA4643-15	Cotesia Whitfield31	DHJPAR0056766	Costa Rica	88
ACGBA6187-16	Cotesia Whitfield31	DHJPAR0059769	Costa Rica	88
ACGBA8118-17	Cotesia Whitfield31	DHJPAR0061735	Costa Rica	88
ACGBA9095-18	Cotesia Whitfield31	DHJPAR0062761	Costa Rica	88
BLPDF1184-19	Cotesia Whitfield31	DHJPAR0063410	Costa Rica	88
BLPDF1188-19	Cotesia Whitfield31	DHJPAR0063414	Costa Rica	88
ACGBA10845-19	Cotesia Whitfield31	DHJPAR0064593	Costa Rica	88
PLABP392-19	Cotesia Whitfield31	BIOUG50232-H06	Costa Rica	88
ACGBA8141-17	Cotesia Whitfield31	DHJPAR0061758	Costa Rica	88
ASHYC1836-09	Cotesia Whitfield31	DHJPAR0031046	Costa Rica	88
BLPDF970-19	Cotesia Whitfield31	DHJPAR0063194	Costa Rica	88
PLDBZ130-19	Cotesia Whitfield31	BIOUG50592-E01	Costa Rica	88
PLFBT928-19	Cotesia Whitfield31	BIOUG50988-D02	Costa Rica	88
CRATA29335-22	Hymenoptera	BIOUG94216-C10	Costa Rica	88
PLHBS417-19	Cotesia Whitfield31	BIOUG51698-D04	Costa Rica	88
BLPAA46242-23	Arthropoda	21-SRNP-27329	Costa Rica	88
PLECB1858-20	Cotesia Whitfield31	BIOUG56761-B08	Costa Rica	88
PLOAA230-20	Cotesia Whitfield31	BIOUG53343-F04	Costa Rica	88
ASBAC305-05	Cotesia Whitfield31	DHJPAR0001321	Costa Rica	88
ACGBA11140-20	Cotesia Whitfield31	DHJPAR0065173	Costa Rica	88
ASHYB1464-09	Cotesia Whitfield31	DHJPAR0030724	Costa Rica	88
ACGBA11033-20	Cotesia Whitfield31	DHJPAR0065161	Costa Rica	88
ACGBA11168-20	Cotesia Whitfield31	DHJPAR0065201	Costa Rica	88
ACGBA11196-20	Cotesia Whitfield31	DHJPAR0065229	Costa Rica	88
ASBAC197-05	Cotesia Whitfield37	DHJPAR0000118	Costa Rica	89
ASHYC1843-09	Cotesia Whitfield37	DHJPAR0031053	Costa Rica	89
ASHYF1623-11	Cotesia Janzen200	DHJPAR0041717	Costa Rica	90
ASHYF1680-11	Cotesia Janzen200	DHJPAR0041774	Costa Rica	90
ASBAC195-05	Cotesia Whitfield27	DHJPAR0000116	Costa Rica	91
ASBAC196-05	Cotesia Whitfield27	DHJPAR0000117	Costa Rica	91
ASBC727-07	Cotesia Whitfield27	DHJPAR0012264	Costa Rica	91
ACGBA11097-20	Cotesia Whitfield27	DHJPAR0064940	Costa Rica	91
ACGBA11098-20	Cotesia Whitfield27	DHJPAR0064941	Costa Rica	91
GMARK2178-14	Cotesia	BIOUG13370-E02	Argentina	92
ASHYB375-08	Cotesia Whitfield95	DHJPAR0020600	Costa Rica	93
ASBR070-06	Parapanteles polus	DHJPAR0004197	Costa Rica	94
ASBR072-06	Parapanteles polus	DHJPAR0004199	Costa Rica	94
ASBR078-06	Parapanteles polus	DHJPAR0004205	Costa Rica	94
ASBR080-06	Parapanteles polus	DHJPAR0004207	Costa Rica	94
ASBR498-06	Parapanteles polus	DHJPAR0004532	Costa Rica	94
PLUBN203-20	Parapanteles polus	BIOUG54482-C03	Costa Rica	94
PLUBP175-20	Parapanteles polus	BIOUG54486-H03	Costa Rica	94
PLUBH283-20	Parapanteles polus	BIOUG56312-G01	Costa Rica	94
GMRUK175-18	Cotesia	BIOUG37705-A02	Russia	95
AMCAU363-21	Cotesia	BIOUG64734-B03	Canada	96
GBIOC1538-21	Cotesia	BIOUG65130-F03	Canada	96
YANU046-19	Microgastrinae	USNM00707886	Papua New Guinea	97
YANU057-19	Microgastrinae	USNM00707955	Papua New Guinea	97
AUMIC539-19	Cotesia wonboynensis	Extraction834	Australia	98
GBDTA1230-21	Cotesia	ZSM-HYM-33162-H06	Germany	99
GBDTA1255-21	Cotesia	ZSM-HYM-33163-B08	Germany	99
GBDTA14997-21	Cotesia	ZSM-HYM-42389-G10	Germany	99
PALEP027-21	Cotesia	RVcoll20B251par	Serbia	99
PALEP028-21	Cotesia	RVcoll20B258par	Spain	99
MARKC123-22	Cotesia cf. glabrata	MRS JFT0916	Spain	99
GBDTA15044-21	Cotesia	ZSM-HYM-42390-C10	Germany	99
MARKB346-21	Cotesia cf. glabrata	MS 092	Spain	99
MARKB347-21	Cotesia cf. glabrata	MS 093	Spain	99
PALEP006-21	Cotesia	RVcoll10A039par	Spain	99
MARKC124-22	Cotesia cf. glabrata	MRS JFT0917	Spain	99
GBDTA1231-21	Cotesia	ZSM-HYM-33162-H07	Germany	99
GBDTA15040-21	Cotesia	ZSM-HYM-42390-C06	Germany	99
GBDTA1254-21	Cotesia	ZSM-HYM-33163-B07	Germany	99
GBDTA15091-21	Cotesia	ZSM-HYM-42390-G09	Germany	99
BCNCA126-18	Cotesia callimone	CNC988237	Sweden	100
BCNCA127-18	Cotesia callimone	CNC988238	Sweden	100
BCNCA132-18	Cotesia callimone	CNC988250	Sweden	100
BCNCA131-18	Cotesia callimone	CNC988249	Sweden	100
GBDTA15101-21	Cotesia	ZSM-HYM-42390-H07	Germany	100
ASBAC123-05	Cotesia Whitfield08	DHJPAR0000236	Costa Rica	101
ASBAC125-05	Cotesia Whitfield08	DHJPAR0000238	Costa Rica	101
ASBA1422-08	Cotesia Whitfield08	DHJPAR0020342	Costa Rica	101
ASHYC085-08	Cotesia Whitfield08	DHJPAR0020890	Costa Rica	101
ASBAC219-05	Cotesia Whitfield08	DHJPAR0000140	Costa Rica	101
ASHYB658-08	Cotesia Whitfield08	DHJPAR0020771	Costa Rica	101
ASHYB664-08	Cotesia Whitfield08	DHJPAR0020777	Costa Rica	101
ASHYB667-08	Cotesia Whitfield08	DHJPAR0020780	Costa Rica	101
ASHYB668-08	Cotesia Whitfield08	DHJPAR0020781	Costa Rica	101
ACGBA8898-18	Cotesia Whitfield08	DHJPAR0062594	Costa Rica	101
ASBAC213-05	Cotesia Whitfield08	DHJPAR0000134	Costa Rica	101
ASBAC199-05	Cotesia Whitfield01	DHJPAR0000120	Costa Rica	102
ASBAC232-05	Cotesia Whitfield01	DHJPAR0000153	Costa Rica	102
ASBAC234-05	Cotesia Whitfield01	DHJPAR0000155	Costa Rica	102
ASBAC235-05	Cotesia Whitfield01	DHJPAR0000156	Costa Rica	102
ASBAC241-05	Cotesia Whitfield01	DHJPAR0000162	Costa Rica	102
ASBAC242-05	Cotesia Whitfield01	DHJPAR0000163	Costa Rica	102
ASBAC388-05	Cotesia Whitfield01	DHJPAR0001404	Costa Rica	102
ASBAC394-05	Cotesia Whitfield01	DHJPAR0001410	Costa Rica	102
ASBR827-06	Cotesia Whitfield01	DHJPAR0004817	Costa Rica	102
ASBR837-06	Cotesia Whitfield01	DHJPAR0004827	Costa Rica	102
ASBAC293-05	Cotesia Whitfield01	DHJPAR0001309	Costa Rica	102
ASBAC290-05	Cotesia Whitfield01	DHJPAR0001306	Costa Rica	102
ASBAC359-05	Cotesia Whitfield01	DHJPAR0001375	Costa Rica	102
ASBAC208-05	Cotesia Whitfield02	DHJPAR0000129	Costa Rica	102
ASBAC209-05	Cotesia Whitfield02	DHJPAR0000130	Costa Rica	102
ASBAC210-05	Cotesia Whitfield02	DHJPAR0000131	Costa Rica	102
ASBAC211-05	Cotesia Whitfield02	DHJPAR0000132	Costa Rica	102
ASBR830-06	Cotesia Whitfield02	DHJPAR0004820	Costa Rica	102
ASBC806-07	Cotesia Whitfield02	DHJPAR0012343	Costa Rica	102
ASBAC212-05	Cotesia Whitfield02	DHJPAR0000133	Costa Rica	102
ACGAZ1391-12	Cotesia Whitfield02	DHJPAR0050077	Costa Rica	102
ACGBA6585-16	Cotesia Whitfield02	DHJPAR0060164	Costa Rica	102
ACGBA6593-16	Cotesia Whitfield02	DHJPAR0060172	Costa Rica	102
ACGBA8152-17	Cotesia Whitfield02	DHJPAR0061769	Costa Rica	102
ASHYH2843-15	Cotesia Whitfield02	DHJPAR0056486	Costa Rica	102
CRDOA6132-21	Cotesia Whitfield02	BIOUG77094-E09	Costa Rica	102
ASBAC261-05	Cotesia Whitfield06	DHJPAR0000182	Costa Rica	103
ASBA622-06	Cotesia Whitfield06	DHJPAR0002826	Costa Rica	103
ASBRD522-07	Cotesia Whitfield06	DHJPAR0012887	Costa Rica	103
ASHYF1978-11	Cotesia Whitfield06	DHJPAR0042072	Costa Rica	103
ASHYB2735-15	Cotesia Whitfield06	DHJPAR0057801	Costa Rica	103
ACGBA8913-18	Cotesia Whitfield06	DHJPAR0062609	Costa Rica	103
ACGBA9050-18	Cotesia Whitfield06	DHJPAR0062716	Costa Rica	103
ASBAC323-05	Cotesia Whitfield06	DHJPAR0001339	Costa Rica	103
ASBAC325-05	Cotesia Whitfield06	DHJPAR0001341	Costa Rica	103
CGBTB717-09	Cotesia orobenae	CGTURK-1738	Turkey	104
GBDTA283-21	Cotesia kurdjumovi	ZSM-HYM-33152-H09	Germany	104
GBDTA357-21	Cotesia kurdjumovi	ZSM-HYM-33153-F12	Germany	104
GBDTA1872-21	Cotesia kurdjumovi	ZSM-HYM-33169-F07	Germany	104
GMGMQ5051-18	Cotesia	BIOUG42788-E04	Germany	104
GBDTA13606-21	Cotesia kurdjumovi	ZSM-HYM-42375-B09	Germany	104
GBDTA13885-21	Cotesia kurdjumovi	ZSM-HYM-42378-B03	Germany	104
GBDTA13918-21	Cotesia kurdjumovi	ZSM-HYM-42378-D12	Germany	104
GBDTA14087-21	Cotesia kurdjumovi	ZSM-HYM-42380-C03	Germany	104
GBDTA14151-21	Cotesia kurdjumovi	ZSM-HYM-42380-H07	Germany	104
GBDTA14481-21	Cotesia kurdjumovi	ZSM-HYM-42384-D05	Germany	104
GBDTA15980-21	Cotesia kurdjumovi	ZSM-HYM-42324-B08	Germany	104
GBDTA16053-21	Cotesia kurdjumovi	ZSM-HYM-42324-H09	Germany	104
GBDTA14203-21	Cotesia kurdjumovi	ZSM-HYM-42381-D12	Germany	104
GBDTA14344-21	Cotesia kurdjumovi	ZSM-HYM-42382-H10	Germany	104
GBDTA13917-21	Cotesia kurdjumovi	ZSM-HYM-42378-D11	Germany	104
GBDTA14284-21	Cotesia kurdjumovi	ZSM-HYM-42382-C10	Germany	104
GBDTA1763-21	Cotesia kurdjumovi	ZSM-HYM-33168-E05	Germany	104
GBDTA15746-21	Cotesia kurdjumovi	ZSM-HYM-42397-F11	Germany	104
GBDTA16017-21	Cotesia kurdjumovi	ZSM-HYM-42324-E09	Germany	104
GBDTA13916-21	Cotesia kurdjumovi	ZSM-HYM-42378-D10	Germany	104
GBDTA13915-21	Cotesia kurdjumovi	ZSM-HYM-42378-D09	Germany	104
GBDTA14055-21	Cotesia kurdjumovi	ZSM-HYM-42379-H06	Germany	104
GBDTA14302-21	Cotesia kurdjumovi	ZSM-HYM-42382-E04	Germany	104
GBDTA14288-21	Cotesia kurdjumovi	ZSM-HYM-42382-D02	Germany	104
GBDTA1209-21	Cotesia kurdjumovi	ZSM-HYM-33162-F09	Germany	104
GBDTA1232-21	Cotesia kurdjumovi	ZSM-HYM-33162-H08	Germany	104
GBDTA13920-21	Cotesia kurdjumovi	ZSM-HYM-42378-E02	Germany	104
GBDTA14423-21	Cotesia kurdjumovi	ZSM-HYM-42383-G06	Germany	104
SAHYM130-10	Cotesia kurdjumovi	09PROBE-A0099	Canada	104
GBDTA284-21	Cotesia kurdjumovi	ZSM-HYM-33152-H10	Germany	104
GBDTA1882-21	Cotesia kurdjumovi	ZSM-HYM-33169-G05	Germany	104
JMBPB825-17	Cotesia orobenae	Crab-C-31.4	United Kingdom	104
JMBPB827-17	Cotesia orobenae	Crab-C-31.1	United Kingdom	104
JMBPB853-17	Cotesia orobenae	Crab-C-31.7	United Kingdom	104
JMBPB843-17	Cotesia orobenae	Crab-C-31.3	United Kingdom	104
JMBPB847-17	Cotesia orobenae	Crab-C-31.6	United Kingdom	104
JMBPB848-17	Cotesia orobenae	Crab-C-31	United Kingdom	104
JMBPB849-17	Cotesia orobenae	Crab-C-31.5	United Kingdom	104
JMBPB829-17	Cotesia orobenae	Crab-C-31.2	United Kingdom	104
GBDTA13919-21	Cotesia kurdjumovi	ZSM-HYM-42378-E01	Germany	104
GBDTA13872-21	Cotesia kurdjumovi	ZSM-HYM-42378-A02	Germany	104
GBDTA13882-21	Cotesia kurdjumovi	ZSM-HYM-42378-A12	Germany	104
GBDTA13923-21	Cotesia kurdjumovi	ZSM-HYM-42378-E05	Germany	104
GBDTA14343-21	Cotesia kurdjumovi	ZSM-HYM-42382-H09	Germany	104
GBDTA14467-21	Cotesia kurdjumovi	ZSM-HYM-42384-C03	Germany	104
GBDTA14474-21	Cotesia kurdjumovi	ZSM-HYM-42384-C10	Germany	104
GBDTA14476-21	Cotesia kurdjumovi	ZSM-HYM-42384-C12	Germany	104
GBDTA14477-21	Cotesia kurdjumovi	ZSM-HYM-42384-D01	Germany	104
GBDTA15747-21	Cotesia kurdjumovi	ZSM-HYM-42397-F12	Germany	104
GBDTA15761-21	Cotesia kurdjumovi	ZSM-HYM-42397-H02	Germany	104
GMPQC458-19	Cotesia	BIOUG48590-F07	Pakistan	104
GBDTA13604-21	Cotesia kurdjumovi	ZSM-HYM-42375-B07	Germany	104
GBDTA13921-21	Cotesia kurdjumovi	ZSM-HYM-42378-E03	Germany	104
GBDTA14552-21	Cotesia kurdjumovi	ZSM-HYM-42385-B05	Germany	104
GBDTA13883-21	Cotesia kurdjumovi	ZSM-HYM-42378-B01	Germany	104
GBDTA14551-21	Cotesia kurdjumovi	ZSM-HYM-42385-B04	Germany	104
GBDTA15762-21	Cotesia kurdjumovi	ZSM-HYM-42397-H03	Germany	104
GMPQI146-19	Cotesia	BIOUG49075-A08	Pakistan	104
GMPQY198-19	Cotesia	BIOUG49252-D12	Pakistan	104
GBDTA501-21	Cotesia kurdjumovi	ZSM-HYM-33155-C02	Germany	104
GBDTA13602-21	Cotesia kurdjumovi	ZSM-HYM-42375-B05	Germany	104
GBDTA13738-21	Cotesia kurdjumovi	ZSM-HYM-42376-E10	Germany	104
GBDTA14090-21	Cotesia kurdjumovi	ZSM-HYM-42380-C06	Germany	104
MARKB224-21	Cotesia kurdjumovi	CNCHYM45366	France	104
MARKB254-21	Cotesia kurdjumovi	CNCHYM49301	France	104
GMBUE1612-14	Cotesia orobenae	BIOUG15372-E08	Bulgaria	104
GBDTA13605-21	Cotesia kurdjumovi	ZSM-HYM-42375-B08	Germany	104
GBDTA14152-21	Cotesia kurdjumovi	ZSM-HYM-42380-H08	Germany	104
GBDTA14329-21	Cotesia kurdjumovi	ZSM-HYM-42382-G07	Germany	104
GBDTA1256-21	Cotesia kurdjumovi	ZSM-HYM-33163-B09	Germany	104
GMBUG149-14	Cotesia orobenae	BIOUG15532-H07	Bulgaria	104
GBDTA13884-21	Cotesia kurdjumovi	ZSM-HYM-42378-B02	Germany	104
CNRMG403-12	Cotesia orobenae	BIOUG03998-G07	Canada	104
SSWLB181-13	Cotesia orobenae	BIOUG04595-A06	Canada	104
SSBCA2933-15	Cotesia orobenae	BIOUG24545-B08	Canada	104
CNCHZ501-09	Cotesia jft51	CAM0311	Canada	105
CNCHZ502-09	Cotesia jft51	CAM0312	Canada	105
CNCHZ504-09	Cotesia jft51	CAM0314	Canada	105
CNCHZ700-09	Cotesia jft51	MIC 000508	Canada	105
CNCHZ701-09	Cotesia jft51	MIC 000509	Canada	105
OPPEG1838-17	Cotesia	BIOUG34436-H07	Canada	105
CNCHZ503-09	Cotesia jft51	CAM0313	Canada	105
CNCHZ505-09	Cotesia jft51	CAM0315	Canada	105
CNCHX241-09	Cotesia jft51	WMIC 0241	Canada	105
OPPEG1752-17	Cotesia	BIOUG34436-A05	Canada	105
SMTPR647-16	Cotesia	BIOUG31051-E01	Canada	106
JSHYO004-11	Cotesia jft51	BIOUG01088-A04	Canada	107
CNCHZ854-09	Cotesia jft49	MIC 000662	Canada	108
MBUIN726-12	Cotesia	MACN-Bar-Ins-ct 01871	Argentina	109
SMTPI3275-14	Cotesia	BIOUG16052-E07	Canada	110
CNCHZ649-09	Cotesia jft45	CAM0459	Canada	111
CNCHZ650-09	Cotesia jft45	CAM0460	Canada	111
OPPCE6276-17	Cotesia	BIOUG33933-A06	Canada	111
OPPES954-17	Cotesia	BIOUG35232-A01	Canada	111
CNCHZ564-09	Cotesia jft50	CAM0374	Canada	112
ASBAC134-05	Cotesia Whitfield11	DHJPAR0000247	Costa Rica	113
ASBAC137-05	Cotesia Whitfield11	DHJPAR0000250	Costa Rica	113
ASHYA784-08	Cotesia Whitfield11	DHJPAR0025445	Costa Rica	113
ASBAC256-05	Cotesia Whitfield11	DHJPAR0000177	Costa Rica	113
ASBAC259-05	Cotesia Whitfield11	DHJPAR0000180	Costa Rica	113
ASBAC260-05	Cotesia Whitfield11	DHJPAR0000181	Costa Rica	113
ASBA636-06	Cotesia Whitfield11	DHJPAR0002840	Costa Rica	113
ASBA619-06	Cotesia Whitfield11	DHJPAR0002823	Costa Rica	113
ASBA631-06	Cotesia Whitfield11	DHJPAR0002835	Costa Rica	113
ASBA349-06	Cotesia Whitfield11	DHJPAR0002929	Costa Rica	113
ASBA663-06	Cotesia Whitfield11	DHJPAR0002867	Costa Rica	113
ASBR824-06	Cotesia Whitfield11	DHJPAR0004814	Costa Rica	113
ASBR831-06	Cotesia Whitfield11	DHJPAR0004821	Costa Rica	113
ASBR836-06	Cotesia Whitfield11	DHJPAR0004826	Costa Rica	113
ASBC208-06	Cotesia Whitfield11	DHJPAR0005087	Costa Rica	113
ASBAC1076-06	Cotesia Whitfield11	DHJPAR0012102	Costa Rica	113
ASBAC1077-06	Cotesia Whitfield11	DHJPAR0012103	Costa Rica	113
ASBRD519-07	Cotesia Whitfield11	DHJPAR0012884	Costa Rica	113
ASBA1326-08	Cotesia Whitfield11	DHJPAR0020244	Costa Rica	113
ASBA1423-08	Cotesia Whitfield11	DHJPAR0020343	Costa Rica	113
ASHYA439-08	Cotesia Whitfield11	DHJPAR0025100	Costa Rica	113
ASHYA970-08	Cotesia Whitfield11	DHJPAR0025631	Costa Rica	113
ASHYB659-08	Cotesia Whitfield11	DHJPAR0020772	Costa Rica	113
ASHYB666-08	Cotesia Whitfield11	DHJPAR0020779	Costa Rica	113
ASHYD913-08	Cotesia Whitfield11	DHJPAR0030911	Costa Rica	113
ASHYD955-08	Cotesia Whitfield11	DHJPAR0030953	Costa Rica	113
ASHYC1803-09	Cotesia Whitfield11	DHJPAR0031013	Costa Rica	113
ASBRD516-07	Cotesia Whitfield11	DHJPAR0012881	Costa Rica	113
ASHYD938-08	Cotesia Whitfield11	DHJPAR0030936	Costa Rica	113
ASBRD521-07	Cotesia Whitfield11	DHJPAR0012886	Costa Rica	113
ASBA1418-08	Cotesia Whitfield11	DHJPAR0020338	Costa Rica	113
ASBC212-06	Cotesia Whitfield11	DHJPAR0005091	Costa Rica	113
ASBR838-06	Cotesia Whitfield11	DHJPAR0004828	Costa Rica	113
ASBC222-06	Cotesia Whitfield11	DHJPAR0005101	Costa Rica	113
ASBA1580-08	Cotesia Whitfield11	DHJPAR0020500	Costa Rica	113
ASHYE1159-09	Cotesia Whitfield11	DHJPAR0035337	Costa Rica	113
ASHYC4783-10	Cotesia Whitfield11	DHJPAR0038038	Costa Rica	113
ASHYF1599-11	Cotesia Whitfield11	DHJPAR0041693	Costa Rica	113
ACGAZ401-11	Cotesia Whitfield11	DHJPAR0045180	Costa Rica	113
ACGBA1404-12	Cotesia Whitfield11	DHJPAR0047261	Costa Rica	113
ACGAZ1126-12	Cotesia Whitfield11	DHJPAR0049812	Costa Rica	113
ASHYH2853-15	Cotesia Whitfield11	DHJPAR0056496	Costa Rica	113
ACGBA4655-15	Cotesia Whitfield11	DHJPAR0056778	Costa Rica	113
MHMYK10916-15	Cotesia Whitfield11	DHJPAR0058216	Costa Rica	113
ASHYB1497-09	Cotesia Whitfield11	DHJPAR0034204	Costa Rica	113
ASHYB1554-09	Cotesia Whitfield11	DHJPAR0034261	Costa Rica	113
ASBAC329-05	Cotesia Whitfield11	DHJPAR0001345	Costa Rica	113
ASBAC374-05	Cotesia Whitfield11	DHJPAR0001390	Costa Rica	113
ASBD161-07	Cotesia Whitfield11	DHJPAR0012654	Costa Rica	113
ASBA1420-08	Cotesia Whitfield11	DHJPAR0020340	Costa Rica	113
ASHYH1959-14	Cotesia Whitfield11	DHJPAR0055412	Costa Rica	113
ASHYH2753-14	Cotesia Whitfield11	DHJPAR0056016	Costa Rica	113
BLPDF983-19	Cotesia Whitfield11	DHJPAR0063207	Costa Rica	113
CRTRA14129-22	Cotesia Whitfield11	BIOUG79155-B07	Costa Rica	113
CRTRB28479-22	Cotesia Whitfield11	BIOUG86783-E09	Costa Rica	113
CRTRA17616-22	Cotesia Whitfield11	BIOUG79189-G07	Costa Rica	113
CRTRB27729-22	Cotesia Whitfield11	BIOUG87057-B12	Costa Rica	113
CRTOB21203-22	Cotesia Whitfield11	BIOUG80790-D01	Costa Rica	113
CRBOA8384-23	Hymenoptera	BIOUG98477-B12	Costa Rica	113
CRTRA57706-22	Cotesia Whitfield11	BIOUG85613-F12	Costa Rica	113
CRTRB23820-22	Cotesia Whitfield11	BIOUG87038-C12	Costa Rica	113
CRTRB29913-22	Cotesia Whitfield11	BIOUG87438-F06	Costa Rica	113
CRTRB32238-22	Cotesia Whitfield11	BIOUG86829-C01	Costa Rica	113
CRBOA41909-23	Braconidae	CBG-A01751-D07	Costa Rica	113
CRBOA25906-23	Cotesia	CBG-A00214-E12	Costa Rica	113
ASBR828-06	Cotesia Whitfield11	DHJPAR0004818	Costa Rica	113
ASBR844-06	Cotesia Whitfield11	DHJPAR0004834	Costa Rica	113
ASBC211-06	Cotesia Whitfield11	DHJPAR0005090	Costa Rica	113
ACGBA1215-12	Cotesia Whitfield11	DHJPAR0047072	Costa Rica	113
ACGBA1225-12	Cotesia Whitfield11	DHJPAR0047082	Costa Rica	113
ACGBA1264-12	Cotesia Whitfield11	DHJPAR0047121	Costa Rica	113
ASHYB2733-15	Cotesia Whitfield11	DHJPAR0057799	Costa Rica	113
ASHYC1914-09	Cotesia Whitfield11	DHJPAR0031124	Costa Rica	113
ASHYB2171-10	Cotesia Whitfield11	DHJPAR0039884	Costa Rica	113
CRBLB23337-22	Cotesia Whitfield11	BIOUG88670-C10	Costa Rica	113
CRBAA28342-22	Cotesia Whitfield11	BIOUG82150-D02	Costa Rica	113
CRBAA29850-22	Cotesia Whitfield11	BIOUG82166-C02	Costa Rica	113
CRTRB23940-22	Cotesia Whitfield11	BIOUG87039-F01	Costa Rica	113
CRTRA56840-22	Cotesia Whitfield11	BIOUG85674-F07	Costa Rica	113
ASBAC333-05	Cotesia Whitfield11	DHJPAR0001349	Costa Rica	113
ASBAC257-05	Cotesia Whitfield13	DHJPAR0000178	Costa Rica	114
ASBC811-07	Cotesia Whitfield13	DHJPAR0012348	Costa Rica	114
ASBA1325-08	Cotesia Whitfield13	DHJPAR0020243	Costa Rica	114
ASBA1327-08	Cotesia Whitfield13	DHJPAR0020245	Costa Rica	114
ASBA1330-08	Cotesia Whitfield13	DHJPAR0020248	Costa Rica	114
ASBD156-07	Cotesia Whitfield13	DHJPAR0012649	Costa Rica	114
ASBA1328-08	Cotesia Whitfield13	DHJPAR0020246	Costa Rica	114
ASBAC371-05	Cotesia Whitfield13	DHJPAR0001387	Costa Rica	114
ASBAC292-05	Cotesia Whitfield13	DHJPAR0001308	Costa Rica	114
ASBAC291-05	Cotesia Whitfield13	DHJPAR0001307	Costa Rica	114
ASBAC337-05	Cotesia Whitfield12	DHJPAR0001353	Costa Rica	115
CBIHM134-17	Microgastrinae	IAvH-E-180293	Colombia	116
CNCHZ827-09	Cotesia jft35	MIC 000635	Canada	117
CNCHZ920-09	Cotesia jft35	MIC 000728	Canada	117
ASCNC084-09	Cotesia jft35	CAM0699	Canada	117
ASCNC068-09	Cotesia jft35	CAM0683	Canada	118
SSBAD041-12	Cotesia	BIOUG04127-E07	Canada	118
SSBAD533-12	Cotesia	BIOUG04171-F02	Canada	118
CNNHG2022-14	Cotesia	BIOUG17632-G02	Canada	118
SSWLE4513-13	Cotesia	BIOUG08520-H09	Canada	118
CNWBG2153-13	Cotesia	BIOUG06545-G05	Canada	118
ASCNC086-09	Cotesia jft35	CAM0701	Canada	118
CNCHX772-09	Cotesia jft88	WMIC 0487	United States	119
NGNAO423-14	Cotesia	BIOUG10250-H05	Canada	119
ASBC724-07	Cotesia Whitfield89	DHJPAR0012261	Costa Rica	120
ASHYH2021-14	Cotesia Whitfield89	DHJPAR0055474	Costa Rica	120
ASHYH2919-15	Cotesia Whitfield89	DHJPAR0056562	Costa Rica	120
ASHYH2939-15	Cotesia Whitfield89	DHJPAR0056582	Costa Rica	120
MHMYK10926-15	Cotesia Whitfield89	DHJPAR0058226	Costa Rica	120
ACGBA6544-16	Cotesia Whitfield89	DHJPAR0060123	Costa Rica	120
ASWA448-08	Cotesia jft43	HYM00001162	Canada	121
CNCHZ917-09	Cotesia jft43	MIC 000725	Canada	121
JSHYO204-11	Cotesia jft43	BIOUG01115-B02	Canada	121
JSHYO959-11	Cotesia jft43	BIOUG01280-A09	Canada	121
OTTMI553-22	Microgastrinae	CNC1902521	Canada	121
OTTMI586-22	Microgastrinae	CNC1609345	Canada	121
OTTMI683-22	Microgastrinae	CNC1009817	Canada	121
GMOAG527-15	Cotesia	BIOUG24092-H02	Canada	121
BARSD437-16	Cotesia	BARS 2015 24 437	Canada	121
CNWBG2161-13	Cotesia	BIOUG06545-H01	Canada	121
CNWBA037-13	Cotesia	BIOUG04374-H02	Canada	122
CNWBB095-13	Cotesia	BIOUG04533-D06	Canada	122
CNWBE447-13	Cotesia	BIOUG05848-A08	Canada	122
CNWBA457-13	Cotesia	BIOUG04533-A01	Canada	122
WOMIA294-11	Cotesia	GOU 0524	Canada	123
ACGAZ1394-12	Cotesia Janzen1353	DHJPAR0050080	Costa Rica	124
OTTMI698-22	Cotesia	CNC1620389	Canada	125
OTTMI724-22	Cotesia	CNC1919426	Canada	125
JGHTM360-09	Cotesia jft86	07TAPACH-00470	Mexico	126
ASWA346-08	Cotesia jft48	HYM00001060	Canada	127
CNCHZ828-09	Cotesia jft48	MIC 000636	Canada	127
CNCHZ1193-09	Cotesia jft48	CAM0573	Canada	127
ASCNC088-09	Cotesia jft48	CAM0703	Canada	127
ASWAY1221-09	Cotesia jft48	CAM0825	Canada	127
JBHCH642-10	Cotesia jft87	10PROBE-28950	Canada	127
DRYAS15740-15	Cotesia	24370-F09	Canada	127
DRYAS15417-15	Cotesia	24507-C07	Canada	127
ASWA450-08	Cotesia jft53	HYM00001164	Canada	128
ASWA463-08	Cotesia jft53	HYM00001177	Canada	128
CNGSF2654-15	Cotesia	BIOUG21600-E11	Canada	128
SSROC3615-15	Cotesia	BIOUG19797-E10	Canada	128
CNCHZ522-09	Cotesia jft53	CAM0332	Canada	128
CNCHZ523-09	Cotesia jft53	CAM0333	Canada	128
CNCHZ565-09	Cotesia jft53	CAM0375	Canada	128
CNCHZ566-09	Cotesia jft53	CAM0376	Canada	128
CNCHZ568-09	Cotesia jft53	CAM0378	Canada	128
CNCHZ569-09	Cotesia jft53	CAM0379	Canada	128
CNCHZ570-09	Cotesia jft53	CAM0380	Canada	128
CNCHZ703-09	Cotesia jft53	MIC 000511	Canada	128
CNCHX664-09	Cotesia jft53	CNCH0789	United States	128
CNCHX805-09	Cotesia jft53	WMIC 0520	Canada	128
OPPOC1434-17	Cotesia	BIOUG33242-A04	Canada	128
OPPEC4365-17	Cotesia	BIOUG33329-H05	Canada	128
OPPEE2145-17	Cotesia	BIOUG33824-E07	Canada	128
OPPOE1238-17	Cotesia	BIOUG33773-F03	Canada	128
OPPOE1992-17	Cotesia	BIOUG33917-B11	Canada	128
OPPOI065-17	Cotesia	BIOUG34671-D07	Canada	128
OPPOI1184-17	Cotesia	BIOUG34930-H05	Canada	128
OTTMI669-22	Microgastrinae	CNC1003407	Canada	128
CNRME2478-12	Cotesia	BIOUG03662-B11	Canada	128
OTTMI671-22	Microgastrinae	CNC1003414	Canada	128
CNGSE2679-15	Cotesia	BIOUG21687-D11	Canada	128
CNCHZ567-09	Cotesia jft53	CAM0377	Canada	128
OPPEC4338-17	Cotesia	BIOUG33329-F02	Canada	128
OPPEE2095-17	Cotesia	BIOUG33824-A05	Canada	128
CNCHX125-09	Cotesia	CAM0995	Canada	128
OPPOI463-17	Cotesia	BIOUG34923-C09	Canada	128
OPPEC3112-17	Cotesia	BIOUG33137-F11	Canada	128
SDRAS328-14	Cotesia	BIOUG16176-B04	United States	129
CNCHZ957-09	Cotesia jft46	MIC 000765	Canada	130
OPPHS1025-17	Cotesia	BIOUG35286-C05	Canada	131
GMARC871-14	Cotesia	BIOUG12808-G10	Argentina	132
GMAGN2506-15	Cotesia	BIOUG24841-G10	Argentina	132
GMARL1444-14	Cotesia	BIOUG13459-B10	Argentina	132
GMAGD1515-15	Cotesia	BIOUG22608-E10	Argentina	132
GMAGF672-15	Cotesia	BIOUG22817-A03	Argentina	132
GMAGF679-15	Cotesia	BIOUG22817-A10	Argentina	132
GMAGH831-15	Cotesia	BIOUG22990-E08	Argentina	132
GMAGN2429-15	Cotesia	BIOUG24841-A05	Argentina	132
GMAGN2433-15	Cotesia	BIOUG24841-A09	Argentina	132
GMAGN2481-15	Cotesia	BIOUG24841-E09	Argentina	132
GMARD1967-14	Cotesia	BIOUG12908-F03	Argentina	132
GMAGE1337-15	Cotesia	BIOUG23229-C07	Argentina	132
GMAGG196-15	Cotesia	BIOUG23247-A08	Argentina	132
CNCHX662-09	Cotesia jft81	CNCH0787	United States	133
CGBTB707-09	Cotesia	CGTURK-1728	Turkey	134
CNCBR642-09	Cotesia jft82	CNCH1767	Sweden	134
CNCBR643-09	Cotesia jft82	CNCH1768	Sweden	134
CNCBR644-09	Cotesia jft82	CNCH1769	Sweden	134
GBDTA16160-21	Cotesia mendicae	ZSM-HYM-42326-A10	Germany	134
GBDTA16161-21	Cotesia	ZSM-HYM-42326-A11	Germany	134
DTIII4145-22	Cotesia	ZSM-HYM-42470-E12	Germany	134
DTIII4065-22	Cotesia	ZSM-HYM-42448-G03	Germany	134
ASQAS180-11	Cotesia sp4	Csp55MS	Austria	134
ASWA446-08	Cotesia jft47	HYM00001160	Canada	135
CNCHZ702-09	Cotesia jft47	MIC 000510	Canada	136
CNCHY022-07	Cotesia jft38	HYM00000294	Canada	137
CNCHX665-09	Cotesia jft38	CNCH0790	United States	137
DSWAS948-07	Cotesia jft38	HYM00000977	Canada	137
WOMIA332-11	Cotesia	GOU 0562	Canada	137
SSWLE4497-13	Cotesia	BIOUG08520-G05	Canada	138
MPGH1334-19	Cotesia	BIOUG50065-C09	United States	138
CNGSE2954-15	Cotesia	BIOUG21690-D01	Canada	138
GMODL6225-22	Cotesia	BIOUG94648-E07	Canada	138
CNGSG2264-15	Cotesia	BIOUG21833-E07	Canada	138
MXBMC485-11	Cotesia sp. Sff3a	Micro-0485	Mexico	139
ASCNC083-09	Cotesia jft37	CAM0698	Canada	140
BCNCB105-20	Cotesia jft37	CNC620235	Canada	140
OTTMI672-22	Microgastrinae	CNC1003415	Canada	140
OTTMI668-22	Microgastrinae	CNC1003405	Canada	141
CNPKI381-14	Cotesia	BIOUG11546-H02	Canada	142
GMORK2297-15	Cotesia	BIOUG23772-H02	Canada	142
SDRVO1517-14	Cotesia	BIOUG13860-F04	United States	143
CNTIC5720-15	Cotesia	BIOUG20793-F01	Canada	144
CNTIE1670-15	Cotesia	BIOUG21791-G07	Canada	144
CNTIE1685-15	Cotesia	BIOUG21791-H10	Canada	144
PHAAK903-17	Cotesia	BIOUG32499-E09	Canada	144
OPPFQ3200-17	Cotesia	BIOUG35243-F05	Canada	144
OPPFQ3494-17	Cotesia	BIOUG35246-G02	Canada	144
OPPFQ3639-17	Cotesia	BIOUG35248-C05	Canada	144
OPPFS931-17	Cotesia	BIOUG35310-G07	Canada	144
OPPEE4149-17	Cotesia	BIOUG33960-C03	Canada	145
OPPEE5429-17	Cotesia	BIOUG34013-F12	Canada	145
SMTPR4817-16	Cotesia	BIOUG31050-H08	Canada	145
CNCHZ732-09	Cotesia jft39	MIC 000540	Canada	146
CNCHX771-09	Cotesia jft39	WMIC 0486	United States	146
HYMBB683-09	Cotesia sp.	09BBHYM-683	United States	146
AAHYM147-16	Cotesia	CNC472875	Canada	146
SSPAC055-13	Cotesia	BIOUG06885-G07	Canada	146
ASHYH2865-15	Cotesia Whitfield118	DHJPAR0056508	Costa Rica	147
BBHYH092-10	Cotesia marginiventris	10BBHYM-1115	United States	148
SYC7726-14	Cotesia marginiventris	sc 07849	French Polynesia	148
AGMPO103-18	Cotesia marginiventris	BIOUG37043-A02	Canada	148
GMRBH044-15	Cotesia marginiventris	BIOUG25933-D06	United States	148
ASQAS169-11	Cotesia marginiventris	Cmar59Sas	United States	148
CNCHX718-09	Cotesia	WMIC 0433	United States	149
CNCHX767-09	Cotesia jft78	WMIC 0482	United States	149
ASCNC269-09	Cotesia	WMIC0079	United States	150
ASBAC124-05	Cotesia Whitfield77	DHJPAR0000237	Costa Rica	151
ASBAC127-05	Cotesia Whitfield77	DHJPAR0000240	Costa Rica	151
ASBC209-06	Cotesia Whitfield77	DHJPAR0005088	Costa Rica	151
ACGBA4649-15	Cotesia Whitfield77	DHJPAR0056772	Costa Rica	151
ACGBA11088-20	Cotesia Whitfield77	DHJPAR0064931	Costa Rica	151
ACGBA10295-19	Cotesia Whitfield77	DHJPAR0064043	Costa Rica	151
ASBAC370-05	Cotesia Whitfield77	DHJPAR0001386	Costa Rica	151
ASBA635-06	Cotesia Whitfield77	DHJPAR0002839	Costa Rica	151
ASBC813-07	Cotesia Whitfield77	DHJPAR0012350	Costa Rica	151
ASBR829-06	Cotesia Whitfield77	DHJPAR0004819	Costa Rica	151
ASHYC1839-09	Cotesia Whitfield77	DHJPAR0031049	Costa Rica	151
ACGBA3608-13	Cotesia Whitfield77	DHJPAR0051016	Costa Rica	151
ACGBA4376-13	Cotesia Whitfield77	DHJPAR0051784	Costa Rica	151
ASHYD2862-14	Cotesia Whitfield77	DHJPAR0053692	Costa Rica	151
ASHYH1805-14	Cotesia Whitfield77	DHJPAR0055258	Costa Rica	151
ASHYH1818-14	Cotesia Whitfield77	DHJPAR0055271	Costa Rica	151
ASHYH1957-14	Cotesia Whitfield77	DHJPAR0055410	Costa Rica	151
ASHYH2909-15	Cotesia Whitfield77	DHJPAR0056552	Costa Rica	151
ASHYH2950-15	Cotesia Whitfield77	DHJPAR0056593	Costa Rica	151
ASHYH2965-15	Cotesia Whitfield77	DHJPAR0056608	Costa Rica	151
ACGBA4577-15	Cotesia Whitfield77	DHJPAR0056700	Costa Rica	151
ACGBA4637-15	Cotesia Whitfield77	DHJPAR0056760	Costa Rica	151
MHMYN8584-16	Cotesia Whitfield77	DHJPAR0058984	Costa Rica	151
ACGBA10196-19	Cotesia Whitfield77	DHJPAR0063944	Costa Rica	151
ACGBA10331-19	Cotesia Whitfield77	DHJPAR0064079	Costa Rica	151
ACGBA10388-19	Cotesia Whitfield77	DHJPAR0064136	Costa Rica	151
ASBR834-06	Cotesia Whitfield77	DHJPAR0004824	Costa Rica	151
ACGBA10332-19	Cotesia Whitfield77	DHJPAR0064080	Costa Rica	151
ASHYC1919-09	Cotesia Whitfield77	DHJPAR0031129	Costa Rica	151
ACGBA6626-16	Cotesia Whitfield77	DHJPAR0060205	Costa Rica	151
ASBAC130-05	Cotesia Whitfield20	DHJPAR0000243	Costa Rica	152
ASBAC143-05	Cotesia Whitfield78	DHJPAR0000256	Costa Rica	152
ASBRD517-07	Cotesia Whitfield78	DHJPAR0012882	Costa Rica	152
ASBAC147-05	Cotesia Whitfield78	DHJPAR0000260	Costa Rica	152
ASBA1425-08	Cotesia Whitfield78	DHJPAR0020345	Costa Rica	152
ASBAC332-05	Cotesia Whitfield78	DHJPAR0001348	Costa Rica	152
ASBD165-07	Cotesia Whitfield78	DHJPAR0012658	Costa Rica	152
ASBD169-07	Cotesia Whitfield78	DHJPAR0012662	Costa Rica	152
ASBD162-07	Cotesia Whitfield20	DHJPAR0012655	Costa Rica	152
ASBD163-07	Cotesia Whitfield20	DHJPAR0012656	Costa Rica	152
ASBD164-07	Cotesia Whitfield20	DHJPAR0012657	Costa Rica	152
ASBD166-07	Cotesia Whitfield20	DHJPAR0012659	Costa Rica	152
ASBAC341-05	Cotesia Whitfield78	DHJPAR0001357	Costa Rica	152
ASBAC372-05	Cotesia Whitfield78	DHJPAR0001388	Costa Rica	152
ASBA646-06	Cotesia Whitfield78	DHJPAR0002850	Costa Rica	152
ASBA1414-08	Cotesia Whitfield78	DHJPAR0020334	Costa Rica	152
ASBRD520-07	Cotesia Whitfield78	DHJPAR0012885	Costa Rica	152
ASBA1555-08	Cotesia Whitfield78	DHJPAR0020475	Costa Rica	152
ASBRD525-07	Cotesia Whitfield78	DHJPAR0012890	Costa Rica	152
ASBRD526-07	Cotesia Whitfield78	DHJPAR0012891	Costa Rica	152
ASBC809-07	Cotesia Whitfield78	DHJPAR0012346	Costa Rica	152
ASBA652-06	Cotesia Whitfield78	DHJPAR0002856	Costa Rica	152
ASBAC342-05	Cotesia Whitfield20	DHJPAR0001358	Costa Rica	152
ASBA140-06	Cotesia Whitfield20	DHJPAR0002626	Costa Rica	152
ASBA643-06	Cotesia Whitfield20	DHJPAR0002847	Costa Rica	152
ASBC801-07	Cotesia Whitfield20	DHJPAR0012338	Costa Rica	152
ASBC808-07	Cotesia Whitfield20	DHJPAR0012345	Costa Rica	152
ASHYD846-08	Cotesia Whitfield20	DHJPAR0030844	Costa Rica	152
ASBC723-07	Cotesia Whitfield20	DHJPAR0012260	Costa Rica	152
ASBR826-06	Cotesia Whitfield20	DHJPAR0004816	Costa Rica	152
ASBC812-07	Cotesia Whitfield20	DHJPAR0012349	Costa Rica	152
ASBAC141-05	Cotesia Whitfield20	DHJPAR0000254	Costa Rica	152
ASBAC309-05	Cotesia Whitfield20	DHJPAR0001325	Costa Rica	152
ASBAC294-05	Cotesia Whitfield20	DHJPAR0001310	Costa Rica	152
ASBAC377-05	Cotesia Whitfield78	DHJPAR0001393	Costa Rica	152
ASBAC367-05	Cotesia Whitfield78	DHJPAR0001383	Costa Rica	152
ASHYB1447-09	Cotesia Whitfield20	DHJPAR0030707	Costa Rica	152
ASHYF1667-11	Cotesia Whitfield20	DHJPAR0041761	Costa Rica	152
ASHYF1731-11	Cotesia Whitfield20	DHJPAR0041825	Costa Rica	152
ASHYF1748-11	Cotesia Whitfield20	DHJPAR0041842	Costa Rica	152
ACGBA1265-12	Cotesia Whitfield20	DHJPAR0047122	Costa Rica	152
ACGBA1283-12	Cotesia Whitfield20	DHJPAR0047140	Costa Rica	152
ACGBA1284-12	Cotesia Whitfield20	DHJPAR0047141	Costa Rica	152
ACGAZ1396-12	Cotesia Whitfield20	DHJPAR0050082	Costa Rica	152
ASHYD3779-14	Cotesia Whitfield20	DHJPAR0054614	Costa Rica	152
ASHYH1801-14	Cotesia Whitfield20	DHJPAR0055254	Costa Rica	152
ASHYH1812-14	Cotesia Whitfield20	DHJPAR0055265	Costa Rica	152
ASHYH2093-14	Cotesia Whitfield20	DHJPAR0055546	Costa Rica	152
ACGBA4597-15	Cotesia Whitfield20	DHJPAR0056720	Costa Rica	152
ACGBA5402-15	Cotesia Whitfield20	DHJPAR0057492	Costa Rica	152
ACGBA5417-15	Cotesia Whitfield20	DHJPAR0057507	Costa Rica	152
MHMYN8506-16	Cotesia Whitfield20	DHJPAR0058906	Costa Rica	152
MHMYN8578-16	Cotesia Whitfield20	DHJPAR0058978	Costa Rica	152
ACGBA6560-16	Cotesia Whitfield20	DHJPAR0060139	Costa Rica	152
ACGBA6581-16	Cotesia Whitfield20	DHJPAR0060160	Costa Rica	152
ACGBA6656-16	Cotesia Whitfield20	DHJPAR0060235	Costa Rica	152
ACGBA7054-17	Cotesia Whitfield20	DHJPAR0060633	Costa Rica	152
ASHYE2553-11	Cotesia Whitfield78	DHJPAR0040417	Costa Rica	152
ACGBA3553-13	Cotesia Whitfield78	DHJPAR0050961	Costa Rica	152
ACGBA3554-13	Cotesia Whitfield78	DHJPAR0050962	Costa Rica	152
ACGBA3558-13	Cotesia Whitfield78	DHJPAR0050966	Costa Rica	152
ACGBA3574-13	Cotesia Whitfield78	DHJPAR0050982	Costa Rica	152
ACGBA3804-13	Cotesia Whitfield78	DHJPAR0051212	Costa Rica	152
ASHYH1826-14	Cotesia Whitfield78	DHJPAR0055279	Costa Rica	152
ASHYH1958-14	Cotesia Whitfield78	DHJPAR0055411	Costa Rica	152
MHMYC2480-15	Cotesia Whitfield78	DHJPAR0056400	Costa Rica	152
MHMYC2488-15	Cotesia Whitfield78	DHJPAR0056408	Costa Rica	152
ASHYH2964-15	Cotesia Whitfield78	DHJPAR0056607	Costa Rica	152
ACGBA4549-15	Cotesia Whitfield78	DHJPAR0056672	Costa Rica	152
ACGBA4558-15	Cotesia Whitfield78	DHJPAR0056681	Costa Rica	152
ACGBA4584-15	Cotesia Whitfield78	DHJPAR0056707	Costa Rica	152
ACGBA4588-15	Cotesia Whitfield78	DHJPAR0056711	Costa Rica	152
ACGBA4612-15	Cotesia Whitfield78	DHJPAR0056735	Costa Rica	152
MHMYN8585-16	Cotesia Whitfield78	DHJPAR0058985	Costa Rica	152
ACGBA6571-16	Cotesia Whitfield78	DHJPAR0060150	Costa Rica	152
ACGBA6579-16	Cotesia Whitfield78	DHJPAR0060158	Costa Rica	152
ACGBA6627-16	Cotesia Whitfield78	DHJPAR0060206	Costa Rica	152
ACGBA6651-16	Cotesia Whitfield78	DHJPAR0060230	Costa Rica	152
BLPDF1171-19	Cotesia Whitfield20	DHJPAR0063397	Costa Rica	152
ASHYH2918-15	Cotesia Whitfield20	DHJPAR0056561	Costa Rica	152
ACGBA4576-15	Cotesia Whitfield78	DHJPAR0056699	Costa Rica	152
ACGBA4580-15	Cotesia Whitfield78	DHJPAR0056703	Costa Rica	152
ASHYB1477-09	Cotesia Whitfield20	DHJPAR0034184	Costa Rica	152
ASBR840-06	Cotesia Whitfield20	DHJPAR0004830	Costa Rica	152
ACGBA10283-19	Cotesia Whitfield20	DHJPAR0064031	Costa Rica	152
PLSBE1598-20	Cotesia Whitfield20	BIOUG54475-G05	Costa Rica	152
CRALC14217-21	Cotesia Whitfield20	BIOUG72978-H07	Costa Rica	152
ASBAC252-05	Cotesia Whitfield20	DHJPAR0000173	Costa Rica	152
ACGBA1250-12	Cotesia Whitfield20	DHJPAR0047107	Costa Rica	152
ACGBA10304-19	Cotesia Whitfield78	DHJPAR0064052	Costa Rica	152
ACGBA10301-19	Cotesia Whitfield20	DHJPAR0064049	Costa Rica	152
ASBAC142-05	Cotesia Whitfield20	DHJPAR0000255	Costa Rica	152
ASBAC334-05	Cotesia Whitfield20	DHJPAR0001350	Costa Rica	152
ASBAC248-05	Cotesia Whitfield20	DHJPAR0000169	Costa Rica	152
GBMNA41770-19	Cotesia sp. GSN	MK040535	Brazil	153
ASBAC200-05	Cotesia Whitfield07	DHJPAR0000121	Costa Rica	154
ASBAC202-05	Cotesia Whitfield07	DHJPAR0000123	Costa Rica	154
ASHYC293-08	Cotesia Whitfield94	DHJPAR0026270	Costa Rica	155
JGHTC098-09	Cotesia	07TAPACH-01208	Mexico	155
PLAAA6040-18	Cotesia Whitfield94	BIOUG43804-E07	Costa Rica	155
CROAE9822-23	Braconidae	CBG-A03303-B10	Costa Rica	155
CROAE13431-23	Braconidae	CBG-A03339-A03	Costa Rica	155
PLAAA6580-18	Cotesia Whitfield94	BIOUG43810-C01	Costa Rica	155
CROAD3651-22	Cotesia Whitfield94	BIOUG79596-B11	Costa Rica	155
PLAAC4272-18	Cotesia Whitfield94	BIOUG44147-B11	Costa Rica	155
PLAAB5983-18	Cotesia Whitfield94	BIOUG44549-H09	Costa Rica	155
PLNDO994-20	Cotesia Whitfield94	BIOUG60354-A03	Costa Rica	155
CROZA40902-21	Cotesia Whitfield94	BIOUG66407-A10	Costa Rica	155
CRPEC42320-21	Cotesia Whitfield94	BIOUG75225-D10	Costa Rica	155
GMCYY1151-15	Cotesia Whitfield94	BIOUG18397-B05	Costa Rica	155
JCCCZ5250-16	Cotesia Whitfield94	BIOUG30256-G05	Costa Rica	155
CROAD11155-22	Cotesia Whitfield94	BIOUG80672-C07	Costa Rica	155
CROAB43620-21	Cotesia Whitfield94	BIOUG67761-F10	Costa Rica	155
HYMBB652-09	Cotesia jft40	09BBHYM-652	United States	155
CNCHZ855-09	Cotesia jft40	MIC 000663	Canada	155
CNCHX182-09	Cotesia	CNCH0513	Canada	155
CNCHX183-09	Cotesia	CNCH0514	Canada	155
CNCHX184-09	Cotesia	CNCH0515	Canada	155
CNCHX265-09	Cotesia jft40	WMIC 0265	United States	155
CNCHX266-09	Cotesia jft40	WMIC 0266	United States	155
CNCHX270-09	Cotesia jft40	WMIC 0270	United States	155
CNCHX603-09	Cotesia jft40	CNCH0728	United States	155
CNCHX604-09	Cotesia jft40	CNCH0729	United States	155
CNCHX627-09	Cotesia jft40	CNCH0752	United States	155
CNCHX636-09	Cotesia jft40	CNCH0761	United States	155
HYMBB735-09	Cotesia	09BBHYM-735	United States	155
BBHYH200-10	Cotesia	10BBHYM-1223	United States	155
CNCBA696-10	Cotesia	GOU 0221	Canada	155
CNCBA699-10	Cotesia	GOU 0224	Canada	155
PHMTX996-11	Cotesia	BIOUG00862-B05	Canada	155
PHMTX1045-11	Cotesia	BIOUG00862-F06	Canada	155
ASGLF262-11	Cotesia	BIOUG00989-A09	Canada	155
PHSEP075-11	Cotesia	BIOUG01141-H10	Canada	155
NCCC528-11	Cotesia jft40	BIOUG01757-E05	Canada	155
NCCC529-11	Cotesia jft40	BIOUG01757-E06	Canada	155
NCCC554-11	Cotesia jft40	BIOUG01757-G07	Canada	155
NCCC688-11	Cotesia jft40	BIOUG01795-A05	Canada	155
AAHYM266-16	Cotesia	CNC486497	Canada	155
AGAKS1177-17	Cotesia	BIOUG32406-D01	Canada	155
AGAKS1344-17	Cotesia	BIOUG32435-B02	Canada	155
AGMPH140-18	Cotesia	BIOUG37005-B12	Canada	155
OTTMI593-22	Cotesia	CNC1609516	Canada	155
OTTMI297-22	Cotesia	CNC1609454	Canada	155
MXBMC405-11	Cotesia sp. Sff3b	Micro0405	Mexico	155
PHMTX985-11	Cotesia	BIOUG00862-A06	Canada	155
PLAAA6192-18	Cotesia Whitfield94	BIOUG43806-B05	Costa Rica	155
CRBOA3873-23	Hymenoptera	BIOUG97256-G01	Costa Rica	155
CRBOE19293-23	Hymenoptera	CBG-A05545-B09	Costa Rica	155
PLAAC4392-18	Cotesia Whitfield94	BIOUG44148-D12	Costa Rica	155
JGHTC288-09	Cotesia	07TAPACH-01398	Mexico	155
CNCHX608-09	Cotesia jft40	CNCH0733	United States	155
HESEP999-12	Cotesia	BIOUG02637-E11	Canada	155
HEOCT057-12	Cotesia	BIOUG02712-E01	Canada	155
CNPPC841-12	Cotesia	BIOUG03220-B09	Canada	155
CNPPC858-12	Cotesia	BIOUG03220-D02	Canada	155
CNPPC875-12	Cotesia	BIOUG03220-E07	Canada	155
CNPPD1440-12	Cotesia	BIOUG03368-A05	Canada	155
AGAKM366-17	Cotesia	BIOUG32183-E12	Canada	155
CNPPC002-12	Cotesia	BIOUG03031-H09	Canada	155
CNPPC1477-12	Cotesia	BIOUG03262-B01	Canada	155
CNPPE462-12	Cotesia	BIOUG03445-D08	Canada	155
CNPPE473-12	Cotesia	BIOUG03445-E07	Canada	155
CNPPC001-12	Cotesia	BIOUG03031-H08	Canada	155
CNPPC828-12	Cotesia	BIOUG03220-A08	Canada	155
CNPPA1492-12	Cotesia	BIOUG02935-B09	Canada	155
CNPPD888-12	Cotesia	BIOUG03336-B11	Canada	155
CNPPD909-12	Cotesia	BIOUG03336-D08	Canada	155
CNPPD910-12	Cotesia	BIOUG03336-D09	Canada	155
CNPPD919-12	Cotesia	BIOUG03336-E06	Canada	155
CNPPD925-12	Cotesia	BIOUG03336-E12	Canada	155
CNPPD932-12	Cotesia	BIOUG03336-F07	Canada	155
CNPPD946-12	Cotesia	BIOUG03336-G09	Canada	155
CNPPD956-12	Cotesia	BIOUG03336-H07	Canada	155
CNPPA3081-12	Cotesia	BIOUG02984-D06	Canada	155
CNPPC1472-12	Cotesia	BIOUG03262-A08	Canada	155
CNPPC004-12	Cotesia	BIOUG03031-H11	Canada	155
CNPPD2137-12	Cotesia	BIOUG03438-D01	Canada	155
AGAKJ393-17	Cotesia	BIOUG31865-F09	Canada	155
AGAKT1852-17	Cotesia	BIOUG32637-G09	Canada	155
AGAKQ1569-17	Cotesia	BIOUG32625-A12	Canada	155
ROUGE2028-17	Cotesia	BIOUG35767-D11	Canada	155
SMTPO3710-15	Cotesia	BIOUG25539-A04	Canada	155
CNPPD1494-12	Cotesia	BIOUG03368-E11	Canada	155
MBIOC219-13	Cotesia	BIOUG08554-C01	Canada	155
MBIOK385-14	Cotesia	BIOUG09806-H06	Canada	155
CNPPA1551-12	Cotesia	BIOUG02935-G08	Canada	155
MBIOP332-14	Cotesia	BIOUG10073-C04	Canada	155
SMTPD2619-13	Cotesia	BIOUG08597-A06	Canada	155
SMTPD5217-13	Cotesia	BIOUG08683-D07	Canada	155
SMTPD4422-13	Cotesia	BIOUG08658-H09	Canada	155
JIDDZ235-16	Cotesia Whitfield94	BIOUG29377-F02	Costa Rica	155
JCCCZ5185-16	Cotesia Whitfield94	BIOUG30256-A12	Costa Rica	155
SMTPR7415-16	Cotesia	BIOUG31109-F10	Canada	155
AGAKL2310-17	Cotesia	BIOUG32226-G07	Canada	155
JCCCZ5285-16	Cotesia Whitfield94	BIOUG30257-B05	Costa Rica	155
SMTPD1459-13	Cotesia	BIOUG08499-C10	Canada	155
SMTPO889-15	Cotesia	BIOUG25467-B11	Canada	155
CRHIB1038-16	Cotesia	BIOUG27397-C06	Canada	155
SMTPR336-16	Cotesia	BIOUG31022-C01	Canada	155
SMTPR1899-16	Cotesia	BIOUG31041-A08	Canada	155
SMTPR2184-16	Cotesia	BIOUG31062-E11	Canada	155
SMTPR3725-16	Cotesia	BIOUG31047-H08	Canada	155
AGAKK479-17	Cotesia	BIOUG31992-B11	Canada	155
AGAKK568-17	Cotesia	BIOUG31993-B05	Canada	155
AGAKT2211-17	Cotesia	BIOUG32646-E12	Canada	155
GMAFJ536-15	Cotesia	BIOUG23510-E10	Argentina	155
JCCCZ5210-16	Cotesia Whitfield94	BIOUG30256-D01	Costa Rica	155
GMOAG537-15	Cotesia	BIOUG24093-A01	Canada	155
JCCCZ5157-16	Cotesia Whitfield94	BIOUG30255-G07	Costa Rica	155
ROUGE1685-17	Cotesia	BIOUG35762-G12	Canada	155
JCCCZ5098-16	Cotesia Whitfield94	BIOUG30255-B08	Costa Rica	155
AGAKG584-17	Cotesia	BIOUG31799-A08	Canada	155
CNCHX602-09	Cotesia jft40	CNCH0727	United States	155
CNCHX616-09	Cotesia jft40	CNCH0741	United States	155
CNCHX639-09	Cotesia jft40	CNCH0764	United States	155
CNCBA697-10	Cotesia	GOU 0222	Canada	155
CNPPD1451-12	Cotesia	BIOUG03368-B04	Canada	155
SMTPD4945-13	Cotesia	BIOUG08665-C03	Canada	155
SMTPR6157-16	Cotesia	BIOUG31035-H06	Canada	155
PLAAA6073-18	Cotesia Whitfield94	BIOUG43804-H04	Costa Rica	155
CROAD11105-22	Cotesia Whitfield94	BIOUG80671-G04	Costa Rica	155
CROAE8374-23	Braconidae	CBG-A03288-G11	Costa Rica	155
CROAE12083-23	Braconidae	CBG-A03325-D03	Costa Rica	155
PLAAA6184-18	Cotesia Whitfield94	BIOUG43806-A09	Costa Rica	155
CROAE8350-23	Braconidae	CBG-A03288-E11	Costa Rica	155
CROAE9708-23	Braconidae	CBG-A03302-A03	Costa Rica	155
JCCCZ5229-16	Cotesia Whitfield94	BIOUG30256-E08	Costa Rica	155
PLAAA6080-18	Cotesia Whitfield94	BIOUG43804-H11	Costa Rica	155
JCCCZ5288-16	Cotesia Whitfield94	BIOUG30257-B08	Costa Rica	155
JCCCZ5167-16	Cotesia Whitfield94	BIOUG30255-H05	Costa Rica	155
JGHTC317-09	Cotesia	07TAPACH-01427	Mexico	155
NOPRA1402-18	Cotesia	NHMO-ENT-292644	Norway	156
AMTPB1117-15	Cotesia cajae	BC-ZSM-HYM-24116-F12	Germany	157
HELAB2109-20	Cotesia cajae	BIOUG61385-B06	Norway	157
MARKB338-21	Cotesia cajae	MS 081	United Kingdom	157
MARKB291-21	Cotesia adippevora	MRS JFT 0110	France	158
MIHOC089-22	Cotesia	CNC1448094	Canada	159
SSJAE1078-13	Cotesia	BIOUG08031-G01	Canada	159
BCNCA267-18	Cotesia spuria	MRS JFT0727	Greece	160
MIHOC027-22	Cotesia	CNC1042272	Canada	161
CNCHX282-09	Cotesia jft73	WMIC 0282	United States	161
CRQZA38886-22	Microgastrinae	BIOUG89257-G02	Costa Rica	162
CNCHX264-09	Cotesia jft84	WMIC 0264	United States	163
PLYDL196-21	Cotesia jft84	BIOUG64017-G07	Costa Rica	163
