# Supplementary material for: ﻿Scratching the tip of the iceberg: integrative taxonomy reveals 30 new species records of Microgastrinae (Braconidae) parasitoid wasps for Germany, including new Holarctic distributions
Source: Zookeys. 2024 Jan 11;1188:305–86. doi: 10.3897/zookeys.1188.112516 (PMC10797786; doi:10.3897/zookeys.1188.112516)
Supplement: Supplementary material 15 — ASAP partition 2 of BOLD:AAA7143 [file zookeys-1188-305_article-112516__-s015.csv]

ASBAC099-05	Cotesia Whitfield26	DHJPAR0000212	Costa Rica	1
ASBAC101-05	Cotesia Whitfield26	DHJPAR0000214	Costa Rica	1
ASBAC285-05	Cotesia Whitfield26	DHJPAR0000206	Costa Rica	1
ASBAC266-05	Cotesia Whitfield26	DHJPAR0000187	Costa Rica	1
ASBAC386-05	Cotesia Whitfield26	DHJPAR0001402	Costa Rica	1
ASBAC267-05	Cotesia Whitfield26	DHJPAR0000188	Costa Rica	1
ASBAC286-05	Cotesia Whitfield26	DHJPAR0000207	Costa Rica	1
ASBAC338-05	Cotesia Whitfield26	DHJPAR0001354	Costa Rica	1
ASBAC271-05	Cotesia Whitfield26	DHJPAR0000192	Costa Rica	1
ASBC725-07	Cotesia Whitfield26	DHJPAR0012262	Costa Rica	1
ASBA1344-08	Cotesia Whitfield26	DHJPAR0020262	Costa Rica	1
ASBA1553-08	Cotesia Whitfield26	DHJPAR0020473	Costa Rica	1
ASBA1419-08	Cotesia Whitfield26	DHJPAR0020339	Costa Rica	1
ASBA1417-08	Cotesia Whitfield26	DHJPAR0020337	Costa Rica	1
ASHYE2521-11	Cotesia Whitfield26	DHJPAR0040385	Costa Rica	1
ASHYF1559-11	Cotesia Whitfield26	DHJPAR0041653	Costa Rica	1
ASHYH273-11	Cotesia Whitfield26	DHJPAR0042514	Costa Rica	1
ACGAZ393-11	Cotesia Whitfield26	DHJPAR0045172	Costa Rica	1
ACGAZ400-11	Cotesia Whitfield26	DHJPAR0045179	Costa Rica	1
ACGAZ405-11	Cotesia Whitfield26	DHJPAR0045184	Costa Rica	1
ACGAZ433-11	Cotesia Whitfield26	DHJPAR0045212	Costa Rica	1
ACGAZ439-11	Cotesia Whitfield26	DHJPAR0045218	Costa Rica	1
PLCBF068-19	Cotesia Whitfield26	BIOUG49846-D09	Costa Rica	1
GBMND18324-21	Cotesia sp.	MW048913		1
ASBAC358-05	Cotesia Whitfield26	DHJPAR0001374	Costa Rica	1
ASHYF1594-11	Cotesia Whitfield26	DHJPAR0041688	Costa Rica	1
ASHYF1603-11	Cotesia Whitfield26	DHJPAR0041697	Costa Rica	1
ASHYF1605-11	Cotesia Whitfield26	DHJPAR0041699	Costa Rica	1
ASHYB590-08	Cotesia Whitfield24	DHJPAR0020703	Costa Rica	2
ASHYB673-08	Cotesia Whitfield24	DHJPAR0020786	Costa Rica	2
ASHYD906-08	Cotesia Whitfield24	DHJPAR0030904	Costa Rica	2
ACGAZ1085-12	Cotesia Whitfield24	DHJPAR0049771	Costa Rica	2
ACGAZ1089-12	Cotesia Whitfield24	DHJPAR0049775	Costa Rica	2
ACGAZ1092-12	Cotesia Whitfield24	DHJPAR0049778	Costa Rica	2
ACGAZ1105-12	Cotesia Whitfield24	DHJPAR0049791	Costa Rica	2
ASHYH1960-14	Cotesia Whitfield24	DHJPAR0055413	Costa Rica	2
ACGBA5398-15	Cotesia Whitfield24	DHJPAR0057488	Costa Rica	2
ACGBA5400-15	Cotesia Whitfield24	DHJPAR0057490	Costa Rica	2
ACGBA5406-15	Cotesia Whitfield24	DHJPAR0057496	Costa Rica	2
ACGBA5411-15	Cotesia Whitfield24	DHJPAR0057501	Costa Rica	2
ACGBA5427-15	Cotesia Whitfield24	DHJPAR0057517	Costa Rica	2
ACGBA7061-17	Cotesia Whitfield24	DHJPAR0060640	Costa Rica	2
ACGBA7063-17	Cotesia Whitfield24	DHJPAR0060642	Costa Rica	2
ACGBA7064-17	Cotesia Whitfield24	DHJPAR0060643	Costa Rica	2
ACGBA7070-17	Cotesia Whitfield24	DHJPAR0060649	Costa Rica	2
BLPDF955-19	Cotesia Whitfield24	DHJPAR0063179	Costa Rica	2
ACGBA5404-15	Cotesia Whitfield24	DHJPAR0057494	Costa Rica	2
ACGAZ1097-12	Cotesia Whitfield24	DHJPAR0049783	Costa Rica	2
BLPDF957-19	Cotesia Whitfield24	DHJPAR0063181	Costa Rica	2
ASHYB2726-15	Cotesia Whitfield24	DHJPAR0057792	Costa Rica	2
ACGBA7060-17	Cotesia Whitfield24	DHJPAR0060639	Costa Rica	2
ASWAY1218-09	Cotesia jft32	CAM0822	Canada	3
SSPAC8727-13	Cotesia jft32	BIOUG08383-E01	Canada	3
SSEIA4619-13	Cotesia	BIOUG05096-F04	Canada	3
SSEIA4338-13	Cotesia	BIOUG05096-A09	Canada	3
MIHOC040-22	Cotesia	CNC1041896	Canada	3
ASWAU511-08	Cotesia jft31	HYM00001789	Canada	3
CNNHB2648-14	Cotesia	BIOUG17132-B03	Canada	3
CGBTB569-09	Cotesia	CGTURK-1590	Turkey	3
CGBTB765-09	Cotesia	CGTURK-1786	Turkey	3
CNCBR611-09	Cotesia zygaenarum	CNCH1736	Sweden	3
MARKB352-21	Cotesia zygaenarum	MRS JFT 0104	Turkey	3
GBDTA13987-21	Cotesia	ZSM-HYM-42379-B10	Germany	3
GBDTA13990-21	Cotesia	ZSM-HYM-42379-C01	Germany	3
GBDTA417-21	Cotesia	ZSM-HYM-33154-D01	Germany	3
BCHYM18977-21	Cotesia	ZSM-HYM-33420-E06	Germany	3
BCHYM19010-21	Cotesia	ZSM-HYM-33420-H03	Germany	3
ASQSR236-11	Cotesia cf. zygaenarum	MRS 0065	United Kingdom	3
JMBPB821-17	Cotesia zygaenarum	Troop-C-6.7	United Kingdom	3
JMBPB839-17	Cotesia zygaenarum	Troop-C-6.3	United Kingdom	3
JMBPB846-17	Cotesia zygaenarum	Troop-C-6	United Kingdom	3
JMBPB835-17	Cotesia zygaenarum	Troop-C-6.11	United Kingdom	3
JMBPB838-17	Cotesia zygaenarum	Troop-C-6.9	United Kingdom	3
JMBPB840-17	Cotesia zygaenarum	Troop-C-6.4	United Kingdom	3
JMBPB834-17	Cotesia zygaenarum	Troop-C-6.6	United Kingdom	3
JMBPB830-17	Cotesia zygaenarum	Troop-C-6.8	United Kingdom	3
JMBPB826-17	Cotesia zygaenarum	Troop-C-6.5	United Kingdom	3
JMBPB837-17	Cotesia zygaenarum	Troop-C-6.1	United Kingdom	3
JMBPB851-17	Cotesia zygaenarum	Troop-C-6.10	United Kingdom	3
JMBPB844-17	Cotesia zygaenarum	Troop-C-6.2	United Kingdom	3
AMTPA504-15	Cotesia	BC-ZSM-HYM-24060-C05	Germany	3
GBDTA14469-21	Cotesia	ZSM-HYM-42384-C05	Germany	3
GBDTA14470-21	Cotesia	ZSM-HYM-42384-C06	Germany	3
GBDTA15787-21	Cotesia	ZSM-HYM-42398-B05	Germany	3
GBDTA13803-21	Cotesia	ZSM-HYM-42377-C04	Germany	3
GBDTA15790-21	Cotesia	ZSM-HYM-42398-B08	Germany	3
GBDTA15634-21	Cotesia	ZSM-HYM-42396-E06	Germany	3
GBDTA14340-21	Cotesia	ZSM-HYM-42382-H06	Germany	3
GBDTA14420-21	Cotesia	ZSM-HYM-42383-G03	Germany	3
MARKB234-21	Cotesia zygaenarum	CNCHYM45384	United Kingdom	3
MARKB238-21	Cotesia zygaenarum	CNCHYM45391	United Kingdom	3
MARKB265-21	Cotesia zygaenarum	CNCHYM49321	United Kingdom	3
GBDTA1003-21	Cotesia	ZSM-HYM-33160-E05	Germany	3
GBDTA1064-21	Cotesia	ZSM-HYM-33161-B07	Germany	3
GBDTA1004-21	Cotesia	ZSM-HYM-33160-E06	Germany	3
GBDTA1141-21	Cotesia	ZSM-HYM-33162-A01	Germany	3
GBDTA1735-21	Cotesia	ZSM-HYM-33168-C01	Germany	3
GBDTA16207-21	Cotesia	ZSM-HYM-42326-E09	Germany	3
BCHYM19011-21	Cotesia	ZSM-HYM-33420-H04	Germany	3
GBDTA13802-21	Cotesia	ZSM-HYM-42377-C03	Germany	3
GBDTA1065-21	Cotesia	ZSM-HYM-33161-B08	Germany	3
AMTPA495-15	Cotesia	BC-ZSM-HYM-24060-B08	Germany	3
GBDTA13805-21	Cotesia	ZSM-HYM-42377-C06	Germany	3
GBDTA13807-21	Cotesia	ZSM-HYM-42377-C08	Germany	3
GBDTA14039-21	Cotesia	ZSM-HYM-42379-G02	Germany	3
GBDTA16103-21	Cotesia	ZSM-HYM-42325-D12	Germany	3
GBDTA16116-21	Cotesia	ZSM-HYM-42325-F01	Germany	3
AMTPA770-15	Cotesia	BC-ZSM-HYM-24063-A10	Germany	3
MARKC095-22	Cotesia parnassii	MRS JFT0780	Switzerland	3
DRYS884-17	Cotesia	25220-C05	Norway	3
DRYAS7677-15	Cotesia	24388-G05	Switzerland	3
DRYAS7678-15	Cotesia	24388-G06	Switzerland	3
DRYAS7680-15	Cotesia	24388-G08	Switzerland	3
DRYAS8236-15	Cotesia	24402-F06	Switzerland	3
DRYAS9833-15	Cotesia	24523-D12	Switzerland	3
SSKUB1955-15	Cotesia	BIOUG26659-C05	Canada	3
SSKUB3495-15	Cotesia	BIOUG26785-E01	Canada	3
GMOLC102-19	Cotesia	BIOUG45017-E03	Canada	3
BCHYM19003-21	Cotesia	ZSM-HYM-33420-G08	Germany	3
BCHYM19012-21	Cotesia	ZSM-HYM-33420-H05	Germany	3
GBDTA13806-21	Cotesia	ZSM-HYM-42377-C07	Germany	3
GBDTA14611-21	Cotesia	ZSM-HYM-42385-G04	Germany	3
GBDTA13798-21	Cotesia	ZSM-HYM-42377-B11	Germany	3
GBDTA13991-21	Cotesia	ZSM-HYM-42379-C02	Germany	3
GBDTA16181-21	Cotesia	ZSM-HYM-42326-C07	Germany	3
GBDTA14342-21	Cotesia	ZSM-HYM-42382-H08	Germany	3
GBDTA15649-21	Cotesia	ZSM-HYM-42396-F09	Germany	3
GBDTA15558-21	Cotesia	ZSM-HYM-42395-G01	Germany	3
GBDTA16170-21	Cotesia	ZSM-HYM-42326-B08	Germany	3
GMBUC414-14	Cotesia zygaenarum	BIOUG15112-E04	Bulgaria	3
GBDTA13986-21	Cotesia	ZSM-HYM-42379-B09	Germany	3
GBDTA13988-21	Cotesia	ZSM-HYM-42379-B11	Germany	3
GMBUD1486-14	Cotesia	BIOUG15265-A02	Bulgaria	3
MARKC117-22	Cotesia cf. zygaenarum	MRS JFT0910	Iran	3
MARKC118-22	Cotesia cf. zygaenarum	MRS JFT0911	Iran	3
DRYAS7635-15	Cotesia	24388-C11	Greenland	3
DRYAS9825-15	Cotesia	24523-D04	Greenland	3
CNCHZ1196-09	Cotesia hallii	CAM0576	Canada	3
ZMUCG220-12	Cotesia	zmuc00023382	Greenland	3
ASCNC050-09	Cotesia eliniae	CAM0665	Canada	3
ASCNC052-09	Cotesia eliniae	CAM0667	Canada	3
CCHAR5670-19	Cotesia	CHARS00170-C04	Canada	3
GMGLH014-13	Cotesia	BIOUG07192-G04	Greenland	3
GMGLW589-14	Cotesia	BIOUG15488-A02	Greenland	3
DRYAS939-14	Cotesia	24391-G12	Greenland	3
DRYAS1374-14	Cotesia	24412-D08	Greenland	3
DRYAS1411-14	Cotesia	24412-G09	Greenland	3
DRYAS1412-14	Cotesia	24412-G10	Greenland	3
DRYAS2005-14	Cotesia	24361-A10	Greenland	3
DRYAS2007-14	Cotesia	24361-A12	Greenland	3
DRYAS2016-14	Cotesia	24361-B09	Greenland	3
DRYAS2050-14	Cotesia	24361-E07	Greenland	3
DRYAS4799-14	Cotesia	24478-E01	Greenland	3
DRYAS9822-15	Cotesia	24523-D01	Greenland	3
DRYAS1422-14	Cotesia	24412-H08	Greenland	3
ZERO203-11	Cotesia	BIOUG01044-C08	Greenland	3
ZERO204-11	Cotesia	BIOUG01044-C09	Greenland	3
GRAFW245-11	Cotesia	za2010-102	Greenland	3
GRAFW247-11	Cotesia	za2010-104	Greenland	3
DRYAS026-14	Cotesia	DR201400025	Greenland	3
GRAFW246-11	Cotesia	za2010-103	Greenland	3
CGBTB704-09	Cotesia	CGTURK-1725	Turkey	3
GBDTA13804-21	Cotesia	ZSM-HYM-42377-C05	Germany	3
DTIII4127-22	Cotesia	ZSM-HYM-42470-D06	Germany	3
DTIII4114-22	Cotesia	ZSM-HYM-42470-C05	Germany	3
GBDTA14131-21	Cotesia	ZSM-HYM-42380-F11	Germany	3
GBDTA14580-21	Cotesia	ZSM-HYM-42385-D09	Germany	3
GMBUD1334-14	Cotesia zygaenarum	BIOUG15263-D04	Bulgaria	3
GBDTA13845-21	Cotesia	ZSM-HYM-42377-F10	Germany	3
GBDTA13846-21	Cotesia	ZSM-HYM-42377-F11	Germany	3
GBDTA13847-21	Cotesia	ZSM-HYM-42377-F12	Germany	3
BCNCB125-20	Cotesia	CNC620255	Canada	3
BCNCA265-18	Cotesia zygaenarum	MRS JFT0721	Greece	3
CNWLH052-12	Cotesia	BIOUG04326-C11	Canada	4
SSPAC1563-13	Cotesia	BIOUG07037-G07	Canada	4
HPPPQ131-13	Cotesia	BIOUG08439-A01	Canada	4
BARSM631-17	Cotesia	BARS 2016 43 189	Canada	4
OPPOG1359-17	Cotesia	BIOUG34472-F09	Canada	4
BCNCB092-20	Cotesia	CNC620216	Canada	4
BCNCB033-20	Cotesia	CNC620157	Canada	4
BCNCB086-20	Cotesia	CNC620210	Canada	4
BCNCB233-20	Cotesia	CNC620363	Canada	4
AAHYM448-16	Cotesia	CNC516010	Canada	4
OPPEG1615-17	Cotesia	BIOUG34434-E10	Canada	4
OPPEI1889-17	Cotesia	BIOUG34806-G12	Canada	4
OTTMI651-22	Microgastrinae	CNC469042	Canada	4
BCNCB127-20	Cotesia	CNC620257	Canada	4
MIHOC042-22	Cotesia	CNC1447945	Canada	5
OTTMI344-22	Microgastrinae	CNC1901809	Canada	5
MIHOC014-22	Cotesia	CNC1042371	Canada	5
CNCHV433-10	Cotesia jft76	07PROBE-24574	Canada	6
MIHOC058-22	Cotesia	CNC1041937	Canada	6
CNWAE7050-14	Cotesia	BIOUG18150-D09	Canada	6
SSEIB11612-13	Cotesia	BIOUG06655-B01	Canada	7
MIHOC019-22	Cotesia	CNC1041927	Canada	7
MIHOC053-22	Cotesia	CNC1041922	Canada	7
SSWLF4606-13	Cotesia	BIOUG09629-D01	Canada	8
MIHOC028-22	Cotesia	CNC1041947	Canada	9
ASBAC1075-06	Cotesia Whitfield65	DHJPAR0012101	Costa Rica	10
ASBAC1078-06	Cotesia Whitfield65	DHJPAR0012104	Costa Rica	10
ASBC797-07	Cotesia Whitfield65	DHJPAR0012334	Costa Rica	10
ASBC799-07	Cotesia Whitfield65	DHJPAR0012336	Costa Rica	10
ASHYD979-08	Cotesia Whitfield65	DHJPAR0030977	Costa Rica	10
ASHYH721-11	Cotesia Whitfield65	DHJPAR0042963	Costa Rica	10
ACGAZ1116-12	Cotesia Whitfield65	DHJPAR0049802	Costa Rica	10
ACGAZ1152-12	Cotesia Whitfield65	DHJPAR0049838	Costa Rica	10
ACGBA3614-13	Cotesia Whitfield65	DHJPAR0051022	Costa Rica	10
ASHYD3829-14	Cotesia Whitfield65	DHJPAR0054664	Costa Rica	10
ACGBA5909-16	Cotesia Whitfield65	DHJPAR0059492	Costa Rica	10
ASHYD783-08	Cotesia Whitfield65	DHJPAR0030781	Costa Rica	10
ACGBA11132-20	Cotesia Whitfield65	DHJPAR0065165	Costa Rica	10
ASHYD2512-10	Cotesia Janzen6801	DHJPAR0038939	Costa Rica	11
ASHYD2514-10	Cotesia Janzen6801	DHJPAR0038941	Costa Rica	11
ASHYD2548-10	Cotesia Janzen6801	DHJPAR0038975	Costa Rica	11
ASHYB2190-10	Cotesia Janzen6801	DHJPAR0039903	Costa Rica	11
ASHYE2207-11	Cotesia Janzen6801	DHJPAR0040013	Costa Rica	11
ASHYE2559-11	Cotesia Janzen6801	DHJPAR0040423	Costa Rica	11
ACGBA3562-13	Cotesia Janzen6801	DHJPAR0050970	Costa Rica	11
ASHYM2281-13	Cotesia Janzen6801	DHJPAR0052927	Costa Rica	11
BLPDF1196-19	Cotesia Janzen6801	DHJPAR0063422	Costa Rica	11
BLPDF962-19	Cotesia Janzen4763	DHJPAR0063186	Costa Rica	12
CNYOL320-15	Cotesia	BIOUG19882-A02	Canada	13
CNYOL411-15	Cotesia	BIOUG19882-H09	Canada	13
GMCBA677-16	Cotesia	BIOUG30401-A10	Canada	13
ASBAC116-05	Cotesia Whitfield30	DHJPAR0000229	Costa Rica	14
ASHYB2696-15	Cotesia Whitfield30	DHJPAR0057762	Costa Rica	14
PLXDG1538-21	Cotesia Whitfield30	BIOUG63590-C08	Costa Rica	14
ASBC189-06	Cotesia Whitfield30	DHJPAR0005068	Costa Rica	14
PLABG3393-18	Cotesia Whitfield30	BIOUG44364-E05	Costa Rica	14
TZBCA222-06	Cotesia	OMAFRA06-157	Canada	15
ASHYH2803-14	Cotesia DapkeyManducaPhiladelphia	DHJPAR0056066	Costa Rica	15
ASQAS163-11	Cotesia congregata 1	Ccong57Sa	United States	15
GBMIN74060-17	Cotesia congregata	KY205171	United States	15
BBHYF156-10	Cotesia congregata	09BBEHY-2155	Canada	15
OTTMI738-22	Cotesia congregata	CNC1919769	Canada	15
CNTIF3284-15	Cotesia congregata	BIOUG21128-B04	Canada	15
BBHYA4135-12	Cotesia congregata	BIOUG01836-D09	United States	15
CNCHZ458-09	Cotesia congregata	CAM0268	Canada	15
SSKJC3702-15	Cotesia congregata	BIOUG19498-B11	Canada	15
CNCHZ630-09	Cotesia congregata	CAM0440	Canada	15
BCNCB428-21	Cotesia	CNC1766793	United States	16
ASBAC128-05	Cotesia Whitfield36	DHJPAR0000241	Costa Rica	17
ASBD159-07	Cotesia Whitfield36	DHJPAR0012652	Costa Rica	17
ASBAC348-05	Cotesia Whitfield36	DHJPAR0001364	Costa Rica	17
ASBAC355-05	Cotesia Whitfield36	DHJPAR0001371	Costa Rica	17
ASBAC378-05	Cotesia Whitfield36	DHJPAR0001394	Costa Rica	17
ASBAC384-05	Cotesia Whitfield36	DHJPAR0001400	Costa Rica	17
ASBA874-06	Cotesia Whitfield36	DHJPAR0004300	Costa Rica	17
ASHYA939-08	Cotesia Whitfield36	DHJPAR0025600	Costa Rica	17
ASHYB660-08	Cotesia Whitfield36	DHJPAR0020773	Costa Rica	17
ASHYB665-08	Cotesia Whitfield36	DHJPAR0020778	Costa Rica	17
ASHYC144-08	Cotesia Whitfield36	DHJPAR0026121	Costa Rica	17
ASHYC464-08	Cotesia Whitfield36	DHJPAR0026441	Costa Rica	17
ASHYC673-08	Cotesia Whitfield36	DHJPAR0026650	Costa Rica	17
ASHYD528-08	Cotesia Whitfield36	DHJPAR0027502	Costa Rica	17
ASHYD563-08	Cotesia Whitfield36	DHJPAR0027537	Costa Rica	17
ASHYA631-08	Cotesia Whitfield36	DHJPAR0025292	Costa Rica	17
ASHYA331-08	Cotesia Whitfield36	DHJPAR0024992	Costa Rica	17
ASBAC284-05	Cotesia Whitfield36	DHJPAR0000205	Costa Rica	17
ASBAC265-05	Cotesia Whitfield36	DHJPAR0000186	Costa Rica	17
ASHYB1525-09	Cotesia Whitfield36	DHJPAR0034232	Costa Rica	17
ASHYB1571-09	Cotesia Whitfield36	DHJPAR0034278	Costa Rica	17
ASHYC4852-10	Cotesia Whitfield36	DHJPAR0038107	Costa Rica	17
ASHYC4855-10	Cotesia Whitfield36	DHJPAR0038110	Costa Rica	17
ASHYC4866-10	Cotesia Whitfield36	DHJPAR0038121	Costa Rica	17
ASHYC4869-10	Cotesia Whitfield36	DHJPAR0038124	Costa Rica	17
ASHYC4878-10	Cotesia Whitfield36	DHJPAR0038133	Costa Rica	17
ASHYC4879-10	Cotesia Whitfield36	DHJPAR0038134	Costa Rica	17
ASHYC4881-10	Cotesia Whitfield36	DHJPAR0038136	Costa Rica	17
ASHYC4886-10	Cotesia Whitfield36	DHJPAR0038141	Costa Rica	17
ASHYC4894-10	Cotesia Whitfield36	DHJPAR0038149	Costa Rica	17
ASHYB2167-10	Cotesia Whitfield36	DHJPAR0039880	Costa Rica	17
ACGBA2741-12	Cotesia Whitfield36	DHJPAR0049199	Costa Rica	17
ACGBA10290-19	Cotesia Whitfield36	DHJPAR0064038	Costa Rica	17
ASHYC4873-10	Cotesia Whitfield36	DHJPAR0038128	Costa Rica	17
CRBAA22198-22	Cotesia Whitfield36	BIOUG82126-G11	Costa Rica	17
CRBAA10472-22	Cotesia Whitfield36	BIOUG77514-E01	Costa Rica	17
CRBLB47318-22	Cotesia Whitfield36	BIOUG90555-B12	Costa Rica	17
CRTRA19861-22	Cotesia Whitfield36	BIOUG80212-D10	Costa Rica	17
CRBAA1649-22	Cotesia Whitfield36	BIOUG77661-D09	Costa Rica	17
ASBAC319-05	Cotesia Whitfield36	DHJPAR0001335	Costa Rica	17
ASBAC230-05	Cotesia Whitfield34	DHJPAR0000151	Costa Rica	18
ASBA620-06	Cotesia Whitfield34	DHJPAR0002824	Costa Rica	18
ASBA626-06	Cotesia Whitfield34	DHJPAR0002830	Costa Rica	18
ASBA640-06	Cotesia Whitfield34	DHJPAR0002844	Costa Rica	18
ASBA819-06	Cotesia Whitfield34	DHJPAR0004245	Costa Rica	18
ASBA666-06	Cotesia Whitfield34	DHJPAR0002870	Costa Rica	18
GMARR866-14	Cotesia	BIOUG13967-G04	Argentina	18
ASHYC1799-09	Cotesia Whitfield35	DHJPAR0031009	Costa Rica	19
ASHYG591-10	Cotesia Whitfield35	DHJPAR0031330	Costa Rica	19
ASNUR089-11	Cotesia	CCDB-07377 H05	French Guiana	19
ACGBA8430-18	Cotesia Whitfield35	DHJPAR0062096	Costa Rica	19
ACGBA10322-19	Cotesia Whitfield35	DHJPAR0064070	Costa Rica	19
ACGBA11092-20	Cotesia Whitfield35	DHJPAR0064935	Costa Rica	19
CRCCB8762-23	Hymenoptera	CBG-A06377-C06	Costa Rica	19
PLDEI397-20	Cotesia Whitfield35	BIOUG63327-C12	Costa Rica	19
ASBAC364-05	Cotesia Whitfield35	DHJPAR0001380	Costa Rica	19
ASBAC303-05	Cotesia Whitfield35	DHJPAR0001319	Costa Rica	19
ASBAC304-05	Cotesia Whitfield35	DHJPAR0001320	Costa Rica	19
ASBA294-06	Cotesia Whitfield64	DHJPAR0002780	Costa Rica	19
ASBA625-06	Cotesia Whitfield64	DHJPAR0002829	Costa Rica	19
ASBA648-06	Cotesia Whitfield64	DHJPAR0002852	Costa Rica	19
ASBA669-06	Cotesia Whitfield64	DHJPAR0002873	Costa Rica	19
ASBA670-06	Cotesia Whitfield64	DHJPAR0002874	Costa Rica	19
ASBD155-07	Cotesia Whitfield64	DHJPAR0012648	Costa Rica	19
ASBD173-07	Cotesia Whitfield64	DHJPAR0012666	Costa Rica	19
CRDOA13830-22	Cotesia Whitfield64	BIOUG77160-C03	Costa Rica	19
ASHYD1683-10	Cotesia Whitfield6803	DHJPAR0031759	Costa Rica	19
ACGAZ1084-12	Cotesia Whitfield6803	DHJPAR0049770	Costa Rica	19
ACGBA8027-17	Cotesia Whitfield6803	DHJPAR0061644	Costa Rica	19
BLPDF967-19	Cotesia Whitfield6803	DHJPAR0063191	Costa Rica	19
PLOAG151-20	Cotesia Whitfield6803	BIOUG53457-D05	Costa Rica	19
CNCHX933-09	Cotesia	CNCH0918	Dominican Republic	20
GBMNC44359-20	Parapanteles sp. cote10	MN645203		21
GBMNC44361-20	Parapanteles sp. cote10	MN645201		22
ASBAC223-05	Parapanteles mariae	DHJPAR0000144	Costa Rica	23
ASBAC746-06	Parapanteles mariae	DHJPAR0002235	Costa Rica	23
ASBA664-06	Parapanteles mariae	DHJPAR0002868	Costa Rica	23
ASBR506-06	Parapanteles mariae	DHJPAR0004540	Costa Rica	23
ASHYD969-08	Parapanteles mariae	DHJPAR0030967	Costa Rica	23
ASBA295-06	Parapanteles mariae	DHJPAR0002781	Costa Rica	23
ASBD680-07	Parapanteles mariae	DHJPAR0013815	Costa Rica	23
ASBR502-06	Parapanteles mariae	DHJPAR0004536	Costa Rica	23
ASHYC1837-09	Parapanteles mariae	DHJPAR0031047	Costa Rica	23
ASHYC1840-09	Parapanteles mariae	DHJPAR0031050	Costa Rica	23
ASHYC1842-09	Parapanteles mariae	DHJPAR0031052	Costa Rica	23
ASHYC1845-09	Parapanteles mariae	DHJPAR0031055	Costa Rica	23
ASBA272-06	Parapanteles mariae	DHJPAR0002758	Costa Rica	23
ASBD584-07	Parapanteles mariae	DHJPAR0013719	Costa Rica	23
ASBR084-06	Parapanteles mariae	DHJPAR0004211	Costa Rica	23
ASBD597-07	Parapanteles mariae	DHJPAR0013732	Costa Rica	23
ASBD600-07	Parapanteles mariae	DHJPAR0013735	Costa Rica	23
ASHYC1841-09	Parapanteles mariae	DHJPAR0031051	Costa Rica	23
ASBR088-06	Parapanteles mariae	DHJPAR0004215	Costa Rica	23
ASHYC1835-09	Parapanteles mariae	DHJPAR0031045	Costa Rica	23
ASBAC224-05	Parapanteles mariae	DHJPAR0000145	Costa Rica	23
ASBR093-06	Parapanteles mariae	DHJPAR0004220	Costa Rica	23
ASBAC100-05	Cotesia Whitfield40	DHJPAR0000213	Costa Rica	24
ASBAC102-05	Cotesia Whitfield40	DHJPAR0000215	Costa Rica	24
ASBAC273-05	Cotesia Whitfield40	DHJPAR0000194	Costa Rica	24
ASBAC399-05	Cotesia Whitfield40	DHJPAR0001415	Costa Rica	24
ASBAC409-05	Cotesia Whitfield40	DHJPAR0001425	Costa Rica	24
ASBA1331-08	Cotesia Whitfield40	DHJPAR0020249	Costa Rica	24
ASBAC356-05	Cotesia Whitfield40	DHJPAR0001372	Costa Rica	24
ASBAC113-05	Cotesia Whitfield32	DHJPAR0000226	Costa Rica	25
ASBAC114-05	Cotesia Whitfield32	DHJPAR0000227	Costa Rica	25
ASBC800-07	Cotesia Whitfield32	DHJPAR0012337	Costa Rica	25
ASBA1381-08	Cotesia Whitfield32	DHJPAR0020300	Costa Rica	25
ACGBA2681-12	Cotesia Whitfield32	DHJPAR0049139	Costa Rica	25
ASHYH1375-13	Cotesia Whitfield32	DHJPAR0052263	Costa Rica	25
ACGBA3786-13	Cotesia Whitfield32	DHJPAR0051194	Costa Rica	25
ASHYM2272-13	Cotesia Whitfield32	DHJPAR0052918	Costa Rica	25
ASHYM2300-13	Cotesia Whitfield32	DHJPAR0052946	Costa Rica	25
ASHYM2304-13	Cotesia Whitfield32	DHJPAR0052950	Costa Rica	25
ASHYM2329-13	Cotesia Whitfield32	DHJPAR0052975	Costa Rica	25
ACGBA5888-16	Cotesia Whitfield32	DHJPAR0059471	Costa Rica	25
ACGBA6131-16	Cotesia Whitfield32	DHJPAR0059714	Costa Rica	25
ACGBA11185-20	Cotesia Whitfield32	DHJPAR0065218	Costa Rica	25
PLLBI700-20	Cotesia Whitfield32	BIOUG52793-B04	Costa Rica	25
ACGBA4377-13	Cotesia Whitfield32	DHJPAR0051785	Costa Rica	25
ASBAC361-05	Cotesia Whitfield29	DHJPAR0001377	Costa Rica	26
ACGBA8098-17	Cotesia Whitfield29	DHJPAR0061715	Costa Rica	26
ASHYB2169-10	Cotesia Whitfield29	DHJPAR0039882	Costa Rica	26
ASHYB2271-10	Cotesia Whitfield29	DHJPAR0039984	Costa Rica	26
ACGAZ341-11	Cotesia Whitfield29	DHJPAR0045120	Costa Rica	26
ACGAZ417-11	Cotesia Whitfield29	DHJPAR0045196	Costa Rica	26
ACGBA8089-17	Cotesia Whitfield29	DHJPAR0061706	Costa Rica	26
ACGBA8176-17	Cotesia Whitfield29	DHJPAR0061793	Costa Rica	26
ACGBA8410-18	Cotesia Whitfield29	DHJPAR0062076	Costa Rica	26
ACGAZ429-11	Cotesia Whitfield29	DHJPAR0045208	Costa Rica	26
ASHYB2170-10	Cotesia Whitfield29	DHJPAR0039883	Costa Rica	26
ASHYD907-08	Cotesia Whitfield29	DHJPAR0030905	Costa Rica	26
ARCHI2242-17	Cotesia	BIOUG35458-F11	Chile	27
CNPKG415-14	Cotesia	BIOUG10558-C06	Canada	28
GMONF1076-15	Cotesia	BIOUG23990-C07	Canada	28
MIHOC017-22	Cotesia	CNC1041797	Canada	29
CNCHZ962-09	Cotesia jft33	MIC 000770	Canada	29
MIHOC088-22	Cotesia	CNC1041857	Canada	29
CGBTA433-08	Cotesia	CGTURK-0433	Turkey	30
GBDTA466-21	Cotesia coryphe	ZSM-HYM-33154-H02	Germany	30
BCHYM18926-21	Cotesia coryphe	ZSM-HYM-33420-A03	Germany	30
GBDTA14346-21	Cotesia coryphe	ZSM-HYM-42383-A01	Germany	30
GBDTA14499-21	Cotesia coryphe	ZSM-HYM-42384-E11	Germany	30
GBDTA14627-21	Cotesia coryphe	ZSM-HYM-42385-H08	Germany	30
GBDTA724-21	Cotesia coryphe	ZSM-HYM-33157-E11	Germany	30
GBDTA748-21	Cotesia coryphe	ZSM-HYM-33157-G11	Germany	30
GMGMQ1658-18	Cotesia coryphe	BIOUG42697-G07	Germany	30
GBDTA747-21	Cotesia coryphe	ZSM-HYM-33157-G10	Germany	30
BCNCA252-18	Cotesia coryphe	MRS JFT0691	Netherlands	30
GBMCG029-22	Cotesia coryphe	ZSM-HYM-ZLAB01-C05	Germany	30
GBMCG059-22	Cotesia coryphe	ZSM-HYM-ZLAB01-E11	Austria	30
GBDTA1060-21	Cotesia coryphe	ZSM-HYM-33161-B03	Germany	30
GBDTA746-21	Cotesia coryphe	ZSM-HYM-33157-G09	Germany	30
GBDTA749-21	Cotesia coryphe	ZSM-HYM-33157-G12	Germany	30
GBDTA14334-21	Cotesia coryphe	ZSM-HYM-42382-G12	Germany	30
GMGMQ657-18	Cotesia coryphe	BIOUG42687-C04	Germany	30
GBDTA16192-21	Cotesia coryphe	ZSM-HYM-42326-D06	Germany	30
GBDTA13831-21	Cotesia coryphe	ZSM-HYM-42377-E08	Germany	30
GBDTA15648-21	Cotesia coryphe	ZSM-HYM-42396-F08	Germany	30
GBDTA16168-21	Cotesia coryphe	ZSM-HYM-42326-B06	Germany	30
GMBUF724-14	Cotesia	BIOUG15446-D08	Bulgaria	30
WOMIA117-11	Cotesia zygaenarum	WAM 0422	France	31
CNCBR854-09	Cotesia jft77	CNCH1979	Sweden	32
MARKA087-20	Cotesia gastropachae	MRS-JFT 0880	Serbia	32
GBDTA542-21	Cotesia gastropachae	ZSM-HYM-33155-F07	Germany	32
DTIII4100-22	Cotesia gastropachae	ZSM-HYM-42470-B03	Germany	32
GBDTA1435-21	Cotesia gastropachae	ZSM-HYM-33165-A10	Germany	32
GBDTA1790-21	Cotesia gastropachae	ZSM-HYM-33168-G08	Germany	32
CNCBR648-09	Cotesia jft74	CNCH1773	Sweden	33
BCHYM19006-21	Cotesia geryonis	ZSM-HYM-33420-G11	Germany	33
GMBUE354-14	Cotesia	BIOUG15310-G05	Bulgaria	33
GBDTA1339-21	Cotesia geryonis	ZSM-HYM-33164-A09	Germany	33
GBDTA13702-21	Cotesia geryonis	ZSM-HYM-42376-B10	Germany	33
GBDTA14281-21	Cotesia geryonis	ZSM-HYM-42382-C07	Germany	33
GBDTA14133-21	Cotesia geryonis	ZSM-HYM-42380-G01	Germany	33
GBDTA14279-21	Cotesia geryonis	ZSM-HYM-42382-C05	Germany	33
GBDTA14282-21	Cotesia geryonis	ZSM-HYM-42382-C08	Germany	33
GBDTA15823-21	Cotesia geryonis	ZSM-HYM-42398-E05	Germany	33
GBDTA14135-21	Cotesia geryonis	ZSM-HYM-42380-G03	Germany	33
BCNCA121-18	Cotesia geryonis	CNC977723	France	33
BCNCA183-18	Cotesia cf. callimone	CNCHYM49333	Spain	33
BCNCA122-18	Cotesia geryonis	CNC977724	France	33
MARKC016-22	Cotesia geryonis	CNC977726	France	33
MARKC017-22	Cotesia geryonis	CNC977728	France	33
BCNCA123-18	Cotesia geryonis	CNC977725	France	33
BCNCA182-18	Cotesia cf. callimone	CNCHYM49332	Spain	33
GMFIO455-12	Cotesia	BIOUG04361-A11	Finland	34
CNKLB4988-14	Cotesia	BIOUG17585-E04	Canada	34
GBDTA14178-21	Cotesia	ZSM-HYM-42381-B11	Germany	34
GBDTA15486-21	Cotesia	ZSM-HYM-42395-A01	Germany	34
GMNWJ2779-14	Cotesia spuria	BIOUG16203-G11	Norway	35
GMGMC919-14	Cotesia spuria	BIOUG16523-D11	Germany	35
BCHYM7458-15	Cotesia spuria	BC-ZSM-HYM-23873-D12	Czech Republic	35
BCHYM7495-15	Cotesia spuria	BC-ZSM-HYM-23873-H01	Czech Republic	35
BCHYM8785-15	Cotesia spuria	BC-ZSM-HYM-27767-D09	Czech Republic	35
BCHYM8786-15	Cotesia spuria	BC-ZSM-HYM-27767-D10	Czech Republic	35
GBDTA15237-21	Cotesia	ZSM-HYM-42392-D01	Germany	35
GMBMM796-17	Cotesia spuria	BIOUG36767-H09	Belarus	35
GBDTA15271-21	Cotesia	ZSM-HYM-42392-F11	Germany	35
GBDTA891-21	Cotesia	ZSM-HYM-33159-C12	Germany	35
BCHYM7179-15	Cotesia spuria	BC-ZSM-HYM-23870-E06	Czech Republic	35
BCHYM7540-15	Cotesia spuria	BC-ZSM-HYM-27734-C11	Czech Republic	35
MARKB250-21	Cotesia spuria	CNCHYM49289	France	35
MARKB268-21	Cotesia spuria	CNCHYM49325	France	35
MARKB312-21	Cotesia spuria	MRS JFT 0179	France	35
GBDTA15224-21	Cotesia	ZSM-HYM-42392-B12	Germany	35
BCHYM7308-15	Cotesia spuria	BC-ZSM-HYM-23871-H04	Czech Republic	35
BCNCA267-18	Cotesia spuria	MRS JFT0727	Greece	35
GBDTA1440-21	Cotesia	ZSM-HYM-33165-B03	Germany	36
GBDTA13942-21	Cotesia	ZSM-HYM-42378-F12	Germany	36
GBDTA13953-21	Cotesia	ZSM-HYM-42378-G11	Germany	36
GMCHG155-14	Cotesia	BIOUG14340-D11	China	37
MARKB393-21	Cotesia subordinaria	MS 102	United Kingdom	37
GBDTA14610-21	Cotesia subordinaria	ZSM-HYM-42385-G03	Germany	37
GBDTA15381-21	Cotesia subordinaria	ZSM-HYM-42393-H02	Germany	37
MARKB385-21	Cotesia subordinaria	MS 082	United Kingdom	37
CNCHW320-09	Cotesia jft30	CNCH1350	United States	38
JSHYM857-11	Cotesia jft30	BIOUG01035-A02	Canada	38
GMGRH089-13	Cotesia	BIOUG08212-B05	Germany	39
GMGRI662-13	Cotesia	BIOUG08368-B04	Germany	39
BCNCA261-18	Cotesia sp.	MRS JFT0716	United Kingdom	39
BCNCA262-18	Cotesia sp.	MRS JFT0717	United Kingdom	39
GBDTA1577-21	Cotesia	ZSM-HYM-33166-E09	Germany	39
BCNCA266-18	Cotesia capucinae	MRS JFT0724	Serbia	40
WOMIA375-11	Cotesia	GOU 0605	China	41
BCHYM18940-21	Cotesia	ZSM-HYM-33420-B05	Germany	42
BCHYM18942-21	Cotesia	ZSM-HYM-33420-B07	Germany	42
BCHYM18941-21	Cotesia	ZSM-HYM-33420-B06	Germany	42
GBDTA1600-21	Cotesia	ZSM-HYM-33166-G08	Germany	42
BCHYM18943-21	Cotesia	ZSM-HYM-33420-B08	Germany	42
GBDTA15443-21	Cotesia	ZSM-HYM-42394-E05	Germany	42
GBDTA15920-21	Cotesia	ZSM-HYM-42323-E07	Germany	42
GBDTA723-21	Cotesia	ZSM-HYM-33157-E10	Germany	43
GBDTA1143-21	Cotesia	ZSM-HYM-33162-A03	Germany	43
GBDTA1146-21	Cotesia	ZSM-HYM-33162-A06	Germany	43
GBDTA13891-21	Cotesia	ZSM-HYM-42378-B09	Germany	43
GBDTA16112-21	Cotesia	ZSM-HYM-42325-E09	Germany	43
GBDTA1149-21	Cotesia	ZSM-HYM-33162-A09	Germany	43
GBDTA1150-21	Cotesia	ZSM-HYM-33162-A10	Germany	43
GBDTA16113-21	Cotesia	ZSM-HYM-42325-E10	Germany	43
GBDTA1089-21	Cotesia	ZSM-HYM-33161-D08	Germany	43
GBDTA1099-21	Cotesia	ZSM-HYM-33161-E06	Germany	43
GBDTA1139-21	Cotesia	ZSM-HYM-33161-H10	Germany	43
GBDTA16035-21	Cotesia	ZSM-HYM-42324-G03	Germany	43
OZBOL393-21	Microgastrinae	CCDB-38103-B1	Australia	44
ASWAS043-07	Cotesia jft01	06-PROBE-3485	Canada	45
CNCHV498-10	Cotesia jft01	07PROBE-24639	Canada	45
CNCHV501-10	Cotesia jft01	07PROBE-24642	Canada	45
CGBTA498-08	Cotesia	CGTURK-0498	Turkey	46
GMBUB1094-14	Cotesia	BIOUG15044-C08	Bulgaria	46
GBDTA1821-21	Cotesia	ZSM-HYM-33169-B04	Germany	46
BCHYM19004-21	Cotesia	ZSM-HYM-33420-G09	Germany	46
GMGMP5685-18	Cotesia	BIOUG42750-H08	Germany	46
GMGMP6256-18	Cotesia	BIOUG42756-H09	Germany	46
GBDTA14242-21	Cotesia	ZSM-HYM-42381-H03	Germany	46
GBDTA14243-21	Cotesia	ZSM-HYM-42381-H04	Germany	46
GBDTA15153-21	Cotesia	ZSM-HYM-42391-D12	Germany	46
GBDTA15451-21	Cotesia	ZSM-HYM-42394-F01	Germany	46
GBDTA15883-21	Cotesia	ZSM-HYM-42323-B06	Germany	46
GBDTA1361-21	Cotesia	ZSM-HYM-33164-C07	Germany	46
GBDTA1451-21	Cotesia	ZSM-HYM-33165-C02	Germany	46
AAHYM643-16	Cotesia sp.	MRS-JFT 0678	Czech Republic	46
BCHYM18974-21	Cotesia	ZSM-HYM-33420-E03	Germany	46
GBDTA1565-21	Cotesia	ZSM-HYM-33166-D09	Germany	46
GBDTA15450-21	Cotesia	ZSM-HYM-42394-E12	Germany	46
GBDTA15936-21	Cotesia	ZSM-HYM-42323-F11	Germany	46
GBDTA15457-21	Cotesia	ZSM-HYM-42394-F07	Germany	46
GBDTA15470-21	Cotesia	ZSM-HYM-42394-G08	Germany	46
CNCBR641-09	Cotesia selenevora	CNCH1766	Sweden	47
GBDTA1807-21	Cotesia selenevora	ZSM-HYM-33169-A02	Germany	47
ASQSQ095-09	Cotesia selenevora	MRS-Cot-cal	Belgium	47
CGBTA489-08	Cotesia	CGTURK-0489	Turkey	48
CGBTB499-09	Cotesia	CGTURK-1520	Turkey	48
WOMIC322-10	Cotesia	JMIC 0322	United Arab Emirates	48
WOMIA165-11	Cotesia sp.	WAM 0470	Cyprus	48
HYQT433-10	Cotesia	gvc13693-1L	Australia	49
HYQT444-10	Cotesia	gvc13797-1L	Australia	49
HYQT482-10	Cotesia	gvc14017-1L	Australia	49
HYQT499-10	Cotesia	gvc14182-1L	Australia	49
AUMIC341-18	Cotesia	Extraction550	Australia	49
AUMIC424-18	Cotesia	Extraction644	Australia	49
GCQT1414-17	Cotesia	gvcT10102	Australia	49
HYQTB326-12	Cotesia	gvc18105-1L	Australia	49
GMAMG722-15	Cotesia	BIOUG22591-A02	Australia	49
AUMIC050-18	Cotesia	Extraction156	Australia	49
GMAMP278-15	Cotesia	BIOUG23296-F06	Australia	49
GMAMF262-15	Cotesia	BIOUG22583-D09	Australia	49
MAMTM005-13	Cotesia PK04	BIOUG04746-A05	Pakistan	49
MAMTM026-13	Cotesia PK04	BIOUG04746-C02	Pakistan	49
MAMTO008-13	Cotesia PK04	BIOUG04750-A08	Pakistan	49
MAMTO025-13	Cotesia PK04	BIOUG04750-C01	Pakistan	49
MAMTO104-13	Cotesia PK04	BIOUG04751-A09	Pakistan	49
NIABA059-15	Cotesia	BIOUG21739-G07	Pakistan	49
PMNHC042-15	Cotesia PK04	BIOUG17827-G02	Pakistan	49
PMNHD368-14	Cotesia PK04	BIOUG17813-A10	Pakistan	49
GBMNE64849-22	Cotesia sp.	OP288793		49
NIABA068-15	Cotesia	BIOUG21739-H04	Pakistan	49
MAMTO003-13	Cotesia PK04	BIOUG04750-A03	Pakistan	49
MAMTW286-14	Cotesia PK04	BIOUG15345-A03	Pakistan	49
PMNHB107-14	Cotesia	BIOUG17511-D04	Pakistan	49
PMNHB114-14	Cotesia	BIOUG17511-D11	Pakistan	49
GMBCA4528-15	Cotesia	BIOUG21399-H11	Bangladesh	49
PMNHN312-15	Cotesia PK04	BIOUG21738-G07	Pakistan	49
MAMTY252-14	Cotesia PK04	BIOUG15395-F05	Pakistan	49
PMNHD321-14	Cotesia PK04	BIOUG17812-E10	Pakistan	49
PMNHC031-15	Cotesia PK04	BIOUG17827-F03	Pakistan	49
MAMTO079-13	Cotesia PK04	BIOUG04750-G07	Pakistan	49
GMSAX969-14	Cotesia	BIOUG14801-A12	South Africa	49
GMSUO706-15	Cotesia	BIOUG26961-D01	Saudi Arabia	49
GMSUP501-15	Cotesia	BIOUG26965-F09	Saudi Arabia	49
GMSCA053-15	Cotesia	BIOUG23324-E05	Saudi Arabia	49
CNCHV652-10	Cotesia icipe	CASENT2163225	Madagascar	49
WOMIC355-10	Cotesia icipe	JMIC 0355	Yemen	49
WOMIC358-10	Cotesia icipe	JMIC 0358	Yemen	49
WOMIC366-10	Cotesia icipe	JMIC 0366	Yemen	49
WOMIC368-10	Cotesia icipe	JMIC 0368	Yemen	49
KHYME2710-13	Cotesia jft52	14705BraC6	Kenya	49
AAHYM364-16	Cotesia icipe	CNC507548	Kenya	49
AAHYM365-16	Cotesia icipe	CNC507549	Kenya	49
AAHYM366-16	Cotesia icipe	CNC507550	Kenya	49
AAHYM367-16	Cotesia icipe	CNC507551	Kenya	49
AAHYM368-16	Cotesia icipe	CNC507552	Kenya	49
AAHYM369-16	Cotesia icipe	CNC507553	Kenya	49
KMPIA056-18	Cotesia	BIOUG42898-E08	South Africa	49
KMPUA075-18	Cotesia	BIOUG42909-G03	South Africa	49
GMSJE305-18	Cotesia	BIOUG38216-E10	South Africa	49
KMPHA266-18	Cotesia	BIOUG43471-C10	South Africa	49
KMPAB049-18	Cotesia	BIOUG42400-E01	South Africa	49
KMPUB255-18	Cotesia	BIOUG43350-G02	South Africa	49
KMPIT122-19	Cotesia	BIOUG47100-H09	South Africa	49
KMPUH763-19	Cotesia	BIOUG48027-B02	South Africa	49
KMPUH1318-19	Cotesia	BIOUG48356-B10	South Africa	49
KMPUJ1696-19	Cotesia	BIOUG48872-G09	South Africa	49
KMPIB363-18	Cotesia	BIOUG42506-F11	South Africa	49
KMPAB1004-18	Cotesia	BIOUG42410-E06	South Africa	49
KMPUJ3272-19	Cotesia	BIOUG48980-D06	South Africa	49
KMPUB124-18	Cotesia	BIOUG43349-D02	South Africa	49
KMPUH788-19	Cotesia	BIOUG48027-D03	South Africa	49
KMPDK469-19	Cotesia	BIOUG48723-G06	South Africa	49
KMPUC801-18	Cotesia	BIOUG43680-E09	South Africa	49
KMPUH752-19	Cotesia	BIOUG48027-A03	South Africa	49
KMPDM1023-19	Cotesia	BIOUG48825-H03	South Africa	49
GBMNB63423-20	Cotesia icipe	MN900735	Ghana	49
GBMND50146-21	Cotesia icipe	MT780219		49
GBMND50147-21	Cotesia icipe	MT780218		49
GBMND50148-21	Cotesia icipe	MT780217		49
AAHYM363-16	Cotesia icipe	CNC507547	Kenya	49
KMPAB1437-18	Cotesia	BIOUG42415-H07	South Africa	49
KMPAB817-18	Cotesia	BIOUG42408-E09	South Africa	49
WOMIC359-10	Cotesia icipe	JMIC 0359	Yemen	49
SYC4410-14	Cotesia	sc 04490	French Polynesia	49
SYC5309-14	Cotesia	sc 05394	French Polynesia	49
SYC5311-14	Cotesia	sc 05396	French Polynesia	49
SYC5312-14	Cotesia	sc 05397	French Polynesia	49
AUMIC152-18	Cotesia	Extraction287	Australia	50
AUMIC194-18	Cotesia	Extraction338	Australia	50
ASMII8919-22	Cotesia	BIOUG82746-G06	Australia	50
OZBOL432-21	Microgastrinae	CCDB-38103-E4	Australia	51
OZBOL441-21	Microgastrinae	CCDB-38103-F1	Australia	51
WOMIA111-11	Cotesia isolde	WAM 0416	Hungary	52
WOMIA112-11	Cotesia isolde	WAM 0417	Hungary	52
WOMIA114-11	Cotesia isolde	WAM 0419	Hungary	52
WOMIA113-11	Cotesia isolde	WAM 0418	Hungary	52
GMGMV323-20	Cotesia	BIOUG55170-G04	Germany	53
GBDTA160-21	Cotesia	ZSM-HYM-33151-F05	Germany	53
GBDTA161-21	Cotesia	ZSM-HYM-33151-F06	Germany	53
GBDTA502-21	Cotesia	ZSM-HYM-33155-C03	Germany	53
GBDTA580-21	Cotesia	ZSM-HYM-33156-A10	Germany	53
GBDTA1434-21	Cotesia	ZSM-HYM-33165-A09	Germany	53
GBDTA15373-21	Cotesia	ZSM-HYM-42393-G06	Germany	53
GBDTA13837-21	Cotesia	ZSM-HYM-42377-F02	Germany	53
GBDTA15433-21	Cotesia	ZSM-HYM-42394-D07	Germany	53
GBDTA15195-21	Cotesia	ZSM-HYM-42391-H06	Germany	53
GBDTA303-21	Cotesia	ZSM-HYM-33153-B06	Germany	53
GBDTA442-21	Cotesia	ZSM-HYM-33154-F02	Germany	53
GBDTA468-21	Cotesia	ZSM-HYM-33154-H04	Germany	53
AUMIC402-18	Cotesia	Extraction617	Australia	54
CNCHW526-09	Cotesia jft79	CNCH1556	Thailand	55
CNCBA018-10	Cotesia	CNCH2473	South Korea	56
CNCBA174-10	Cotesia	CNCH2629	South Korea	56
CNCBA038-10	Cotesia	CNCH2493	South Korea	56
CNCBA157-10	Cotesia	CNCH2612	South Korea	56
CNCBA180-10	Cotesia	CNCH2635	South Korea	56
CNCHW523-09	Cotesia	CNCH1553	Thailand	57
AUMIC033-18	Cotesia deliadis	Extraction13	Australia	58
AUMIC039-18	Cotesia deliadis	Extraction14	Australia	58
AUMIC490-18	Cotesia	Extraction737	Australia	58
HYQT528-10	Cotesia	gvc14224-1L	Australia	59
ASMII4974-22	Cotesia	BIOUG82735-E04	Australia	59
ASMII7948-22	Cotesia	BIOUG85138-F03	Australia	59
GMMGN709-14	Cotesia	BIOUG15983-H09	Malaysia	60
GMMGN1541-14	Cotesia	BIOUG16242-A10	Malaysia	61
GMIBK648-17	Cotesia	BIOUG36102-A04	Indonesia	61
GMIBK1440-18	Cotesia	BIOUG41356-G09	Indonesia	61
CNCHW524-09	Cotesia	CNCH1554	Thailand	62
CNCHW530-09	Cotesia	CNCH1560	Thailand	62
CNCHW561-09	Cotesia	CNCH1591	Thailand	62
CNCHW591-09	Cotesia	CNCH2001	Thailand	62
CNCHW598-09	Cotesia	CNCH2008	Thailand	62
WOMIA104-11	Cotesia spuria	WAM 0409	United Kingdom	63
WOMIA105-11	Cotesia spuria	WAM 0410	United Kingdom	63
GBDTA1870-21	Cotesia	ZSM-HYM-33169-F05	Germany	63
GBMCG046-22	Cotesia	ZSM-HYM-ZLAB01-D10	Germany	63
GBMCG057-22	Cotesia	ZSM-HYM-ZLAB01-E09	Germany	63
GBMCG058-22	Cotesia	ZSM-HYM-ZLAB01-E10	Germany	63
GMBMA396-17	Cotesia	BIOUG36652-C03	Belarus	63
CNEID879-12	Cotesia	BIOUG03539-D05	Canada	64
CNGSF2279-15	Cotesia	BIOUG21596-F04	Canada	64
CNEID2278-12	Cotesia	BIOUG03596-G03	Canada	64
OPPQE2671-17	Cotesia	BIOUG34530-F03	Canada	64
OPPEO2299-17	Cotesia	BIOUG35351-B07	Canada	64
OTTMI640-22	Microgastrinae	CNC1902030	Canada	64
OTTMI702-22	Microgastrinae	CNC1620642	Canada	64
OTTMI727-22	Cotesia	CNC1919477	Canada	64
OTTMI741-22	Cotesia	CNC1919850	Canada	64
OTTMI748-22	Cotesia	CNC1921736	Canada	64
OTTMI572-22	Microgastrinae	CNC1195333	Canada	64
OPPEC4310-17	Cotesia	BIOUG33329-C10	Canada	64
PHAAI515-17	Cotesia	BIOUG32464-H05	Canada	64
OPPQM1541-17	Cotesia	BIOUG35540-A07	Canada	64
OTTMI701-22	Microgastrinae	CNC1620577	Canada	64
CNTIF3499-15	Cotesia	BIOUG21130-D05	Canada	64
OPPOE1253-17	Cotesia	BIOUG33773-G06	Canada	64
OPPOE1998-17	Cotesia	BIOUG33917-C05	Canada	64
BCNCB009-20	Cotesia	CNC620133	Canada	64
OTTMI573-22	Microgastrinae	CNC1195345	Canada	64
OTTMI649-22	Microgastrinae	CNC1902509	Canada	64
OTTMI674-22	Microgastrinae	CNC1009743	Canada	64
OTTMI733-22	Cotesia	CNC1919658	Canada	64
OPPQS232-17	Cotesia	BIOUG35652-F06	Canada	64
SMTPI3661-14	Cotesia	BIOUG16034-G05	Canada	64
ASQAS178-11	Cotesia sp6	Cneus34MS	Greece	65
ASQSR282-11	Cotesia sp.	MRS 0066	Spain	65
AAHYM573-16	Cotesia sp.	MRS-JFT 0560	Turkey	65
AAHYM574-16	Cotesia sp.	MRS-JFT 0561	Turkey	65
AAHYM575-16	Cotesia sp.	MRS-JFT 0562	Turkey	65
MARKB177-21	Cotesia sp.	CNCHYM45308	Spain	65
AAHYM572-16	Cotesia sp.	MRS-JFT 0559	Turkey	65
BCNCA166-18	Cotesia sp.	CNCHYM45368	Spain	65
BCNCA270-18	Cotesia sp.	MRS JFT0730	Greece	65
BCNCA268-18	Cotesia cf. neustriae	MRS JFT0728	Greece	65
MARKB060-21	Cotesia cf. neustriae	MRS JFT0417	Iran	65
MARKB064-21	Cotesia cf. neustriae	MRS JFT0413	Iran	65
CNCBA141-10	Cotesia	CNCH2596	South Korea	66
CNCBA181-10	Cotesia	CNCH2636	South Korea	66
BBHYJ459-10	Cotesia	10BBCHY-1418	Canada	67
CNWLE1730-12	Cotesia	BIOUG03482-E04	Canada	67
SSPAB603-13	Cotesia	BIOUG06381-G10	Canada	67
GMODL4619-22	Braconidae	BIOUG94626-B10	Canada	67
GMODL6367-22	Braconidae	BIOUG94650-A07	Canada	67
CNFNE310-14	Cotesia	BIOUG10179-D12	Canada	67
GMOCL1055-15	Cotesia	BIOUG23001-A02	Canada	67
CNYOK901-15	Cotesia	BIOUG19785-E03	Canada	67
CNYOK1054-15	Cotesia	BIOUG19787-B02	Canada	67
GMOCL1185-15	Cotesia	BIOUG23002-D01	Canada	67
CNWLM289-13	Cotesia	BIOUG06873-E11	Canada	67
CNPAD700-13	Cotesia	BIOUG04681-B04	Canada	67
GMOCL1095-15	Cotesia	BIOUG23001-D06	Canada	67
CNYOD549-15	Cotesia	BIOUG19191-B06	Canada	68
ASQAS162-11	Cotesia MS02	C sp2MS	France	69
WSPMH036-06	Cotesia	GUE06-WSP-036	Canada	70
GBAH2172-06	Cotesia rubecula	DQ411830		70
NZMG286-11	Cotesia rubecula	NZAC04044182	New Zealand	70
NZMG287-11	Cotesia rubecula	NZAC04044388	New Zealand	70
SMTPI3300-14	Cotesia	BIOUG16052-G08	Canada	70
ASGLF323-11	Cotesia	BIOUG00989-F10	Canada	70
GBDTA001-21	Cotesia rubecula	ZSM-HYM-33150-A01	Germany	70
GBDTA002-21	Cotesia rubecula	ZSM-HYM-33150-A02	Germany	70
GBDTA003-21	Cotesia rubecula	ZSM-HYM-33150-A03	Germany	70
GBDTA004-21	Cotesia rubecula	ZSM-HYM-33150-A04	Germany	70
GBDTA005-21	Cotesia rubecula	ZSM-HYM-33150-A05	Germany	70
GBDTA006-21	Cotesia rubecula	ZSM-HYM-33150-A06	Germany	70
GBDTA007-21	Cotesia rubecula	ZSM-HYM-33150-A07	Germany	70
GBDTA008-21	Cotesia rubecula	ZSM-HYM-33150-A08	Germany	70
GBDTA400-21	Cotesia rubecula	ZSM-HYM-33154-B08	Germany	70
GBDTA439-21	Cotesia rubecula	ZSM-HYM-33154-E11	Germany	70
GBDTA457-21	Cotesia rubecula	ZSM-HYM-33154-G05	Germany	70
AAHYM009-16	Cotesia	CNC469017	Canada	70
SONE128-11	Cotesia	CWDHS17	Canada	70
HYCNE380-11	Cotesia rubecula	CNCHYM 00569	Canada	70
HYCNE493-11	Cotesia	CNCHYM 00682	Australia	70
HYCNE484-11	Cotesia rubecula	CNCHYM 00673	France	70
HYCNE483-11	Cotesia rubecula	CNCHYM 00672	Canada	70
NZMG245-11	Cotesia rubecula	NZAC04043998	New Zealand	70
HYCNE379-11	Cotesia rubecula	CNCHYM 00568	Canada	70
NZMG249-11	Cotesia rubecula	NZAC04045087	New Zealand	70
NZMG246-11	Cotesia rubecula	NZAC04044323	New Zealand	70
NZMG248-11	Cotesia rubecula	NZAC04045090	New Zealand	70
GMRUE429-16	Cotesia	BIOUG27891-D11	Russia	70
GBAH2171-06	Cotesia rubecula	DQ411829		70
GBDTA490-21	Cotesia rubecula	ZSM-HYM-33155-B03	Germany	70
GBDTA14496-21	Cotesia rubecula	ZSM-HYM-42384-E08	Germany	70
GBDTA497-21	Cotesia rubecula	ZSM-HYM-33155-B10	Germany	70
GBDTA14247-21	Cotesia rubecula	ZSM-HYM-42381-H08	Germany	70
GBDTA14589-21	Cotesia rubecula	ZSM-HYM-42385-E06	Germany	70
GBDTA16079-21	Cotesia rubecula	ZSM-HYM-42325-B12	Germany	70
MARKB185-21	Cotesia rubecula	CNCHYM45317	Iran	70
GMRSX1426-15	Cotesia	BIOUG27426-E05	Russia	71
ASBAC121-05	Cotesia Whitfield31	DHJPAR0000234	Costa Rica	72
ASHYD921-08	Cotesia Whitfield31	DHJPAR0030919	Costa Rica	72
ASBD170-07	Cotesia Whitfield31	DHJPAR0012663	Costa Rica	72
ASBD171-07	Cotesia Whitfield31	DHJPAR0012664	Costa Rica	72
ASHYC1800-09	Cotesia Whitfield31	DHJPAR0031010	Costa Rica	72
ASHYE2541-11	Cotesia Whitfield31	DHJPAR0040405	Costa Rica	72
ACGAZ380-11	Cotesia Whitfield31	DHJPAR0045159	Costa Rica	72
ACGBA1235-12	Cotesia Whitfield31	DHJPAR0047092	Costa Rica	72
ACGBA2669-12	Cotesia Whitfield31	DHJPAR0049127	Costa Rica	72
ASHYH1319-13	Cotesia Whitfield31	DHJPAR0052207	Costa Rica	72
ASHYH2929-15	Cotesia Whitfield31	DHJPAR0056572	Costa Rica	72
ACGBA4643-15	Cotesia Whitfield31	DHJPAR0056766	Costa Rica	72
ACGBA6187-16	Cotesia Whitfield31	DHJPAR0059769	Costa Rica	72
ACGBA8118-17	Cotesia Whitfield31	DHJPAR0061735	Costa Rica	72
ACGBA9095-18	Cotesia Whitfield31	DHJPAR0062761	Costa Rica	72
BLPDF1184-19	Cotesia Whitfield31	DHJPAR0063410	Costa Rica	72
BLPDF1188-19	Cotesia Whitfield31	DHJPAR0063414	Costa Rica	72
ACGBA10845-19	Cotesia Whitfield31	DHJPAR0064593	Costa Rica	72
PLABP392-19	Cotesia Whitfield31	BIOUG50232-H06	Costa Rica	72
ACGBA8141-17	Cotesia Whitfield31	DHJPAR0061758	Costa Rica	72
ASHYC1836-09	Cotesia Whitfield31	DHJPAR0031046	Costa Rica	72
BLPDF970-19	Cotesia Whitfield31	DHJPAR0063194	Costa Rica	72
PLDBZ130-19	Cotesia Whitfield31	BIOUG50592-E01	Costa Rica	72
PLFBT928-19	Cotesia Whitfield31	BIOUG50988-D02	Costa Rica	72
CRATA29335-22	Hymenoptera	BIOUG94216-C10	Costa Rica	72
PLHBS417-19	Cotesia Whitfield31	BIOUG51698-D04	Costa Rica	72
BLPAA46242-23	Arthropoda	21-SRNP-27329	Costa Rica	72
PLECB1858-20	Cotesia Whitfield31	BIOUG56761-B08	Costa Rica	72
PLOAA230-20	Cotesia Whitfield31	BIOUG53343-F04	Costa Rica	72
ASBAC305-05	Cotesia Whitfield31	DHJPAR0001321	Costa Rica	72
ACGBA11140-20	Cotesia Whitfield31	DHJPAR0065173	Costa Rica	72
ASHYB1464-09	Cotesia Whitfield31	DHJPAR0030724	Costa Rica	72
ACGBA11033-20	Cotesia Whitfield31	DHJPAR0065161	Costa Rica	72
ACGBA11168-20	Cotesia Whitfield31	DHJPAR0065201	Costa Rica	72
ACGBA11196-20	Cotesia Whitfield31	DHJPAR0065229	Costa Rica	72
ASBAC197-05	Cotesia Whitfield37	DHJPAR0000118	Costa Rica	73
ASHYC1843-09	Cotesia Whitfield37	DHJPAR0031053	Costa Rica	73
ASHYF1623-11	Cotesia Janzen200	DHJPAR0041717	Costa Rica	74
ASHYF1680-11	Cotesia Janzen200	DHJPAR0041774	Costa Rica	74
ASBAC195-05	Cotesia Whitfield27	DHJPAR0000116	Costa Rica	75
ASBAC196-05	Cotesia Whitfield27	DHJPAR0000117	Costa Rica	75
ASBC727-07	Cotesia Whitfield27	DHJPAR0012264	Costa Rica	75
ACGBA11097-20	Cotesia Whitfield27	DHJPAR0064940	Costa Rica	75
ACGBA11098-20	Cotesia Whitfield27	DHJPAR0064941	Costa Rica	75
GMARK2178-14	Cotesia	BIOUG13370-E02	Argentina	76
ASHYB375-08	Cotesia Whitfield95	DHJPAR0020600	Costa Rica	77
ASBR070-06	Parapanteles polus	DHJPAR0004197	Costa Rica	78
ASBR072-06	Parapanteles polus	DHJPAR0004199	Costa Rica	78
ASBR078-06	Parapanteles polus	DHJPAR0004205	Costa Rica	78
ASBR080-06	Parapanteles polus	DHJPAR0004207	Costa Rica	78
ASBR498-06	Parapanteles polus	DHJPAR0004532	Costa Rica	78
PLUBN203-20	Parapanteles polus	BIOUG54482-C03	Costa Rica	78
PLUBP175-20	Parapanteles polus	BIOUG54486-H03	Costa Rica	78
PLUBH283-20	Parapanteles polus	BIOUG56312-G01	Costa Rica	78
GMRUK175-18	Cotesia	BIOUG37705-A02	Russia	79
AMCAU363-21	Cotesia	BIOUG64734-B03	Canada	80
GBIOC1538-21	Cotesia	BIOUG65130-F03	Canada	80
YANU046-19	Microgastrinae	USNM00707886	Papua New Guinea	81
YANU057-19	Microgastrinae	USNM00707955	Papua New Guinea	81
AUMIC539-19	Cotesia wonboynensis	Extraction834	Australia	82
GBDTA1230-21	Cotesia	ZSM-HYM-33162-H06	Germany	83
GBDTA1255-21	Cotesia	ZSM-HYM-33163-B08	Germany	83
GBDTA14997-21	Cotesia	ZSM-HYM-42389-G10	Germany	83
PALEP027-21	Cotesia	RVcoll20B251par	Serbia	83
PALEP028-21	Cotesia	RVcoll20B258par	Spain	83
MARKC123-22	Cotesia cf. glabrata	MRS JFT0916	Spain	83
GBDTA15044-21	Cotesia	ZSM-HYM-42390-C10	Germany	83
MARKB346-21	Cotesia cf. glabrata	MS 092	Spain	83
MARKB347-21	Cotesia cf. glabrata	MS 093	Spain	83
PALEP006-21	Cotesia	RVcoll10A039par	Spain	83
MARKC124-22	Cotesia cf. glabrata	MRS JFT0917	Spain	83
GBDTA1231-21	Cotesia	ZSM-HYM-33162-H07	Germany	83
GBDTA15040-21	Cotesia	ZSM-HYM-42390-C06	Germany	83
GBDTA1254-21	Cotesia	ZSM-HYM-33163-B07	Germany	83
GBDTA15091-21	Cotesia	ZSM-HYM-42390-G09	Germany	83
BCNCA126-18	Cotesia callimone	CNC988237	Sweden	84
BCNCA127-18	Cotesia callimone	CNC988238	Sweden	84
BCNCA132-18	Cotesia callimone	CNC988250	Sweden	84
BCNCA131-18	Cotesia callimone	CNC988249	Sweden	84
GBDTA15101-21	Cotesia	ZSM-HYM-42390-H07	Germany	84
ASBAC123-05	Cotesia Whitfield08	DHJPAR0000236	Costa Rica	85
ASBAC125-05	Cotesia Whitfield08	DHJPAR0000238	Costa Rica	85
ASBA1422-08	Cotesia Whitfield08	DHJPAR0020342	Costa Rica	85
ASHYC085-08	Cotesia Whitfield08	DHJPAR0020890	Costa Rica	85
ASBAC219-05	Cotesia Whitfield08	DHJPAR0000140	Costa Rica	85
ASHYB658-08	Cotesia Whitfield08	DHJPAR0020771	Costa Rica	85
ASHYB664-08	Cotesia Whitfield08	DHJPAR0020777	Costa Rica	85
ASHYB667-08	Cotesia Whitfield08	DHJPAR0020780	Costa Rica	85
ASHYB668-08	Cotesia Whitfield08	DHJPAR0020781	Costa Rica	85
ACGBA8898-18	Cotesia Whitfield08	DHJPAR0062594	Costa Rica	85
ASBAC213-05	Cotesia Whitfield08	DHJPAR0000134	Costa Rica	85
ASBAC199-05	Cotesia Whitfield01	DHJPAR0000120	Costa Rica	86
ASBAC232-05	Cotesia Whitfield01	DHJPAR0000153	Costa Rica	86
ASBAC234-05	Cotesia Whitfield01	DHJPAR0000155	Costa Rica	86
ASBAC235-05	Cotesia Whitfield01	DHJPAR0000156	Costa Rica	86
ASBAC241-05	Cotesia Whitfield01	DHJPAR0000162	Costa Rica	86
ASBAC242-05	Cotesia Whitfield01	DHJPAR0000163	Costa Rica	86
ASBAC388-05	Cotesia Whitfield01	DHJPAR0001404	Costa Rica	86
ASBAC394-05	Cotesia Whitfield01	DHJPAR0001410	Costa Rica	86
ASBR827-06	Cotesia Whitfield01	DHJPAR0004817	Costa Rica	86
ASBR837-06	Cotesia Whitfield01	DHJPAR0004827	Costa Rica	86
ASBAC293-05	Cotesia Whitfield01	DHJPAR0001309	Costa Rica	86
ASBAC290-05	Cotesia Whitfield01	DHJPAR0001306	Costa Rica	86
ASBAC359-05	Cotesia Whitfield01	DHJPAR0001375	Costa Rica	86
ASBAC208-05	Cotesia Whitfield02	DHJPAR0000129	Costa Rica	86
ASBAC209-05	Cotesia Whitfield02	DHJPAR0000130	Costa Rica	86
ASBAC210-05	Cotesia Whitfield02	DHJPAR0000131	Costa Rica	86
ASBAC211-05	Cotesia Whitfield02	DHJPAR0000132	Costa Rica	86
ASBR830-06	Cotesia Whitfield02	DHJPAR0004820	Costa Rica	86
ASBC806-07	Cotesia Whitfield02	DHJPAR0012343	Costa Rica	86
ASBAC212-05	Cotesia Whitfield02	DHJPAR0000133	Costa Rica	86
ACGAZ1391-12	Cotesia Whitfield02	DHJPAR0050077	Costa Rica	86
ACGBA6585-16	Cotesia Whitfield02	DHJPAR0060164	Costa Rica	86
ACGBA6593-16	Cotesia Whitfield02	DHJPAR0060172	Costa Rica	86
ACGBA8152-17	Cotesia Whitfield02	DHJPAR0061769	Costa Rica	86
ASHYH2843-15	Cotesia Whitfield02	DHJPAR0056486	Costa Rica	86
CRDOA6132-21	Cotesia Whitfield02	BIOUG77094-E09	Costa Rica	86
ASBAC261-05	Cotesia Whitfield06	DHJPAR0000182	Costa Rica	87
ASBA622-06	Cotesia Whitfield06	DHJPAR0002826	Costa Rica	87
ASBRD522-07	Cotesia Whitfield06	DHJPAR0012887	Costa Rica	87
ASHYF1978-11	Cotesia Whitfield06	DHJPAR0042072	Costa Rica	87
ASHYB2735-15	Cotesia Whitfield06	DHJPAR0057801	Costa Rica	87
ACGBA8913-18	Cotesia Whitfield06	DHJPAR0062609	Costa Rica	87
ACGBA9050-18	Cotesia Whitfield06	DHJPAR0062716	Costa Rica	87
ASBAC323-05	Cotesia Whitfield06	DHJPAR0001339	Costa Rica	87
ASBAC325-05	Cotesia Whitfield06	DHJPAR0001341	Costa Rica	87
CGBTB717-09	Cotesia orobenae	CGTURK-1738	Turkey	88
GBDTA283-21	Cotesia kurdjumovi	ZSM-HYM-33152-H09	Germany	88
GBDTA357-21	Cotesia kurdjumovi	ZSM-HYM-33153-F12	Germany	88
GBDTA1872-21	Cotesia kurdjumovi	ZSM-HYM-33169-F07	Germany	88
GMGMQ5051-18	Cotesia	BIOUG42788-E04	Germany	88
GBDTA13606-21	Cotesia kurdjumovi	ZSM-HYM-42375-B09	Germany	88
GBDTA13885-21	Cotesia kurdjumovi	ZSM-HYM-42378-B03	Germany	88
GBDTA13918-21	Cotesia kurdjumovi	ZSM-HYM-42378-D12	Germany	88
GBDTA14087-21	Cotesia kurdjumovi	ZSM-HYM-42380-C03	Germany	88
GBDTA14151-21	Cotesia kurdjumovi	ZSM-HYM-42380-H07	Germany	88
GBDTA14481-21	Cotesia kurdjumovi	ZSM-HYM-42384-D05	Germany	88
GBDTA15980-21	Cotesia kurdjumovi	ZSM-HYM-42324-B08	Germany	88
GBDTA16053-21	Cotesia kurdjumovi	ZSM-HYM-42324-H09	Germany	88
GBDTA14203-21	Cotesia kurdjumovi	ZSM-HYM-42381-D12	Germany	88
GBDTA14344-21	Cotesia kurdjumovi	ZSM-HYM-42382-H10	Germany	88
GBDTA13917-21	Cotesia kurdjumovi	ZSM-HYM-42378-D11	Germany	88
GBDTA14284-21	Cotesia kurdjumovi	ZSM-HYM-42382-C10	Germany	88
GBDTA1763-21	Cotesia kurdjumovi	ZSM-HYM-33168-E05	Germany	88
GBDTA15746-21	Cotesia kurdjumovi	ZSM-HYM-42397-F11	Germany	88
GBDTA16017-21	Cotesia kurdjumovi	ZSM-HYM-42324-E09	Germany	88
GBDTA13916-21	Cotesia kurdjumovi	ZSM-HYM-42378-D10	Germany	88
GBDTA13915-21	Cotesia kurdjumovi	ZSM-HYM-42378-D09	Germany	88
GBDTA14055-21	Cotesia kurdjumovi	ZSM-HYM-42379-H06	Germany	88
GBDTA14302-21	Cotesia kurdjumovi	ZSM-HYM-42382-E04	Germany	88
GBDTA14288-21	Cotesia kurdjumovi	ZSM-HYM-42382-D02	Germany	88
GBDTA1209-21	Cotesia kurdjumovi	ZSM-HYM-33162-F09	Germany	88
GBDTA1232-21	Cotesia kurdjumovi	ZSM-HYM-33162-H08	Germany	88
GBDTA13920-21	Cotesia kurdjumovi	ZSM-HYM-42378-E02	Germany	88
GBDTA14423-21	Cotesia kurdjumovi	ZSM-HYM-42383-G06	Germany	88
SAHYM130-10	Cotesia kurdjumovi	09PROBE-A0099	Canada	88
GBDTA284-21	Cotesia kurdjumovi	ZSM-HYM-33152-H10	Germany	88
GBDTA1882-21	Cotesia kurdjumovi	ZSM-HYM-33169-G05	Germany	88
JMBPB825-17	Cotesia orobenae	Crab-C-31.4	United Kingdom	88
JMBPB827-17	Cotesia orobenae	Crab-C-31.1	United Kingdom	88
JMBPB853-17	Cotesia orobenae	Crab-C-31.7	United Kingdom	88
JMBPB843-17	Cotesia orobenae	Crab-C-31.3	United Kingdom	88
JMBPB847-17	Cotesia orobenae	Crab-C-31.6	United Kingdom	88
JMBPB848-17	Cotesia orobenae	Crab-C-31	United Kingdom	88
JMBPB849-17	Cotesia orobenae	Crab-C-31.5	United Kingdom	88
JMBPB829-17	Cotesia orobenae	Crab-C-31.2	United Kingdom	88
GBDTA13919-21	Cotesia kurdjumovi	ZSM-HYM-42378-E01	Germany	88
GBDTA13872-21	Cotesia kurdjumovi	ZSM-HYM-42378-A02	Germany	88
GBDTA13882-21	Cotesia kurdjumovi	ZSM-HYM-42378-A12	Germany	88
GBDTA13923-21	Cotesia kurdjumovi	ZSM-HYM-42378-E05	Germany	88
GBDTA14343-21	Cotesia kurdjumovi	ZSM-HYM-42382-H09	Germany	88
GBDTA14467-21	Cotesia kurdjumovi	ZSM-HYM-42384-C03	Germany	88
GBDTA14474-21	Cotesia kurdjumovi	ZSM-HYM-42384-C10	Germany	88
GBDTA14476-21	Cotesia kurdjumovi	ZSM-HYM-42384-C12	Germany	88
GBDTA14477-21	Cotesia kurdjumovi	ZSM-HYM-42384-D01	Germany	88
GBDTA15747-21	Cotesia kurdjumovi	ZSM-HYM-42397-F12	Germany	88
GBDTA15761-21	Cotesia kurdjumovi	ZSM-HYM-42397-H02	Germany	88
GMPQC458-19	Cotesia	BIOUG48590-F07	Pakistan	88
GBDTA13604-21	Cotesia kurdjumovi	ZSM-HYM-42375-B07	Germany	88
GBDTA13921-21	Cotesia kurdjumovi	ZSM-HYM-42378-E03	Germany	88
GBDTA14552-21	Cotesia kurdjumovi	ZSM-HYM-42385-B05	Germany	88
GBDTA13883-21	Cotesia kurdjumovi	ZSM-HYM-42378-B01	Germany	88
GBDTA14551-21	Cotesia kurdjumovi	ZSM-HYM-42385-B04	Germany	88
GBDTA15762-21	Cotesia kurdjumovi	ZSM-HYM-42397-H03	Germany	88
GMPQI146-19	Cotesia	BIOUG49075-A08	Pakistan	88
GMPQY198-19	Cotesia	BIOUG49252-D12	Pakistan	88
GBDTA501-21	Cotesia kurdjumovi	ZSM-HYM-33155-C02	Germany	88
GBDTA13602-21	Cotesia kurdjumovi	ZSM-HYM-42375-B05	Germany	88
GBDTA13738-21	Cotesia kurdjumovi	ZSM-HYM-42376-E10	Germany	88
GBDTA14090-21	Cotesia kurdjumovi	ZSM-HYM-42380-C06	Germany	88
MARKB224-21	Cotesia kurdjumovi	CNCHYM45366	France	88
MARKB254-21	Cotesia kurdjumovi	CNCHYM49301	France	88
GMBUE1612-14	Cotesia orobenae	BIOUG15372-E08	Bulgaria	88
GBDTA13605-21	Cotesia kurdjumovi	ZSM-HYM-42375-B08	Germany	88
GBDTA14152-21	Cotesia kurdjumovi	ZSM-HYM-42380-H08	Germany	88
GBDTA14329-21	Cotesia kurdjumovi	ZSM-HYM-42382-G07	Germany	88
GBDTA1256-21	Cotesia kurdjumovi	ZSM-HYM-33163-B09	Germany	88
GMBUG149-14	Cotesia orobenae	BIOUG15532-H07	Bulgaria	88
GBDTA13884-21	Cotesia kurdjumovi	ZSM-HYM-42378-B02	Germany	88
CNRMG403-12	Cotesia orobenae	BIOUG03998-G07	Canada	88
SSWLB181-13	Cotesia orobenae	BIOUG04595-A06	Canada	88
SSBCA2933-15	Cotesia orobenae	BIOUG24545-B08	Canada	88
CNCHZ501-09	Cotesia jft51	CAM0311	Canada	89
CNCHZ502-09	Cotesia jft51	CAM0312	Canada	89
CNCHZ504-09	Cotesia jft51	CAM0314	Canada	89
CNCHZ700-09	Cotesia jft51	MIC 000508	Canada	89
CNCHZ701-09	Cotesia jft51	MIC 000509	Canada	89
OPPEG1838-17	Cotesia	BIOUG34436-H07	Canada	89
CNCHZ503-09	Cotesia jft51	CAM0313	Canada	89
CNCHZ505-09	Cotesia jft51	CAM0315	Canada	89
CNCHX241-09	Cotesia jft51	WMIC 0241	Canada	89
OPPEG1752-17	Cotesia	BIOUG34436-A05	Canada	89
SMTPR647-16	Cotesia	BIOUG31051-E01	Canada	89
CNCHZ564-09	Cotesia jft50	CAM0374	Canada	89
SMTPI3275-14	Cotesia	BIOUG16052-E07	Canada	90
JSHYO004-11	Cotesia jft51	BIOUG01088-A04	Canada	91
CNCHZ854-09	Cotesia jft49	MIC 000662	Canada	92
MBUIN726-12	Cotesia	MACN-Bar-Ins-ct 01871	Argentina	93
CNCHZ649-09	Cotesia jft45	CAM0459	Canada	94
CNCHZ650-09	Cotesia jft45	CAM0460	Canada	94
OPPCE6276-17	Cotesia	BIOUG33933-A06	Canada	94
OPPES954-17	Cotesia	BIOUG35232-A01	Canada	94
ASBAC134-05	Cotesia Whitfield11	DHJPAR0000247	Costa Rica	95
ASBAC137-05	Cotesia Whitfield11	DHJPAR0000250	Costa Rica	95
ASHYA784-08	Cotesia Whitfield11	DHJPAR0025445	Costa Rica	95
ASBAC256-05	Cotesia Whitfield11	DHJPAR0000177	Costa Rica	95
ASBAC259-05	Cotesia Whitfield11	DHJPAR0000180	Costa Rica	95
ASBAC260-05	Cotesia Whitfield11	DHJPAR0000181	Costa Rica	95
ASBA636-06	Cotesia Whitfield11	DHJPAR0002840	Costa Rica	95
ASBA619-06	Cotesia Whitfield11	DHJPAR0002823	Costa Rica	95
ASBA631-06	Cotesia Whitfield11	DHJPAR0002835	Costa Rica	95
ASBA349-06	Cotesia Whitfield11	DHJPAR0002929	Costa Rica	95
ASBA663-06	Cotesia Whitfield11	DHJPAR0002867	Costa Rica	95
ASBR824-06	Cotesia Whitfield11	DHJPAR0004814	Costa Rica	95
ASBR831-06	Cotesia Whitfield11	DHJPAR0004821	Costa Rica	95
ASBR836-06	Cotesia Whitfield11	DHJPAR0004826	Costa Rica	95
ASBC208-06	Cotesia Whitfield11	DHJPAR0005087	Costa Rica	95
ASBAC1076-06	Cotesia Whitfield11	DHJPAR0012102	Costa Rica	95
ASBAC1077-06	Cotesia Whitfield11	DHJPAR0012103	Costa Rica	95
ASBRD519-07	Cotesia Whitfield11	DHJPAR0012884	Costa Rica	95
ASBA1326-08	Cotesia Whitfield11	DHJPAR0020244	Costa Rica	95
ASBA1423-08	Cotesia Whitfield11	DHJPAR0020343	Costa Rica	95
ASHYA439-08	Cotesia Whitfield11	DHJPAR0025100	Costa Rica	95
ASHYA970-08	Cotesia Whitfield11	DHJPAR0025631	Costa Rica	95
ASHYB659-08	Cotesia Whitfield11	DHJPAR0020772	Costa Rica	95
ASHYB666-08	Cotesia Whitfield11	DHJPAR0020779	Costa Rica	95
ASHYD913-08	Cotesia Whitfield11	DHJPAR0030911	Costa Rica	95
ASHYD955-08	Cotesia Whitfield11	DHJPAR0030953	Costa Rica	95
ASHYC1803-09	Cotesia Whitfield11	DHJPAR0031013	Costa Rica	95
ASBRD516-07	Cotesia Whitfield11	DHJPAR0012881	Costa Rica	95
ASHYD938-08	Cotesia Whitfield11	DHJPAR0030936	Costa Rica	95
ASBRD521-07	Cotesia Whitfield11	DHJPAR0012886	Costa Rica	95
ASBA1418-08	Cotesia Whitfield11	DHJPAR0020338	Costa Rica	95
ASBC212-06	Cotesia Whitfield11	DHJPAR0005091	Costa Rica	95
ASBR838-06	Cotesia Whitfield11	DHJPAR0004828	Costa Rica	95
ASBC222-06	Cotesia Whitfield11	DHJPAR0005101	Costa Rica	95
ASBA1580-08	Cotesia Whitfield11	DHJPAR0020500	Costa Rica	95
ASHYE1159-09	Cotesia Whitfield11	DHJPAR0035337	Costa Rica	95
ASHYC4783-10	Cotesia Whitfield11	DHJPAR0038038	Costa Rica	95
ASHYF1599-11	Cotesia Whitfield11	DHJPAR0041693	Costa Rica	95
ACGAZ401-11	Cotesia Whitfield11	DHJPAR0045180	Costa Rica	95
ACGBA1404-12	Cotesia Whitfield11	DHJPAR0047261	Costa Rica	95
ACGAZ1126-12	Cotesia Whitfield11	DHJPAR0049812	Costa Rica	95
ASHYH2853-15	Cotesia Whitfield11	DHJPAR0056496	Costa Rica	95
ACGBA4655-15	Cotesia Whitfield11	DHJPAR0056778	Costa Rica	95
MHMYK10916-15	Cotesia Whitfield11	DHJPAR0058216	Costa Rica	95
ASHYB1497-09	Cotesia Whitfield11	DHJPAR0034204	Costa Rica	95
ASHYB1554-09	Cotesia Whitfield11	DHJPAR0034261	Costa Rica	95
ASBAC329-05	Cotesia Whitfield11	DHJPAR0001345	Costa Rica	95
ASBAC374-05	Cotesia Whitfield11	DHJPAR0001390	Costa Rica	95
ASBD161-07	Cotesia Whitfield11	DHJPAR0012654	Costa Rica	95
ASBA1420-08	Cotesia Whitfield11	DHJPAR0020340	Costa Rica	95
ASHYH1959-14	Cotesia Whitfield11	DHJPAR0055412	Costa Rica	95
ASHYH2753-14	Cotesia Whitfield11	DHJPAR0056016	Costa Rica	95
BLPDF983-19	Cotesia Whitfield11	DHJPAR0063207	Costa Rica	95
CRTRA14129-22	Cotesia Whitfield11	BIOUG79155-B07	Costa Rica	95
CRTRB28479-22	Cotesia Whitfield11	BIOUG86783-E09	Costa Rica	95
CRTRA17616-22	Cotesia Whitfield11	BIOUG79189-G07	Costa Rica	95
CRTRB27729-22	Cotesia Whitfield11	BIOUG87057-B12	Costa Rica	95
CRTOB21203-22	Cotesia Whitfield11	BIOUG80790-D01	Costa Rica	95
CRBOA8384-23	Hymenoptera	BIOUG98477-B12	Costa Rica	95
CRTRA57706-22	Cotesia Whitfield11	BIOUG85613-F12	Costa Rica	95
CRTRB23820-22	Cotesia Whitfield11	BIOUG87038-C12	Costa Rica	95
CRTRB29913-22	Cotesia Whitfield11	BIOUG87438-F06	Costa Rica	95
CRTRB32238-22	Cotesia Whitfield11	BIOUG86829-C01	Costa Rica	95
CRBOA41909-23	Braconidae	CBG-A01751-D07	Costa Rica	95
CRBOA25906-23	Cotesia	CBG-A00214-E12	Costa Rica	95
ASBR828-06	Cotesia Whitfield11	DHJPAR0004818	Costa Rica	95
ASBR844-06	Cotesia Whitfield11	DHJPAR0004834	Costa Rica	95
ASBC211-06	Cotesia Whitfield11	DHJPAR0005090	Costa Rica	95
ACGBA1215-12	Cotesia Whitfield11	DHJPAR0047072	Costa Rica	95
ACGBA1225-12	Cotesia Whitfield11	DHJPAR0047082	Costa Rica	95
ACGBA1264-12	Cotesia Whitfield11	DHJPAR0047121	Costa Rica	95
ASHYB2733-15	Cotesia Whitfield11	DHJPAR0057799	Costa Rica	95
ASHYC1914-09	Cotesia Whitfield11	DHJPAR0031124	Costa Rica	95
ASHYB2171-10	Cotesia Whitfield11	DHJPAR0039884	Costa Rica	95
CRBLB23337-22	Cotesia Whitfield11	BIOUG88670-C10	Costa Rica	95
CRBAA28342-22	Cotesia Whitfield11	BIOUG82150-D02	Costa Rica	95
CRBAA29850-22	Cotesia Whitfield11	BIOUG82166-C02	Costa Rica	95
CRTRB23940-22	Cotesia Whitfield11	BIOUG87039-F01	Costa Rica	95
CRTRA56840-22	Cotesia Whitfield11	BIOUG85674-F07	Costa Rica	95
ASBAC333-05	Cotesia Whitfield11	DHJPAR0001349	Costa Rica	95
ASBAC257-05	Cotesia Whitfield13	DHJPAR0000178	Costa Rica	96
ASBC811-07	Cotesia Whitfield13	DHJPAR0012348	Costa Rica	96
ASBA1325-08	Cotesia Whitfield13	DHJPAR0020243	Costa Rica	96
ASBA1327-08	Cotesia Whitfield13	DHJPAR0020245	Costa Rica	96
ASBA1330-08	Cotesia Whitfield13	DHJPAR0020248	Costa Rica	96
ASBD156-07	Cotesia Whitfield13	DHJPAR0012649	Costa Rica	96
ASBA1328-08	Cotesia Whitfield13	DHJPAR0020246	Costa Rica	96
ASBAC371-05	Cotesia Whitfield13	DHJPAR0001387	Costa Rica	96
ASBAC292-05	Cotesia Whitfield13	DHJPAR0001308	Costa Rica	96
ASBAC291-05	Cotesia Whitfield13	DHJPAR0001307	Costa Rica	96
ASBAC337-05	Cotesia Whitfield12	DHJPAR0001353	Costa Rica	97
CBIHM134-17	Microgastrinae	IAvH-E-180293	Colombia	98
CNCHZ827-09	Cotesia jft35	MIC 000635	Canada	99
CNCHZ920-09	Cotesia jft35	MIC 000728	Canada	99
ASCNC084-09	Cotesia jft35	CAM0699	Canada	99
ASCNC068-09	Cotesia jft35	CAM0683	Canada	100
SSBAD041-12	Cotesia	BIOUG04127-E07	Canada	100
SSBAD533-12	Cotesia	BIOUG04171-F02	Canada	100
CNNHG2022-14	Cotesia	BIOUG17632-G02	Canada	100
SSWLE4513-13	Cotesia	BIOUG08520-H09	Canada	100
CNWBG2153-13	Cotesia	BIOUG06545-G05	Canada	100
ASCNC086-09	Cotesia jft35	CAM0701	Canada	100
CNCHX772-09	Cotesia jft88	WMIC 0487	United States	101
NGNAO423-14	Cotesia	BIOUG10250-H05	Canada	101
ASBC724-07	Cotesia Whitfield89	DHJPAR0012261	Costa Rica	102
ASHYH2021-14	Cotesia Whitfield89	DHJPAR0055474	Costa Rica	102
ASHYH2919-15	Cotesia Whitfield89	DHJPAR0056562	Costa Rica	102
ASHYH2939-15	Cotesia Whitfield89	DHJPAR0056582	Costa Rica	102
MHMYK10926-15	Cotesia Whitfield89	DHJPAR0058226	Costa Rica	102
ACGBA6544-16	Cotesia Whitfield89	DHJPAR0060123	Costa Rica	102
ASWA448-08	Cotesia jft43	HYM00001162	Canada	103
CNCHZ917-09	Cotesia jft43	MIC 000725	Canada	103
JSHYO204-11	Cotesia jft43	BIOUG01115-B02	Canada	103
JSHYO959-11	Cotesia jft43	BIOUG01280-A09	Canada	103
OTTMI553-22	Microgastrinae	CNC1902521	Canada	103
OTTMI586-22	Microgastrinae	CNC1609345	Canada	103
OTTMI683-22	Microgastrinae	CNC1009817	Canada	103
GMOAG527-15	Cotesia	BIOUG24092-H02	Canada	103
BARSD437-16	Cotesia	BARS 2015 24 437	Canada	103
CNWBG2161-13	Cotesia	BIOUG06545-H01	Canada	103
CNWBA037-13	Cotesia	BIOUG04374-H02	Canada	104
CNWBB095-13	Cotesia	BIOUG04533-D06	Canada	104
CNWBE447-13	Cotesia	BIOUG05848-A08	Canada	104
CNWBA457-13	Cotesia	BIOUG04533-A01	Canada	104
WOMIA294-11	Cotesia	GOU 0524	Canada	105
ACGAZ1394-12	Cotesia Janzen1353	DHJPAR0050080	Costa Rica	106
OTTMI698-22	Cotesia	CNC1620389	Canada	107
OTTMI724-22	Cotesia	CNC1919426	Canada	107
JGHTM360-09	Cotesia jft86	07TAPACH-00470	Mexico	108
ASWA346-08	Cotesia jft48	HYM00001060	Canada	109
CNCHZ828-09	Cotesia jft48	MIC 000636	Canada	109
CNCHZ1193-09	Cotesia jft48	CAM0573	Canada	109
ASCNC088-09	Cotesia jft48	CAM0703	Canada	109
ASWAY1221-09	Cotesia jft48	CAM0825	Canada	109
JBHCH642-10	Cotesia jft87	10PROBE-28950	Canada	109
DRYAS15740-15	Cotesia	24370-F09	Canada	109
DRYAS15417-15	Cotesia	24507-C07	Canada	109
ASWA450-08	Cotesia jft53	HYM00001164	Canada	110
ASWA463-08	Cotesia jft53	HYM00001177	Canada	110
CNGSF2654-15	Cotesia	BIOUG21600-E11	Canada	110
SSROC3615-15	Cotesia	BIOUG19797-E10	Canada	110
CNCHZ522-09	Cotesia jft53	CAM0332	Canada	110
CNCHZ523-09	Cotesia jft53	CAM0333	Canada	110
CNCHZ565-09	Cotesia jft53	CAM0375	Canada	110
CNCHZ566-09	Cotesia jft53	CAM0376	Canada	110
CNCHZ568-09	Cotesia jft53	CAM0378	Canada	110
CNCHZ569-09	Cotesia jft53	CAM0379	Canada	110
CNCHZ570-09	Cotesia jft53	CAM0380	Canada	110
CNCHZ703-09	Cotesia jft53	MIC 000511	Canada	110
CNCHX664-09	Cotesia jft53	CNCH0789	United States	110
CNCHX805-09	Cotesia jft53	WMIC 0520	Canada	110
OPPOC1434-17	Cotesia	BIOUG33242-A04	Canada	110
OPPEC4365-17	Cotesia	BIOUG33329-H05	Canada	110
OPPEE2145-17	Cotesia	BIOUG33824-E07	Canada	110
OPPOE1238-17	Cotesia	BIOUG33773-F03	Canada	110
OPPOE1992-17	Cotesia	BIOUG33917-B11	Canada	110
OPPOI065-17	Cotesia	BIOUG34671-D07	Canada	110
OPPOI1184-17	Cotesia	BIOUG34930-H05	Canada	110
OTTMI669-22	Microgastrinae	CNC1003407	Canada	110
CNRME2478-12	Cotesia	BIOUG03662-B11	Canada	110
OTTMI671-22	Microgastrinae	CNC1003414	Canada	110
CNGSE2679-15	Cotesia	BIOUG21687-D11	Canada	110
CNCHZ567-09	Cotesia jft53	CAM0377	Canada	110
OPPEC4338-17	Cotesia	BIOUG33329-F02	Canada	110
OPPEE2095-17	Cotesia	BIOUG33824-A05	Canada	110
CNCHX125-09	Cotesia	CAM0995	Canada	110
OPPOI463-17	Cotesia	BIOUG34923-C09	Canada	110
OPPEC3112-17	Cotesia	BIOUG33137-F11	Canada	110
SDRAS328-14	Cotesia	BIOUG16176-B04	United States	111
CNCHZ957-09	Cotesia jft46	MIC 000765	Canada	112
OPPHS1025-17	Cotesia	BIOUG35286-C05	Canada	113
GMARC871-14	Cotesia	BIOUG12808-G10	Argentina	114
GMAGN2506-15	Cotesia	BIOUG24841-G10	Argentina	114
GMARL1444-14	Cotesia	BIOUG13459-B10	Argentina	114
GMAGD1515-15	Cotesia	BIOUG22608-E10	Argentina	114
GMAGF672-15	Cotesia	BIOUG22817-A03	Argentina	114
GMAGF679-15	Cotesia	BIOUG22817-A10	Argentina	114
GMAGH831-15	Cotesia	BIOUG22990-E08	Argentina	114
GMAGN2429-15	Cotesia	BIOUG24841-A05	Argentina	114
GMAGN2433-15	Cotesia	BIOUG24841-A09	Argentina	114
GMAGN2481-15	Cotesia	BIOUG24841-E09	Argentina	114
GMARD1967-14	Cotesia	BIOUG12908-F03	Argentina	114
GMAGE1337-15	Cotesia	BIOUG23229-C07	Argentina	114
GMAGG196-15	Cotesia	BIOUG23247-A08	Argentina	114
CNCHX662-09	Cotesia jft81	CNCH0787	United States	115
CGBTB707-09	Cotesia	CGTURK-1728	Turkey	116
CNCBR642-09	Cotesia jft82	CNCH1767	Sweden	116
CNCBR643-09	Cotesia jft82	CNCH1768	Sweden	116
CNCBR644-09	Cotesia jft82	CNCH1769	Sweden	116
GBDTA16160-21	Cotesia mendicae	ZSM-HYM-42326-A10	Germany	116
GBDTA16161-21	Cotesia	ZSM-HYM-42326-A11	Germany	116
DTIII4145-22	Cotesia	ZSM-HYM-42470-E12	Germany	116
DTIII4065-22	Cotesia	ZSM-HYM-42448-G03	Germany	116
ASQAS180-11	Cotesia sp4	Csp55MS	Austria	116
ASWA446-08	Cotesia jft47	HYM00001160	Canada	117
CNCHZ702-09	Cotesia jft47	MIC 000510	Canada	117
CNCHY022-07	Cotesia jft38	HYM00000294	Canada	118
CNCHX665-09	Cotesia jft38	CNCH0790	United States	118
DSWAS948-07	Cotesia jft38	HYM00000977	Canada	118
WOMIA332-11	Cotesia	GOU 0562	Canada	118
SSWLE4497-13	Cotesia	BIOUG08520-G05	Canada	118
MPGH1334-19	Cotesia	BIOUG50065-C09	United States	118
CNGSE2954-15	Cotesia	BIOUG21690-D01	Canada	118
GMODL6225-22	Cotesia	BIOUG94648-E07	Canada	118
CNGSG2264-15	Cotesia	BIOUG21833-E07	Canada	118
MXBMC485-11	Cotesia sp. Sff3a	Micro-0485	Mexico	119
ASCNC083-09	Cotesia jft37	CAM0698	Canada	120
BCNCB105-20	Cotesia jft37	CNC620235	Canada	120
OTTMI672-22	Microgastrinae	CNC1003415	Canada	120
OTTMI668-22	Microgastrinae	CNC1003405	Canada	121
CNPKI381-14	Cotesia	BIOUG11546-H02	Canada	122
GMORK2297-15	Cotesia	BIOUG23772-H02	Canada	122
SDRVO1517-14	Cotesia	BIOUG13860-F04	United States	123
CNTIC5720-15	Cotesia	BIOUG20793-F01	Canada	124
CNTIE1670-15	Cotesia	BIOUG21791-G07	Canada	124
CNTIE1685-15	Cotesia	BIOUG21791-H10	Canada	124
PHAAK903-17	Cotesia	BIOUG32499-E09	Canada	124
OPPFQ3200-17	Cotesia	BIOUG35243-F05	Canada	124
OPPFQ3494-17	Cotesia	BIOUG35246-G02	Canada	124
OPPFQ3639-17	Cotesia	BIOUG35248-C05	Canada	124
OPPFS931-17	Cotesia	BIOUG35310-G07	Canada	124
OPPEE4149-17	Cotesia	BIOUG33960-C03	Canada	124
OPPEE5429-17	Cotesia	BIOUG34013-F12	Canada	124
SMTPR4817-16	Cotesia	BIOUG31050-H08	Canada	124
CNCHZ732-09	Cotesia jft39	MIC 000540	Canada	125
CNCHX771-09	Cotesia jft39	WMIC 0486	United States	125
HYMBB683-09	Cotesia sp.	09BBHYM-683	United States	125
AAHYM147-16	Cotesia	CNC472875	Canada	125
SSPAC055-13	Cotesia	BIOUG06885-G07	Canada	125
ASHYH2865-15	Cotesia Whitfield118	DHJPAR0056508	Costa Rica	126
BBHYH092-10	Cotesia marginiventris	10BBHYM-1115	United States	127
SYC7726-14	Cotesia marginiventris	sc 07849	French Polynesia	127
AGMPO103-18	Cotesia marginiventris	BIOUG37043-A02	Canada	127
GMRBH044-15	Cotesia marginiventris	BIOUG25933-D06	United States	127
ASQAS169-11	Cotesia marginiventris	Cmar59Sas	United States	127
CNCHX718-09	Cotesia	WMIC 0433	United States	128
CNCHX767-09	Cotesia jft78	WMIC 0482	United States	128
ASCNC269-09	Cotesia	WMIC0079	United States	129
ASBAC124-05	Cotesia Whitfield77	DHJPAR0000237	Costa Rica	130
ASBAC127-05	Cotesia Whitfield77	DHJPAR0000240	Costa Rica	130
ASBC209-06	Cotesia Whitfield77	DHJPAR0005088	Costa Rica	130
ACGBA4649-15	Cotesia Whitfield77	DHJPAR0056772	Costa Rica	130
ACGBA11088-20	Cotesia Whitfield77	DHJPAR0064931	Costa Rica	130
ACGBA10295-19	Cotesia Whitfield77	DHJPAR0064043	Costa Rica	130
ASBAC370-05	Cotesia Whitfield77	DHJPAR0001386	Costa Rica	130
ASBA635-06	Cotesia Whitfield77	DHJPAR0002839	Costa Rica	130
ASBC813-07	Cotesia Whitfield77	DHJPAR0012350	Costa Rica	130
ASBR829-06	Cotesia Whitfield77	DHJPAR0004819	Costa Rica	130
ASHYC1839-09	Cotesia Whitfield77	DHJPAR0031049	Costa Rica	130
ACGBA3608-13	Cotesia Whitfield77	DHJPAR0051016	Costa Rica	130
ACGBA4376-13	Cotesia Whitfield77	DHJPAR0051784	Costa Rica	130
ASHYD2862-14	Cotesia Whitfield77	DHJPAR0053692	Costa Rica	130
ASHYH1805-14	Cotesia Whitfield77	DHJPAR0055258	Costa Rica	130
ASHYH1818-14	Cotesia Whitfield77	DHJPAR0055271	Costa Rica	130
ASHYH1957-14	Cotesia Whitfield77	DHJPAR0055410	Costa Rica	130
ASHYH2909-15	Cotesia Whitfield77	DHJPAR0056552	Costa Rica	130
ASHYH2950-15	Cotesia Whitfield77	DHJPAR0056593	Costa Rica	130
ASHYH2965-15	Cotesia Whitfield77	DHJPAR0056608	Costa Rica	130
ACGBA4577-15	Cotesia Whitfield77	DHJPAR0056700	Costa Rica	130
ACGBA4637-15	Cotesia Whitfield77	DHJPAR0056760	Costa Rica	130
MHMYN8584-16	Cotesia Whitfield77	DHJPAR0058984	Costa Rica	130
ACGBA10196-19	Cotesia Whitfield77	DHJPAR0063944	Costa Rica	130
ACGBA10331-19	Cotesia Whitfield77	DHJPAR0064079	Costa Rica	130
ACGBA10388-19	Cotesia Whitfield77	DHJPAR0064136	Costa Rica	130
ASBR834-06	Cotesia Whitfield77	DHJPAR0004824	Costa Rica	130
ACGBA10332-19	Cotesia Whitfield77	DHJPAR0064080	Costa Rica	130
ASHYC1919-09	Cotesia Whitfield77	DHJPAR0031129	Costa Rica	130
ACGBA6626-16	Cotesia Whitfield77	DHJPAR0060205	Costa Rica	130
ASBAC130-05	Cotesia Whitfield20	DHJPAR0000243	Costa Rica	131
ASBAC143-05	Cotesia Whitfield78	DHJPAR0000256	Costa Rica	131
ASBRD517-07	Cotesia Whitfield78	DHJPAR0012882	Costa Rica	131
ASBAC147-05	Cotesia Whitfield78	DHJPAR0000260	Costa Rica	131
ASBA1425-08	Cotesia Whitfield78	DHJPAR0020345	Costa Rica	131
ASBAC332-05	Cotesia Whitfield78	DHJPAR0001348	Costa Rica	131
ASBD165-07	Cotesia Whitfield78	DHJPAR0012658	Costa Rica	131
ASBD169-07	Cotesia Whitfield78	DHJPAR0012662	Costa Rica	131
ASBD162-07	Cotesia Whitfield20	DHJPAR0012655	Costa Rica	131
ASBD163-07	Cotesia Whitfield20	DHJPAR0012656	Costa Rica	131
ASBD164-07	Cotesia Whitfield20	DHJPAR0012657	Costa Rica	131
ASBD166-07	Cotesia Whitfield20	DHJPAR0012659	Costa Rica	131
ASBAC341-05	Cotesia Whitfield78	DHJPAR0001357	Costa Rica	131
ASBAC372-05	Cotesia Whitfield78	DHJPAR0001388	Costa Rica	131
ASBA646-06	Cotesia Whitfield78	DHJPAR0002850	Costa Rica	131
ASBA1414-08	Cotesia Whitfield78	DHJPAR0020334	Costa Rica	131
ASBRD520-07	Cotesia Whitfield78	DHJPAR0012885	Costa Rica	131
ASBA1555-08	Cotesia Whitfield78	DHJPAR0020475	Costa Rica	131
ASBRD525-07	Cotesia Whitfield78	DHJPAR0012890	Costa Rica	131
ASBRD526-07	Cotesia Whitfield78	DHJPAR0012891	Costa Rica	131
ASBC809-07	Cotesia Whitfield78	DHJPAR0012346	Costa Rica	131
ASBA652-06	Cotesia Whitfield78	DHJPAR0002856	Costa Rica	131
ASBAC342-05	Cotesia Whitfield20	DHJPAR0001358	Costa Rica	131
ASBA140-06	Cotesia Whitfield20	DHJPAR0002626	Costa Rica	131
ASBA643-06	Cotesia Whitfield20	DHJPAR0002847	Costa Rica	131
ASBC801-07	Cotesia Whitfield20	DHJPAR0012338	Costa Rica	131
ASBC808-07	Cotesia Whitfield20	DHJPAR0012345	Costa Rica	131
ASHYD846-08	Cotesia Whitfield20	DHJPAR0030844	Costa Rica	131
ASBC723-07	Cotesia Whitfield20	DHJPAR0012260	Costa Rica	131
ASBR826-06	Cotesia Whitfield20	DHJPAR0004816	Costa Rica	131
ASBC812-07	Cotesia Whitfield20	DHJPAR0012349	Costa Rica	131
ASBAC141-05	Cotesia Whitfield20	DHJPAR0000254	Costa Rica	131
ASBAC309-05	Cotesia Whitfield20	DHJPAR0001325	Costa Rica	131
ASBAC294-05	Cotesia Whitfield20	DHJPAR0001310	Costa Rica	131
ASBAC377-05	Cotesia Whitfield78	DHJPAR0001393	Costa Rica	131
ASBAC367-05	Cotesia Whitfield78	DHJPAR0001383	Costa Rica	131
ASHYB1447-09	Cotesia Whitfield20	DHJPAR0030707	Costa Rica	131
ASHYF1667-11	Cotesia Whitfield20	DHJPAR0041761	Costa Rica	131
ASHYF1731-11	Cotesia Whitfield20	DHJPAR0041825	Costa Rica	131
ASHYF1748-11	Cotesia Whitfield20	DHJPAR0041842	Costa Rica	131
ACGBA1265-12	Cotesia Whitfield20	DHJPAR0047122	Costa Rica	131
ACGBA1283-12	Cotesia Whitfield20	DHJPAR0047140	Costa Rica	131
ACGBA1284-12	Cotesia Whitfield20	DHJPAR0047141	Costa Rica	131
ACGAZ1396-12	Cotesia Whitfield20	DHJPAR0050082	Costa Rica	131
ASHYD3779-14	Cotesia Whitfield20	DHJPAR0054614	Costa Rica	131
ASHYH1801-14	Cotesia Whitfield20	DHJPAR0055254	Costa Rica	131
ASHYH1812-14	Cotesia Whitfield20	DHJPAR0055265	Costa Rica	131
ASHYH2093-14	Cotesia Whitfield20	DHJPAR0055546	Costa Rica	131
ACGBA4597-15	Cotesia Whitfield20	DHJPAR0056720	Costa Rica	131
ACGBA5402-15	Cotesia Whitfield20	DHJPAR0057492	Costa Rica	131
ACGBA5417-15	Cotesia Whitfield20	DHJPAR0057507	Costa Rica	131
MHMYN8506-16	Cotesia Whitfield20	DHJPAR0058906	Costa Rica	131
MHMYN8578-16	Cotesia Whitfield20	DHJPAR0058978	Costa Rica	131
ACGBA6560-16	Cotesia Whitfield20	DHJPAR0060139	Costa Rica	131
ACGBA6581-16	Cotesia Whitfield20	DHJPAR0060160	Costa Rica	131
ACGBA6656-16	Cotesia Whitfield20	DHJPAR0060235	Costa Rica	131
ACGBA7054-17	Cotesia Whitfield20	DHJPAR0060633	Costa Rica	131
ASHYE2553-11	Cotesia Whitfield78	DHJPAR0040417	Costa Rica	131
ACGBA3553-13	Cotesia Whitfield78	DHJPAR0050961	Costa Rica	131
ACGBA3554-13	Cotesia Whitfield78	DHJPAR0050962	Costa Rica	131
ACGBA3558-13	Cotesia Whitfield78	DHJPAR0050966	Costa Rica	131
ACGBA3574-13	Cotesia Whitfield78	DHJPAR0050982	Costa Rica	131
ACGBA3804-13	Cotesia Whitfield78	DHJPAR0051212	Costa Rica	131
ASHYH1826-14	Cotesia Whitfield78	DHJPAR0055279	Costa Rica	131
ASHYH1958-14	Cotesia Whitfield78	DHJPAR0055411	Costa Rica	131
MHMYC2480-15	Cotesia Whitfield78	DHJPAR0056400	Costa Rica	131
MHMYC2488-15	Cotesia Whitfield78	DHJPAR0056408	Costa Rica	131
ASHYH2964-15	Cotesia Whitfield78	DHJPAR0056607	Costa Rica	131
ACGBA4549-15	Cotesia Whitfield78	DHJPAR0056672	Costa Rica	131
ACGBA4558-15	Cotesia Whitfield78	DHJPAR0056681	Costa Rica	131
ACGBA4584-15	Cotesia Whitfield78	DHJPAR0056707	Costa Rica	131
ACGBA4588-15	Cotesia Whitfield78	DHJPAR0056711	Costa Rica	131
ACGBA4612-15	Cotesia Whitfield78	DHJPAR0056735	Costa Rica	131
MHMYN8585-16	Cotesia Whitfield78	DHJPAR0058985	Costa Rica	131
ACGBA6571-16	Cotesia Whitfield78	DHJPAR0060150	Costa Rica	131
ACGBA6579-16	Cotesia Whitfield78	DHJPAR0060158	Costa Rica	131
ACGBA6627-16	Cotesia Whitfield78	DHJPAR0060206	Costa Rica	131
ACGBA6651-16	Cotesia Whitfield78	DHJPAR0060230	Costa Rica	131
BLPDF1171-19	Cotesia Whitfield20	DHJPAR0063397	Costa Rica	131
ASHYH2918-15	Cotesia Whitfield20	DHJPAR0056561	Costa Rica	131
ACGBA4576-15	Cotesia Whitfield78	DHJPAR0056699	Costa Rica	131
ACGBA4580-15	Cotesia Whitfield78	DHJPAR0056703	Costa Rica	131
ASHYB1477-09	Cotesia Whitfield20	DHJPAR0034184	Costa Rica	131
ASBR840-06	Cotesia Whitfield20	DHJPAR0004830	Costa Rica	131
ACGBA10283-19	Cotesia Whitfield20	DHJPAR0064031	Costa Rica	131
PLSBE1598-20	Cotesia Whitfield20	BIOUG54475-G05	Costa Rica	131
CRALC14217-21	Cotesia Whitfield20	BIOUG72978-H07	Costa Rica	131
ASBAC252-05	Cotesia Whitfield20	DHJPAR0000173	Costa Rica	131
ACGBA1250-12	Cotesia Whitfield20	DHJPAR0047107	Costa Rica	131
ACGBA10304-19	Cotesia Whitfield78	DHJPAR0064052	Costa Rica	131
ACGBA10301-19	Cotesia Whitfield20	DHJPAR0064049	Costa Rica	131
ASBAC142-05	Cotesia Whitfield20	DHJPAR0000255	Costa Rica	131
ASBAC334-05	Cotesia Whitfield20	DHJPAR0001350	Costa Rica	131
ASBAC248-05	Cotesia Whitfield20	DHJPAR0000169	Costa Rica	131
GBMNA41770-19	Cotesia sp. GSN	MK040535	Brazil	132
ASBAC200-05	Cotesia Whitfield07	DHJPAR0000121	Costa Rica	133
ASBAC202-05	Cotesia Whitfield07	DHJPAR0000123	Costa Rica	133
ASHYC293-08	Cotesia Whitfield94	DHJPAR0026270	Costa Rica	134
JGHTC098-09	Cotesia	07TAPACH-01208	Mexico	134
PLAAA6040-18	Cotesia Whitfield94	BIOUG43804-E07	Costa Rica	134
CROAE9822-23	Braconidae	CBG-A03303-B10	Costa Rica	134
CROAE13431-23	Braconidae	CBG-A03339-A03	Costa Rica	134
PLAAA6580-18	Cotesia Whitfield94	BIOUG43810-C01	Costa Rica	134
CROAD3651-22	Cotesia Whitfield94	BIOUG79596-B11	Costa Rica	134
PLAAC4272-18	Cotesia Whitfield94	BIOUG44147-B11	Costa Rica	134
PLAAB5983-18	Cotesia Whitfield94	BIOUG44549-H09	Costa Rica	134
PLNDO994-20	Cotesia Whitfield94	BIOUG60354-A03	Costa Rica	134
CROZA40902-21	Cotesia Whitfield94	BIOUG66407-A10	Costa Rica	134
CRPEC42320-21	Cotesia Whitfield94	BIOUG75225-D10	Costa Rica	134
GMCYY1151-15	Cotesia Whitfield94	BIOUG18397-B05	Costa Rica	134
JCCCZ5250-16	Cotesia Whitfield94	BIOUG30256-G05	Costa Rica	134
CROAD11155-22	Cotesia Whitfield94	BIOUG80672-C07	Costa Rica	134
CROAB43620-21	Cotesia Whitfield94	BIOUG67761-F10	Costa Rica	134
HYMBB652-09	Cotesia jft40	09BBHYM-652	United States	134
CNCHZ855-09	Cotesia jft40	MIC 000663	Canada	134
CNCHX182-09	Cotesia	CNCH0513	Canada	134
CNCHX183-09	Cotesia	CNCH0514	Canada	134
CNCHX184-09	Cotesia	CNCH0515	Canada	134
CNCHX265-09	Cotesia jft40	WMIC 0265	United States	134
CNCHX266-09	Cotesia jft40	WMIC 0266	United States	134
CNCHX270-09	Cotesia jft40	WMIC 0270	United States	134
CNCHX603-09	Cotesia jft40	CNCH0728	United States	134
CNCHX604-09	Cotesia jft40	CNCH0729	United States	134
CNCHX627-09	Cotesia jft40	CNCH0752	United States	134
CNCHX636-09	Cotesia jft40	CNCH0761	United States	134
HYMBB735-09	Cotesia	09BBHYM-735	United States	134
BBHYH200-10	Cotesia	10BBHYM-1223	United States	134
CNCBA696-10	Cotesia	GOU 0221	Canada	134
CNCBA699-10	Cotesia	GOU 0224	Canada	134
PHMTX996-11	Cotesia	BIOUG00862-B05	Canada	134
PHMTX1045-11	Cotesia	BIOUG00862-F06	Canada	134
ASGLF262-11	Cotesia	BIOUG00989-A09	Canada	134
PHSEP075-11	Cotesia	BIOUG01141-H10	Canada	134
NCCC528-11	Cotesia jft40	BIOUG01757-E05	Canada	134
NCCC529-11	Cotesia jft40	BIOUG01757-E06	Canada	134
NCCC554-11	Cotesia jft40	BIOUG01757-G07	Canada	134
NCCC688-11	Cotesia jft40	BIOUG01795-A05	Canada	134
AAHYM266-16	Cotesia	CNC486497	Canada	134
AGAKS1177-17	Cotesia	BIOUG32406-D01	Canada	134
AGAKS1344-17	Cotesia	BIOUG32435-B02	Canada	134
AGMPH140-18	Cotesia	BIOUG37005-B12	Canada	134
OTTMI593-22	Cotesia	CNC1609516	Canada	134
OTTMI297-22	Cotesia	CNC1609454	Canada	134
MXBMC405-11	Cotesia sp. Sff3b	Micro0405	Mexico	134
PHMTX985-11	Cotesia	BIOUG00862-A06	Canada	134
PLAAA6192-18	Cotesia Whitfield94	BIOUG43806-B05	Costa Rica	134
CRBOA3873-23	Hymenoptera	BIOUG97256-G01	Costa Rica	134
CRBOE19293-23	Hymenoptera	CBG-A05545-B09	Costa Rica	134
PLAAC4392-18	Cotesia Whitfield94	BIOUG44148-D12	Costa Rica	134
JGHTC288-09	Cotesia	07TAPACH-01398	Mexico	134
CNCHX608-09	Cotesia jft40	CNCH0733	United States	134
HESEP999-12	Cotesia	BIOUG02637-E11	Canada	134
HEOCT057-12	Cotesia	BIOUG02712-E01	Canada	134
CNPPC841-12	Cotesia	BIOUG03220-B09	Canada	134
CNPPC858-12	Cotesia	BIOUG03220-D02	Canada	134
CNPPC875-12	Cotesia	BIOUG03220-E07	Canada	134
CNPPD1440-12	Cotesia	BIOUG03368-A05	Canada	134
AGAKM366-17	Cotesia	BIOUG32183-E12	Canada	134
CNPPC002-12	Cotesia	BIOUG03031-H09	Canada	134
CNPPC1477-12	Cotesia	BIOUG03262-B01	Canada	134
CNPPE462-12	Cotesia	BIOUG03445-D08	Canada	134
CNPPE473-12	Cotesia	BIOUG03445-E07	Canada	134
CNPPC001-12	Cotesia	BIOUG03031-H08	Canada	134
CNPPC828-12	Cotesia	BIOUG03220-A08	Canada	134
CNPPA1492-12	Cotesia	BIOUG02935-B09	Canada	134
CNPPD888-12	Cotesia	BIOUG03336-B11	Canada	134
CNPPD909-12	Cotesia	BIOUG03336-D08	Canada	134
CNPPD910-12	Cotesia	BIOUG03336-D09	Canada	134
CNPPD919-12	Cotesia	BIOUG03336-E06	Canada	134
CNPPD925-12	Cotesia	BIOUG03336-E12	Canada	134
CNPPD932-12	Cotesia	BIOUG03336-F07	Canada	134
CNPPD946-12	Cotesia	BIOUG03336-G09	Canada	134
CNPPD956-12	Cotesia	BIOUG03336-H07	Canada	134
CNPPA3081-12	Cotesia	BIOUG02984-D06	Canada	134
CNPPC1472-12	Cotesia	BIOUG03262-A08	Canada	134
CNPPC004-12	Cotesia	BIOUG03031-H11	Canada	134
CNPPD2137-12	Cotesia	BIOUG03438-D01	Canada	134
AGAKJ393-17	Cotesia	BIOUG31865-F09	Canada	134
AGAKT1852-17	Cotesia	BIOUG32637-G09	Canada	134
AGAKQ1569-17	Cotesia	BIOUG32625-A12	Canada	134
ROUGE2028-17	Cotesia	BIOUG35767-D11	Canada	134
SMTPO3710-15	Cotesia	BIOUG25539-A04	Canada	134
CNPPD1494-12	Cotesia	BIOUG03368-E11	Canada	134
MBIOC219-13	Cotesia	BIOUG08554-C01	Canada	134
MBIOK385-14	Cotesia	BIOUG09806-H06	Canada	134
CNPPA1551-12	Cotesia	BIOUG02935-G08	Canada	134
MBIOP332-14	Cotesia	BIOUG10073-C04	Canada	134
SMTPD2619-13	Cotesia	BIOUG08597-A06	Canada	134
SMTPD5217-13	Cotesia	BIOUG08683-D07	Canada	134
SMTPD4422-13	Cotesia	BIOUG08658-H09	Canada	134
JIDDZ235-16	Cotesia Whitfield94	BIOUG29377-F02	Costa Rica	134
JCCCZ5185-16	Cotesia Whitfield94	BIOUG30256-A12	Costa Rica	134
SMTPR7415-16	Cotesia	BIOUG31109-F10	Canada	134
AGAKL2310-17	Cotesia	BIOUG32226-G07	Canada	134
JCCCZ5285-16	Cotesia Whitfield94	BIOUG30257-B05	Costa Rica	134
SMTPD1459-13	Cotesia	BIOUG08499-C10	Canada	134
SMTPO889-15	Cotesia	BIOUG25467-B11	Canada	134
CRHIB1038-16	Cotesia	BIOUG27397-C06	Canada	134
SMTPR336-16	Cotesia	BIOUG31022-C01	Canada	134
SMTPR1899-16	Cotesia	BIOUG31041-A08	Canada	134
SMTPR2184-16	Cotesia	BIOUG31062-E11	Canada	134
SMTPR3725-16	Cotesia	BIOUG31047-H08	Canada	134
AGAKK479-17	Cotesia	BIOUG31992-B11	Canada	134
AGAKK568-17	Cotesia	BIOUG31993-B05	Canada	134
AGAKT2211-17	Cotesia	BIOUG32646-E12	Canada	134
GMAFJ536-15	Cotesia	BIOUG23510-E10	Argentina	134
JCCCZ5210-16	Cotesia Whitfield94	BIOUG30256-D01	Costa Rica	134
GMOAG537-15	Cotesia	BIOUG24093-A01	Canada	134
JCCCZ5157-16	Cotesia Whitfield94	BIOUG30255-G07	Costa Rica	134
ROUGE1685-17	Cotesia	BIOUG35762-G12	Canada	134
JCCCZ5098-16	Cotesia Whitfield94	BIOUG30255-B08	Costa Rica	134
AGAKG584-17	Cotesia	BIOUG31799-A08	Canada	134
CNCHX602-09	Cotesia jft40	CNCH0727	United States	134
CNCHX616-09	Cotesia jft40	CNCH0741	United States	134
CNCHX639-09	Cotesia jft40	CNCH0764	United States	134
CNCBA697-10	Cotesia	GOU 0222	Canada	134
CNPPD1451-12	Cotesia	BIOUG03368-B04	Canada	134
SMTPD4945-13	Cotesia	BIOUG08665-C03	Canada	134
SMTPR6157-16	Cotesia	BIOUG31035-H06	Canada	134
PLAAA6073-18	Cotesia Whitfield94	BIOUG43804-H04	Costa Rica	134
CROAD11105-22	Cotesia Whitfield94	BIOUG80671-G04	Costa Rica	134
CROAE8374-23	Braconidae	CBG-A03288-G11	Costa Rica	134
CROAE12083-23	Braconidae	CBG-A03325-D03	Costa Rica	134
PLAAA6184-18	Cotesia Whitfield94	BIOUG43806-A09	Costa Rica	134
CROAE8350-23	Braconidae	CBG-A03288-E11	Costa Rica	134
CROAE9708-23	Braconidae	CBG-A03302-A03	Costa Rica	134
JCCCZ5229-16	Cotesia Whitfield94	BIOUG30256-E08	Costa Rica	134
PLAAA6080-18	Cotesia Whitfield94	BIOUG43804-H11	Costa Rica	134
JCCCZ5288-16	Cotesia Whitfield94	BIOUG30257-B08	Costa Rica	134
JCCCZ5167-16	Cotesia Whitfield94	BIOUG30255-H05	Costa Rica	134
JGHTC317-09	Cotesia	07TAPACH-01427	Mexico	134
NOPRA1402-18	Cotesia	NHMO-ENT-292644	Norway	135
AMTPB1117-15	Cotesia cajae	BC-ZSM-HYM-24116-F12	Germany	136
HELAB2109-20	Cotesia cajae	BIOUG61385-B06	Norway	136
MARKB338-21	Cotesia cajae	MS 081	United Kingdom	136
MARKB291-21	Cotesia adippevora	MRS JFT 0110	France	137
MIHOC089-22	Cotesia	CNC1448094	Canada	138
SSJAE1078-13	Cotesia	BIOUG08031-G01	Canada	138
MIHOC027-22	Cotesia	CNC1042272	Canada	139
CNCHX282-09	Cotesia jft73	WMIC 0282	United States	139
CRQZA38886-22	Microgastrinae	BIOUG89257-G02	Costa Rica	140
CNCHX264-09	Cotesia jft84	WMIC 0264	United States	141
PLYDL196-21	Cotesia jft84	BIOUG64017-G07	Costa Rica	141
